# Supplementary material for: Transcriptome immune-regulatory differences between leprosy patients and type 1 reaction patients, before onset of symptoms
Source: PLoS Negl Trop Dis. 2024 Dec 16;18(12):e0011866. doi: 10.1371/journal.pntd.0011866 (PMC11684701; doi:10.1371/journal.pntd.0011866)
Supplement: S1 Table — (XLSX) [file pntd.0011866.s014.xlsx]

## Sheet: S1_Table
S1 Table. Differential transcript usage results for baseline differences between T1R against LEP.
gene_id	transcript_id	symbol	transcript_biotype	transcript_length	transcript_is_canonical	DrimSeq_likelihood_ratio	pvalue	adj_pvalue	stgr.pval	PΔ	significant
ENSG00000198431	ENST00000525566	TXNRD1	protein_coding	1950	TRUE	42.1579	8.41944e-11	1.04907e-06	2.08138e-10	-0.234947	TRUE
ENSG00000198431	ENST00000503506	TXNRD1	protein_coding	1500	FALSE	-0.1934	1	1	NA	0.152103	FALSE
ENSG00000198431	ENST00000526691	TXNRD1	protein_coding	1656	FALSE	-0.846577	1	1	NA	0.0386746	FALSE
ENSG00000198431	ENST00000526580	TXNRD1	protein_coding	311	FALSE	-0.605589	1	1	NA	0.0258275	FALSE
ENSG00000198431	ENST00000527688	TXNRD1	nonsense_mediated_decay	1449	FALSE	-0.433377	1	1	NA	0.018342	FALSE
ENSG00000113712	ENST00000657001	CSNK1A1	protein_coding	978	FALSE	41.3398	1.27935e-10	1.04907e-06	3.16269e-10	-0.109327	TRUE
ENSG00000113712	ENST00000504676	CSNK1A1	protein_coding	711	FALSE	3.22087	0.0727048	0.73833	0.179735	0.0237917	FALSE
ENSG00000113712	ENST00000515768	CSNK1A1	protein_coding	1062	FALSE	1.0373	0.30845	1	NA	0.046248	FALSE
ENSG00000113712	ENST00000606719	CSNK1A1	protein_coding	1107	FALSE	1.34165	0.246742	1	NA	0.00733751	FALSE
ENSG00000113712	ENST00000377843	CSNK1A1	protein_coding	1014	TRUE	1.37269	0.24135	0.997677	NA	0.049077	FALSE
ENSG00000113712	ENST00000503350	CSNK1A1	protein_coding	503	FALSE	1.03878	0.308105	1	NA	-0.0171271	FALSE
ENSG00000145979	ENST00000356436	TBC1D7	protein_coding	882	FALSE	39.3677	3.51053e-10	1.91909e-06	8.67842e-10	-0.172997	TRUE
ENSG00000145979	ENST00000379300	TBC1D7	protein_coding	882	TRUE	3.77844	0.0519171	0.658252	NA	0.0994931	FALSE
ENSG00000145979	ENST00000379307	TBC1D7	protein_coding	801	FALSE	1.55578	0.212285	0.979054	NA	0.0735035	FALSE
ENSG00000122515	ENST00000463056	ZMIZ2	retained_intron	NA	FALSE	36.2429	1.74193e-09	7.14192e-06	4.30625e-09	0.0683609	FALSE
ENSG00000122515	ENST00000413916	ZMIZ2	protein_coding	2589	FALSE	2.01539	0.155711	0.915234	0.384935	0.0162521	FALSE
ENSG00000122515	ENST00000309315	ZMIZ2	protein_coding	2763	TRUE	0.994816	0.318568	1	0.787536	-0.0247269	FALSE
ENSG00000122515	ENST00000433667	ZMIZ2	protein_coding	2667	FALSE	-0.0138314	1	1	1	-1.48069e-10	FALSE
ENSG00000122515	ENST00000265346	ZMIZ2	protein_coding	2685	FALSE	-0.0866214	1	1	NA	-0.00928356	FALSE
ENSG00000122515	ENST00000478045	ZMIZ2	retained_intron	NA	FALSE	1.88754	0.169479	0.935102	NA	-0.0345374	FALSE
ENSG00000122515	ENST00000482322	ZMIZ2	retained_intron	NA	FALSE	0.52255	0.469756	1	NA	-0.0160652	FALSE
ENSG00000169045	ENST00000442819	HNRNPH1	protein_coding	1350	FALSE	34.8914	3.48612e-09	1.14345e-05	8.61808e-09	0.0431928	FALSE
ENSG00000169045	ENST00000502904	HNRNPH1	retained_intron	NA	FALSE	-0.0601756	1	1	NA	-0.0168697	FALSE
ENSG00000169045	ENST00000515481	HNRNPH1	retained_intron	NA	FALSE	0.221024	0.638261	1	NA	-0.0150086	FALSE
ENSG00000169045	ENST00000514332	HNRNPH1	retained_intron	NA	FALSE	0.310114	0.57761	1	1	-0.00801223	FALSE
ENSG00000169045	ENST00000519943	HNRNPH1	retained_intron	NA	FALSE	0.0189639	0.89047	1	NA	-0.00330233	FALSE
ENSG00000141664	ENST00000586834	ZCCHC2	protein_coding	2574	FALSE	33.3327	7.76663e-09	2.12288e-05	1.92e-08	-0.219584	TRUE
ENSG00000141664	ENST00000269499	ZCCHC2	protein_coding	3537	TRUE	2.30819	0.128694	0.883459	NA	0.166615	FALSE
ENSG00000141664	ENST00000585873	ZCCHC2	nonsense_mediated_decay	3295	FALSE	0.189222	0.663565	1	NA	0.0529686	FALSE
ENSG00000122678	ENST00000467607	POLM	retained_intron	NA	FALSE	32.487	1.19994e-08	2.81129e-05	2.96639e-08	-0.0476993	FALSE
ENSG00000122678	ENST00000242248	POLM	protein_coding	1485	TRUE	0.084317	0.77153	1	NA	0.0222574	FALSE
ENSG00000122678	ENST00000435068	POLM	nonsense_mediated_decay	468	FALSE	0.334512	0.563014	1	NA	-0.0045315	FALSE
ENSG00000122678	ENST00000395831	POLM	protein_coding	1527	FALSE	-0.165669	1	1	NA	0.000435782	FALSE
ENSG00000122678	ENST00000458246	POLM	nonsense_mediated_decay	813	FALSE	0.0871247	0.767865	1	NA	-0.0044962	FALSE
ENSG00000122678	ENST00000430942	POLM	nonsense_mediated_decay	729	FALSE	4.41647	0.0355937	0.579351	NA	0.0401162	FALSE
ENSG00000122678	ENST00000492605	POLM	retained_intron	NA	FALSE	0.169702	0.680377	1	NA	-0.00608244	FALSE
ENSG00000114850	ENST00000476217	SSR3	protein_coding	525	FALSE	31.1797	2.35212e-08	4.82185e-05	5.81472e-08	0.076265	TRUE
ENSG00000114850	ENST00000467733	SSR3	retained_intron	NA	FALSE	3.36448	0.0666167	0.709945	0.164684	-0.0255007	FALSE
ENSG00000114850	ENST00000498205	SSR3	retained_intron	NA	FALSE	1.52382	0.217042	0.982362	0.536553	0.0130216	FALSE
ENSG00000114850	ENST00000265044	SSR3	protein_coding	558	TRUE	0.962081	0.326663	1	0.807549	-0.0482326	FALSE
ENSG00000114850	ENST00000467789	SSR3	protein_coding	597	FALSE	0.643882	0.422308	1	NA	-0.0155533	FALSE
ENSG00000168071	ENST00000473405	CCDC88B	processed_transcript	NA	FALSE	30.3828	3.54666e-08	6.46281e-05	8.76775e-08	-0.0223949	FALSE
ENSG00000168071	ENST00000301897	CCDC88B	protein_coding	420	FALSE	6.16456	0.0130335	0.394921	0.0322203	0.0401363	FALSE
ENSG00000168071	ENST00000463837	CCDC88B	processed_transcript	NA	FALSE	2.82744	0.0926661	0.810651	0.229081	-0.021625	FALSE
ENSG00000168071	ENST00000356786	CCDC88B	protein_coding	4431	TRUE	0.990567	0.319604	1	0.790097	0.0162899	FALSE
ENSG00000168071	ENST00000359902	CCDC88B	protein_coding	2139	FALSE	0.724689	0.39461	1	0.975521	0.00594402	FALSE
ENSG00000168071	ENST00000494566	CCDC88B	processed_transcript	NA	FALSE	1.82351	0.176897	0.942529	NA	-0.0183504	FALSE
ENSG00000269713	ENST00000613595	NBPF9	protein_coding	2829	FALSE	29.1608	6.66144e-08	0.000104974	1.64678e-07	0.194601	TRUE
ENSG00000269713	ENST00000615421	NBPF9	protein_coding	3336	FALSE	0.150288	0.69826	1	NA	-0.00388142	FALSE
ENSG00000269713	ENST00000621645	NBPF9	protein_coding	2946	FALSE	0.289819	0.590337	1	NA	-0.0449378	FALSE
ENSG00000269713	ENST00000621074	NBPF9	protein_coding	2604	FALSE	1.80331	0.179313	0.945711	NA	-0.145782	FALSE
ENSG00000155363	ENST00000495374	MOV10	processed_transcript	NA	FALSE	29.0534	7.04095e-08	0.000104974	1.7406e-07	0.0568174	FALSE
ENSG00000155363	ENST00000357443	MOV10	protein_coding	3012	FALSE	2.32395	0.127396	0.878966	0.314938	-0.0156373	FALSE
ENSG00000155363	ENST00000496577	MOV10	processed_transcript	NA	FALSE	0.027167	0.869082	1	NA	-0.00291024	FALSE
ENSG00000155363	ENST00000488160	MOV10	processed_transcript	NA	FALSE	3.24991	0.0714276	0.734275	NA	-0.0214299	FALSE
ENSG00000155363	ENST00000490413	MOV10	processed_transcript	NA	FALSE	2.43676	0.118521	0.85757	NA	-0.0168399	FALSE
ENSG00000069248	ENST00000261396	NUP133	protein_coding	3471	TRUE	28.52	9.27359e-08	0.00011699	2.29254e-07	0.392492	TRUE
ENSG00000069248	ENST00000490352	NUP133	processed_transcript	NA	FALSE	28.52	9.27359e-08	0.00011699	2.29254e-07	-0.392492	TRUE
ENSG00000136448	ENST00000592654	NMT1	protein_coding	1251	FALSE	27.6435	1.45859e-07	0.000170864	3.6058e-07	0.0983628	TRUE
ENSG00000136448	ENST00000258960	NMT1	protein_coding	1491	TRUE	2.83841	0.0920354	0.809981	0.227522	-0.0652799	FALSE
ENSG00000136448	ENST00000590310	NMT1	protein_coding	1182	FALSE	0.0253262	0.873557	1	NA	-0.0153772	FALSE
ENSG00000136448	ENST00000677949	NMT1	protein_coding	1485	FALSE	0.465168	0.495218	1	NA	-0.0177057	FALSE
ENSG00000215252	ENST00000438958	GOLGA8B	protein_coding	1902	FALSE	26.4643	2.68449e-07	0.000265532	6.63636e-07	0.129656	TRUE
ENSG00000215252	ENST00000342314	GOLGA8B	protein_coding	1812	FALSE	0.047624	0.82725	1	NA	-0.0105611	FALSE
ENSG00000215252	ENST00000484716	GOLGA8B	retained_intron	NA	FALSE	0.329046	0.566221	1	NA	-0.0574987	FALSE
ENSG00000215252	ENST00000567956	GOLGA8B	NA	NA	NA	0.0539299	0.816361	1	NA	-0.0615958	FALSE
ENSG00000116171	ENST00000408941	SCP2	protein_coding	180	FALSE	26.31	2.90779e-07	0.000265532	7.18839e-07	-0.196524	TRUE
ENSG00000116171	ENST00000371514	SCP2	protein_coding	1644	TRUE	0.482613	0.487241	1	NA	0.0603652	FALSE
ENSG00000116171	ENST00000435345	SCP2	protein_coding	432	FALSE	1.91144	0.166804	0.93149	NA	0.136159	FALSE
ENSG00000132432	ENST00000480303	SEC61G	retained_intron	NA	FALSE	26.3056	2.91438e-07	0.000265532	7.20467e-07	-0.0959633	TRUE
ENSG00000132432	ENST00000352861	SEC61G	protein_coding	207	TRUE	26.3056	2.91438e-07	0.000265532	7.20467e-07	0.0959633	TRUE
ENSG00000123213	ENST00000380985	NLN	protein_coding	2115	TRUE	25.3793	4.70947e-07	0.000386176	1.16423e-06	0.247034	TRUE
ENSG00000123213	ENST00000506539	NLN	retained_intron	NA	FALSE	25.3793	4.70947e-07	0.000386176	1.16423e-06	-0.247034	TRUE
ENSG00000168014	ENST00000538625	C2CD3	processed_transcript	NA	FALSE	24.7217	6.62333e-07	0.000517251	1.63736e-06	-0.089799	TRUE
ENSG00000168014	ENST00000442398	C2CD3	nonsense_mediated_decay	5766	FALSE	2.01107	0.156155	0.916585	NA	0.0680933	FALSE
ENSG00000168014	ENST00000334126	C2CD3	protein_coding	7062	TRUE	-0.403672	1	1	1	0.0126548	FALSE
ENSG00000168014	ENST00000539061	C2CD3	protein_coding	1254	FALSE	0.145349	0.70302	1	1	0.00905099	FALSE
ENSG00000138078	ENST00000425263	PREPL	nonsense_mediated_decay	2184	FALSE	24.2962	8.26033e-07	0.00061577	2.04205e-06	-0.112349	TRUE
ENSG00000138078	ENST00000409411	PREPL	protein_coding	1917	TRUE	-0.150222	1	1	NA	0.0123425	FALSE
ENSG00000138078	ENST00000409957	PREPL	protein_coding	1917	FALSE	0.146436	0.701965	1	1	0.0610297	FALSE
ENSG00000138078	ENST00000409936	PREPL	protein_coding	2184	FALSE	-0.0255381	1	1	NA	0.0389769	FALSE
ENSG00000133657	ENST00000645319	ATP13A3	protein_coding	3771	TRUE	23.7601	1.09119e-06	0.000778063	2.69754e-06	0.0954891	TRUE
ENSG00000133657	ENST00000645538	ATP13A3	protein_coding	3681	FALSE	2.43232	0.118857	0.85757	0.293828	-0.0832512	FALSE
ENSG00000133657	ENST00000642744	ATP13A3	protein_coding	3690	FALSE	0.74363	0.388501	1	NA	-0.0673799	FALSE
ENSG00000133657	ENST00000461660	ATP13A3	retained_intron	NA	FALSE	4.96718	0.0258327	0.521744	NA	0.055142	FALSE
ENSG00000134644	ENST00000373747	PUM1	protein_coding	3570	FALSE	23.0574	1.57233e-06	0.00107443	3.88699e-06	0.111995	TRUE
ENSG00000134644	ENST00000424085	PUM1	protein_coding	2835	FALSE	0.375916	0.539797	1	NA	-0.0355798	FALSE
ENSG00000134644	ENST00000257075	PUM1	protein_coding	3561	FALSE	-0.131853	1	1	1	-0.00585364	FALSE
ENSG00000134644	ENST00000426105	PUM1	protein_coding	3567	TRUE	1.66223	0.197303	0.96507	NA	-0.0607779	FALSE
ENSG00000134644	ENST00000440538	PUM1	protein_coding	3489	FALSE	0.186942	0.665474	1	1	-0.00978346	FALSE
ENSG00000010295	ENST00000356896	IFFO1	protein_coding	1692	FALSE	22.5139	2.08628e-06	0.0013686	5.15753e-06	-0.0570203	FALSE
ENSG00000010295	ENST00000472558	IFFO1	retained_intron	NA	FALSE	0.0940106	0.759139	1	NA	-0.00831612	FALSE
ENSG00000010295	ENST00000336604	IFFO1	protein_coding	1689	FALSE	0.0464352	0.829387	1	NA	0.0245261	FALSE
ENSG00000010295	ENST00000487279	IFFO1	nonsense_mediated_decay	795	FALSE	0.113631	0.736047	1	NA	-0.000445299	FALSE
ENSG00000010295	ENST00000619571	IFFO1	protein_coding	1716	TRUE	-0.159765	1	1	NA	0.0111335	FALSE
ENSG00000010295	ENST00000396830	IFFO1	retained_intron	NA	FALSE	-0.129234	1	1	NA	0.0301222	FALSE
ENSG00000138398	ENST00000409714	PPIG	protein_coding	2220	FALSE	22.2203	2.43094e-06	0.00153336	6.00957e-06	0.0711613	TRUE
ENSG00000138398	ENST00000448752	PPIG	protein_coding	2265	FALSE	1.31721	0.251093	1	0.620731	-0.0831735	FALSE
ENSG00000138398	ENST00000678088	PPIG	protein_coding	2256	FALSE	0.838269	0.359892	1	NA	0.0204765	FALSE
ENSG00000138398	ENST00000678499	PPIG	protein_coding	2265	FALSE	0.279627	0.596946	1	NA	-0.00118891	FALSE
ENSG00000138398	ENST00000466142	PPIG	retained_intron	NA	FALSE	0.0169153	0.89652	1	NA	-0.00727538	FALSE
ENSG00000008952	ENST00000481435	SEC62	retained_intron	NA	FALSE	21.9385	2.81534e-06	0.00171006	6.95983e-06	-0.207847	TRUE
ENSG00000008952	ENST00000337002	SEC62	protein_coding	1200	TRUE	0.0202043	0.886968	1	NA	0.0538171	FALSE
ENSG00000008952	ENST00000480708	SEC62	protein_coding	1200	FALSE	0.481987	0.487524	1	NA	0.15403	FALSE
ENSG00000118495	ENST00000367572	PLAGL1	protein_coding	1236	FALSE	21.2308	4.07169e-06	0.00238484	1.00657e-05	-0.178571	TRUE
ENSG00000118495	ENST00000360537	PLAGL1	protein_coding	1392	FALSE	-0.278935	1	1	NA	0.050231	FALSE
ENSG00000118495	ENST00000647880	PLAGL1	protein_coding	1236	FALSE	8.25246	0.00406968	0.227791	NA	0.0746603	FALSE
ENSG00000118495	ENST00000626294	PLAGL1	protein_coding	240	FALSE	4.19601	0.0405193	0.60184	NA	-0.0263623	FALSE
ENSG00000118495	ENST00000437412	PLAGL1	protein_coding	1236	FALSE	-0.00151986	1	1	NA	0.0635863	FALSE
ENSG00000118495	ENST00000392307	PLAGL1	protein_coding	759	FALSE	0.20422	0.651336	1	NA	0.0164558	FALSE
ENSG00000077150	ENST00000189444	NFKB2	protein_coding	2700	FALSE	20.3397	6.48408e-06	0.00366686	1.60294e-05	0.0636139	FALSE
ENSG00000077150	ENST00000428099	NFKB2	protein_coding	2700	FALSE	0.247554	0.618803	1	1	-0.0121836	FALSE
ENSG00000077150	ENST00000652277	NFKB2	protein_coding	2700	FALSE	0.267488	0.605022	1	1	-0.0283999	FALSE
ENSG00000077150	ENST00000661543	NFKB2	protein_coding	2703	TRUE	0.440421	0.506919	1	NA	-0.0049829	FALSE
ENSG00000077150	ENST00000467116	NFKB2	retained_intron	NA	FALSE	0.666104	0.414413	1	NA	-0.0180475	FALSE
ENSG00000141425	ENST00000589050	RPRD1A	non_stop_decay	869	FALSE	19.8054	8.57387e-06	0.00468705	2.11956e-05	-0.0851606	TRUE
ENSG00000141425	ENST00000399022	RPRD1A	protein_coding	939	TRUE	1.84064	0.174876	0.942056	NA	0.0688605	FALSE
ENSG00000141425	ENST00000588737	RPRD1A	protein_coding	831	FALSE	0.232983	0.62932	1	NA	0.0129588	FALSE
ENSG00000141425	ENST00000591994	RPRD1A	retained_intron	NA	FALSE	0.31566	0.574228	1	NA	0.00334135	FALSE
ENSG00000082515	ENST00000518364	MRPL22	processed_transcript	NA	FALSE	19.4047	1.05746e-05	0.00559433	2.61417e-05	-0.0968214	TRUE
ENSG00000082515	ENST00000439747	MRPL22	protein_coding	699	FALSE	1.00078	0.317123	1	NA	0.0821761	FALSE
ENSG00000082515	ENST00000519059	MRPL22	nonsense_mediated_decay	117	FALSE	-0.111296	1	1	NA	0.0146453	FALSE
ENSG00000033627	ENST00000343619	ATP6V0A1	protein_coding	2514	TRUE	19.2781	1.12997e-05	0.0057911	2.79342e-05	0.029322	FALSE
ENSG00000033627	ENST00000393829	ATP6V0A1	protein_coding	2496	FALSE	9.61035	0.00193484	0.151678	NA	-0.0624817	FALSE
ENSG00000033627	ENST00000264649	ATP6V0A1	protein_coding	2517	FALSE	0.434567	0.509756	1	NA	0.0225646	FALSE
ENSG00000033627	ENST00000585828	ATP6V0A1	retained_intron	NA	FALSE	0.936449	0.333193	1	NA	0.026997	FALSE
ENSG00000033627	ENST00000587797	ATP6V0A1	processed_transcript	NA	FALSE	0.829079	0.362539	1	NA	-0.0164019	FALSE
ENSG00000183486	ENST00000481838	MX2	nonsense_mediated_decay	290	FALSE	19.1926	1.18169e-05	0.00587263	2.92126e-05	-0.0695521	FALSE
ENSG00000183486	ENST00000330714	MX2	protein_coding	2148	TRUE	4.41681	0.0355866	0.579351	NA	0.0723236	FALSE
ENSG00000183486	ENST00000398632	MX2	retained_intron	NA	FALSE	0.0496942	0.823596	1	NA	-0.00277144	FALSE
ENSG00000197299	ENST00000559724	BLM	nonsense_mediated_decay	1242	FALSE	18.9707	1.32744e-05	0.00622003	3.28159e-05	0.295327	TRUE
ENSG00000197299	ENST00000560821	BLM	processed_transcript	NA	FALSE	18.9707	1.32744e-05	0.00622003	3.28159e-05	-0.295327	TRUE
ENSG00000013374	ENST00000483358	NUB1	protein_coding	762	FALSE	18.641	1.57792e-05	0.0071883	3.90079e-05	0.0346985	FALSE
ENSG00000013374	ENST00000413040	NUB1	protein_coding	1806	FALSE	-0.185696	1	1	NA	-0.0215891	FALSE
ENSG00000013374	ENST00000470229	NUB1	protein_coding	1848	FALSE	0.024279	0.876177	1	NA	0.000863454	FALSE
ENSG00000013374	ENST00000460712	NUB1	protein_coding	608	FALSE	-0.0701667	1	1	NA	-0.00296499	FALSE
ENSG00000013374	ENST00000480714	NUB1	protein_coding	385	FALSE	0.0479864	0.826605	1	NA	-0.0110079	FALSE
ENSG00000130589	ENST00000454223	HELZ2	processed_transcript	NA	FALSE	18.344	1.84399e-05	0.00817335	4.55855e-05	-0.0950905	TRUE
ENSG00000130589	ENST00000427522	HELZ2	protein_coding	6243	FALSE	0.606726	0.436023	1	NA	0.0491874	FALSE
ENSG00000130589	ENST00000467148	HELZ2	protein_coding	7950	TRUE	0.173189	0.677293	1	NA	0.0260294	FALSE
ENSG00000130589	ENST00000370082	HELZ2	retained_intron	NA	FALSE	0.135217	0.713083	1	NA	0.0198737	FALSE
ENSG00000183401	ENST00000590919	CCDC159	nonsense_mediated_decay	111	FALSE	18.2186	1.96945e-05	0.00849973	4.8687e-05	-0.0956884	TRUE
ENSG00000183401	ENST00000458408	CCDC159	protein_coding	894	TRUE	0.465988	0.494839	1	NA	0.0442659	FALSE
ENSG00000183401	ENST00000588821	CCDC159	retained_intron	NA	FALSE	1.1984	0.273641	1	NA	-0.0151467	FALSE
ENSG00000183401	ENST00000589022	CCDC159	retained_intron	NA	FALSE	-0.313925	1	1	NA	0.0359834	FALSE
ENSG00000183401	ENST00000591691	CCDC159	protein_coding	467	FALSE	-0.53443	1	1	NA	0.0305858	FALSE
ENSG00000111530	ENST00000541058	CAND1	retained_intron	NA	FALSE	18.1153	2.07922e-05	0.0087434	5.14008e-05	0.0655194	FALSE
ENSG00000111530	ENST00000545606	CAND1	protein_coding	3693	TRUE	0.394992	0.529687	1	NA	-0.021938	FALSE
ENSG00000111530	ENST00000540319	CAND1	nonsense_mediated_decay	1329	FALSE	-0.286337	1	1	NA	-0.00760815	FALSE
ENSG00000111530	ENST00000544619	CAND1	protein_coding	2313	FALSE	-0.0798673	1	1	NA	-0.0359732	FALSE
ENSG00000150995	ENST00000649908	ITPR1	protein_coding	528	FALSE	17.9475	2.27088e-05	0.00931059	5.61386e-05	-0.201578	TRUE
ENSG00000150995	ENST00000649139	ITPR1	protein_coding	528	FALSE	1.2247	0.268441	1	0.663616	0.0169474	FALSE
ENSG00000150995	ENST00000357086	ITPR1	protein_coding	8133	FALSE	-1.04898	1	1	NA	0.0749926	FALSE
ENSG00000150995	ENST00000456211	ITPR1	protein_coding	8088	FALSE	-2.94483	1	1	1	0.109638	FALSE
ENSG00000119760	ENST00000464789	SUPT7L	protein_coding	1239	FALSE	17.7382	2.53482e-05	0.0100024	6.26635e-05	0.0458152	FALSE
ENSG00000119760	ENST00000406540	SUPT7L	protein_coding	1239	FALSE	1.32844	0.249082	1	0.615759	-0.0465187	FALSE
ENSG00000119760	ENST00000337768	SUPT7L	protein_coding	1245	TRUE	-0.225117	1	1	NA	-0.00868208	FALSE
ENSG00000119760	ENST00000405491	SUPT7L	protein_coding	1239	FALSE	0.716264	0.397372	1	NA	0.00938563	FALSE
ENSG00000061273	ENST00000354334	HDAC7	protein_coding	2865	FALSE	17.7182	2.56158e-05	0.0100024	6.33251e-05	-0.0776985	TRUE
ENSG00000061273	ENST00000080059	HDAC7	protein_coding	2976	TRUE	2.63661	0.104426	0.825407	NA	0.0644943	FALSE
ENSG00000061273	ENST00000459625	HDAC7	retained_intron	NA	FALSE	0.519788	0.470932	1	NA	-0.0121146	FALSE
ENSG00000061273	ENST00000470668	HDAC7	retained_intron	NA	FALSE	0.753736	0.385296	1	NA	0.0253187	FALSE
ENSG00000099899	ENST00000403707	TRMT2A	protein_coding	1878	FALSE	17.5491	2.79977e-05	0.0104996	6.92135e-05	0.0609815	FALSE
ENSG00000099899	ENST00000404751	TRMT2A	protein_coding	1689	FALSE	2.38279	0.122679	0.867034	0.303275	-0.0187608	FALSE
ENSG00000099899	ENST00000252136	TRMT2A	protein_coding	1878	TRUE	1.32484	0.249725	1	0.617349	-0.031634	FALSE
ENSG00000099899	ENST00000480339	TRMT2A	retained_intron	NA	FALSE	-0.244372	1	1	NA	-0.000902718	FALSE
ENSG00000099899	ENST00000487378	TRMT2A	retained_intron	NA	FALSE	0.014924	0.902769	1	1	-0.00532813	FALSE
ENSG00000099899	ENST00000468917	TRMT2A	retained_intron	NA	FALSE	-0.0725715	1	1	1	-0.00435585	FALSE
ENSG00000102984	ENST00000562677	ZNF821	retained_intron	NA	FALSE	17.5375	2.81695e-05	0.0104996	6.96383e-05	0.0953741	TRUE
ENSG00000102984	ENST00000566987	ZNF821	nonsense_mediated_decay	189	FALSE	-0.475593	1	1	NA	-0.025704	FALSE
ENSG00000102984	ENST00000425432	ZNF821	protein_coding	1239	TRUE	-0.467445	1	1	NA	-0.0117529	FALSE
ENSG00000102984	ENST00000313565	ZNF821	protein_coding	1113	FALSE	0.485639	0.485879	1	1	-0.036122	FALSE
ENSG00000102984	ENST00000611294	ZNF821	protein_coding	420	FALSE	-0.0305679	1	1	NA	-0.0217952	FALSE
ENSG00000151883	ENST00000505554	PARP8	protein_coding	2502	FALSE	17.4538	2.9437e-05	0.0107281	7.27715e-05	0.0834161	TRUE
ENSG00000151883	ENST00000505697	PARP8	protein_coding	2565	FALSE	0.620474	0.430871	1	1	0.00336898	FALSE
ENSG00000151883	ENST00000511363	PARP8	processed_transcript	NA	FALSE	0.744877	0.388103	1	NA	-0.0364997	FALSE
ENSG00000151883	ENST00000281631	PARP8	protein_coding	2565	TRUE	1.23292	0.26684	1	NA	-0.0260114	FALSE
ENSG00000151883	ENST00000514067	PARP8	protein_coding	2439	FALSE	1.26256	0.261167	1	NA	-0.024274	FALSE
ENSG00000078674	ENST00000519802	PCM1	retained_intron	NA	FALSE	17.3132	3.16973e-05	0.0113008	7.83594e-05	-0.0738937	TRUE
ENSG00000078674	ENST00000325083	PCM1	protein_coding	6075	TRUE	-0.240202	1	1	NA	0.0160683	FALSE
ENSG00000078674	ENST00000519253	PCM1	protein_coding	6051	FALSE	-0.7745	1	1	NA	0.0246451	FALSE
ENSG00000078674	ENST00000524226	PCM1	protein_coding	5583	FALSE	-0.326912	1	1	NA	0.00975673	FALSE
ENSG00000078674	ENST00000522275	PCM1	protein_coding	2294	FALSE	-0.976171	1	1	NA	0.0234236	FALSE
ENSG00000131966	ENST00000556312	ACTR10	retained_intron	NA	FALSE	17.2449	3.28582e-05	0.0114148	8.12291e-05	-0.166945	TRUE
ENSG00000131966	ENST00000254286	ACTR10	protein_coding	1254	TRUE	6.38683	0.011497	0.366811	0.028422	0.16598	TRUE
ENSG00000131966	ENST00000555965	ACTR10	retained_intron	NA	FALSE	0.794146	0.372849	1	0.921726	-0.00148627	FALSE
ENSG00000131966	ENST00000554402	ACTR10	nonsense_mediated_decay	908	FALSE	-0.303107	1	1	1	0.00245071	FALSE
ENSG00000141252	ENST00000437048	VPS53	protein_coding	2499	TRUE	17.0663	3.60979e-05	0.0114148	8.92381e-05	0.259585	TRUE
ENSG00000141252	ENST00000541903	VPS53	processed_transcript	NA	FALSE	17.0663	3.60979e-05	0.0114148	8.92381e-05	-0.259585	TRUE
ENSG00000147813	ENST00000449291	NAPRT	protein_coding	1617	TRUE	17.0632	3.61556e-05	0.0114148	8.93808e-05	0.0864444	TRUE
ENSG00000147813	ENST00000529179	NAPRT	retained_intron	NA	FALSE	-0.0591945	1	1	NA	-0.0151245	FALSE
ENSG00000147813	ENST00000435154	NAPRT	protein_coding	1473	FALSE	0.52272	0.469683	1	NA	-0.0331354	FALSE
ENSG00000147813	ENST00000498076	NAPRT	retained_intron	NA	FALSE	0.214597	0.643188	1	NA	-0.0122044	FALSE
ENSG00000147813	ENST00000464332	NAPRT	retained_intron	NA	FALSE	-0.0219638	1	1	NA	-0.00216854	FALSE
ENSG00000147813	ENST00000340490	NAPRT	non_stop_decay	1753	FALSE	1.04677	0.306252	1	NA	0.0175482	FALSE
ENSG00000147813	ENST00000462059	NAPRT	retained_intron	NA	FALSE	0.129037	0.719432	1	NA	-0.0413598	FALSE
ENSG00000149534	ENST00000440896	MS4A2	retained_intron	NA	FALSE	17.0353	3.66905e-05	0.0114148	9.0703e-05	0.355605	TRUE
ENSG00000149534	ENST00000278888	MS4A2	protein_coding	735	TRUE	17.0353	3.66905e-05	0.0114148	9.0703e-05	-0.355605	TRUE
ENSG00000172432	ENST00000307114	GTPBP2	protein_coding	1545	FALSE	17.0251	3.68894e-05	0.0114148	9.11948e-05	0.0753089	TRUE
ENSG00000172432	ENST00000419497	GTPBP2	protein_coding	460	FALSE	0.255152	0.61347	1	NA	-0.000880472	FALSE
ENSG00000172432	ENST00000307126	GTPBP2	protein_coding	1809	TRUE	3.18981	0.0740985	0.7443	NA	-0.0540914	FALSE
ENSG00000172432	ENST00000480263	GTPBP2	processed_transcript	NA	FALSE	0.21946	0.639452	1	NA	-0.020337	FALSE
ENSG00000112893	ENST00000513921	MAN2A1	retained_intron	NA	FALSE	16.8348	4.07785e-05	0.0123846	0.000100809	-0.0440274	FALSE
ENSG00000112893	ENST00000261483	MAN2A1	protein_coding	3435	TRUE	1.9964	0.157674	0.919122	0.389787	0.0244356	FALSE
ENSG00000112893	ENST00000503970	MAN2A1	retained_intron	NA	FALSE	1.18028	0.2773	1	0.685516	0.0195918	FALSE
ENSG00000214193	ENST00000453908	SH3D21	protein_coding	2271	TRUE	16.7971	4.15975e-05	0.0124036	0.000102834	0.0463547	FALSE
ENSG00000214193	ENST00000373137	SH3D21	processed_transcript	NA	FALSE	15.0217	0.000106283	0.0238987	0.000262744	-0.026837	FALSE
ENSG00000214193	ENST00000505871	SH3D21	protein_coding	1938	FALSE	4.31683	0.0377372	0.592806	0.0932906	-0.0195178	FALSE
ENSG00000152904	ENST00000488594	GGPS1	protein_coding	903	FALSE	16.7102	4.35471e-05	0.0127531	0.000107653	0.150477	TRUE
ENSG00000152904	ENST00000282841	GGPS1	protein_coding	903	TRUE	-0.452177	1	1	NA	-0.0391181	FALSE
ENSG00000152904	ENST00000391855	GGPS1	protein_coding	741	FALSE	0.606035	0.436285	1	NA	-0.111359	FALSE
ENSG00000128284	ENST00000424878	APOL3	protein_coding	996	FALSE	16.274	5.481e-05	0.0157699	0.000135497	-0.0357668	FALSE
ENSG00000128284	ENST00000349314	APOL3	protein_coding	1209	TRUE	0.674619	0.411446	1	NA	0.0141682	FALSE
ENSG00000128284	ENST00000432700	APOL3	nonsense_mediated_decay	249	FALSE	-0.350417	1	1	NA	-0.0080632	FALSE
ENSG00000128284	ENST00000422426	APOL3	nonsense_mediated_decay	249	FALSE	0.301676	0.582833	1	NA	0.0113971	FALSE
ENSG00000128284	ENST00000397289	APOL3	nonsense_mediated_decay	294	FALSE	0.373611	0.541043	1	NA	0.00974215	FALSE
ENSG00000128284	ENST00000397293	APOL3	protein_coding	609	FALSE	0.336419	0.561903	1	NA	0.00852248	FALSE
ENSG00000188243	ENST00000483290	COMMD6	retained_intron	NA	FALSE	16.1449	5.86757e-05	0.0164633	0.000145053	-0.221321	TRUE
ENSG00000188243	ENST00000460675	COMMD6	processed_transcript	NA	FALSE	15.6031	7.81268e-05	0.0203378	0.000193138	0.122571	TRUE
ENSG00000188243	ENST00000355801	COMMD6	protein_coding	297	FALSE	7.13197	0.00757214	0.297089	0.0187192	0.0987499	TRUE
ENSG00000182149	ENST00000538850	IST1	protein_coding	657	FALSE	16.1272	5.92279e-05	0.0164633	0.000146418	0.0379274	FALSE
ENSG00000182149	ENST00000566536	IST1	retained_intron	NA	FALSE	0.343769	0.557662	1	NA	-0.0116949	FALSE
ENSG00000182149	ENST00000538565	IST1	processed_transcript	NA	FALSE	0.535336	0.464372	1	NA	0.00335012	FALSE
ENSG00000182149	ENST00000329908	IST1	protein_coding	1083	FALSE	-0.0474985	1	1	NA	-0.0026383	FALSE
ENSG00000182149	ENST00000541180	IST1	retained_intron	NA	FALSE	2.36011	0.124474	0.870634	NA	-0.0269442	FALSE
ENSG00000005175	ENST00000551293	RPAP3	retained_intron	NA	FALSE	16.0002	6.33342e-05	0.0170342	0.000156569	-0.104037	TRUE
ENSG00000005175	ENST00000005386	RPAP3	protein_coding	1998	TRUE	-0.0331094	1	1	NA	0.00999114	FALSE
ENSG00000005175	ENST00000432584	RPAP3	protein_coding	1521	FALSE	-0.10732	1	1	NA	0.0498296	FALSE
ENSG00000005175	ENST00000380650	RPAP3	protein_coding	1896	FALSE	-0.174717	1	1	NA	0.0442161	FALSE
ENSG00000137074	ENST00000379817	APTX	protein_coding	1029	TRUE	15.9995	6.33589e-05	0.0170342	0.00015663	-0.152924	TRUE
ENSG00000137074	ENST00000476858	APTX	protein_coding	867	FALSE	11.3825	0.000741406	0.0929422	0.00183284	0.124677	TRUE
ENSG00000137074	ENST00000494649	APTX	nonsense_mediated_decay	150	FALSE	1.60103	0.205758	0.978077	NA	0.0282473	FALSE
ENSG00000232956	ENST00000580458	SNHG15	lncRNA	NA	FALSE	15.9249	6.5907e-05	0.0174335	0.000162929	0.130919	TRUE
ENSG00000232956	ENST00000578968	SNHG15	lncRNA	NA	FALSE	1.22379	0.268617	1	NA	-0.129139	FALSE
ENSG00000232956	ENST00000579383	SNHG15	lncRNA	NA	FALSE	-0.0980668	1	1	1	0.0100347	FALSE
ENSG00000232956	ENST00000580528	SNHG15	lncRNA	NA	TRUE	0.00491209	0.944125	1	NA	-0.0118146	FALSE
ENSG00000163945	ENST00000677286	UVSSA	protein_coding	2130	FALSE	15.4753	8.35903e-05	0.02142	0.000206645	0.0414813	FALSE
ENSG00000163945	ENST00000511216	UVSSA	protein_coding	2130	FALSE	2.50989	0.113134	0.845282	0.27968	-0.0594693	FALSE
ENSG00000163945	ENST00000389851	UVSSA	protein_coding	2130	TRUE	0.356157	0.550648	1	NA	-0.0142988	FALSE
ENSG00000163945	ENST00000503548	UVSSA	nonsense_mediated_decay	409	FALSE	-0.070704	1	1	NA	0.0322868	FALSE
ENSG00000005486	ENST00000318622	RHBDD2	protein_coding	672	FALSE	15.4237	8.59047e-05	0.0216744	0.000212366	-0.0546642	FALSE
ENSG00000005486	ENST00000454791	RHBDD2	nonsense_mediated_decay	240	FALSE	2.28655	0.130499	0.883783	0.322609	0.0602674	FALSE
ENSG00000005486	ENST00000006777	RHBDD2	protein_coding	1095	TRUE	1.28284	0.257372	1	NA	-0.00166032	FALSE
ENSG00000005486	ENST00000428119	RHBDD2	protein_coding	672	FALSE	0.0435153	0.834758	1	NA	-0.00394286	FALSE
ENSG00000155719	ENST00000388957	OTOA	protein_coding	2448	FALSE	15.3368	8.99467e-05	0.0220168	0.000222358	-0.342508	TRUE
ENSG00000155719	ENST00000563506	OTOA	retained_intron	NA	FALSE	15.3368	8.99467e-05	0.0220168	0.000222358	0.342508	TRUE
ENSG00000179583	ENST00000537380	CIITA	processed_transcript	NA	FALSE	15.253	9.40291e-05	0.0226776	0.000232451	-0.0463749	FALSE
ENSG00000179583	ENST00000618327	CIITA	protein_coding	3396	FALSE	0.0158082	0.899945	1	NA	0.0219642	FALSE
ENSG00000179583	ENST00000324288	CIITA	protein_coding	3393	TRUE	0.471496	0.4923	1	1	0.0130014	FALSE
ENSG00000179583	ENST00000573379	CIITA	processed_transcript	NA	FALSE	0.461205	0.497061	1	NA	0.0114094	FALSE
ENSG00000215644	ENST00000572185	GCGR	retained_intron	NA	FALSE	15.0772	0.000103203	0.0238987	0.000255129	0.581212	TRUE
ENSG00000215644	ENST00000400723	GCGR	protein_coding	1434	TRUE	15.0772	0.000103203	0.0238987	0.000255129	-0.581212	TRUE
ENSG00000157216	ENST00000528930	SSBP3	retained_intron	NA	FALSE	15.0446	0.000104998	0.0238987	0.000259567	-0.079489	TRUE
ENSG00000157216	ENST00000371319	SSBP3	protein_coding	1086	FALSE	-0.770667	1	1	NA	0.0661636	FALSE
ENSG00000157216	ENST00000610401	SSBP3	protein_coding	1167	TRUE	-0.291862	1	1	NA	0.0133254	FALSE
ENSG00000167604	ENST00000590828	NFKBID	nonsense_mediated_decay	197	FALSE	15.02	0.000106378	0.0238987	0.00026298	0.0240152	FALSE
ENSG00000167604	ENST00000641389	NFKBID	protein_coding	1368	TRUE	6.62428	0.0100598	0.344357	0.0248689	-0.0127201	FALSE
ENSG00000167604	ENST00000396901	NFKBID	protein_coding	942	FALSE	4.93332	0.0263436	0.527516	0.0651244	-0.0112951	FALSE
ENSG00000126858	ENST00000394692	RHOT1	protein_coding	1953	FALSE	14.9473	0.000110554	0.0245013	0.000273303	-0.108653	TRUE
ENSG00000126858	ENST00000333942	RHOT1	protein_coding	1857	FALSE	-4.09011	1	1	NA	0.0907141	FALSE
ENSG00000126858	ENST00000358365	RHOT1	protein_coding	2076	FALSE	-0.397978	1	1	NA	0.0561288	FALSE
ENSG00000126858	ENST00000583994	RHOT1	nonsense_mediated_decay	156	FALSE	3.37421	0.0662242	0.708465	NA	-0.0307283	FALSE
ENSG00000126858	ENST00000584692	RHOT1	nonsense_mediated_decay	123	FALSE	0.26407	0.607338	1	NA	-0.00746141	FALSE
ENSG00000181577	ENST00000439969	C6orf223	lncRNA	NA	FALSE	14.8201	0.000118271	0.0256763	0.000292378	0.187205	TRUE
ENSG00000181577	ENST00000442114	C6orf223	lncRNA	NA	FALSE	3.73141	0.0533981	0.665893	0.132006	-0.0819038	FALSE
ENSG00000181577	ENST00000336600	C6orf223	lncRNA	NA	TRUE	0.618511	0.431601	1	NA	-0.105301	FALSE
ENSG00000166471	ENST00000611268	TMEM41B	protein_coding	876	FALSE	14.8087	0.000118988	0.0256763	0.000294151	-0.0975945	TRUE
ENSG00000166471	ENST00000524543	TMEM41B	nonsense_mediated_decay	579	FALSE	0.594746	0.44059	1	NA	0.0386912	FALSE
ENSG00000166471	ENST00000528080	TMEM41B	protein_coding	876	TRUE	-0.453083	1	1	NA	0.0372529	FALSE
ENSG00000166471	ENST00000533867	TMEM41B	retained_intron	NA	FALSE	-0.534668	1	1	NA	0.0216504	FALSE
ENSG00000198814	ENST00000378946	GK	protein_coding	1593	FALSE	14.7237	0.000124475	0.0265115	0.000307716	-0.082962	TRUE
ENSG00000198814	ENST00000378943	GK	protein_coding	1662	FALSE	1.18326	0.276693	1	0.684016	0.0447792	FALSE
ENSG00000198814	ENST00000378945	GK	protein_coding	1575	FALSE	-0.257987	1	1	1	0.0373901	FALSE
ENSG00000198814	ENST00000378938	GK	protein_coding	285	FALSE	-0.171769	1	1	NA	0.000792801	FALSE
ENSG00000175309	ENST00000308158	PHYKPL	protein_coding	1353	TRUE	14.5956	0.000133227	0.0280119	0.000329353	0.0673714	FALSE
ENSG00000175309	ENST00000489262	PHYKPL	retained_intron	NA	FALSE	0.843088	0.358515	1	0.88629	-0.00989137	FALSE
ENSG00000175309	ENST00000481436	PHYKPL	retained_intron	NA	FALSE	1.41531	0.234177	0.997435	NA	-0.0144824	FALSE
ENSG00000175309	ENST00000476487	PHYKPL	retained_intron	NA	FALSE	3.02918	0.0817792	0.777495	NA	-0.0209505	FALSE
ENSG00000175309	ENST00000476170	PHYKPL	protein_coding	372	FALSE	3.28116	0.0700795	0.726488	NA	-0.0220472	FALSE
ENSG00000198171	ENST00000354488	DDRGK1	protein_coding	945	TRUE	14.4978	0.000140322	0.0287901	0.000346892	0.0818458	TRUE
ENSG00000198171	ENST00000496781	DDRGK1	processed_transcript	NA	FALSE	9.46777	0.00209113	0.157673	0.00516952	-0.0540982	FALSE
ENSG00000198171	ENST00000380201	DDRGK1	protein_coding	897	FALSE	2.35924	0.124543	0.870634	NA	-0.0277476	FALSE
ENSG00000175182	ENST00000383847	FAM131A	protein_coding	1101	TRUE	14.4962	0.000140439	0.0287901	0.000347182	0.0858616	TRUE
ENSG00000175182	ENST00000340957	FAM131A	protein_coding	846	FALSE	2.09038	0.148229	0.908409	0.366439	-0.0685843	FALSE
ENSG00000175182	ENST00000450976	FAM131A	protein_coding	846	FALSE	0.165948	0.683738	1	NA	-0.00864131	FALSE
ENSG00000175182	ENST00000310585	FAM131A	protein_coding	1008	FALSE	-0.227992	1	1	NA	-0.00863597	FALSE
ENSG00000163870	ENST00000296210	TPRA1	protein_coding	882	FALSE	14.428	0.00014562	0.0294835	0.000359988	0.108424	TRUE
ENSG00000163870	ENST00000450633	TPRA1	protein_coding	1122	FALSE	1.93965	0.163707	0.928671	0.404701	0.0297392	FALSE
ENSG00000163870	ENST00000393400	TPRA1	nonsense_mediated_decay	720	FALSE	1.93888	0.16379	0.928822	NA	-0.12216	FALSE
ENSG00000163870	ENST00000489960	TPRA1	protein_coding	1122	FALSE	0.678735	0.410023	1	NA	-0.0160037	FALSE
ENSG00000104960	ENST00000599732	PTOV1	protein_coding	1251	FALSE	14.2643	0.00015885	0.0315942	0.000392695	0.0503427	FALSE
ENSG00000104960	ENST00000597793	PTOV1	retained_intron	NA	FALSE	6.1443	0.0131836	0.394921	0.0325914	-0.0251999	FALSE
ENSG00000104960	ENST00000598632	PTOV1	retained_intron	NA	FALSE	3.28657	0.0698488	0.725012	NA	-0.0183596	FALSE
ENSG00000104960	ENST00000391842	PTOV1	protein_coding	1251	TRUE	0.510973	0.474718	1	NA	-0.00678318	FALSE
ENSG00000154222	ENST00000460370	CC2D1B	retained_intron	NA	FALSE	14.2519	0.000159897	0.0315942	0.000395284	-0.0428523	FALSE
ENSG00000154222	ENST00000438021	CC2D1B	protein_coding	1886	FALSE	4.96278	0.0258985	0.522083	0.064024	0.0403107	FALSE
ENSG00000154222	ENST00000371586	CC2D1B	protein_coding	2577	FALSE	0.20656	0.649477	1	NA	-0.00287534	FALSE
ENSG00000154222	ENST00000491136	CC2D1B	retained_intron	NA	FALSE	0.00406794	0.949145	1	NA	-5.59447e-05	FALSE
ENSG00000154222	ENST00000284376	CC2D1B	protein_coding	2559	TRUE	-0.218936	1	1	1	0.00501582	FALSE
ENSG00000154222	ENST00000460261	CC2D1B	processed_transcript	NA	FALSE	0.0341454	0.853398	1	NA	0.000456995	FALSE
ENSG00000181523	ENST00000326317	SGSH	protein_coding	1509	TRUE	14.0727	0.000175875	0.0343376	0.000434784	0.086933	TRUE
ENSG00000181523	ENST00000573150	SGSH	nonsense_mediated_decay	684	FALSE	8.98838	0.00271701	0.182684	0.00671676	-0.0673371	FALSE
ENSG00000181523	ENST00000575282	SGSH	retained_intron	NA	FALSE	0.426468	0.513727	1	1	-0.0129486	FALSE
ENSG00000181523	ENST00000570923	SGSH	protein_coding	825	FALSE	0.398281	0.527979	1	NA	-0.00664724	FALSE
ENSG00000214717	ENST00000381223	ZBED1	protein_coding	2085	FALSE	13.8201	0.000201168	0.038484	0.000497311	0.317283	TRUE
ENSG00000214717	ENST00000381222	ZBED1	protein_coding	2085	FALSE	-0.365856	1	1	NA	-0.194681	FALSE
ENSG00000214717	ENST00000652001	ZBED1	protein_coding	2085	TRUE	3.56392	0.0590481	0.681589	NA	-0.122602	FALSE
ENSG00000110422	ENST00000379016	HIPK3	protein_coding	3585	FALSE	13.8142	0.000201806	0.038484	0.000498888	-0.203996	TRUE
ENSG00000110422	ENST00000303296	HIPK3	protein_coding	3648	TRUE	3.97123	0.046284	0.631872	0.114419	0.198749	FALSE
ENSG00000110422	ENST00000456517	HIPK3	protein_coding	3585	FALSE	-0.0364608	1	1	NA	0.00524718	FALSE
ENSG00000113732	ENST00000517669	ATP6V0E1	protein_coding	246	FALSE	13.7115	0.000213148	0.0401797	0.000526926	-0.0284256	FALSE
ENSG00000113732	ENST00000519374	ATP6V0E1	protein_coding	246	TRUE	1.37989	0.24012	0.997677	0.593604	0.0223625	FALSE
ENSG00000113732	ENST00000519911	ATP6V0E1	protein_coding	177	FALSE	0.0870968	0.767901	1	NA	0.00729972	FALSE
ENSG00000113732	ENST00000265093	ATP6V0E1	protein_coding	198	FALSE	0.150042	0.698495	1	NA	-0.00123663	FALSE
ENSG00000225830	ENST00000624341	ERCC6	nonsense_mediated_decay	233	FALSE	13.6249	0.000223207	0.0415977	0.000551794	-0.113713	TRUE
ENSG00000225830	ENST00000623115	ERCC6	processed_transcript	NA	FALSE	3.61377	0.057303	0.675925	0.141659	0.0403747	FALSE
ENSG00000225830	ENST00000355832	ERCC6	protein_coding	4482	TRUE	-0.380689	1	1	NA	0.0369409	FALSE
ENSG00000225830	ENST00000447839	ERCC6	protein_coding	3186	FALSE	-0.114526	1	1	NA	0.0363975	FALSE
ENSG00000137462	ENST00000642580	TLR2	protein_coding	2355	FALSE	13.5608	0.000230963	0.0425595	0.000570968	0.0584696	FALSE
ENSG00000137462	ENST00000260010	TLR2	protein_coding	2355	FALSE	7.54214	0.00602724	0.272485	0.0149	-0.0364077	FALSE
ENSG00000137462	ENST00000642700	TLR2	protein_coding	2355	TRUE	2.40381	0.12104	0.862696	0.299226	-0.0220619	FALSE
ENSG00000111859	ENST00000514660	NEDD9	retained_intron	NA	FALSE	13.4298	0.000247663	0.0451296	0.00061225	-0.125798	TRUE
ENSG00000111859	ENST00000379446	NEDD9	protein_coding	2505	TRUE	0.0433164	0.835131	1	NA	0.00782768	FALSE
ENSG00000111859	ENST00000504387	NEDD9	protein_coding	2505	FALSE	0.777557	0.377889	1	NA	0.0523038	FALSE
ENSG00000111859	ENST00000620854	NEDD9	protein_coding	2058	FALSE	1.54074	0.214508	0.980354	NA	0.0656666	FALSE
ENSG00000111877	ENST00000619706	MCM9	protein_coding	3432	TRUE	13.3166	0.00026307	0.0474103	0.000650338	-0.133669	TRUE
ENSG00000111877	ENST00000316316	MCM9	protein_coding	3432	FALSE	0.469362	0.493281	1	NA	0.0724287	FALSE
ENSG00000111877	ENST00000368478	MCM9	processed_transcript	NA	FALSE	-0.0182237	1	1	NA	0.0158045	FALSE
ENSG00000111877	ENST00000316068	MCM9	protein_coding	1176	FALSE	0.326738	0.567586	1	NA	0.0454354	FALSE
ENSG00000198015	ENST00000393128	MRPL42	protein_coding	420	FALSE	13.2411	0.000273884	0.0481423	0.000677073	-0.107002	TRUE
ENSG00000198015	ENST00000358678	MRPL42	nonsense_mediated_decay	156	FALSE	0.900011	0.342779	1	0.847388	0.0403616	FALSE
ENSG00000198015	ENST00000547098	MRPL42	protein_coding	468	FALSE	0.301674	0.582835	1	1	0.0666406	FALSE
ENSG00000186866	ENST00000485190	POFUT2	processed_transcript	NA	FALSE	13.2296	0.000275558	0.0481423	0.000681211	-0.0417704	FALSE
ENSG00000186866	ENST00000331343	POFUT2	protein_coding	1275	FALSE	0.0331623	0.8555	1	NA	0.00955826	FALSE
ENSG00000186866	ENST00000334538	POFUT2	nonsense_mediated_decay	1143	FALSE	-0.0264766	1	1	1	0.00561674	FALSE
ENSG00000186866	ENST00000349485	POFUT2	protein_coding	1290	TRUE	0.0703268	0.790862	1	NA	0.0753976	FALSE
ENSG00000186866	ENST00000476653	POFUT2	processed_transcript	NA	FALSE	2.34047	0.126052	0.873821	NA	-0.0317308	FALSE
ENSG00000186866	ENST00000615172	POFUT2	protein_coding	426	FALSE	0.60085	0.438254	1	NA	-0.0170714	FALSE
ENSG00000135655	ENST00000549101	USP15	processed_transcript	NA	FALSE	13.1921	0.000281133	0.0481423	0.000694992	-0.0927726	TRUE
ENSG00000135655	ENST00000312635	USP15	protein_coding	708	FALSE	0.22484	0.635376	1	NA	0.0035633	FALSE
ENSG00000135655	ENST00000552346	USP15	processed_transcript	NA	FALSE	-0.904003	1	1	NA	0.0892093	FALSE
ENSG00000145216	ENST00000513008	FIP1L1	retained_intron	NA	FALSE	13.188	0.000281741	0.0481423	0.000696495	0.052537	FALSE
ENSG00000145216	ENST00000337488	FIP1L1	protein_coding	1785	TRUE	1.11382	0.291253	1	0.720011	-0.0165109	FALSE
ENSG00000145216	ENST00000358575	FIP1L1	protein_coding	1767	FALSE	0.0578265	0.809965	1	NA	-0.00195548	FALSE
ENSG00000145216	ENST00000306932	FIP1L1	protein_coding	1563	FALSE	0.100175	0.75162	1	NA	-0.00817441	FALSE
ENSG00000145216	ENST00000513975	FIP1L1	retained_intron	NA	FALSE	0.0349133	0.851777	1	NA	-0.010021	FALSE
ENSG00000145216	ENST00000511055	FIP1L1	retained_intron	NA	FALSE	0.730657	0.39267	1	NA	-0.0158752	FALSE
ENSG00000140368	ENST00000558870	PSTPIP1	protein_coding	400	FALSE	13.1876	0.000281808	0.0481423	0.000696663	-0.0682532	FALSE
ENSG00000140368	ENST00000558012	PSTPIP1	protein_coding	1251	TRUE	5.48399	0.0191914	0.476962	NA	0.0716251	FALSE
ENSG00000140368	ENST00000379595	PSTPIP1	protein_coding	1242	FALSE	0.0949841	0.757934	1	NA	0.00460041	FALSE
ENSG00000140368	ENST00000559750	PSTPIP1	nonsense_mediated_decay	411	FALSE	0.331639	0.564696	1	NA	-0.000622948	FALSE
ENSG00000140368	ENST00000560377	PSTPIP1	retained_intron	NA	FALSE	0.530494	0.466399	1	NA	-0.0073494	FALSE
ENSG00000160007	ENST00000599284	ARHGAP35	retained_intron	NA	FALSE	13.0921	0.000296538	0.0501364	0.000733076	-0.0832087	TRUE
ENSG00000160007	ENST00000672722	ARHGAP35	protein_coding	4500	TRUE	7.04148	0.00796431	0.307896	NA	0.180983	FALSE
ENSG00000160007	ENST00000404338	ARHGAP35	protein_coding	4500	FALSE	2.19808	0.138183	0.892908	NA	-0.0977742	FALSE
ENSG00000144591	ENST00000313597	GMPPA	protein_coding	1263	TRUE	12.9274	0.00032381	0.0529028	0.000800494	0.0443327	FALSE
ENSG00000144591	ENST00000373917	GMPPA	protein_coding	1422	FALSE	0.130378	0.718041	1	NA	-0.0132936	FALSE
ENSG00000144591	ENST00000358215	GMPPA	protein_coding	1263	FALSE	0.566208	0.45177	1	NA	-0.0253542	FALSE
ENSG00000144591	ENST00000373908	GMPPA	protein_coding	1263	FALSE	1.31783	0.250982	1	NA	0.0164361	FALSE
ENSG00000144591	ENST00000481170	GMPPA	retained_intron	NA	FALSE	0.601095	0.438161	1	NA	-0.022121	FALSE
ENSG00000127947	ENST00000460731	PTPN12	retained_intron	NA	FALSE	12.8737	0.000333229	0.0529028	0.000823781	-0.0568179	FALSE
ENSG00000127947	ENST00000415482	PTPN12	protein_coding	1986	FALSE	1.61119	0.204325	0.977889	0.505114	0.0385487	FALSE
ENSG00000127947	ENST00000248594	PTPN12	protein_coding	2343	TRUE	0.591093	0.441997	1	1	0.00200516	FALSE
ENSG00000127947	ENST00000435495	PTPN12	protein_coding	1953	FALSE	0.358369	0.549413	1	1	0.0162641	FALSE
ENSG00000204344	ENST00000375331	STK19	protein_coding	765	TRUE	12.8624	0.000335249	0.0529028	0.000828774	0.0790484	TRUE
ENSG00000204344	ENST00000484540	STK19	retained_intron	NA	FALSE	0.610133	0.434738	1	1	-0.0613047	FALSE
ENSG00000204344	ENST00000490822	STK19	retained_intron	NA	FALSE	0.123023	0.725779	1	NA	-0.0177438	FALSE
ENSG00000115541	ENST00000409468	HSPE1	protein_coding	306	FALSE	12.8433	0.000338688	0.0529028	0.000837274	-0.10577	TRUE
ENSG00000115541	ENST00000233893	HSPE1	protein_coding	309	TRUE	12.8433	0.000338688	0.0529028	0.000837274	0.10577	TRUE
ENSG00000168214	ENST00000510725	RBPJ	retained_intron	NA	FALSE	12.8358	0.000340043	0.0529028	0.000840626	-0.0605148	FALSE
ENSG00000168214	ENST00000342320	RBPJ	protein_coding	1461	FALSE	-1.47745	1	1	1	0.0419465	FALSE
ENSG00000168214	ENST00000505727	RBPJ	retained_intron	NA	FALSE	0.309175	0.578187	1	NA	0.0185683	FALSE
ENSG00000164022	ENST00000672911	AIMP1	protein_coding	939	FALSE	12.8303	0.000341059	0.0529028	0.000843136	-0.0369791	FALSE
ENSG00000164022	ENST00000672285	AIMP1	protein_coding	939	FALSE	5.08655	0.0241121	0.510902	0.0596078	0.102472	FALSE
ENSG00000164022	ENST00000394701	AIMP1	protein_coding	669	FALSE	1.05355	0.304692	1	NA	-0.040719	FALSE
ENSG00000164022	ENST00000672337	AIMP1	protein_coding	939	FALSE	0.0274493	0.86841	1	NA	-0.0013394	FALSE
ENSG00000164022	ENST00000672328	AIMP1	protein_coding	939	FALSE	0.462188	0.496603	1	NA	-0.0234346	FALSE
ENSG00000145287	ENST00000411416	PLAC8	protein_coding	348	FALSE	12.8299	0.000341132	0.0529028	0.000843317	0.0291915	FALSE
ENSG00000145287	ENST00000311507	PLAC8	protein_coding	348	TRUE	0.617409	0.432012	1	1	-0.0256818	FALSE
ENSG00000145287	ENST00000509973	PLAC8	protein_coding	177	FALSE	0.202864	0.652419	1	1	-0.00350973	FALSE
ENSG00000169762	ENST00000503858	TAPT1	retained_intron	NA	FALSE	12.8255	0.000341933	0.0529028	0.000845297	-0.0991778	TRUE
ENSG00000169762	ENST00000405303	TAPT1	protein_coding	1704	TRUE	-0.428331	1	1	NA	0.0601345	FALSE
ENSG00000169762	ENST00000513782	TAPT1	nonsense_mediated_decay	637	FALSE	-0.0237865	1	1	NA	0.0390432	FALSE
ENSG00000089053	ENST00000541652	ANAPC5	retained_intron	NA	FALSE	12.7939	0.000347747	0.0532698	0.000859671	-0.0854076	TRUE
ENSG00000089053	ENST00000535641	ANAPC5	retained_intron	NA	FALSE	-0.190217	1	1	NA	0.00984885	FALSE
ENSG00000089053	ENST00000541887	ANAPC5	protein_coding	2229	FALSE	1.18227	0.276895	1	NA	0.0612195	FALSE
ENSG00000089053	ENST00000261819	ANAPC5	protein_coding	2268	TRUE	-0.241515	1	1	NA	0.00386604	FALSE
ENSG00000089053	ENST00000535482	ANAPC5	protein_coding	1266	FALSE	-0.335421	1	1	NA	0.0104731	FALSE
ENSG00000165195	ENST00000637296	PIGA	protein_coding	510	FALSE	12.7776	0.000350801	0.0532698	0.00086722	0.105821	TRUE
ENSG00000165195	ENST00000333590	PIGA	protein_coding	1455	TRUE	3.5302	0.0602605	0.687013	0.148971	-0.100034	FALSE
ENSG00000165195	ENST00000635045	PIGA	retained_intron	NA	FALSE	0.217574	0.640895	1	NA	-0.00578774	FALSE
ENSG00000160058	ENST00000444377	BSDC1	nonsense_mediated_decay	1287	FALSE	12.5485	0.000396516	0.0596593	0.000980232	0.0713928	TRUE
ENSG00000160058	ENST00000455895	BSDC1	protein_coding	1293	TRUE	0.616182	0.43247	1	1	-0.0298929	FALSE
ENSG00000160058	ENST00000341071	BSDC1	protein_coding	1425	FALSE	1.67833	0.195147	0.96507	NA	-0.0414999	FALSE
ENSG00000187116	ENST00000486742	LILRA5	protein_coding	864	FALSE	12.5046	0.000405952	0.0605238	0.00100356	0.0886336	TRUE
ENSG00000187116	ENST00000432233	LILRA5	protein_coding	900	TRUE	1.99214	0.158117	0.919122	NA	-0.0794535	FALSE
ENSG00000187116	ENST00000477720	LILRA5	retained_intron	NA	FALSE	-0.00807907	1	1	NA	-0.00918014	FALSE
ENSG00000166986	ENST00000262027	MARS1	protein_coding	2703	TRUE	12.3101	0.000450512	0.0665621	0.00111372	0.0378857	FALSE
ENSG00000166986	ENST00000548202	MARS1	retained_intron	NA	FALSE	7.66517	0.00562968	0.265307	0.0139172	-0.0194912	FALSE
ENSG00000166986	ENST00000551805	MARS1	retained_intron	NA	FALSE	5.73452	0.0166346	0.443589	0.0411226	-0.0185565	FALSE
ENSG00000166986	ENST00000547665	MARS1	protein_coding	358	FALSE	-0.110563	1	1	NA	0.000162048	FALSE
ENSG00000168394	ENST00000486332	TAP1	retained_intron	NA	FALSE	12.2606	0.000462619	0.0671412	0.00114365	-0.0151454	FALSE
ENSG00000168394	ENST00000354258	TAP1	protein_coding	2247	TRUE	12.2606	0.000462619	0.0671412	0.00114365	0.0151454	FALSE
ENSG00000117640	ENST00000374303	MTFR1L	protein_coding	879	TRUE	12.0793	0.000509848	0.0727503	0.0012604	0.065069	FALSE
ENSG00000117640	ENST00000494293	MTFR1L	retained_intron	NA	FALSE	3.93173	0.0473833	0.636955	NA	-0.0310417	FALSE
ENSG00000117640	ENST00000524618	MTFR1L	protein_coding	588	FALSE	7.04237	0.00796038	0.307896	NA	-0.0209694	FALSE
ENSG00000117640	ENST00000466284	MTFR1L	protein_coding	618	FALSE	1.39318	0.237869	0.997677	NA	-0.013058	FALSE
ENSG00000174600	ENST00000412676	CMKLR1	protein_coding	1122	FALSE	12.0782	0.000510139	0.0727503	0.00126112	-0.110173	TRUE
ENSG00000174600	ENST00000312143	CMKLR1	protein_coding	1122	FALSE	7.66613	0.0056267	0.265307	NA	0.221867	FALSE
ENSG00000174600	ENST00000550402	CMKLR1	protein_coding	1122	TRUE	0.282154	0.595293	1	NA	-0.111694	FALSE
ENSG00000137221	ENST00000436109	TJAP1	protein_coding	1644	FALSE	12.0119	0.000528627	0.0747369	0.00130682	0.0337596	FALSE
ENSG00000137221	ENST00000259751	TJAP1	protein_coding	1644	FALSE	1.13245	0.287254	1	NA	0.0196636	FALSE
ENSG00000137221	ENST00000372452	TJAP1	protein_coding	1644	FALSE	3.7044	0.054269	0.669666	NA	-0.0435141	FALSE
ENSG00000137221	ENST00000454762	TJAP1	protein_coding	718	FALSE	0.0318936	0.858261	1	NA	-0.00860884	FALSE
ENSG00000137221	ENST00000372445	TJAP1	protein_coding	1674	FALSE	0.149164	0.699336	1	NA	-0.0013003	FALSE
ENSG00000189308	ENST00000446851	LIN54	protein_coding	1587	FALSE	11.9745	0.000539338	0.0750591	0.00133331	-0.153379	TRUE
ENSG00000189308	ENST00000442461	LIN54	protein_coding	1587	FALSE	6.72646	0.00949928	0.332881	0.0234833	0.178918	TRUE
ENSG00000189308	ENST00000340417	LIN54	protein_coding	2250	TRUE	1.26971	0.25982	1	NA	-0.0438359	FALSE
ENSG00000189308	ENST00000505397	LIN54	protein_coding	2250	FALSE	0.498831	0.480014	1	NA	0.0182966	FALSE
ENSG00000119523	ENST00000238477	ALG2	nonsense_mediated_decay	417	FALSE	11.972	0.000540059	0.0750591	0.00133509	-0.0302538	FALSE
ENSG00000119523	ENST00000476832	ALG2	protein_coding	1251	TRUE	9.30924	0.00228001	0.165452	0.00563643	0.0382764	FALSE
ENSG00000119523	ENST00000319033	ALG2	protein_coding	972	FALSE	0.0193412	0.889393	1	1	-0.00802266	FALSE
ENSG00000108175	ENST00000611351	ZMIZ1	protein_coding	663	FALSE	11.9557	0.000544805	0.0750824	0.00134682	-0.107328	TRUE
ENSG00000108175	ENST00000334512	ZMIZ1	protein_coding	3204	TRUE	0.714496	0.397955	1	NA	0.114412	FALSE
ENSG00000108175	ENST00000472035	ZMIZ1	processed_transcript	NA	FALSE	0.208819	0.647694	1	NA	-0.00708434	FALSE
ENSG00000125734	ENST00000600773	GPR108	retained_intron	NA	FALSE	11.783	0.000597748	0.0816922	0.0014777	-0.044223	FALSE
ENSG00000125734	ENST00000264080	GPR108	protein_coding	1632	TRUE	3.09881	0.0783495	0.761617	NA	0.0352532	FALSE
ENSG00000125734	ENST00000537722	GPR108	processed_transcript	NA	FALSE	0.558422	0.454897	1	NA	0.00896977	FALSE
ENSG00000167962	ENST00000563630	ZNF598	protein_coding	2550	FALSE	11.7161	0.000619631	0.083983	0.0015318	0.266804	TRUE
ENSG00000167962	ENST00000567008	ZNF598	retained_intron	NA	FALSE	-0.252869	1	1	NA	-0.0615961	FALSE
ENSG00000167962	ENST00000562103	ZNF598	protein_coding	2715	TRUE	5.56468	0.0183264	0.468767	NA	-0.205208	FALSE
ENSG00000170471	ENST00000262879	RALGAPB	protein_coding	4485	TRUE	11.5591	0.00067419	0.0906289	0.00166667	-0.172249	TRUE
ENSG00000170471	ENST00000397040	RALGAPB	protein_coding	4485	FALSE	4.08981	0.0431426	0.612887	0.106653	0.0954105	FALSE
ENSG00000170471	ENST00000397042	RALGAPB	protein_coding	4476	FALSE	1.27078	0.259621	1	NA	0.0693538	FALSE
ENSG00000170471	ENST00000461147	RALGAPB	retained_intron	NA	FALSE	0.270673	0.602881	1	NA	0.00748499	FALSE
ENSG00000095059	ENST00000210060	DHPS	protein_coding	1110	TRUE	11.4886	0.000700262	0.0925699	0.00173113	0.0658031	FALSE
ENSG00000095059	ENST00000600510	DHPS	retained_intron	NA	FALSE	2.57333	0.108679	0.837167	NA	-0.0239156	FALSE
ENSG00000095059	ENST00000601537	DHPS	nonsense_mediated_decay	834	FALSE	0.496514	0.481036	1	NA	0.00649502	FALSE
ENSG00000095059	ENST00000595844	DHPS	retained_intron	NA	FALSE	2.86097	0.0907528	0.804947	NA	-0.0224232	FALSE
ENSG00000095059	ENST00000593473	DHPS	retained_intron	NA	FALSE	4.76008	0.0291273	0.545319	NA	-0.0259593	FALSE
ENSG00000040933	ENST00000409851	INPP4A	protein_coding	2919	TRUE	11.4745	0.000705563	0.0925699	0.00174423	-0.0149236	FALSE
ENSG00000040933	ENST00000074304	INPP4A	protein_coding	2934	FALSE	11.4745	0.000705563	0.0925699	0.00174423	0.0149236	FALSE
ENSG00000124181	ENST00000465571	PLCG1	retained_intron	NA	FALSE	11.4287	0.000723182	0.0929422	0.00178779	-0.0504924	FALSE
ENSG00000124181	ENST00000244007	PLCG1	protein_coding	3876	FALSE	1.96536	0.160941	0.924533	NA	0.0474359	FALSE
ENSG00000124181	ENST00000492148	PLCG1	retained_intron	NA	FALSE	0.0592285	0.807719	1	NA	0.00305642	FALSE
ENSG00000075089	ENST00000549977	ACTR6	retained_intron	NA	FALSE	11.4244	0.00072486	0.0929422	0.00179194	-0.0828173	TRUE
ENSG00000075089	ENST00000546902	ACTR6	protein_coding	945	FALSE	0.198167	0.656204	1	NA	0.022736	FALSE
ENSG00000075089	ENST00000548180	ACTR6	nonsense_mediated_decay	267	FALSE	0.239269	0.624735	1	NA	0.0149354	FALSE
ENSG00000075089	ENST00000552376	ACTR6	protein_coding	1131	FALSE	0.877244	0.348958	1	NA	0.0451459	FALSE
ENSG00000093134	ENST00000367927	VNN3	protein_coding	825	TRUE	11.4184	0.000727218	0.0929422	0.00179777	0.0413446	FALSE
ENSG00000093134	ENST00000425515	VNN3	nonsense_mediated_decay	354	FALSE	8.73656	0.00311892	0.198106	0.00771032	-0.0368425	FALSE
ENSG00000093134	ENST00000509351	VNN3	protein_coding	390	FALSE	0.156913	0.692015	1	NA	-0.00815719	FALSE
ENSG00000093134	ENST00000392393	VNN3	nonsense_mediated_decay	444	FALSE	-0.0192855	1	1	NA	0.00365508	FALSE
ENSG00000134283	ENST00000358314	PPHLN1	protein_coding	1104	TRUE	11.3911	0.000737964	0.0929422	0.00182433	-0.0863984	TRUE
ENSG00000134283	ENST00000395580	PPHLN1	protein_coding	1125	FALSE	0.657254	0.417531	1	NA	0.0386081	FALSE
ENSG00000134283	ENST00000337898	PPHLN1	protein_coding	1023	FALSE	0.0763845	0.782258	1	NA	-0.00223201	FALSE
ENSG00000134283	ENST00000449194	PPHLN1	protein_coding	1047	FALSE	0.605458	0.436503	1	NA	0.033198	FALSE
ENSG00000134283	ENST00000552761	PPHLN1	protein_coding	960	FALSE	-0.344832	1	1	NA	0.0174385	FALSE
ENSG00000134283	ENST00000432191	PPHLN1	protein_coding	1305	FALSE	0.229724	0.631728	1	NA	-0.000614247	FALSE
ENSG00000159322	ENST00000569693	ADPGK	nonsense_mediated_decay	80	FALSE	11.38	0.000742404	0.0929422	0.00183531	0.0508031	FALSE
ENSG00000159322	ENST00000562621	ADPGK	retained_intron	NA	FALSE	1.08764	0.296995	1	0.734204	-0.0164892	FALSE
ENSG00000159322	ENST00000567941	ADPGK	nonsense_mediated_decay	237	FALSE	-0.00234798	1	1	1	-0.00209613	FALSE
ENSG00000159322	ENST00000569534	ADPGK	nonsense_mediated_decay	342	FALSE	1.28236	0.257462	1	NA	-0.0232277	FALSE
ENSG00000159322	ENST00000311669	ADPGK	protein_coding	1491	FALSE	0.474577	0.490889	1	NA	0.00854802	FALSE
ENSG00000159322	ENST00000566509	ADPGK	retained_intron	NA	FALSE	2.434	0.11873	0.85757	NA	-0.0175381	FALSE
ENSG00000099817	ENST00000615234	POLR2E	protein_coding	633	TRUE	11.3444	0.000756778	0.0940239	0.00187084	-0.0369513	FALSE
ENSG00000099817	ENST00000586746	POLR2E	protein_coding	633	FALSE	0.04377	0.834282	1	NA	0.00198425	FALSE
ENSG00000099817	ENST00000612655	POLR2E	protein_coding	633	FALSE	0.20123	0.65373	1	NA	0.00515167	FALSE
ENSG00000099817	ENST00000589737	POLR2E	nonsense_mediated_decay	156	FALSE	3.23616	0.0720295	0.735566	NA	0.0298154	FALSE
ENSG00000223969	ENST00000660974	AC002456.1	lncRNA	NA	FALSE	11.2711	0.000787226	0.0959542	0.00194611	-0.205335	TRUE
ENSG00000223969	ENST00000441971	AC002456.1	lncRNA	NA	FALSE	11.2711	0.000787226	0.0959542	0.00194611	0.205335	TRUE
ENSG00000101307	ENST00000381603	SIRPB1	protein_coding	546	FALSE	11.2624	0.000790924	0.0959542	0.00195525	-0.201588	TRUE
ENSG00000101307	ENST00000381605	SIRPB1	protein_coding	1197	TRUE	1.96238	0.161259	0.925009	NA	0.141249	FALSE
ENSG00000101307	ENST00000568365	SIRPB1	protein_coding	1197	FALSE	0.133329	0.715005	1	NA	0.0603395	FALSE
ENSG00000111790	ENST00000229395	FGFR1OP2	protein_coding	762	TRUE	11.2512	0.000795718	0.0959542	0.00196711	0.0346751	FALSE
ENSG00000111790	ENST00000538172	FGFR1OP2	retained_intron	NA	FALSE	1.4715	0.225108	0.986579	0.556494	-0.0136451	FALSE
ENSG00000111790	ENST00000327214	FGFR1OP2	protein_coding	648	FALSE	0.958746	0.327503	1	0.809625	-0.0157576	FALSE
ENSG00000111790	ENST00000395941	FGFR1OP2	retained_intron	NA	FALSE	0.312507	0.576146	1	1	-0.0052723	FALSE
ENSG00000162819	ENST00000537020	BROX	protein_coding	1017	FALSE	11.2206	0.000808924	0.0968347	0.00199975	0.029638	FALSE
ENSG00000162819	ENST00000496267	BROX	processed_transcript	NA	FALSE	0.583038	0.445124	1	NA	-0.0102266	FALSE
ENSG00000162819	ENST00000340934	BROX	protein_coding	1236	TRUE	0.598174	0.439276	1	1	-0.0112516	FALSE
ENSG00000162819	ENST00000539697	BROX	protein_coding	1140	FALSE	0.0583603	0.809107	1	NA	-0.00815974	FALSE
ENSG00000028528	ENST00000559844	SNX1	protein_coding	1569	TRUE	11.1931	0.000821032	0.0975719	0.00202968	-0.0573533	FALSE
ENSG00000028528	ENST00000560829	SNX1	protein_coding	915	FALSE	3.7948	0.051412	0.655767	0.127096	0.0338185	FALSE
ENSG00000028528	ENST00000561026	SNX1	protein_coding	1374	FALSE	1.44104	0.229971	0.989669	0.568515	0.0209238	FALSE
ENSG00000028528	ENST00000261889	SNX1	protein_coding	1674	FALSE	-0.0842415	1	1	1	0.00261106	FALSE
ENSG00000117020	ENST00000263826	AKT3	protein_coding	1440	FALSE	11.1373	0.00084608	0.0995442	0.00209161	-0.100983	TRUE
ENSG00000117020	ENST00000673466	AKT3	protein_coding	1440	TRUE	0.147356	0.701075	1	NA	0.0631228	FALSE
ENSG00000117020	ENST00000672578	AKT3	protein_coding	1257	FALSE	0.178028	0.673073	1	NA	0.0378604	FALSE
ENSG00000145725	ENST00000613674	PPIP5K2	protein_coding	3837	FALSE	11.1293	0.000849768	0.0995442	0.00210072	0.110835	TRUE
ENSG00000145725	ENST00000414217	PPIP5K2	protein_coding	3669	FALSE	10.093	0.00148831	0.128465	0.00367928	-0.0497818	FALSE
ENSG00000145725	ENST00000507921	PPIP5K2	protein_coding	1357	FALSE	-0.0343827	1	1	1	-0.0239015	FALSE
ENSG00000145725	ENST00000509597	PPIP5K2	protein_coding	1197	FALSE	1.29255	0.255578	1	NA	-0.0371517	FALSE
ENSG00000163930	ENST00000469613	BAP1	protein_coding	389	FALSE	11.0885	0.000868627	0.0997029	0.00214734	0.054783	FALSE
ENSG00000163930	ENST00000460680	BAP1	protein_coding	2190	TRUE	-0.015335	1	1	NA	-0.0282019	FALSE
ENSG00000163930	ENST00000296288	BAP1	protein_coding	2136	FALSE	0.592048	0.441628	1	NA	-0.0176658	FALSE
ENSG00000163930	ENST00000478368	BAP1	protein_coding	762	FALSE	0.18348	0.668399	1	NA	-0.00689957	FALSE
ENSG00000163930	ENST00000490804	BAP1	retained_intron	NA	FALSE	-0.0447574	1	1	NA	-0.00201571	FALSE
ENSG00000197885	ENST00000415901	NKIRAS1	protein_coding	579	FALSE	11.0796	0.000872847	0.0997029	0.00215778	0.328386	TRUE
ENSG00000197885	ENST00000614374	NKIRAS1	protein_coding	579	FALSE	11.0796	0.000872847	0.0997029	0.00215778	-0.328386	TRUE
ENSG00000102103	ENST00000477997	PQBP1	processed_transcript	NA	FALSE	11.07	0.000877337	0.0997029	0.00216888	0.0623272	FALSE
ENSG00000102103	ENST00000447146	PQBP1	protein_coding	798	TRUE	-0.369438	1	1	NA	-0.0211479	FALSE
ENSG00000102103	ENST00000247140	PQBP1	protein_coding	513	FALSE	0.61832	0.431672	1	1	-0.0312097	FALSE
ENSG00000102103	ENST00000470059	PQBP1	processed_transcript	NA	FALSE	0.0183539	0.892235	1	NA	-0.00450391	FALSE
ENSG00000102103	ENST00000376563	PQBP1	protein_coding	798	FALSE	-0.109905	1	1	NA	-0.00546571	FALSE
ENSG00000163565	ENST00000368131	IFI16	protein_coding	2190	FALSE	11.0612	0.000881519	0.0997029	0.00217922	-0.0466774	FALSE
ENSG00000163565	ENST00000368132	IFI16	protein_coding	2190	FALSE	7.21583	0.00722633	0.292523	0.0178643	0.080999	TRUE
ENSG00000163565	ENST00000295809	IFI16	protein_coding	2358	TRUE	0.1948	0.658952	1	NA	-0.00513462	FALSE
ENSG00000163565	ENST00000448393	IFI16	protein_coding	2022	FALSE	1.58713	0.207737	0.978077	NA	-0.0291869	FALSE
ENSG00000076108	ENST00000549787	BAZ2A	protein_coding	2514	FALSE	11.037	0.000893093	0.10032	0.00220783	0.0381904	FALSE
ENSG00000076108	ENST00000551812	BAZ2A	protein_coding	5718	FALSE	5.85463	0.0155362	0.429774	NA	-0.0394644	FALSE
ENSG00000076108	ENST00000549884	BAZ2A	protein_coding	5712	TRUE	0.176086	0.674759	1	1	0.00127408	FALSE
ENSG00000105327	ENST00000439096	BBC3	protein_coding	582	TRUE	10.9957	0.000913215	0.101194	0.00225757	0.0163051	FALSE
ENSG00000105327	ENST00000598636	BBC3	retained_intron	NA	FALSE	10.9957	0.000913215	0.101194	0.00225757	-0.0163051	FALSE
ENSG00000121073	ENST00000240333	SLC35B1	protein_coding	969	TRUE	10.9562	0.000932929	0.101898	0.00230631	0.0940371	TRUE
ENSG00000121073	ENST00000649906	SLC35B1	protein_coding	1080	FALSE	0.702199	0.402046	1	NA	-0.0778854	FALSE
ENSG00000121073	ENST00000502406	SLC35B1	retained_intron	NA	FALSE	0.387119	0.533817	1	NA	-0.0134535	FALSE
ENSG00000121073	ENST00000508749	SLC35B1	retained_intron	NA	FALSE	0.486903	0.485312	1	NA	-0.00457188	FALSE
ENSG00000121073	ENST00000513508	SLC35B1	retained_intron	NA	FALSE	0.208215	0.64817	1	NA	-0.0115724	FALSE
ENSG00000121073	ENST00000508607	SLC35B1	retained_intron	NA	FALSE	0.297193	0.585647	1	NA	0.0134461	FALSE
ENSG00000205413	ENST00000620985	SAMD9	protein_coding	4770	FALSE	10.9277	0.000947364	0.101898	0.00234199	0.0445367	FALSE
ENSG00000205413	ENST00000379958	SAMD9	protein_coding	4770	TRUE	10.9277	0.000947364	0.101898	0.00234199	-0.0445367	FALSE
ENSG00000154832	ENST00000586365	CXXC1	retained_intron	NA	FALSE	10.9213	0.000950654	0.101898	0.00235012	-0.0483632	FALSE
ENSG00000154832	ENST00000412036	CXXC1	protein_coding	1983	FALSE	0.890962	0.345217	1	NA	0.0241941	FALSE
ENSG00000154832	ENST00000589940	CXXC1	protein_coding	1842	FALSE	-0.0880878	1	1	NA	0.00669265	FALSE
ENSG00000154832	ENST00000673786	CXXC1	protein_coding	1944	FALSE	-0.145783	1	1	NA	0.00678563	FALSE
ENSG00000154832	ENST00000587342	CXXC1	retained_intron	NA	FALSE	-0.0939448	1	1	NA	0.00750016	FALSE
ENSG00000154832	ENST00000592078	CXXC1	retained_intron	NA	FALSE	-0.135502	1	1	NA	0.0031907	FALSE
ENSG00000115355	ENST00000647401	CCDC88A	protein_coding	4815	FALSE	10.9033	0.000959928	0.101898	0.00237305	-0.172656	TRUE
ENSG00000115355	ENST00000642200	CCDC88A	protein_coding	5616	FALSE	2.84663	0.0915655	0.808082	0.22636	0.0749784	FALSE
ENSG00000115355	ENST00000643413	CCDC88A	protein_coding	5529	FALSE	1.03517	0.308947	1	NA	0.0653318	FALSE
ENSG00000115355	ENST00000645477	CCDC88A	protein_coding	4485	FALSE	1.6456	0.199559	0.969707	NA	0.0323454	FALSE
ENSG00000175265	ENST00000473125	GOLGA8A	retained_intron	NA	FALSE	10.8909	0.000966369	0.101898	0.00238897	0.0893028	TRUE
ENSG00000175265	ENST00000432566	GOLGA8A	protein_coding	1896	FALSE	10.8909	0.000966369	0.101898	0.00238897	-0.0893028	TRUE
ENSG00000148019	ENST00000277082	CEP78	protein_coding	2118	FALSE	10.8854	0.000969275	0.101898	0.00239616	0.156007	TRUE
ENSG00000148019	ENST00000447629	CEP78	retained_intron	NA	FALSE	2.60873	0.106277	0.829432	0.262728	-0.0938278	FALSE
ENSG00000148019	ENST00000536374	CEP78	retained_intron	NA	FALSE	0.159605	0.68952	1	NA	-0.0211414	FALSE
ENSG00000148019	ENST00000643847	CEP78	protein_coding	2022	FALSE	-0.181217	1	1	NA	0.00440737	FALSE
ENSG00000148019	ENST00000643273	CEP78	protein_coding	2118	TRUE	1.86021	0.172601	0.939168	NA	-0.0454454	FALSE
ENSG00000178927	ENST00000583778	CYBC1	retained_intron	NA	FALSE	10.8423	0.00099207	0.10297	0.00245251	-0.0357615	FALSE
ENSG00000178927	ENST00000584791	CYBC1	processed_transcript	NA	FALSE	0.768153	0.380789	1	0.941354	-0.0091423	FALSE
ENSG00000178927	ENST00000306645	CYBC1	protein_coding	564	TRUE	6.76974	0.00927164	0.329837	NA	0.0599756	FALSE
ENSG00000178927	ENST00000536759	CYBC1	retained_intron	NA	FALSE	0.302938	0.582047	1	NA	-0.00438063	FALSE
ENSG00000178927	ENST00000578895	CYBC1	retained_intron	NA	FALSE	1.25459	0.262677	1	NA	-0.0106912	FALSE
ENSG00000276462	ENST00000669967	BX255923.2	lncRNA	NA	FALSE	10.8307	0.000998308	0.10297	0.00246793	0.402018	TRUE
ENSG00000276462	ENST00000671340	BX255923.2	lncRNA	NA	FALSE	10.8307	0.000998308	0.10297	0.00246793	-0.402018	TRUE
ENSG00000158805	ENST00000568295	ZNF276	nonsense_mediated_decay	1068	FALSE	10.8157	0.00100645	0.103156	0.00248805	0.0388164	FALSE
ENSG00000158805	ENST00000289816	ZNF276	protein_coding	1620	FALSE	3.90734	0.0480757	0.639467	NA	0.0428847	FALSE
ENSG00000158805	ENST00000568064	ZNF276	protein_coding	1302	FALSE	0.110903	0.739119	1	NA	-0.00890075	FALSE
ENSG00000158805	ENST00000563983	ZNF276	retained_intron	NA	FALSE	0.0925909	0.760909	1	NA	-0.00802412	FALSE
ENSG00000158805	ENST00000443381	ZNF276	protein_coding	1845	TRUE	1.36748	0.242246	0.997677	NA	-0.0436983	FALSE
ENSG00000158805	ENST00000564004	ZNF276	retained_intron	NA	FALSE	0.116893	0.732429	1	NA	-0.00366003	FALSE
ENSG00000158805	ENST00000569901	ZNF276	retained_intron	NA	FALSE	0.245071	0.620567	1	NA	-0.0174179	FALSE
ENSG00000197779	ENST00000338637	ZNF81	protein_coding	1986	TRUE	10.7928	0.00101898	0.103156	0.00251903	-0.124572	TRUE
ENSG00000197779	ENST00000483520	ZNF81	processed_transcript	NA	FALSE	10.7928	0.00101898	0.103156	0.00251903	0.124572	TRUE
ENSG00000183258	ENST00000512334	DDX41	retained_intron	NA	FALSE	10.7516	0.0010419	0.104332	0.0025757	0.0485064	FALSE
ENSG00000183258	ENST00000330503	DDX41	protein_coding	1869	TRUE	-0.167542	1	1	NA	-0.0249617	FALSE
ENSG00000183258	ENST00000505081	DDX41	retained_intron	NA	FALSE	1.08289	0.298053	1	NA	-0.0235447	FALSE
ENSG00000126759	ENST00000247153	CFP	protein_coding	1410	FALSE	10.7491	0.00104332	0.104332	0.00257921	0.0453485	FALSE
ENSG00000126759	ENST00000478222	CFP	retained_intron	NA	FALSE	1.0717	0.300562	1	NA	-0.0198568	FALSE
ENSG00000126759	ENST00000377005	CFP	protein_coding	1248	FALSE	1.82652	0.176539	0.942056	NA	-0.0254916	FALSE
ENSG00000164970	ENST00000445726	FAM219A	protein_coding	558	FALSE	10.7348	0.00105138	0.104501	0.00259914	-0.149904	TRUE
ENSG00000164970	ENST00000379087	FAM219A	protein_coding	501	FALSE	3.99929	0.0455195	0.62418	NA	-0.123218	FALSE
ENSG00000164970	ENST00000379081	FAM219A	protein_coding	471	FALSE	0.0644431	0.799606	1	NA	0.12111	FALSE
ENSG00000164970	ENST00000297620	FAM219A	protein_coding	507	FALSE	0.112143	0.737717	1	NA	0.152012	FALSE
ENSG00000100926	ENST00000261789	TM9SF1	protein_coding	1821	TRUE	10.6937	0.00107501	0.105982	0.00265755	0.0382343	FALSE
ENSG00000100926	ENST00000531406	TM9SF1	retained_intron	NA	FALSE	4.42777	0.0353587	0.579351	0.0874106	-0.0211932	FALSE
ENSG00000100926	ENST00000396854	TM9SF1	protein_coding	1470	FALSE	5.08095	0.0241901	0.510902	NA	-0.0170411	FALSE
ENSG00000129128	ENST00000513139	SPCS3	retained_intron	NA	FALSE	10.6865	0.00107921	0.105982	0.00266793	0.0212947	FALSE
ENSG00000129128	ENST00000503362	SPCS3	protein_coding	543	TRUE	0.839494	0.359542	1	0.888827	-0.00371258	FALSE
ENSG00000129128	ENST00000507678	SPCS3	retained_intron	NA	FALSE	0.426028	0.513945	1	NA	-0.0175821	FALSE
ENSG00000176170	ENST00000592299	SPHK1	protein_coding	1155	TRUE	10.6408	0.0011062	0.107986	0.00273465	0.156338	TRUE
ENSG00000176170	ENST00000591762	SPHK1	retained_intron	NA	FALSE	0.357035	0.550158	1	NA	0.00321716	FALSE
ENSG00000176170	ENST00000590959	SPHK1	protein_coding	1197	FALSE	-0.16105	1	1	1	9.74302e-05	FALSE
ENSG00000176170	ENST00000323374	SPHK1	protein_coding	1413	FALSE	-0.180249	1	1	1	-0.05615	FALSE
ENSG00000176170	ENST00000392496	SPHK1	protein_coding	1155	FALSE	-0.137264	1	1	1	-0.103503	FALSE
ENSG00000110721	ENST00000265689	CHKA	protein_coding	1374	TRUE	10.5534	0.00115972	0.111879	0.00286697	-0.0952765	TRUE
ENSG00000110721	ENST00000533728	CHKA	processed_transcript	NA	FALSE	10.5534	0.00115972	0.111879	0.00286697	0.0952765	TRUE
ENSG00000127993	ENST00000265732	RBM48	protein_coding	1104	TRUE	10.4756	0.00120965	0.115172	0.00299038	0.031105	FALSE
ENSG00000127993	ENST00000481551	RBM48	protein_coding	1131	FALSE	10.4756	0.00120965	0.115172	0.00299038	-0.031105	FALSE
ENSG00000196923	ENST00000463411	PDLIM7	retained_intron	NA	FALSE	10.4675	0.00121493	0.115172	0.00300344	-0.0259161	FALSE
ENSG00000196923	ENST00000355841	PDLIM7	protein_coding	1374	TRUE	6.72655	0.00949883	0.332881	0.0234822	0.0270506	FALSE
ENSG00000196923	ENST00000486828	PDLIM7	nonsense_mediated_decay	576	FALSE	0.922139	0.336914	1	NA	-0.00730754	FALSE
ENSG00000196923	ENST00000355572	PDLIM7	protein_coding	669	FALSE	0.453497	0.500679	1	NA	0.00617301	FALSE
ENSG00000117448	ENST00000497973	AKR1A1	processed_transcript	NA	FALSE	10.3965	0.00126255	0.118999	0.00312116	0.0162171	FALSE
ENSG00000117448	ENST00000621846	AKR1A1	protein_coding	978	FALSE	2.42107	0.119713	0.860718	0.295945	0.0431101	FALSE
ENSG00000117448	ENST00000434299	AKR1A1	protein_coding	443	FALSE	2.1911	0.13881	0.893154	NA	0.0279313	FALSE
ENSG00000117448	ENST00000351829	AKR1A1	protein_coding	978	TRUE	0.754264	0.38513	1	NA	-0.0218732	FALSE
ENSG00000117448	ENST00000471651	AKR1A1	protein_coding	360	FALSE	1.66027	0.197568	0.96507	NA	-0.0352591	FALSE
ENSG00000117448	ENST00000473038	AKR1A1	processed_transcript	NA	FALSE	1.87534	0.170865	0.936249	NA	-0.0301261	FALSE
ENSG00000075651	ENST00000446289	PLD1	protein_coding	704	FALSE	10.3703	0.00128058	0.120009	0.00316574	-0.0291171	FALSE
ENSG00000075651	ENST00000356327	PLD1	protein_coding	3111	FALSE	4.89695	0.0269042	0.529327	0.0665102	0.0330747	FALSE
ENSG00000075651	ENST00000351298	PLD1	protein_coding	3225	TRUE	1.14217	0.285194	1	0.705031	-0.0235929	FALSE
ENSG00000075651	ENST00000471075	PLD1	retained_intron	NA	FALSE	0.500726	0.479181	1	1	0.00948821	FALSE
ENSG00000075651	ENST00000460926	PLD1	processed_transcript	NA	FALSE	0.18124	0.67031	1	1	0.0101471	FALSE
ENSG00000257923	ENST00000487284	CUX1	retained_intron	NA	FALSE	10.3545	0.00129157	0.120351	0.00319291	0.157032	TRUE
ENSG00000257923	ENST00000437600	CUX1	protein_coding	2031	FALSE	-0.303251	1	1	NA	-0.0238483	FALSE
ENSG00000257923	ENST00000622516	CUX1	protein_coding	2037	FALSE	-0.0454851	1	1	NA	-0.00569998	FALSE
ENSG00000257923	ENST00000360264	CUX1	protein_coding	4551	FALSE	-0.623388	1	1	NA	-0.127483	FALSE
ENSG00000156256	ENST00000399976	USP16	protein_coding	2472	TRUE	10.3417	0.00130058	0.120506	0.00321519	-0.0619199	FALSE
ENSG00000156256	ENST00000399975	USP16	protein_coding	2469	FALSE	5.9249	0.0149284	0.424308	NA	0.0531016	FALSE
ENSG00000156256	ENST00000474835	USP16	retained_intron	NA	FALSE	0.46794	0.493936	1	1	0.00881823	FALSE
ENSG00000123106	ENST00000381259	CCDC91	protein_coding	1326	FALSE	10.3243	0.00131293	0.120967	0.00324571	-0.175079	TRUE
ENSG00000123106	ENST00000539107	CCDC91	protein_coding	1218	FALSE	0.231654	0.6303	1	NA	0.0638305	FALSE
ENSG00000123106	ENST00000545336	CCDC91	protein_coding	1326	TRUE	0.986375	0.32063	1	NA	0.111249	FALSE
ENSG00000117569	ENST00000492905	PTBP2	processed_transcript	NA	FALSE	10.3083	0.00132435	0.121337	0.00327394	0.203789	TRUE
ENSG00000117569	ENST00000370197	PTBP2	protein_coding	1614	FALSE	0.76556	0.381594	1	NA	0.0219066	FALSE
ENSG00000117569	ENST00000370198	PTBP2	protein_coding	1611	FALSE	0.162341	0.68701	1	NA	-0.0471574	FALSE
ENSG00000117569	ENST00000476419	PTBP2	nonsense_mediated_decay	1071	FALSE	0.11912	0.729991	1	NA	-0.0084377	FALSE
ENSG00000117569	ENST00000674951	PTBP2	protein_coding	1596	TRUE	2.95672	0.0855212	0.793571	NA	-0.170101	FALSE
ENSG00000168538	ENST00000512476	TRAPPC11	protein_coding	2220	FALSE	10.2349	0.00137811	0.125439	0.00340685	0.0633009	FALSE
ENSG00000168538	ENST00000334690	TRAPPC11	protein_coding	3402	TRUE	0.582688	0.445261	1	NA	-0.0615317	FALSE
ENSG00000168538	ENST00000511955	TRAPPC11	retained_intron	NA	FALSE	-0.0885252	1	1	NA	-0.0017692	FALSE
ENSG00000005238	ENST00000488109	FAM214B	protein_coding	1617	FALSE	10.2264	0.00138442	0.125439	0.00342245	0.136663	TRUE
ENSG00000005238	ENST00000378566	FAM214B	protein_coding	702	FALSE	-1.33951	1	1	NA	-0.0655366	FALSE
ENSG00000005238	ENST00000322813	FAM214B	protein_coding	1617	TRUE	-0.377538	1	1	1	-0.0679322	FALSE
ENSG00000005238	ENST00000378557	FAM214B	protein_coding	1617	FALSE	0.126505	0.722084	1	1	-0.00319462	FALSE
ENSG00000270647	ENST00000605197	TAF15	retained_intron	NA	FALSE	10.201	0.00140367	0.126404	0.00347002	-0.0715694	TRUE
ENSG00000270647	ENST00000605844	TAF15	protein_coding	1779	TRUE	-0.521695	1	1	1	0.0409026	FALSE
ENSG00000270647	ENST00000603393	TAF15	nonsense_mediated_decay	366	FALSE	0.866594	0.3519	1	NA	0.0213767	FALSE
ENSG00000270647	ENST00000604841	TAF15	protein_coding	1770	FALSE	0.261425	0.609143	1	NA	0.0157211	FALSE
ENSG00000270647	ENST00000603346	TAF15	retained_intron	NA	FALSE	0.313118	0.575773	1	NA	-0.00643109	FALSE
ENSG00000158864	ENST00000392179	NDUFS2	protein_coding	1374	FALSE	10.1803	0.00141946	0.126404	0.00350906	-0.0608134	FALSE
ENSG00000158864	ENST00000676972	NDUFS2	protein_coding	1392	TRUE	10.1803	0.00141946	0.126404	0.00350906	0.0608134	FALSE
ENSG00000156711	ENST00000211287	MAPK13	protein_coding	1098	TRUE	10.1621	0.00143361	0.126404	0.00354405	0.0430999	FALSE
ENSG00000156711	ENST00000373766	MAPK13	protein_coding	774	FALSE	10.1621	0.00143361	0.126404	0.00354405	-0.0430999	FALSE
ENSG00000182511	ENST00000328850	FES	protein_coding	2469	TRUE	10.1423	0.00144905	0.127082	0.00358221	0.0427852	FALSE
ENSG00000182511	ENST00000414248	FES	protein_coding	2085	FALSE	3.63909	0.0564379	0.675925	0.139521	-0.0220255	FALSE
ENSG00000182511	ENST00000470152	FES	nonsense_mediated_decay	366	FALSE	5.96607	0.0145837	0.420593	NA	-0.0207597	FALSE
ENSG00000029363	ENST00000527536	BCLAF1	protein_coding	2616	FALSE	10.1317	0.00145737	0.127132	0.00360279	-0.0830058	TRUE
ENSG00000029363	ENST00000531224	BCLAF1	protein_coding	2763	TRUE	0.428897	0.512531	1	1	0.0185583	FALSE
ENSG00000029363	ENST00000527613	BCLAF1	nonsense_mediated_decay	2259	FALSE	0.808049	0.368698	1	NA	0.0511375	FALSE
ENSG00000029363	ENST00000534269	BCLAF1	nonsense_mediated_decay	1404	FALSE	0.0697395	0.791716	1	NA	0.00565249	FALSE
ENSG00000029363	ENST00000534792	BCLAF1	retained_intron	NA	FALSE	-0.0570757	1	1	1	0.00263094	FALSE
ENSG00000029363	ENST00000353331	BCLAF1	protein_coding	2610	FALSE	0.439217	0.507501	1	1	0.00502659	FALSE
ENSG00000087266	ENST00000511747	SH3BP2	protein_coding	1857	FALSE	10.1019	0.00148115	0.128465	0.00366157	0.0514344	FALSE
ENSG00000087266	ENST00000512131	SH3BP2	retained_intron	NA	FALSE	0.442369	0.505981	1	NA	0.00303399	FALSE
ENSG00000087266	ENST00000503393	SH3BP2	protein_coding	1686	TRUE	0.361175	0.547854	1	NA	-0.0127635	FALSE
ENSG00000087266	ENST00000511185	SH3BP2	retained_intron	NA	FALSE	2.22388	0.135891	0.887897	NA	-0.0189778	FALSE
ENSG00000087266	ENST00000505941	SH3BP2	retained_intron	NA	FALSE	0.488109	0.484772	1	NA	-0.0109369	FALSE
ENSG00000087266	ENST00000515802	SH3BP2	retained_intron	NA	FALSE	0.392812	0.530825	1	NA	-0.0117901	FALSE
ENSG00000082641	ENST00000583378	NFE2L1	protein_coding	1722	FALSE	10.0556	0.00151885	0.12978	0.00375477	-0.0315087	FALSE
ENSG00000082641	ENST00000357480	NFE2L1	protein_coding	2229	FALSE	2.2569	0.13302	0.885589	0.32884	0.0213016	FALSE
ENSG00000082641	ENST00000362042	NFE2L1	protein_coding	2319	TRUE	0.852028	0.355979	1	0.880021	-0.00316564	FALSE
ENSG00000082641	ENST00000585291	NFE2L1	protein_coding	2229	FALSE	-0.338759	1	1	1	0.0095678	FALSE
ENSG00000082641	ENST00000361665	NFE2L1	protein_coding	2286	FALSE	0.0625451	0.802518	1	1	0.00380491	FALSE
ENSG00000058600	ENST00000564209	POLR3E	protein_coding	2064	FALSE	10.055	0.00151938	0.12978	0.00375608	-0.055924	FALSE
ENSG00000058600	ENST00000359210	POLR3E	protein_coding	2001	FALSE	6.74812	0.00938466	0.332415	0.0231999	0.0684076	FALSE
ENSG00000058600	ENST00000299853	POLR3E	protein_coding	2127	TRUE	0.155028	0.693776	1	NA	-0.00345223	FALSE
ENSG00000058600	ENST00000418581	POLR3E	protein_coding	2019	FALSE	0.258879	0.610892	1	1	-0.00420921	FALSE
ENSG00000058600	ENST00000564061	POLR3E	retained_intron	NA	FALSE	0.196578	0.657497	1	NA	-0.0127851	FALSE
ENSG00000058600	ENST00000565117	POLR3E	retained_intron	NA	FALSE	-0.1544	1	1	NA	0.00796292	FALSE
ENSG00000124224	ENST00000244070	PPP4R1L	processed_transcript	NA	FALSE	10.0175	0.00155063	0.131758	0.00383334	0.0505759	FALSE
ENSG00000124224	ENST00000497138	PPP4R1L	processed_transcript	NA	FALSE	0.127011	0.721551	1	NA	0.00958883	FALSE
ENSG00000124224	ENST00000650934	PPP4R1L	processed_transcript	NA	FALSE	0.807164	0.36896	1	NA	-0.0544606	FALSE
ENSG00000124224	ENST00000493688	PPP4R1L	processed_transcript	NA	FALSE	-0.00118082	1	1	NA	-0.00292858	FALSE
ENSG00000124224	ENST00000495058	PPP4R1L	retained_intron	NA	FALSE	0.00206023	0.963797	1	NA	-0.00277547	FALSE
ENSG00000160752	ENST00000468479	FDPS	processed_transcript	NA	FALSE	10.008	0.0015586	0.131758	0.00385304	0.0402911	FALSE
ENSG00000160752	ENST00000447866	FDPS	protein_coding	1062	FALSE	0.565428	0.452081	1	NA	0.0154935	FALSE
ENSG00000160752	ENST00000461507	FDPS	retained_intron	NA	FALSE	0.00834907	0.927196	1	NA	-0.00724327	FALSE
ENSG00000160752	ENST00000467076	FDPS	protein_coding	1062	FALSE	0.304119	0.581312	1	1	-0.0114886	FALSE
ENSG00000160752	ENST00000490140	FDPS	retained_intron	NA	FALSE	0.926991	0.335646	1	NA	-0.0370527	FALSE
ENSG00000180104	ENST00000512944	EXOC3	protein_coding	2238	TRUE	9.91641	0.00163812	0.137011	0.00404961	0.0428145	FALSE
ENSG00000180104	ENST00000315013	EXOC3	protein_coding	2238	FALSE	2.38798	0.122272	0.865828	0.30227	-0.0304244	FALSE
ENSG00000180104	ENST00000511015	EXOC3	retained_intron	NA	FALSE	0.0511612	0.821055	1	NA	-0.00533208	FALSE
ENSG00000180104	ENST00000505947	EXOC3	retained_intron	NA	FALSE	0.097541	0.754801	1	NA	-0.00549452	FALSE
ENSG00000180104	ENST00000509294	EXOC3	processed_transcript	NA	FALSE	0.0207426	0.885482	1	1	-0.00156344	FALSE
ENSG00000061987	ENST00000551397	MON2	retained_intron	NA	FALSE	9.91058	0.00164331	0.137011	0.00406245	-0.0411359	FALSE
ENSG00000061987	ENST00000641654	MON2	protein_coding	5157	FALSE	-0.00151719	1	1	NA	-0.00610307	FALSE
ENSG00000061987	ENST00000546600	MON2	protein_coding	5028	FALSE	0.152318	0.69633	1	NA	0.0146926	FALSE
ENSG00000061987	ENST00000393629	MON2	protein_coding	5136	FALSE	0.302736	0.582172	1	1	-0.0141429	FALSE
ENSG00000061987	ENST00000551307	MON2	retained_intron	NA	FALSE	0.986138	0.320688	1	NA	0.0466893	FALSE
ENSG00000160209	ENST00000343528	PDXK	processed_transcript	NA	FALSE	9.90779	0.00164581	0.137011	0.00406862	0.109026	TRUE
ENSG00000160209	ENST00000291565	PDXK	protein_coding	939	TRUE	1.53493	0.215374	0.980828	0.53243	-0.0824064	FALSE
ENSG00000160209	ENST00000468392	PDXK	processed_transcript	NA	FALSE	0.886195	0.346511	1	NA	-0.0266191	FALSE
ENSG00000110011	ENST00000355040	DNAJC4	protein_coding	204	FALSE	9.83365	0.00171348	0.141924	0.00423591	-0.0549598	FALSE
ENSG00000110011	ENST00000321685	DNAJC4	protein_coding	726	TRUE	0.0913027	0.762528	1	NA	0.0314047	FALSE
ENSG00000110011	ENST00000321460	DNAJC4	protein_coding	750	FALSE	0.438515	0.50784	1	NA	0.0235551	FALSE
ENSG00000168056	ENST00000529371	LTBP3	protein_coding	371	FALSE	9.82326	0.00172318	0.142011	0.00425991	-0.0288327	FALSE
ENSG00000168056	ENST00000322147	LTBP3	protein_coding	3771	FALSE	7.42878	0.00641888	0.277756	0.0158682	-0.0588869	FALSE
ENSG00000168056	ENST00000301873	LTBP3	protein_coding	3912	TRUE	0.565278	0.452142	1	NA	0.0590606	FALSE
ENSG00000168056	ENST00000529189	LTBP3	protein_coding	780	FALSE	1.80715	0.17885	0.945565	NA	0.047802	FALSE
ENSG00000168056	ENST00000532932	LTBP3	protein_coding	2202	FALSE	-0.0700534	1	1	NA	-0.00232078	FALSE
ENSG00000168056	ENST00000527792	LTBP3	retained_intron	NA	FALSE	0.363515	0.546561	1	NA	-0.0168222	FALSE
ENSG00000241553	ENST00000467289	ARPC4	retained_intron	NA	FALSE	9.80516	0.00174023	0.142023	0.00430204	-0.0339203	FALSE
ENSG00000241553	ENST00000433034	ARPC4	protein_coding	564	FALSE	2.66654	0.102479	0.824248	0.253339	0.0189934	FALSE
ENSG00000241553	ENST00000397261	ARPC4	protein_coding	507	TRUE	1.53922	0.214734	0.980354	NA	0.0149269	FALSE
ENSG00000166432	ENST00000651725	ZMAT1	protein_coding	2088	TRUE	9.80471	0.00174065	0.142023	0.00430309	-0.0488355	FALSE
ENSG00000166432	ENST00000540921	ZMAT1	protein_coding	1917	FALSE	3.55742	0.0592797	0.681589	0.146546	0.0809103	FALSE
ENSG00000166432	ENST00000494068	ZMAT1	processed_transcript	NA	FALSE	-0.0714932	1	1	NA	-0.0348283	FALSE
ENSG00000166432	ENST00000458570	ZMAT1	processed_transcript	NA	FALSE	-0.0733707	1	1	NA	-0.00365668	FALSE
ENSG00000166432	ENST00000488347	ZMAT1	processed_transcript	NA	FALSE	0.133693	0.714634	1	NA	0.00641021	FALSE
ENSG00000173992	ENST00000526066	CCS	retained_intron	NA	FALSE	9.74184	0.0018012	0.146236	0.00445277	-0.0410605	FALSE
ENSG00000173992	ENST00000533244	CCS	protein_coding	825	TRUE	4.58442	0.0322639	0.564584	0.0797601	0.0349676	FALSE
ENSG00000173992	ENST00000525435	CCS	retained_intron	NA	FALSE	0.618801	0.431493	1	NA	0.0060929	FALSE
ENSG00000197136	ENST00000530174	PCNX3	retained_intron	NA	FALSE	9.71015	0.00183253	0.147481	0.00453023	-0.0260005	FALSE
ENSG00000197136	ENST00000439247	PCNX3	retained_intron	NA	FALSE	8.13464	0.00434274	0.235831	0.0107358	0.0303389	FALSE
ENSG00000197136	ENST00000355703	PCNX3	protein_coding	6105	TRUE	0.656554	0.417779	1	NA	-0.00433834	FALSE
ENSG00000054611	ENST00000337137	TBC1D22A	protein_coding	1554	TRUE	9.70815	0.00183452	0.147481	0.00453515	-0.0808124	TRUE
ENSG00000054611	ENST00000406733	TBC1D22A	protein_coding	1413	FALSE	9.17886	0.00244827	0.172324	0.0060524	0.0689785	FALSE
ENSG00000054611	ENST00000407381	TBC1D22A	protein_coding	1377	FALSE	0.136859	0.711424	1	NA	0.0118339	FALSE
ENSG00000105967	ENST00000484212	TFEC	protein_coding	951	FALSE	9.69254	0.00185017	0.148014	0.00457384	-0.0551788	FALSE
ENSG00000105967	ENST00000265440	TFEC	protein_coding	1044	TRUE	2.55233	0.110132	0.84125	NA	0.0591594	FALSE
ENSG00000105967	ENST00000393485	TFEC	protein_coding	594	FALSE	0.625362	0.429062	1	1	-0.00398059	FALSE
ENSG00000162300	ENST00000294258	ZFPL1	protein_coding	933	TRUE	9.651	0.00189249	0.149936	0.00467845	0.0454527	FALSE
ENSG00000162300	ENST00000533216	ZFPL1	retained_intron	NA	FALSE	3.9191	0.0477405	0.638306	0.11802	-0.0232177	FALSE
ENSG00000162300	ENST00000525509	ZFPL1	protein_coding	198	FALSE	0.868821	0.351282	1	0.868409	0.00401853	FALSE
ENSG00000162300	ENST00000528123	ZFPL1	retained_intron	NA	FALSE	5.39148	0.0202353	0.486678	NA	-0.0262535	FALSE
ENSG00000065882	ENST00000406664	TBC1D1	processed_transcript	NA	FALSE	9.62229	0.0019223	0.151566	0.00475214	-0.0448698	FALSE
ENSG00000065882	ENST00000615497	TBC1D1	protein_coding	1299	FALSE	1.02194	0.31206	1	0.771448	0.0348393	FALSE
ENSG00000065882	ENST00000261439	TBC1D1	protein_coding	3507	TRUE	0.298863	0.584596	1	NA	-0.00438912	FALSE
ENSG00000065882	ENST00000402522	TBC1D1	protein_coding	435	FALSE	0.171937	0.678396	1	NA	-0.00407236	FALSE
ENSG00000065882	ENST00000446803	TBC1D1	protein_coding	1797	FALSE	0.273174	0.601211	1	NA	0.0184919	FALSE
ENSG00000140379	ENST00000335661	BCL2A1	protein_coding	492	FALSE	9.59463	0.00195147	0.151678	0.00482426	-0.0314978	FALSE
ENSG00000140379	ENST00000267953	BCL2A1	protein_coding	528	TRUE	9.59463	0.00195147	0.151678	0.00482426	0.0314978	FALSE
ENSG00000138670	ENST00000509081	RASGEF1B	protein_coding	1419	FALSE	9.55941	0.00198927	0.153879	0.00491771	0.0678543	FALSE
ENSG00000138670	ENST00000335927	RASGEF1B	protein_coding	1296	FALSE	0.752753	0.385606	1	0.953262	-0.0192413	FALSE
ENSG00000138670	ENST00000264400	RASGEF1B	protein_coding	1422	TRUE	4.0105	0.0452177	0.622602	NA	-0.048613	FALSE
ENSG00000140464	ENST00000268059	PML	protein_coding	2490	FALSE	9.55087	0.00199855	0.153879	0.00494064	0.0671547	FALSE
ENSG00000140464	ENST00000354026	PML	protein_coding	2346	FALSE	0.312229	0.576316	1	NA	-0.0304365	FALSE
ENSG00000140464	ENST00000565898	PML	protein_coding	2505	FALSE	0.176475	0.67442	1	NA	-0.00789072	FALSE
ENSG00000140464	ENST00000435786	PML	protein_coding	1836	FALSE	1.19879	0.273563	1	NA	-0.047205	FALSE
ENSG00000140464	ENST00000562086	PML	protein_coding	333	FALSE	0.495627	0.481428	1	NA	0.0183775	FALSE
ENSG00000102054	ENST00000481586	RBBP7	retained_intron	NA	FALSE	9.54082	0.00200952	0.154001	0.00496777	-0.0495576	FALSE
ENSG00000102054	ENST00000330735	RBBP7	retained_intron	NA	FALSE	1.20396	0.272531	1	0.673728	-0.0168456	FALSE
ENSG00000102054	ENST00000380087	RBBP7	protein_coding	1278	TRUE	1.04907	0.305722	1	0.755778	0.0501171	FALSE
ENSG00000102054	ENST00000380084	RBBP7	protein_coding	1410	FALSE	0.209345	0.647281	1	NA	0.00547382	FALSE
ENSG00000102054	ENST00000404022	RBBP7	protein_coding	1251	FALSE	0.594221	0.440792	1	NA	0.0125355	FALSE
ENSG00000102054	ENST00000486166	RBBP7	retained_intron	NA	FALSE	-0.0904117	1	1	NA	-0.00172325	FALSE
ENSG00000116793	ENST00000369604	PHTF1	protein_coding	2289	TRUE	9.50161	0.00205292	0.156595	0.00507505	0.124666	TRUE
ENSG00000116793	ENST00000357783	PHTF1	protein_coding	1914	FALSE	0.349746	0.554257	1	NA	-0.0568154	FALSE
ENSG00000116793	ENST00000412670	PHTF1	protein_coding	995	FALSE	0.519411	0.471093	1	NA	-0.0373682	FALSE
ENSG00000116793	ENST00000393357	PHTF1	protein_coding	2289	FALSE	0.211696	0.645441	1	NA	-0.0304821	FALSE
ENSG00000129933	ENST00000262815	MAU2	protein_coding	1842	TRUE	9.44362	0.00211885	0.157673	0.00523805	0.0301226	FALSE
ENSG00000129933	ENST00000587638	MAU2	retained_intron	NA	FALSE	5.7606	0.0163894	0.439194	0.0405165	-0.0172139	FALSE
ENSG00000129933	ENST00000587709	MAU2	retained_intron	NA	FALSE	2.6837	0.10138	0.821539	NA	-0.0129087	FALSE
ENSG00000134453	ENST00000467080	RBM17	retained_intron	NA	FALSE	9.43984	0.00212322	0.157673	0.00524883	-0.0370021	FALSE
ENSG00000134453	ENST00000476706	RBM17	processed_transcript	NA	FALSE	1.66263	0.197249	0.96507	0.487622	0.0216306	FALSE
ENSG00000134453	ENST00000465906	RBM17	retained_intron	NA	FALSE	0.785112	0.375582	1	0.928482	0.00993555	FALSE
ENSG00000134453	ENST00000379888	RBM17	protein_coding	1206	TRUE	0.0136784	0.906896	1	1	0.00795568	FALSE
ENSG00000134453	ENST00000447032	RBM17	protein_coding	676	FALSE	0.246206	0.619759	1	NA	-0.00251979	FALSE
ENSG00000244482	ENST00000245621	LILRA6	protein_coding	1395	FALSE	9.43458	0.00212932	0.157673	0.00526393	0.158212	TRUE
ENSG00000244482	ENST00000430421	LILRA6	nonsense_mediated_decay	582	FALSE	0.827072	0.36312	1	NA	-0.0984081	FALSE
ENSG00000244482	ENST00000396365	LILRA6	protein_coding	1446	TRUE	-0.222269	1	1	NA	-0.0598039	FALSE
ENSG00000110429	ENST00000265651	FBXO3	protein_coding	1416	TRUE	9.43338	0.00213071	0.157673	0.00526737	0.0829766	TRUE
ENSG00000110429	ENST00000534136	FBXO3	protein_coding	1293	FALSE	0.922707	0.336765	1	0.832522	0.0356526	FALSE
ENSG00000110429	ENST00000526785	FBXO3	protein_coding	1077	FALSE	0.030629	0.861071	1	NA	-0.0736584	FALSE
ENSG00000110429	ENST00000530401	FBXO3	protein_coding	1233	FALSE	-0.101756	1	1	NA	-0.0411959	FALSE
ENSG00000110429	ENST00000448981	FBXO3	protein_coding	1248	FALSE	0.298065	0.585098	1	NA	-0.00377489	FALSE
ENSG00000137166	ENST00000307972	FOXP4	protein_coding	2043	TRUE	9.43025	0.00213435	0.157673	0.00527636	0.0375929	FALSE
ENSG00000137166	ENST00000373063	FOXP4	protein_coding	2004	FALSE	9.43025	0.00213435	0.157673	0.00527636	-0.0375929	FALSE
ENSG00000139597	ENST00000380139	N4BP2L1	protein_coding	522	FALSE	9.34074	0.00224115	0.163519	0.00554037	0.0420412	FALSE
ENSG00000139597	ENST00000472298	N4BP2L1	retained_intron	NA	FALSE	1.38487	0.239274	0.997677	0.591511	-0.0291277	FALSE
ENSG00000139597	ENST00000530622	N4BP2L1	protein_coding	414	FALSE	0.047511	0.827452	1	NA	-0.00152335	FALSE
ENSG00000139597	ENST00000380133	N4BP2L1	protein_coding	732	FALSE	0.036474	0.84854	1	NA	-0.0113902	FALSE
ENSG00000161956	ENST00000321337	SENP3	protein_coding	1725	TRUE	9.3389	0.0022434	0.163519	0.00554595	-0.0855393	TRUE
ENSG00000161956	ENST00000429205	SENP3	protein_coding	1725	FALSE	9.3389	0.0022434	0.163519	0.00554595	0.0855393	TRUE
ENSG00000010278	ENST00000382519	CD9	protein_coding	756	FALSE	9.22877	0.00238242	0.171286	0.00588961	-0.0445857	FALSE
ENSG00000010278	ENST00000610354	CD9	protein_coding	768	FALSE	0.0908142	0.763145	1	NA	0.00314921	FALSE
ENSG00000010278	ENST00000009180	CD9	protein_coding	687	TRUE	0.309382	0.57806	1	NA	0.0414365	FALSE
ENSG00000174227	ENST00000310340	PIGG	protein_coding	2928	FALSE	9.21952	0.00239448	0.171286	0.00591943	-0.0301081	FALSE
ENSG00000174227	ENST00000504187	PIGG	nonsense_mediated_decay	561	FALSE	0.433484	0.510284	1	NA	0.0127306	FALSE
ENSG00000174227	ENST00000504346	PIGG	protein_coding	2685	FALSE	2.0294	0.154281	0.911616	NA	0.0255159	FALSE
ENSG00000174227	ENST00000503111	PIGG	protein_coding	900	FALSE	-0.0682621	1	1	NA	0.00542801	FALSE
ENSG00000174227	ENST00000508669	PIGG	retained_intron	NA	FALSE	0.136553	0.711732	1	NA	-0.00356922	FALSE
ENSG00000174227	ENST00000513239	PIGG	retained_intron	NA	FALSE	1.05081	0.305321	1	NA	-0.00999724	FALSE
ENSG00000136279	ENST00000448521	DBNL	protein_coding	1293	TRUE	9.20927	0.00240793	0.171286	0.00595268	-0.0683677	FALSE
ENSG00000136279	ENST00000494774	DBNL	protein_coding	1296	FALSE	6.88687	0.00868311	0.317864	0.0214656	0.0674193	FALSE
ENSG00000136279	ENST00000429716	DBNL	nonsense_mediated_decay	264	FALSE	0.297603	0.585389	1	1	0.00890716	FALSE
ENSG00000136279	ENST00000449997	DBNL	retained_intron	NA	FALSE	0.593679	0.441	1	NA	-0.00795881	FALSE
ENSG00000137171	ENST00000259708	KLC4	protein_coding	1914	FALSE	9.20056	0.00241942	0.171286	0.00598107	-0.0498897	FALSE
ENSG00000137171	ENST00000347162	KLC4	protein_coding	1860	TRUE	4.12411	0.0422762	0.609736	0.104512	0.0535119	FALSE
ENSG00000137171	ENST00000481888	KLC4	protein_coding	275	FALSE	0.151924	0.696704	1	NA	-0.0036222	FALSE
ENSG00000168036	ENST00000646725	CTNNB1	protein_coding	2346	FALSE	9.1978	0.00242306	0.171286	0.00599009	0.0621415	FALSE
ENSG00000168036	ENST00000349496	CTNNB1	protein_coding	2346	TRUE	1.06708	0.301605	1	NA	-0.0666805	FALSE
ENSG00000168036	ENST00000396185	CTNNB1	protein_coding	2346	FALSE	0.121606	0.7273	1	1	-0.00138522	FALSE
ENSG00000168036	ENST00000396183	CTNNB1	protein_coding	2346	FALSE	0.128786	0.719694	1	NA	0.00592427	FALSE
ENSG00000126561	ENST00000678903	STAT5A	protein_coding	2334	FALSE	9.13669	0.00250533	0.174101	0.00619347	-0.046237	FALSE
ENSG00000126561	ENST00000590726	STAT5A	protein_coding	1977	FALSE	4.11388	0.0425328	0.609736	0.105146	0.0277403	FALSE
ENSG00000126561	ENST00000677893	STAT5A	protein_coding	2379	FALSE	2.42611	0.119328	0.859836	0.294993	0.0290049	FALSE
ENSG00000126561	ENST00000345506	STAT5A	protein_coding	2385	FALSE	0.025299	0.873624	1	1	-0.000908274	FALSE
ENSG00000126561	ENST00000676631	STAT5A	protein_coding	2286	FALSE	0.138295	0.709982	1	NA	-0.0112299	FALSE
ENSG00000126561	ENST00000677301	STAT5A	protein_coding	2385	FALSE	0.207293	0.648897	1	1	0.0016301	FALSE
ENSG00000159348	ENST00000367249	CYB5R1	protein_coding	918	TRUE	9.13632	0.00250584	0.174101	0.00619473	0.0340541	FALSE
ENSG00000159348	ENST00000478009	CYB5R1	processed_transcript	NA	FALSE	9.13632	0.00250584	0.174101	0.00619473	-0.0340541	FALSE
ENSG00000176853	ENST00000518333	FAM91A1	retained_intron	NA	FALSE	9.12777	0.00251758	0.174101	0.00622375	0.0417788	FALSE
ENSG00000176853	ENST00000334705	FAM91A1	protein_coding	2517	TRUE	1.02563	0.311186	1	NA	-0.0213824	FALSE
ENSG00000176853	ENST00000520246	FAM91A1	retained_intron	NA	FALSE	1.6936	0.193127	0.962774	NA	-0.0203965	FALSE
ENSG00000110801	ENST00000538613	PSMD9	protein_coding	461	FALSE	9.11665	0.00253294	0.174101	0.00626171	-0.0703194	TRUE
ENSG00000110801	ENST00000537407	PSMD9	nonsense_mediated_decay	630	FALSE	-0.168833	1	1	NA	0.0637989	FALSE
ENSG00000110801	ENST00000540962	PSMD9	nonsense_mediated_decay	258	FALSE	0.102425	0.748939	1	NA	0.00652047	FALSE
ENSG00000067066	ENST00000409341	SP100	protein_coding	1443	FALSE	9.10383	0.00255075	0.174301	0.00630574	0.0672247	FALSE
ENSG00000067066	ENST00000340126	SP100	protein_coding	2658	TRUE	5.24314	0.0220335	0.495031	0.0544692	-0.0529847	FALSE
ENSG00000067066	ENST00000452345	SP100	protein_coding	580	FALSE	1.28464	0.257039	1	0.63543	-0.0191262	FALSE
ENSG00000067066	ENST00000409824	SP100	protein_coding	1368	FALSE	0.537132	0.463624	1	NA	0.00870682	FALSE
ENSG00000067066	ENST00000470940	SP100	retained_intron	NA	FALSE	0.0464533	0.829354	1	NA	-0.0038207	FALSE
ENSG00000131018	ENST00000539504	SYNE1	protein_coding	2859	FALSE	9.09517	0.00256286	0.174402	0.00633567	0.0627103	FALSE
ENSG00000131018	ENST00000367251	SYNE1	protein_coding	4965	FALSE	-0.250211	1	1	NA	-0.0230041	FALSE
ENSG00000131018	ENST00000347037	SYNE1	processed_transcript	NA	FALSE	-0.0130314	1	1	1	-0.0116469	FALSE
ENSG00000131018	ENST00000367256	SYNE1	retained_intron	NA	FALSE	0.354617	0.551511	1	NA	-0.0280593	FALSE
ENSG00000116747	ENST00000367441	RO60	protein_coding	1617	FALSE	9.02135	0.00266844	0.180837	0.00659669	0.076959	TRUE
ENSG00000116747	ENST00000367446	RO60	protein_coding	1617	FALSE	5.0947	0.023999	0.509824	0.0593283	0.0551466	FALSE
ENSG00000116747	ENST00000400968	RO60	protein_coding	1617	TRUE	1.99709	0.157602	0.919122	0.389609	-0.117848	FALSE
ENSG00000116747	ENST00000432079	RO60	protein_coding	792	FALSE	-0.0974201	1	1	NA	-0.014258	FALSE
ENSG00000101654	ENST00000383314	RNMT	protein_coding	1431	TRUE	8.98773	0.00271799	0.182684	0.00671918	-0.0468994	FALSE
ENSG00000101654	ENST00000262173	RNMT	protein_coding	1431	FALSE	0.782174	0.376477	1	0.930694	0.0332302	FALSE
ENSG00000101654	ENST00000543302	RNMT	protein_coding	1431	FALSE	0.0322973	0.857377	1	1	0.00228316	FALSE
ENSG00000101654	ENST00000592764	RNMT	protein_coding	1515	FALSE	0.156024	0.692844	1	NA	0.0113861	FALSE
ENSG00000126261	ENST00000592841	UBA2	retained_intron	NA	FALSE	8.96464	0.00275255	0.184252	0.00680462	-0.0292266	FALSE
ENSG00000126261	ENST00000439527	UBA2	protein_coding	1635	FALSE	0.789863	0.374141	1	0.92492	0.0285341	FALSE
ENSG00000126261	ENST00000586313	UBA2	nonsense_mediated_decay	225	FALSE	-0.124061	1	1	1	0.000126609	FALSE
ENSG00000126261	ENST00000246548	UBA2	protein_coding	1923	TRUE	0.103933	0.74716	1	NA	0.00665598	FALSE
ENSG00000126261	ENST00000592791	UBA2	protein_coding	501	FALSE	-0.0996859	1	1	1	-0.00609003	FALSE
ENSG00000112078	ENST00000449081	KCTD20	protein_coding	762	FALSE	8.94224	0.00278651	0.185767	0.00688856	-0.0357085	FALSE
ENSG00000112078	ENST00000373731	KCTD20	protein_coding	1260	TRUE	2.38539	0.122474	0.86614	NA	0.0392867	FALSE
ENSG00000112078	ENST00000536244	KCTD20	protein_coding	825	FALSE	0.0170582	0.896086	1	NA	-0.00357816	FALSE
ENSG00000125818	ENST00000381899	PSMF1	protein_coding	551	FALSE	8.93261	0.00280124	0.185993	0.00692499	0.0131587	FALSE
ENSG00000125818	ENST00000333082	PSMF1	protein_coding	816	FALSE	-0.00631827	1	1	NA	-0.00652357	FALSE
ENSG00000125818	ENST00000246015	PSMF1	protein_coding	792	FALSE	0.259598	0.610396	1	NA	-0.0116347	FALSE
ENSG00000125818	ENST00000478004	PSMF1	processed_transcript	NA	FALSE	-0.0117387	1	1	NA	0.00499958	FALSE
ENSG00000013810	ENST00000651472	TACC3	protein_coding	2517	FALSE	8.89061	0.0028664	0.189552	0.00708607	0.0864981	TRUE
ENSG00000013810	ENST00000484651	TACC3	retained_intron	NA	FALSE	0.102518	0.748829	1	NA	-0.0110802	FALSE
ENSG00000013810	ENST00000313288	TACC3	protein_coding	2517	TRUE	1.10316	0.293573	1	NA	-0.059684	FALSE
ENSG00000013810	ENST00000470808	TACC3	retained_intron	NA	FALSE	0.233653	0.628828	1	NA	-0.0157339	FALSE
ENSG00000132669	ENST00000648440	RIN2	protein_coding	2688	FALSE	8.87527	0.0028906	0.190385	0.00714589	0.318936	TRUE
ENSG00000132669	ENST00000484638	RIN2	processed_transcript	NA	FALSE	8.714	0.00315776	0.198418	NA	-0.318936	FALSE
ENSG00000132669	ENST00000255006	RIN2	protein_coding	2688	TRUE	-0.0345154	1	1	1	-2.21697e-07	FALSE
ENSG00000163931	ENST00000450814	TKT	nonsense_mediated_decay	462	FALSE	8.82174	0.00297662	0.193635	0.00735854	0.0264284	FALSE
ENSG00000163931	ENST00000423516	TKT	protein_coding	1896	FALSE	2.51184	0.112994	0.845282	0.279334	-0.0219461	FALSE
ENSG00000163931	ENST00000487660	TKT	retained_intron	NA	FALSE	0.192623	0.660742	1	NA	-0.00448227	FALSE
ENSG00000164211	ENST00000296632	STARD4	protein_coding	618	TRUE	8.81868	0.00298163	0.193635	0.00737092	0.0620506	FALSE
ENSG00000164211	ENST00000509887	STARD4	protein_coding	168	FALSE	8.81868	0.00298163	0.193635	0.00737092	-0.0620506	FALSE
ENSG00000173153	ENST00000677967	ESRRA	protein_coding	1269	FALSE	8.81529	0.00298718	0.193635	0.00738464	-0.0348414	FALSE
ENSG00000173153	ENST00000000442	ESRRA	protein_coding	1272	TRUE	0.833375	0.361298	1	NA	0.0312065	FALSE
ENSG00000173153	ENST00000405666	ESRRA	protein_coding	1272	FALSE	0.0553403	0.814018	1	NA	0.0036349	FALSE
ENSG00000164902	ENST00000511371	PHAX	retained_intron	NA	FALSE	8.79571	0.0030194	0.194953	0.00746429	-0.165074	TRUE
ENSG00000164902	ENST00000297540	PHAX	protein_coding	1185	TRUE	0.151707	0.69691	1	NA	0.107255	FALSE
ENSG00000164902	ENST00000505674	PHAX	retained_intron	NA	FALSE	0.204011	0.651503	1	NA	0.0578196	FALSE
ENSG00000102974	ENST00000401394	CTCF	protein_coding	1200	FALSE	8.77186	0.00305913	0.196129	0.00756251	-0.0361186	FALSE
ENSG00000102974	ENST00000264010	CTCF	protein_coding	2184	TRUE	0.911322	0.339764	1	NA	0.033517	FALSE
ENSG00000102974	ENST00000646771	CTCF	protein_coding	2178	FALSE	0.0280302	0.867038	1	NA	0.0026016	FALSE
ENSG00000130703	ENST00000643981	OSBPL2	protein_coding	1443	FALSE	8.77043	0.00306153	0.196129	0.00756844	-0.0621082	FALSE
ENSG00000130703	ENST00000644702	OSBPL2	protein_coding	1347	FALSE	5.1465	0.0232933	0.506071	0.0575836	0.0522523	FALSE
ENSG00000130703	ENST00000313733	OSBPL2	protein_coding	1443	TRUE	0.60559	0.436453	1	1	0.00827372	FALSE
ENSG00000130703	ENST00000644775	OSBPL2	protein_coding	1242	FALSE	0.0981179	0.7541	1	1	0.00158223	FALSE
ENSG00000240230	ENST00000344111	COX19	protein_coding	273	TRUE	8.7309	0.00312862	0.198106	0.0077343	0.0491204	FALSE
ENSG00000240230	ENST00000466146	COX19	retained_intron	NA	FALSE	8.7309	0.00312862	0.198106	0.0077343	-0.0491204	FALSE
ENSG00000151923	ENST00000436547	TIAL1	protein_coding	1128	TRUE	8.71897	0.00314916	0.198418	0.00778509	0.0294473	FALSE
ENSG00000151923	ENST00000369086	TIAL1	protein_coding	258	FALSE	1.51943	0.217706	0.983902	0.538193	-0.0133517	FALSE
ENSG00000151923	ENST00000497671	TIAL1	nonsense_mediated_decay	408	FALSE	0.714982	0.397795	1	0.983394	-0.00920391	FALSE
ENSG00000151923	ENST00000369093	TIAL1	protein_coding	1179	FALSE	0.279338	0.597135	1	NA	-0.00720096	FALSE
ENSG00000151923	ENST00000489822	TIAL1	retained_intron	NA	FALSE	1.11765	0.290424	1	NA	0.00972154	FALSE
ENSG00000151923	ENST00000369087	TIAL1	retained_intron	NA	FALSE	0.264665	0.606933	1	NA	-0.00941222	FALSE
ENSG00000175471	ENST00000505208	MCTP1	protein_coding	1803	FALSE	8.66441	0.00324485	0.203113	0.00802163	-0.0441527	FALSE
ENSG00000175471	ENST00000515393	MCTP1	protein_coding	3000	TRUE	-0.00496985	1	1	NA	-0.00267352	FALSE
ENSG00000175471	ENST00000429576	MCTP1	protein_coding	2079	FALSE	0.554968	0.456295	1	NA	0.0144863	FALSE
ENSG00000175471	ENST00000312216	MCTP1	protein_coding	2337	FALSE	0.611656	0.434165	1	1	0.03234	FALSE
ENSG00000148737	ENST00000369397	TCF7L2	protein_coding	1791	FALSE	8.62598	0.00331401	0.205207	0.00819262	-0.182604	TRUE
ENSG00000148737	ENST00000536810	TCF7L2	protein_coding	1740	FALSE	6.16204	0.0130521	0.394921	0.0322663	0.228887	TRUE
ENSG00000148737	ENST00000627217	TCF7L2	protein_coding	1809	TRUE	3.5575	0.059277	0.681589	0.14654	-0.0480991	FALSE
ENSG00000148737	ENST00000466338	TCF7L2	protein_coding	351	FALSE	2.12107	0.145285	0.903884	NA	-0.0655408	FALSE
ENSG00000148737	ENST00000534894	TCF7L2	protein_coding	1227	FALSE	0.474477	0.490935	1	1	0.00620092	FALSE
ENSG00000148737	ENST00000542695	TCF7L2	protein_coding	1605	FALSE	1.32852	0.249069	1	NA	0.0611568	FALSE
ENSG00000147548	ENST00000525081	NSD3	processed_transcript	NA	FALSE	8.61528	0.00333354	0.205207	0.00824089	-0.0236415	FALSE
ENSG00000147548	ENST00000316985	NSD3	protein_coding	1938	FALSE	3.78753	0.0516358	0.656456	0.12765	0.0225805	FALSE
ENSG00000147548	ENST00000317025	NSD3	protein_coding	4314	TRUE	0.179218	0.672046	1	NA	-0.0095045	FALSE
ENSG00000147548	ENST00000528627	NSD3	protein_coding	234	FALSE	0.745582	0.387879	1	NA	0.0105655	FALSE
ENSG00000161791	ENST00000335154	FMNL3	protein_coding	3084	TRUE	8.61387	0.00333612	0.205207	0.00824727	-0.065531	FALSE
ENSG00000161791	ENST00000352151	FMNL3	protein_coding	2931	FALSE	6.00176	0.0142916	0.414835	0.0353304	0.0563977	FALSE
ENSG00000161791	ENST00000550488	FMNL3	protein_coding	3084	FALSE	1.06089	0.303013	1	0.749083	0.00913337	FALSE
ENSG00000088038	ENST00000221232	CNOT3	protein_coding	2262	TRUE	8.61128	0.00334087	0.205207	0.00825902	0.029043	FALSE
ENSG00000088038	ENST00000617930	CNOT3	protein_coding	2157	FALSE	8.61128	0.00334087	0.205207	0.00825902	-0.029043	FALSE
ENSG00000185504	ENST00000327787	FAAP100	protein_coding	2646	TRUE	8.58053	0.00339777	0.207923	0.00839967	-0.0899966	TRUE
ENSG00000185504	ENST00000443656	FAAP100	nonsense_mediated_decay	294	FALSE	5.02607	0.0249685	0.513789	NA	0.0819922	FALSE
ENSG00000185504	ENST00000425898	FAAP100	protein_coding	1593	FALSE	-0.052406	1	1	1	0.00800435	FALSE
ENSG00000181852	ENST00000345093	RNF41	protein_coding	954	TRUE	8.56318	0.0034303	0.208399	0.00848008	-0.0411161	FALSE
ENSG00000181852	ENST00000394013	RNF41	protein_coding	741	FALSE	1.73332	0.187987	0.956001	0.464725	0.0208114	FALSE
ENSG00000181852	ENST00000552656	RNF41	protein_coding	954	FALSE	1.97078	0.160365	0.923239	NA	0.0203048	FALSE
ENSG00000080845	ENST00000495241	DLGAP4	protein_coding	377	FALSE	8.55903	0.00343813	0.208399	0.00849944	0.0280777	FALSE
ENSG00000080845	ENST00000475894	DLGAP4	protein_coding	858	FALSE	0.219259	0.639605	1	1	-0.00944613	FALSE
ENSG00000080845	ENST00000340491	DLGAP4	protein_coding	1362	FALSE	0.425762	0.514076	1	NA	-0.00939936	FALSE
ENSG00000080845	ENST00000478910	DLGAP4	retained_intron	NA	FALSE	0.119292	0.729804	1	NA	-0.00923225	FALSE
ENSG00000204590	ENST00000464231	GNL1	retained_intron	NA	FALSE	8.5561	0.00344367	0.208399	0.00851314	-0.0172259	FALSE
ENSG00000204590	ENST00000376621	GNL1	protein_coding	1824	TRUE	0.0744107	0.78502	1	1	0.00319168	FALSE
ENSG00000204590	ENST00000462708	GNL1	retained_intron	NA	FALSE	1.12804	0.288193	1	NA	0.0127992	FALSE
ENSG00000204590	ENST00000433809	GNL1	protein_coding	792	FALSE	-0.0203116	1	1	NA	0.00123502	FALSE
ENSG00000168495	ENST00000518039	POLR3D	nonsense_mediated_decay	372	FALSE	8.51369	0.00352484	0.20979	0.00871381	0.0763293	TRUE
ENSG00000168495	ENST00000306433	POLR3D	protein_coding	1197	TRUE	1.91207	0.166733	0.93149	NA	-0.0799681	FALSE
ENSG00000168495	ENST00000397802	POLR3D	protein_coding	1197	FALSE	-0.318458	1	1	1	0.00363873	FALSE
ENSG00000145740	ENST00000396591	SLC30A5	protein_coding	2298	TRUE	8.51072	0.00353061	0.20979	0.00872807	0.0676046	FALSE
ENSG00000145740	ENST00000511158	SLC30A5	protein_coding	254	FALSE	8.51072	0.00353061	0.20979	0.00872807	-0.0676046	FALSE
ENSG00000149532	ENST00000626926	CPSF7	protein_coding	306	FALSE	8.49989	0.00355167	0.209898	0.00878014	-0.0363965	FALSE
ENSG00000149532	ENST00000394888	CPSF7	protein_coding	1416	FALSE	0.00855474	0.926307	1	NA	-0.00853826	FALSE
ENSG00000149532	ENST00000439958	CPSF7	protein_coding	1389	TRUE	1.1159	0.290804	1	NA	0.0449347	FALSE
ENSG00000213928	ENST00000396864	IRF9	protein_coding	1182	TRUE	8.48969	0.00357165	0.209946	0.00882952	0.0267876	FALSE
ENSG00000213928	ENST00000561415	IRF9	retained_intron	NA	FALSE	0.313151	0.575753	1	NA	-0.00295984	FALSE
ENSG00000213928	ENST00000560542	IRF9	retained_intron	NA	FALSE	0.371002	0.542458	1	1	-0.00461152	FALSE
ENSG00000213928	ENST00000560311	IRF9	retained_intron	NA	FALSE	4.02457	0.0448422	0.620144	NA	-0.0192163	FALSE
ENSG00000072756	ENST00000339437	TRNT1	protein_coding	174	FALSE	8.47066	0.00360921	0.211255	0.00892237	0.0304344	FALSE
ENSG00000072756	ENST00000434583	TRNT1	nonsense_mediated_decay	1305	FALSE	2.27246	0.131691	0.883783	0.325554	-0.0470629	FALSE
ENSG00000072756	ENST00000251607	TRNT1	protein_coding	1305	TRUE	0.965657	0.325766	1	NA	0.0166284	FALSE
ENSG00000131323	ENST00000539721	TRAF3	protein_coding	1458	FALSE	8.46539	0.00361968	0.211255	0.00894826	-0.058461	FALSE
ENSG00000131323	ENST00000560371	TRAF3	protein_coding	1707	FALSE	0.357205	0.550062	1	NA	-0.00604035	FALSE
ENSG00000131323	ENST00000392745	TRAF3	protein_coding	1707	TRUE	-0.513546	1	1	NA	0.0247009	FALSE
ENSG00000131323	ENST00000351691	TRAF3	protein_coding	1632	FALSE	1.71262	0.190645	0.958084	NA	0.0398004	FALSE
ENSG00000089335	ENST00000505242	ZNF302	protein_coding	1200	TRUE	8.43214	0.00368647	0.213633	0.00911338	0.0423892	FALSE
ENSG00000089335	ENST00000505365	ZNF302	protein_coding	396	FALSE	0.752052	0.385827	1	0.953809	0.014151	FALSE
ENSG00000089335	ENST00000512455	ZNF302	retained_intron	NA	FALSE	-0.0887181	1	1	NA	-0.0191862	FALSE
ENSG00000089335	ENST00000457781	ZNF302	protein_coding	1200	FALSE	-0.0760376	1	1	NA	0.00258548	FALSE
ENSG00000089335	ENST00000423823	ZNF302	protein_coding	1200	FALSE	-0.0369924	1	1	1	-0.0227962	FALSE
ENSG00000089335	ENST00000509196	ZNF302	retained_intron	NA	FALSE	-0.115985	1	1	NA	-0.0153537	FALSE
ENSG00000089335	ENST00000613363	ZNF302	protein_coding	1203	FALSE	0.229514	0.631884	1	NA	-0.00178958	FALSE
ENSG00000111817	ENST00000646710	DSE	protein_coding	687	FALSE	8.38237	0.00378878	0.218789	0.0093663	0.0402211	FALSE
ENSG00000111817	ENST00000331677	DSE	protein_coding	2877	FALSE	-0.0101603	1	1	NA	-0.00146208	FALSE
ENSG00000111817	ENST00000359564	DSE	protein_coding	927	FALSE	1.08176	0.298305	1	NA	-0.0233278	FALSE
ENSG00000111817	ENST00000606712	DSE	retained_intron	NA	FALSE	-0.0596966	1	1	NA	-0.0154312	FALSE
ENSG00000168016	ENST00000645898	TRANK1	protein_coding	8910	TRUE	8.36712	0.00382071	0.219859	0.00944523	-0.0789744	TRUE
ENSG00000168016	ENST00000429976	TRANK1	protein_coding	8778	FALSE	4.76003	0.029128	0.545319	NA	0.0771369	FALSE
ENSG00000168016	ENST00000463764	TRANK1	protein_coding	411	FALSE	-5.07068e-05	1	1	NA	0.00183742	FALSE
ENSG00000059145	ENST00000403703	UNKL	nonsense_mediated_decay	159	FALSE	8.31057	0.0039415	0.226016	0.00974384	-0.0602855	FALSE
ENSG00000059145	ENST00000389221	UNKL	protein_coding	2202	TRUE	0.778396	0.377632	1	NA	0.0457959	FALSE
ENSG00000059145	ENST00000508903	UNKL	protein_coding	2052	FALSE	0.33565	0.562351	1	1	0.0114143	FALSE
ENSG00000059145	ENST00000301712	UNKL	protein_coding	834	FALSE	0.270032	0.603311	1	NA	0.00307526	FALSE
ENSG00000169139	ENST00000517630	UBE2V2	protein_coding	318	FALSE	8.28162	0.00400483	0.227691	0.00990039	0.065192	FALSE
ENSG00000169139	ENST00000523111	UBE2V2	protein_coding	438	TRUE	0.334088	0.563262	1	1	-0.0424951	FALSE
ENSG00000169139	ENST00000523432	UBE2V2	protein_coding	329	FALSE	-0.436687	1	1	1	-0.0129418	FALSE
ENSG00000169139	ENST00000521346	UBE2V2	protein_coding	318	FALSE	0.573203	0.448989	1	1	-0.00975508	FALSE
ENSG00000101246	ENST00000610414	ARFRP1	processed_transcript	NA	FALSE	8.27935	0.00400985	0.227691	0.00991281	0.0622125	FALSE
ENSG00000101246	ENST00000618838	ARFRP1	protein_coding	606	FALSE	0.547933	0.459164	1	NA	-0.0357152	FALSE
ENSG00000101246	ENST00000612157	ARFRP1	protein_coding	522	FALSE	2.14039	0.143466	0.901471	NA	-0.0400455	FALSE
ENSG00000101246	ENST00000607873	ARFRP1	protein_coding	465	FALSE	0.215811	0.64225	1	NA	0.0135482	FALSE
ENSG00000122483	ENST00000447456	CCDC18	retained_intron	NA	FALSE	8.26687	0.0040375	0.227691	0.00998115	-0.15632	TRUE
ENSG00000122483	ENST00000343253	CCDC18	protein_coding	4365	TRUE	-0.419663	1	1	NA	0.084173	FALSE
ENSG00000122483	ENST00000401026	CCDC18	protein_coding	3900	FALSE	0.200401	0.654397	1	NA	0.0721475	FALSE
ENSG00000141446	ENST00000269214	ESCO1	protein_coding	2523	TRUE	8.26569	0.00404012	0.227691	0.00998764	0.114897	TRUE
ENSG00000141446	ENST00000622333	ESCO1	protein_coding	519	FALSE	8.26569	0.00404012	0.227691	0.00998764	-0.114897	TRUE
ENSG00000174953	ENST00000481941	DHX36	protein_coding	2393	FALSE	8.25878	0.00405555	0.227777	0.0100258	0.0427196	FALSE
ENSG00000174953	ENST00000495598	DHX36	retained_intron	NA	FALSE	4.55389	0.032844	0.565079	0.081194	0.0320512	FALSE
ENSG00000174953	ENST00000496811	DHX36	protein_coding	3027	TRUE	1.69111	0.193455	0.962774	0.478243	-0.0221525	FALSE
ENSG00000174953	ENST00000308361	DHX36	protein_coding	2940	FALSE	0.146195	0.702198	1	1	-0.014145	FALSE
ENSG00000174953	ENST00000479934	DHX36	nonsense_mediated_decay	360	FALSE	7.44942	0.00634569	0.276941	NA	-0.0360137	FALSE
ENSG00000174953	ENST00000460695	DHX36	retained_intron	NA	FALSE	-0.0563618	1	1	1	-0.0024596	FALSE
ENSG00000119397	ENST00000373844	CNTRL	protein_coding	438	FALSE	8.24228	0.00409257	0.228085	0.0101173	0.0440597	FALSE
ENSG00000119397	ENST00000373865	CNTRL	protein_coding	1381	FALSE	0.561373	0.453708	1	NA	-0.0200227	FALSE
ENSG00000119397	ENST00000373855	CNTRL	protein_coding	6978	TRUE	0.0929405	0.760472	1	NA	-0.0152149	FALSE
ENSG00000119397	ENST00000373850	CNTRL	protein_coding	5322	FALSE	-0.150316	1	1	NA	-0.0155854	FALSE
ENSG00000119397	ENST00000373845	CNTRL	processed_transcript	NA	FALSE	0.089968	0.764218	1	NA	0.00676329	FALSE
ENSG00000173812	ENST00000310837	EIF1	processed_transcript	NA	FALSE	8.23777	0.00410275	0.228085	0.0101425	-0.018854	FALSE
ENSG00000173812	ENST00000482111	EIF1	retained_intron	NA	FALSE	3.62696	0.0568504	0.675925	0.140541	0.0175335	FALSE
ENSG00000173812	ENST00000591776	EIF1	protein_coding	366	FALSE	0.111643	0.738282	1	NA	-0.00241383	FALSE
ENSG00000173812	ENST00000469308	EIF1	processed_transcript	NA	FALSE	0.486702	0.485402	1	1	0.00373432	FALSE
ENSG00000100284	ENST00000492723	TOM1	retained_intron	NA	FALSE	8.20763	0.00417145	0.231121	0.0103123	-0.0162615	FALSE
ENSG00000100284	ENST00000449058	TOM1	protein_coding	1479	TRUE	1.37786	0.240467	0.997677	0.594461	0.00995194	FALSE
ENSG00000100284	ENST00000411850	TOM1	protein_coding	1482	FALSE	0.627313	0.428343	1	NA	0.00630957	FALSE
ENSG00000067992	ENST00000379162	PDK3	protein_coding	1221	TRUE	8.18769	0.00421756	0.232107	0.0104263	0.112592	TRUE
ENSG00000067992	ENST00000568479	PDK3	protein_coding	1248	FALSE	8.18769	0.00421756	0.232107	0.0104263	-0.112592	TRUE
ENSG00000151498	ENST00000281182	ACAD8	protein_coding	1248	TRUE	8.16182	0.00427815	0.233598	0.0105761	0.0495117	FALSE
ENSG00000151498	ENST00000533387	ACAD8	retained_intron	NA	FALSE	5.71902	0.0167821	0.446072	0.0414872	-0.0412473	FALSE
ENSG00000151498	ENST00000531338	ACAD8	retained_intron	NA	FALSE	0.309919	0.57773	1	NA	-0.0082644	FALSE
ENSG00000000938	ENST00000399173	FGR	protein_coding	1590	FALSE	8.15791	0.00428738	0.233598	0.0105989	0.0370355	FALSE
ENSG00000000938	ENST00000374004	FGR	protein_coding	1590	FALSE	4.91924	0.0265593	0.529249	0.0656575	-0.0311597	FALSE
ENSG00000000938	ENST00000374005	FGR	protein_coding	1590	TRUE	1.89488	0.168652	0.934108	0.416927	0.0185967	FALSE
ENSG00000000938	ENST00000475472	FGR	processed_transcript	NA	FALSE	4.20607	0.0402797	0.600795	NA	-0.0244725	FALSE
ENSG00000224616	ENST00000670421	RTCA-AS1	lncRNA	NA	FALSE	8.1112	0.00439926	0.237329	0.0108755	-0.22218	TRUE
ENSG00000224616	ENST00000665523	RTCA-AS1	lncRNA	NA	FALSE	8.1112	0.00439926	0.237329	0.0108755	0.22218	TRUE
ENSG00000125779	ENST00000610179	PANK2	protein_coding	1383	TRUE	8.10339	0.00441826	0.237572	0.0109225	0.0512318	FALSE
ENSG00000125779	ENST00000497424	PANK2	protein_coding	840	FALSE	0.98053	0.322068	1	0.796189	-0.027459	FALSE
ENSG00000125779	ENST00000336066	PANK2	nonsense_mediated_decay	516	FALSE	0.319611	0.571841	1	NA	-0.0237727	FALSE
ENSG00000075142	ENST00000488015	SRI	retained_intron	NA	FALSE	8.08589	0.00446112	0.239093	0.0110284	-0.0418282	FALSE
ENSG00000075142	ENST00000265729	SRI	protein_coding	597	TRUE	0.195106	0.658701	1	1	0.0147898	FALSE
ENSG00000075142	ENST00000419179	SRI	protein_coding	477	FALSE	0.466061	0.494805	1	NA	-0.00198563	FALSE
ENSG00000075142	ENST00000472930	SRI	retained_intron	NA	FALSE	0.449256	0.502688	1	NA	0.0179429	FALSE
ENSG00000075142	ENST00000394641	SRI	protein_coding	552	FALSE	-0.0733139	1	1	1	-0.00199256	FALSE
ENSG00000075142	ENST00000486860	SRI	retained_intron	NA	FALSE	0.664514	0.414971	1	NA	0.0130736	FALSE
ENSG00000090661	ENST00000599275	CERS4	retained_intron	NA	FALSE	8.03907	0.00457791	0.243759	0.0113171	-0.049319	FALSE
ENSG00000090661	ENST00000558331	CERS4	protein_coding	1032	FALSE	-0.102658	1	1	NA	-0.00719473	FALSE
ENSG00000090661	ENST00000559450	CERS4	protein_coding	1185	FALSE	1.03206	0.309675	1	NA	0.0544474	FALSE
ENSG00000090661	ENST00000251363	CERS4	protein_coding	1185	TRUE	0.0770342	0.781357	1	NA	0.00206636	FALSE
ENSG00000114354	ENST00000476228	TFG	protein_coding	1191	FALSE	8.03279	0.00459381	0.243814	0.0113564	0.0167981	FALSE
ENSG00000114354	ENST00000675047	TFG	protein_coding	1191	FALSE	0.179574	0.67174	1	1	-0.0203991	FALSE
ENSG00000114354	ENST00000240851	TFG	protein_coding	1203	TRUE	0.0834769	0.77264	1	1	0.00601521	FALSE
ENSG00000114354	ENST00000481203	TFG	retained_intron	NA	FALSE	0.00853528	0.926391	1	NA	-0.00241429	FALSE
ENSG00000168876	ENST00000544612	ANKRD49	protein_coding	720	TRUE	8.0057	0.00466303	0.246405	0.0115275	-0.0496077	FALSE
ENSG00000168876	ENST00000544253	ANKRD49	protein_coding	378	FALSE	-0.402534	1	1	1	0.0384966	FALSE
ENSG00000168876	ENST00000538535	ANKRD49	processed_transcript	NA	FALSE	-0.0384513	1	1	NA	0.0111111	FALSE
ENSG00000134574	ENST00000256996	DDB2	protein_coding	1284	TRUE	8.00196	0.00467268	0.246405	0.0115514	0.0625498	FALSE
ENSG00000134574	ENST00000378601	DDB2	nonsense_mediated_decay	735	FALSE	2.52053	0.112373	0.845282	0.277798	-0.0207103	FALSE
ENSG00000134574	ENST00000612309	DDB2	retained_intron	NA	FALSE	0.624874	0.429242	1	NA	-0.0171689	FALSE
ENSG00000134574	ENST00000617022	DDB2	retained_intron	NA	FALSE	0.189121	0.663649	1	NA	0.000909623	FALSE
ENSG00000134574	ENST00000614394	DDB2	retained_intron	NA	FALSE	1.38802	0.23874	0.997677	NA	-0.0160647	FALSE
ENSG00000134574	ENST00000614884	DDB2	retained_intron	NA	FALSE	-0.137482	1	1	1	-0.00951548	FALSE
ENSG00000077458	ENST00000398187	FAM76B	nonsense_mediated_decay	702	FALSE	7.98026	0.00472901	0.247992	0.0116906	-0.0911213	TRUE
ENSG00000077458	ENST00000358780	FAM76B	protein_coding	1020	TRUE	-0.20704	1	1	NA	0.0126495	FALSE
ENSG00000077458	ENST00000536839	FAM76B	protein_coding	1017	FALSE	0.645951	0.421564	1	NA	0.0363615	FALSE
ENSG00000077458	ENST00000545813	FAM76B	retained_intron	NA	FALSE	-1.11081	1	1	NA	0.0330084	FALSE
ENSG00000077458	ENST00000545654	FAM76B	retained_intron	NA	FALSE	-0.267407	1	1	NA	0.00910189	FALSE
ENSG00000110719	ENST00000530449	TCIRG1	retained_intron	NA	FALSE	7.92976	0.00486284	0.2503	0.0120215	-0.0166038	FALSE
ENSG00000110719	ENST00000524870	TCIRG1	retained_intron	NA	FALSE	4.2708	0.0387727	0.595511	0.0958505	-0.0112812	FALSE
ENSG00000110719	ENST00000532635	TCIRG1	protein_coding	1845	FALSE	4.24657	0.0393297	0.596831	0.0972274	0.0147013	FALSE
ENSG00000110719	ENST00000265686	TCIRG1	protein_coding	2493	TRUE	1.59812	0.20617	0.978077	0.509675	0.0131838	FALSE
ENSG00000120594	ENST00000377242	PLXDC2	protein_coding	1443	FALSE	7.92759	0.00486865	0.2503	0.0120359	0.0701485	TRUE
ENSG00000120594	ENST00000377252	PLXDC2	protein_coding	1590	TRUE	7.92759	0.00486865	0.2503	0.0120359	-0.0701485	TRUE
ENSG00000144136	ENST00000272542	SLC20A1	protein_coding	2040	TRUE	7.90387	0.00493292	0.252462	0.0121947	0.0392225	FALSE
ENSG00000144136	ENST00000423633	SLC20A1	protein_coding	269	FALSE	4.11878	0.0424096	0.609736	0.104841	-0.0231407	FALSE
ENSG00000144136	ENST00000490674	SLC20A1	retained_intron	NA	FALSE	2.59977	0.106879	0.829439	NA	-0.0160818	FALSE
ENSG00000139154	ENST00000673644	AEBP2	protein_coding	774	FALSE	7.90073	0.00494148	0.252462	0.0122159	0.078139	TRUE
ENSG00000139154	ENST00000541908	AEBP2	protein_coding	825	FALSE	-0.32239	1	1	1	-0.0139308	FALSE
ENSG00000139154	ENST00000266508	AEBP2	protein_coding	1512	TRUE	0.176332	0.674545	1	1	-0.0250796	FALSE
ENSG00000139154	ENST00000360995	AEBP2	protein_coding	906	FALSE	0.686213	0.407456	1	1	-0.0391286	FALSE
ENSG00000167965	ENST00000569417	MLST8	protein_coding	981	TRUE	7.8635	0.00504425	0.25419	0.01247	0.197459	TRUE
ENSG00000167965	ENST00000565330	MLST8	retained_intron	NA	FALSE	7.8635	0.00504425	0.25419	0.01247	-0.197459	TRUE
ENSG00000122026	ENST00000272274	RPL21	protein_coding	483	FALSE	7.85396	0.00507096	0.25419	0.012536	0.0208731	FALSE
ENSG00000122026	ENST00000311549	RPL21	protein_coding	483	TRUE	1.39426	0.237686	0.997677	NA	-0.0198131	FALSE
ENSG00000122026	ENST00000493317	RPL21	protein_coding	366	FALSE	0.18638	0.665946	1	NA	-0.00106003	FALSE
ENSG00000198839	ENST00000450657	ZNF277	protein_coding	873	FALSE	7.85056	0.00508049	0.25419	0.0125595	-0.092036	TRUE
ENSG00000198839	ENST00000361822	ZNF277	protein_coding	1353	TRUE	0.0630364	0.80176	1	NA	0.0085243	FALSE
ENSG00000198839	ENST00000361946	ZNF277	nonsense_mediated_decay	153	FALSE	-0.198312	1	1	NA	0.0835117	FALSE
ENSG00000161203	ENST00000292807	AP2M1	protein_coding	1308	TRUE	7.83731	0.00511787	0.25419	0.012652	0.0425121	FALSE
ENSG00000161203	ENST00000382456	AP2M1	protein_coding	1302	FALSE	4.62915	0.0314331	0.561551	0.0777063	-0.0308809	FALSE
ENSG00000161203	ENST00000442686	AP2M1	protein_coding	369	FALSE	1.34944	0.245376	1	NA	-0.0116312	FALSE
ENSG00000137478	ENST00000311172	FCHSD2	protein_coding	2055	FALSE	7.81509	0.00518117	0.25419	0.0128084	0.0389651	FALSE
ENSG00000137478	ENST00000409418	FCHSD2	protein_coding	2223	TRUE	7.81509	0.00518117	0.25419	0.0128084	-0.0389651	FALSE
ENSG00000138463	ENST00000261038	SLC49A4	protein_coding	1437	TRUE	7.81173	0.00519083	0.25419	0.0128323	-0.0663899	FALSE
ENSG00000138463	ENST00000477647	SLC49A4	nonsense_mediated_decay	348	FALSE	7.81173	0.00519083	0.25419	0.0128323	0.0663899	FALSE
ENSG00000090863	ENST00000567951	GLG1	nonsense_mediated_decay	918	FALSE	7.81122	0.00519229	0.25419	0.0128359	0.033891	FALSE
ENSG00000090863	ENST00000422840	GLG1	protein_coding	3540	TRUE	2.10268	0.147041	0.905277	NA	-0.0420787	FALSE
ENSG00000090863	ENST00000562090	GLG1	nonsense_mediated_decay	2097	FALSE	0.16959	0.680477	1	NA	0.00818768	FALSE
ENSG00000245532	ENST00000646243	NEAT1	lncRNA	NA	FALSE	7.78098	0.00527993	0.257711	0.0130526	0.0383245	FALSE
ENSG00000245532	ENST00000645023	NEAT1	lncRNA	NA	FALSE	1.22312	0.26875	1	0.66438	-0.0446032	FALSE
ENSG00000245532	ENST00000499732	NEAT1	lncRNA	NA	FALSE	0.191446	0.661716	1	NA	-0.0135959	FALSE
ENSG00000245532	ENST00000616315	NEAT1	lncRNA	NA	FALSE	0.525057	0.468692	1	1	0.0198747	FALSE
ENSG00000166783	ENST00000540441	MARF1	protein_coding	4734	FALSE	7.76082	0.00533916	0.25906	0.013199	0.0352152	FALSE
ENSG00000166783	ENST00000396368	MARF1	protein_coding	5229	TRUE	3.8713	0.0491186	0.643659	0.121427	-0.0258629	FALSE
ENSG00000166783	ENST00000552771	MARF1	retained_intron	NA	FALSE	0.0463999	0.829451	1	1	-0.00543388	FALSE
ENSG00000166783	ENST00000551579	MARF1	retained_intron	NA	FALSE	0.241828	0.622889	1	NA	-0.00391836	FALSE
ENSG00000105325	ENST00000652521	FZR1	protein_coding	1482	FALSE	7.75453	0.00535779	0.259197	0.0132451	0.0303997	FALSE
ENSG00000105325	ENST00000395095	FZR1	protein_coding	1491	FALSE	0.839288	0.3596	1	0.888973	-0.0131826	FALSE
ENSG00000105325	ENST00000441788	FZR1	protein_coding	1482	TRUE	0.277826	0.59813	1	1	-0.00280476	FALSE
ENSG00000105325	ENST00000588084	FZR1	retained_intron	NA	FALSE	0.827947	0.362867	1	NA	-0.0144124	FALSE
ENSG00000166888	ENST00000300134	STAT6	protein_coding	2544	TRUE	7.73223	0.00542436	0.261262	0.0134096	0.0337253	FALSE
ENSG00000166888	ENST00000555222	STAT6	retained_intron	NA	FALSE	1.84477	0.174393	0.941736	NA	-0.0131696	FALSE
ENSG00000166888	ENST00000557781	STAT6	retained_intron	NA	FALSE	4.75726	0.0291749	0.545574	NA	-0.0205556	FALSE
ENSG00000141127	ENST00000395656	PRPSAP2	nonsense_mediated_decay	237	FALSE	7.72958	0.00543233	0.261262	0.0134293	-0.118584	TRUE
ENSG00000141127	ENST00000536323	PRPSAP2	protein_coding	852	FALSE	0.763278	0.382305	1	0.945101	0.0497207	FALSE
ENSG00000141127	ENST00000268835	PRPSAP2	protein_coding	1110	TRUE	0.658205	0.417194	1	1	0.0688629	FALSE
ENSG00000090905	ENST00000562829	TNRC6A	processed_transcript	NA	FALSE	7.70488	0.00550717	0.263317	0.0136143	-0.029463	FALSE
ENSG00000090905	ENST00000315183	TNRC6A	protein_coding	5742	FALSE	0.514989	0.472987	1	NA	0.0241822	FALSE
ENSG00000090905	ENST00000450465	TNRC6A	protein_coding	2721	FALSE	-0.0633052	1	1	NA	0.00636697	FALSE
ENSG00000090905	ENST00000568903	TNRC6A	retained_intron	NA	FALSE	0.0660124	0.797234	1	NA	0.00497527	FALSE
ENSG00000090905	ENST00000464539	TNRC6A	retained_intron	NA	FALSE	0.0507576	0.82175	1	NA	-0.00606152	FALSE
ENSG00000134152	ENST00000560247	KATNBL1	retained_intron	NA	FALSE	7.69318	0.00554298	0.264258	0.0137029	-0.0431653	FALSE
ENSG00000134152	ENST00000560671	KATNBL1	retained_intron	NA	FALSE	1.35468	0.244462	1	0.604339	-0.0176157	FALSE
ENSG00000134152	ENST00000256544	KATNBL1	protein_coding	915	TRUE	2.64785	0.10369	0.824581	NA	0.0316505	FALSE
ENSG00000134152	ENST00000561270	KATNBL1	protein_coding	507	FALSE	4.43897	0.0351274	0.576666	NA	0.0341842	FALSE
ENSG00000134152	ENST00000558681	KATNBL1	retained_intron	NA	FALSE	0.491952	0.483058	1	1	-0.00505371	FALSE
ENSG00000155465	ENST00000397532	SLC7A7	protein_coding	1536	FALSE	7.6861	0.00556477	0.264528	0.0137567	-0.0433494	FALSE
ENSG00000155465	ENST00000674313	SLC7A7	protein_coding	1536	TRUE	4.92908	0.0264084	0.528168	0.0652845	0.0506458	FALSE
ENSG00000155465	ENST00000285850	SLC7A7	protein_coding	1536	FALSE	0.210422	0.646436	1	NA	-0.00729636	FALSE
ENSG00000154803	ENST00000466317	FLCN	retained_intron	NA	FALSE	7.66762	0.00562205	0.265307	0.0138983	-0.0342244	FALSE
ENSG00000154803	ENST00000285071	FLCN	protein_coding	1740	TRUE	2.35976	0.124501	0.870634	0.307781	0.0270754	FALSE
ENSG00000154803	ENST00000480316	FLCN	retained_intron	NA	FALSE	0.138963	0.709314	1	1	0.00362057	FALSE
ENSG00000154803	ENST00000389168	FLCN	retained_intron	NA	FALSE	0.625764	0.428913	1	1	0.00352841	FALSE
ENSG00000108219	ENST00000616406	TSPAN14	protein_coding	762	FALSE	7.62996	0.00574066	0.269762	0.0141916	0.0343275	FALSE
ENSG00000108219	ENST00000372164	TSPAN14	protein_coding	762	FALSE	5.89563	0.0151785	0.429185	0.037523	-0.0306101	FALSE
ENSG00000108219	ENST00000372156	TSPAN14	protein_coding	813	FALSE	0.422498	0.515693	1	1	-0.00371742	FALSE
ENSG00000198000	ENST00000538802	NOL8	retained_intron	NA	FALSE	7.61373	0.00579257	0.270337	0.0143199	-0.0400413	FALSE
ENSG00000198000	ENST00000544867	NOL8	nonsense_mediated_decay	3258	FALSE	1.6448	0.199668	0.969952	0.493602	0.03339	FALSE
ENSG00000198000	ENST00000442668	NOL8	protein_coding	3504	TRUE	0.0861397	0.769143	1	NA	0.0150332	FALSE
ENSG00000198000	ENST00000535387	NOL8	protein_coding	3390	FALSE	0.366154	0.545108	1	1	-0.00811665	FALSE
ENSG00000198000	ENST00000434228	NOL8	nonsense_mediated_decay	261	FALSE	0.00163386	0.967757	1	NA	-0.000265217	FALSE
ENSG00000166333	ENST00000299421	ILK	protein_coding	1359	TRUE	7.60898	0.00580783	0.270337	0.0143576	0.0580888	FALSE
ENSG00000166333	ENST00000526711	ILK	nonsense_mediated_decay	123	FALSE	0.240839	0.623601	1	NA	-0.00997929	FALSE
ENSG00000166333	ENST00000420936	ILK	protein_coding	1359	FALSE	0.327124	0.567358	1	NA	0.0145999	FALSE
ENSG00000166333	ENST00000530016	ILK	retained_intron	NA	FALSE	2.75452	0.0969799	0.81983	NA	-0.0289651	FALSE
ENSG00000166333	ENST00000524735	ILK	processed_transcript	NA	FALSE	4.17796	0.040953	0.603679	NA	-0.0337443	FALSE
ENSG00000121578	ENST00000393765	B4GALT4	protein_coding	1035	TRUE	7.60327	0.00582625	0.270337	0.0144031	0.0471611	FALSE
ENSG00000121578	ENST00000460321	B4GALT4	processed_transcript	NA	FALSE	2.99469	0.0835377	0.78556	0.206515	-0.020747	FALSE
ENSG00000121578	ENST00000467604	B4GALT4	protein_coding	906	FALSE	3.02965	0.0817556	0.777495	NA	-0.0178964	FALSE
ENSG00000121578	ENST00000359213	B4GALT4	protein_coding	1035	FALSE	0.507025	0.47643	1	NA	-0.00851768	FALSE
ENSG00000104859	ENST00000221455	CLASRP	protein_coding	2025	TRUE	7.59412	0.0058559	0.270337	0.0144764	0.0392643	FALSE
ENSG00000104859	ENST00000391952	CLASRP	nonsense_mediated_decay	1785	FALSE	2.13349	0.144112	0.901903	0.356261	-0.029968	FALSE
ENSG00000104859	ENST00000585615	CLASRP	retained_intron	NA	FALSE	0.0930878	0.760288	1	1	-0.00929628	FALSE
ENSG00000092020	ENST00000554222	PPP2R3C	nonsense_mediated_decay	69	FALSE	7.59154	0.00586429	0.270337	0.0144972	-0.0458715	FALSE
ENSG00000092020	ENST00000553273	PPP2R3C	nonsense_mediated_decay	69	FALSE	0.141425	0.706869	1	NA	0.014255	FALSE
ENSG00000092020	ENST00000261475	PPP2R3C	protein_coding	1362	TRUE	0.543632	0.460932	1	NA	0.0316165	FALSE
ENSG00000008018	ENST00000262193	PSMB1	protein_coding	726	TRUE	7.59031	0.0058683	0.270337	0.0145071	0.0273361	FALSE
ENSG00000008018	ENST00000462957	PSMB1	processed_transcript	NA	FALSE	7.59031	0.0058683	0.270337	0.0145071	-0.0273361	FALSE
ENSG00000153187	ENST00000639628	HNRNPU	protein_coding	1650	FALSE	7.58267	0.00589322	0.270725	0.0145687	-0.0230497	FALSE
ENSG00000153187	ENST00000366527	HNRNPU	retained_intron	NA	FALSE	1.10719	0.292693	1	NA	-0.0313511	FALSE
ENSG00000153187	ENST00000440865	HNRNPU	protein_coding	1809	FALSE	0.395501	0.529422	1	NA	0.0377907	FALSE
ENSG00000153187	ENST00000638716	HNRNPU	protein_coding	1644	FALSE	1.80514	0.179093	0.945711	NA	-0.0292809	FALSE
ENSG00000153187	ENST00000283179	HNRNPU	protein_coding	2235	FALSE	0.56111	0.453813	1	NA	0.0458911	FALSE
ENSG00000010030	ENST00000340181	ETV7	protein_coding	1026	TRUE	7.56025	0.00596698	0.272485	0.014751	-0.0951553	TRUE
ENSG00000010030	ENST00000339796	ETV7	protein_coding	954	FALSE	5.12493	0.0235845	0.507998	NA	0.202229	FALSE
ENSG00000010030	ENST00000627426	ETV7	protein_coding	789	FALSE	2.51238	0.112955	0.845282	NA	-0.0448799	FALSE
ENSG00000010030	ENST00000373737	ETV7	protein_coding	795	FALSE	1.02281	0.311854	1	NA	-0.0438677	FALSE
ENSG00000010030	ENST00000373738	ETV7	protein_coding	861	FALSE	0.316677	0.573611	1	NA	0.00755254	FALSE
ENSG00000010030	ENST00000538992	ETV7	protein_coding	573	FALSE	0.291004	0.589578	1	NA	-0.0258784	FALSE
ENSG00000157870	ENST00000484099	PRXL2B	processed_transcript	NA	FALSE	7.55597	0.00598117	0.272485	0.0147861	0.0499962	FALSE
ENSG00000157870	ENST00000476686	PRXL2B	retained_intron	NA	FALSE	3.94424	0.0470322	0.634316	0.116269	-0.0601431	FALSE
ENSG00000157870	ENST00000378427	PRXL2B	protein_coding	552	FALSE	2.44093	0.118206	0.85757	0.292219	-0.0263439	FALSE
ENSG00000157870	ENST00000419916	PRXL2B	protein_coding	597	TRUE	-0.218617	1	1	NA	0.0364909	FALSE
ENSG00000015153	ENST00000380790	YAF2	protein_coding	417	FALSE	7.54564	0.00601555	0.272485	0.0148711	-0.111602	TRUE
ENSG00000015153	ENST00000534854	YAF2	protein_coding	543	TRUE	-1.14897	1	1	NA	0.0524178	FALSE
ENSG00000015153	ENST00000552109	YAF2	nonsense_mediated_decay	219	FALSE	-0.516031	1	1	1	0.0591846	FALSE
ENSG00000181458	ENST00000323523	TMEM45A	protein_coding	828	TRUE	7.54402	0.00602094	0.272485	0.0148845	-0.153407	TRUE
ENSG00000181458	ENST00000403410	TMEM45A	protein_coding	876	FALSE	2.74791	0.0973819	0.820686	NA	0.100488	FALSE
ENSG00000181458	ENST00000485260	TMEM45A	processed_transcript	NA	FALSE	1.57152	0.209987	0.978077	NA	0.0529184	FALSE
ENSG00000122882	ENST00000484976	ECD	nonsense_mediated_decay	492	FALSE	7.5382	0.00604045	0.272485	0.0149327	0.0435291	FALSE
ENSG00000122882	ENST00000372979	ECD	protein_coding	1935	TRUE	-0.294459	1	1	NA	-0.00162848	FALSE
ENSG00000122882	ENST00000454759	ECD	protein_coding	1806	FALSE	2.16989	0.140736	0.897367	NA	-0.0393963	FALSE
ENSG00000122882	ENST00000453402	ECD	protein_coding	637	FALSE	-0.059079	1	1	NA	-0.00250435	FALSE
ENSG00000075420	ENST00000415807	FNDC3B	protein_coding	3615	TRUE	7.52805	0.00607455	0.272485	0.015017	-0.0658574	FALSE
ENSG00000075420	ENST00000336824	FNDC3B	protein_coding	3615	FALSE	2.62139	0.105432	0.829432	0.26064	0.0518639	FALSE
ENSG00000075420	ENST00000421757	FNDC3B	protein_coding	216	FALSE	0.363016	0.546836	1	NA	0.0139935	FALSE
ENSG00000166887	ENST00000568357	VPS39	processed_transcript	NA	FALSE	7.52442	0.00608681	0.272485	0.0150473	-0.0202434	FALSE
ENSG00000166887	ENST00000318006	VPS39	protein_coding	2628	TRUE	4.26879	0.0388185	0.595511	NA	0.0260851	FALSE
ENSG00000166887	ENST00000562258	VPS39	retained_intron	NA	FALSE	0.131869	0.716502	1	NA	-0.00584171	FALSE
ENSG00000093072	ENST00000330232	ADA2	protein_coding	813	FALSE	7.519	0.00610516	0.272485	0.0150926	0.0810045	TRUE
ENSG00000093072	ENST00000399837	ADA2	protein_coding	1536	TRUE	0.0922286	0.761363	1	NA	-0.00161814	FALSE
ENSG00000093072	ENST00000262607	ADA2	protein_coding	1536	FALSE	3.10924	0.0778494	0.759055	NA	-0.0793864	FALSE
ENSG00000166508	ENST00000303887	MCM7	protein_coding	2160	TRUE	7.50757	0.006144	0.272485	0.0151887	0.0391355	FALSE
ENSG00000166508	ENST00000465738	MCM7	retained_intron	NA	FALSE	7.30838	0.00686338	0.283534	0.0169671	-0.022628	FALSE
ENSG00000166508	ENST00000485286	MCM7	retained_intron	NA	FALSE	1.26325	0.261037	1	NA	-0.0141142	FALSE
ENSG00000166508	ENST00000467516	MCM7	retained_intron	NA	FALSE	0.135598	0.712697	1	NA	-0.00239333	FALSE
ENSG00000169764	ENST00000394417	UGP2	protein_coding	1494	FALSE	7.50676	0.00614679	0.272485	0.0151956	-0.0634452	FALSE
ENSG00000169764	ENST00000337130	UGP2	protein_coding	1527	TRUE	6.77151	0.00926245	0.329837	0.0228978	0.0411894	FALSE
ENSG00000169764	ENST00000677841	UGP2	protein_coding	1383	FALSE	0.198108	0.656252	1	1	0.00556507	FALSE
ENSG00000169764	ENST00000445915	UGP2	protein_coding	1554	FALSE	0.659572	0.416711	1	1	0.0166907	FALSE
ENSG00000177731	ENST00000493600	FLII	retained_intron	NA	FALSE	7.50654	0.00614752	0.272485	0.0151974	-0.0272017	FALSE
ENSG00000177731	ENST00000327031	FLII	protein_coding	3810	TRUE	3.45346	0.0631195	0.698961	NA	0.0277036	FALSE
ENSG00000177731	ENST00000545457	FLII	protein_coding	3645	FALSE	1.43616	0.230762	0.990964	NA	0.00858359	FALSE
ENSG00000177731	ENST00000580966	FLII	retained_intron	NA	FALSE	0.793064	0.373175	1	NA	-0.00908551	FALSE
ENSG00000248333	ENST00000611150	CDK11B	nonsense_mediated_decay	735	FALSE	7.49481	0.00618772	0.273527	0.0152967	-0.0718746	TRUE
ENSG00000248333	ENST00000341028	CDK11B	processed_transcript	NA	FALSE	1.24205	0.265076	1	0.655299	0.0113851	FALSE
ENSG00000248333	ENST00000341832	CDK11B	protein_coding	2349	TRUE	0.23431	0.628346	1	1	0.0872125	FALSE
ENSG00000248333	ENST00000407249	CDK11B	protein_coding	2388	FALSE	-0.111703	1	1	NA	-0.00419395	FALSE
ENSG00000248333	ENST00000340677	CDK11B	protein_coding	2247	FALSE	0.581473	0.445736	1	NA	-0.0225291	FALSE
ENSG00000162066	ENST00000567475	AMDHD2	retained_intron	NA	FALSE	7.48313	0.00622799	0.273831	0.0153963	-0.0180216	FALSE
ENSG00000162066	ENST00000561487	AMDHD2	retained_intron	NA	FALSE	7.07981	0.00779572	0.304404	0.0192719	0.025733	FALSE
ENSG00000162066	ENST00000293971	AMDHD2	protein_coding	1230	TRUE	0.0654382	0.798098	1	1	0.00429191	FALSE
ENSG00000162066	ENST00000302956	AMDHD2	protein_coding	1320	FALSE	0.162333	0.687018	1	1	0.00319881	FALSE
ENSG00000162066	ENST00000563145	AMDHD2	retained_intron	NA	FALSE	0.0275997	0.868053	1	NA	-0.00170884	FALSE
ENSG00000162066	ENST00000563453	AMDHD2	retained_intron	NA	FALSE	0.538876	0.462899	1	NA	-0.0134932	FALSE
ENSG00000115216	ENST00000460499	NRBP1	retained_intron	NA	FALSE	7.44093	0.0063757	0.276941	0.0157614	-0.0229506	FALSE
ENSG00000115216	ENST00000379852	NRBP1	protein_coding	1608	TRUE	4.04819	0.0442187	0.61876	0.109314	0.0209394	FALSE
ENSG00000115216	ENST00000233557	NRBP1	protein_coding	1608	FALSE	0.0891701	0.765235	1	1	0.00201117	FALSE
ENSG00000166136	ENST00000299166	NDUFB8	protein_coding	561	TRUE	7.4397	0.00638005	0.276941	0.0157722	0.0252697	FALSE
ENSG00000166136	ENST00000466088	NDUFB8	retained_intron	NA	FALSE	7.4397	0.00638005	0.276941	0.0157722	-0.0252697	FALSE
ENSG00000182378	ENST00000399012	PLCXD1	protein_coding	972	FALSE	7.43883	0.00638315	0.276941	0.0157799	0.20443	TRUE
ENSG00000182378	ENST00000430923	PLCXD1	protein_coding	524	FALSE	3.26588	0.0707351	0.729692	0.174865	0.0495522	FALSE
ENSG00000182378	ENST00000381657	PLCXD1	protein_coding	972	TRUE	6.26786	0.0122948	0.384799	NA	-0.115466	FALSE
ENSG00000182378	ENST00000448477	PLCXD1	protein_coding	374	FALSE	0.0232701	0.878757	1	NA	-0.138516	FALSE
ENSG00000136521	ENST00000476587	NDUFB5	retained_intron	NA	FALSE	7.40205	0.00651495	0.280433	0.0161057	-0.0875123	TRUE
ENSG00000136521	ENST00000611971	NDUFB5	protein_coding	408	FALSE	0.163345	0.686096	1	NA	0.0362569	FALSE
ENSG00000136521	ENST00000468210	NDUFB5	nonsense_mediated_decay	201	FALSE	0.949004	0.329973	1	NA	0.0599396	FALSE
ENSG00000136521	ENST00000359944	NDUFB5	nonsense_mediated_decay	129	FALSE	0.137396	0.710883	1	NA	-0.00868421	FALSE
ENSG00000010244	ENST00000321233	ZNF207	protein_coding	1437	FALSE	7.38655	0.00657134	0.281104	0.0162451	0.0365881	FALSE
ENSG00000010244	ENST00000584696	ZNF207	retained_intron	NA	FALSE	3.34676	0.0673374	0.712933	0.166466	-0.0181799	FALSE
ENSG00000010244	ENST00000577908	ZNF207	protein_coding	1482	FALSE	1.30674	0.252985	1	0.625409	-0.00566804	FALSE
ENSG00000010244	ENST00000394673	ZNF207	protein_coding	1392	FALSE	0.190046	0.662879	1	1	-0.0127402	FALSE
ENSG00000023445	ENST00000526421	BIRC3	protein_coding	1815	FALSE	7.38271	0.00658537	0.281104	0.0162798	0.132091	TRUE
ENSG00000023445	ENST00000263464	BIRC3	protein_coding	1815	TRUE	7.38271	0.00658537	0.281104	0.0162798	-0.132091	TRUE
ENSG00000074356	ENST00000576523	NCBP3	protein_coding	243	FALSE	7.36265	0.00665924	0.282761	0.0164624	0.0394735	FALSE
ENSG00000074356	ENST00000389005	NCBP3	protein_coding	1863	TRUE	1.26308	0.26107	1	0.645394	-0.0186261	FALSE
ENSG00000074356	ENST00000575815	NCBP3	retained_intron	NA	FALSE	0.191757	0.661458	1	NA	-0.011475	FALSE
ENSG00000074356	ENST00000574379	NCBP3	retained_intron	NA	FALSE	0.116508	0.732854	1	1	-0.00728063	FALSE
ENSG00000074356	ENST00000577169	NCBP3	processed_transcript	NA	FALSE	0.0989148	0.753136	1	1	-0.00209183	FALSE
ENSG00000078589	ENST00000461541	P2RY10	processed_transcript	NA	FALSE	7.35863	0.00667415	0.282761	0.0164993	-0.0680521	FALSE
ENSG00000078589	ENST00000171757	P2RY10	protein_coding	1020	TRUE	0.144475	0.703872	1	NA	0.0603705	FALSE
ENSG00000078589	ENST00000544091	P2RY10	protein_coding	1020	FALSE	0.051332	0.820761	1	NA	0.00768162	FALSE
ENSG00000178149	ENST00000481001	DALRD3	retained_intron	NA	FALSE	7.34929	0.00670894	0.282761	0.0165853	-0.0875407	TRUE
ENSG00000178149	ENST00000441576	DALRD3	protein_coding	1551	FALSE	0.637967	0.424448	1	NA	0.0438215	FALSE
ENSG00000178149	ENST00000341949	DALRD3	protein_coding	1632	TRUE	-0.015534	1	1	NA	0.0437192	FALSE
ENSG00000101365	ENST00000380843	IDH3B	protein_coding	1158	TRUE	7.32246	0.00680982	0.283454	0.0168346	0.0487867	FALSE
ENSG00000101365	ENST00000466999	IDH3B	retained_intron	NA	FALSE	0.151574	0.697036	1	1	-0.00762531	FALSE
ENSG00000101365	ENST00000479376	IDH3B	retained_intron	NA	FALSE	7.40594	0.00650087	0.280433	NA	-0.0351979	FALSE
ENSG00000101365	ENST00000462967	IDH3B	retained_intron	NA	FALSE	0.175665	0.675125	1	NA	-0.00596341	FALSE
ENSG00000215440	ENST00000525817	NPEPL1	protein_coding	1428	FALSE	7.31738	0.0068291	0.283534	0.0168823	0.0365389	FALSE
ENSG00000215440	ENST00000356091	NPEPL1	protein_coding	1572	TRUE	-0.184942	1	1	NA	0.00543218	FALSE
ENSG00000215440	ENST00000529976	NPEPL1	retained_intron	NA	FALSE	0.0353231	0.85092	1	NA	-0.00245894	FALSE
ENSG00000215440	ENST00000527081	NPEPL1	retained_intron	NA	FALSE	1.734	0.187901	0.956001	NA	-0.0332645	FALSE
ENSG00000215440	ENST00000525068	NPEPL1	retained_intron	NA	FALSE	0.134114	0.714204	1	NA	-0.00624765	FALSE
ENSG00000141644	ENST00000398488	MBD1	protein_coding	1512	FALSE	7.30832	0.0068636	0.283534	0.0169676	-0.0393902	FALSE
ENSG00000141644	ENST00000585672	MBD1	protein_coding	1704	FALSE	0.241113	0.623403	1	1	0.00786725	FALSE
ENSG00000141644	ENST00000353909	MBD1	protein_coding	1671	FALSE	0.880958	0.347939	1	NA	0.0252596	FALSE
ENSG00000141644	ENST00000591416	MBD1	protein_coding	1818	FALSE	0.145717	0.702662	1	1	-0.00128618	FALSE
ENSG00000141644	ENST00000590208	MBD1	protein_coding	1968	FALSE	0.410786	0.521571	1	NA	0.0075495	FALSE
ENSG00000166900	ENST00000337979	STX3	protein_coding	870	TRUE	7.24558	0.00710757	0.29141	0.0175707	-0.0306071	FALSE
ENSG00000166900	ENST00000641815	STX3	protein_coding	777	FALSE	1.28573	0.256836	1	0.634928	0.0166734	FALSE
ENSG00000166900	ENST00000529177	STX3	protein_coding	834	FALSE	0.839361	0.35958	1	0.888922	0.00805573	FALSE
ENSG00000166900	ENST00000530498	STX3	retained_intron	NA	FALSE	0.159577	0.689546	1	1	0.00587794	FALSE
ENSG00000235194	ENST00000561426	PPP1R3E	processed_transcript	NA	FALSE	7.22885	0.00717413	0.292523	0.0177353	-0.0330624	FALSE
ENSG00000235194	ENST00000452015	PPP1R3E	protein_coding	840	TRUE	2.67263	0.102087	0.823528	0.252371	0.0175333	FALSE
ENSG00000235194	ENST00000561178	PPP1R3E	retained_intron	NA	FALSE	1.33869	0.247265	1	0.611268	0.00903039	FALSE
ENSG00000235194	ENST00000559314	PPP1R3E	protein_coding	104	FALSE	0.302382	0.582393	1	NA	0.00649869	FALSE
ENSG00000169180	ENST00000565698	XPO6	protein_coding	3336	FALSE	7.22509	0.00718914	0.292523	0.0177724	0.0508043	FALSE
ENSG00000169180	ENST00000304658	XPO6	protein_coding	3378	TRUE	1.82565	0.176642	0.942056	NA	-0.0258106	FALSE
ENSG00000169180	ENST00000569315	XPO6	protein_coding	462	FALSE	1.41521	0.234193	0.997435	NA	-0.0249937	FALSE
ENSG00000213585	ENST00000265333	VDAC1	protein_coding	852	TRUE	7.21741	0.00721999	0.292523	0.0178486	0.0477111	FALSE
ENSG00000213585	ENST00000492324	VDAC1	processed_transcript	NA	FALSE	2.86699	0.0904138	0.804947	0.223513	0.0238134	FALSE
ENSG00000213585	ENST00000395044	VDAC1	protein_coding	852	FALSE	4.48582	0.0341772	0.571488	NA	-0.0597601	FALSE
ENSG00000213585	ENST00000395047	VDAC1	protein_coding	852	FALSE	0.136325	0.711962	1	NA	-0.0117643	FALSE
ENSG00000174428	ENST00000611835	GTF2IRD2B	retained_intron	NA	FALSE	7.21201	0.00724172	0.292523	0.0179024	-0.0410632	FALSE
ENSG00000174428	ENST00000614064	GTF2IRD2B	protein_coding	327	FALSE	3.03328	0.081573	0.777463	0.201658	0.0623748	FALSE
ENSG00000174428	ENST00000472837	GTF2IRD2B	protein_coding	2850	TRUE	-0.136852	1	1	NA	-0.00180605	FALSE
ENSG00000174428	ENST00000620662	GTF2IRD2B	retained_intron	NA	FALSE	1.33245	0.248369	1	NA	-0.0195056	FALSE
ENSG00000129295	ENST00000519595	LRRC6	protein_coding	1401	FALSE	7.20698	0.00726206	0.292624	0.0179526	0.0583473	FALSE
ENSG00000129295	ENST00000620350	LRRC6	protein_coding	1401	TRUE	0.41754	0.518167	1	NA	-0.0140269	FALSE
ENSG00000129295	ENST00000522597	LRRC6	retained_intron	NA	FALSE	1.97032	0.160414	0.923239	NA	-0.0443204	FALSE
ENSG00000158793	ENST00000368008	NIT1	protein_coding	732	FALSE	7.19301	0.00731882	0.292743	0.018093	-0.0218857	FALSE
ENSG00000158793	ENST00000368009	NIT1	protein_coding	984	TRUE	2.61642	0.105763	0.829432	0.261457	0.0261217	FALSE
ENSG00000158793	ENST00000496861	NIT1	processed_transcript	NA	FALSE	-0.0418563	1	1	NA	-0.00279222	FALSE
ENSG00000158793	ENST00000461376	NIT1	processed_transcript	NA	FALSE	-0.0098504	1	1	NA	-0.00144381	FALSE
ENSG00000072210	ENST00000176643	ALDH3A2	protein_coding	1458	TRUE	7.18274	0.00736083	0.292743	0.0181968	-0.220551	TRUE
ENSG00000072210	ENST00000476965	ALDH3A2	retained_intron	NA	FALSE	7.18274	0.00736083	0.292743	0.0181968	0.220551	TRUE
ENSG00000174013	ENST00000440469	FBXO45	protein_coding	324	FALSE	7.1593	0.00745763	0.294003	0.0184361	-0.249458	TRUE
ENSG00000174013	ENST00000311630	FBXO45	protein_coding	861	TRUE	7.1593	0.00745763	0.294003	0.0184361	0.249458	TRUE
ENSG00000089818	ENST00000339754	NECAP1	protein_coding	828	TRUE	7.14244	0.00752808	0.296068	0.0186103	0.0577918	FALSE
ENSG00000089818	ENST00000546181	NECAP1	retained_intron	NA	FALSE	1.98908	0.158438	0.919122	0.391676	-0.0195946	FALSE
ENSG00000089818	ENST00000450991	NECAP1	nonsense_mediated_decay	309	FALSE	1.11721	0.29052	1	0.718199	-0.0235697	FALSE
ENSG00000089818	ENST00000542095	NECAP1	retained_intron	NA	FALSE	0.982053	0.321692	1	NA	-0.0146275	FALSE
ENSG00000141027	ENST00000268712	NCOR1	protein_coding	7323	TRUE	7.0959	0.00772604	0.302403	0.0190996	-0.0201123	FALSE
ENSG00000141027	ENST00000395857	NCOR1	protein_coding	7032	FALSE	0.807672	0.368809	1	0.911739	0.00766092	FALSE
ENSG00000141027	ENST00000395851	NCOR1	protein_coding	7014	FALSE	-0.0218184	1	1	NA	-0.0014173	FALSE
ENSG00000141027	ENST00000395849	NCOR1	protein_coding	3215	FALSE	0.655959	0.41799	1	1	0.0113437	FALSE
ENSG00000141027	ENST00000411510	NCOR1	protein_coding	1637	FALSE	0.044352	0.8332	1	1	0.00252501	FALSE
ENSG00000102710	ENST00000350612	SUPT20H	protein_coding	2340	TRUE	7.07123	0.00783313	0.305138	0.0193644	0.0392279	FALSE
ENSG00000102710	ENST00000484078	SUPT20H	retained_intron	NA	FALSE	0.317177	0.573309	1	NA	-0.018214	FALSE
ENSG00000102710	ENST00000360252	SUPT20H	protein_coding	2202	FALSE	-0.101905	1	1	NA	-0.00145328	FALSE
ENSG00000102710	ENST00000475892	SUPT20H	protein_coding	2436	FALSE	-0.315657	1	1	1	-0.0195607	FALSE
ENSG00000155256	ENST00000370613	ZFYVE27	protein_coding	861	FALSE	7.06526	0.0078593	0.305433	0.0194291	-0.0941568	TRUE
ENSG00000155256	ENST00000357540	ZFYVE27	protein_coding	957	FALSE	2.92559	0.0871856	0.797014	0.215533	-0.0383747	FALSE
ENSG00000155256	ENST00000359980	ZFYVE27	protein_coding	1215	FALSE	-0.80199	1	1	NA	0.0441782	FALSE
ENSG00000155256	ENST00000337540	ZFYVE27	protein_coding	1119	FALSE	0.626726	0.428559	1	NA	0.0425383	FALSE
ENSG00000155256	ENST00000370610	ZFYVE27	protein_coding	936	FALSE	-0.240303	1	1	NA	0.045815	FALSE
ENSG00000265241	ENST00000632555	RBM8A	protein_coding	525	FALSE	7.01828	0.00806818	0.309155	0.0199455	0.0268169	FALSE
ENSG00000265241	ENST00000583313	RBM8A	protein_coding	525	TRUE	6.56629	0.0103928	0.352154	0.0256922	-0.0230954	FALSE
ENSG00000265241	ENST00000369307	RBM8A	protein_coding	522	FALSE	0.130744	0.717661	1	NA	0.00261294	FALSE
ENSG00000265241	ENST00000498663	RBM8A	retained_intron	NA	FALSE	0.297086	0.585715	1	1	-0.00633437	FALSE
ENSG00000139436	ENST00000361006	GIT2	protein_coding	2190	FALSE	7.00107	0.00814609	0.310522	0.0201381	-0.0489092	FALSE
ENSG00000139436	ENST00000355312	GIT2	protein_coding	2280	TRUE	0.00418542	0.948417	1	NA	0.00072524	FALSE
ENSG00000139436	ENST00000547815	GIT2	protein_coding	1416	FALSE	1.23645	0.266157	1	NA	0.0231081	FALSE
ENSG00000139436	ENST00000320063	GIT2	protein_coding	1266	FALSE	1.07185	0.300528	1	NA	0.0250759	FALSE
ENSG00000022277	ENST00000357348	RTF2	protein_coding	921	TRUE	6.99787	0.00816068	0.310522	0.0201741	-0.0148278	FALSE
ENSG00000022277	ENST00000023939	RTF2	protein_coding	1011	FALSE	2.49384	0.114293	0.847762	0.282545	0.0188433	FALSE
ENSG00000022277	ENST00000395881	RTF2	protein_coding	693	FALSE	0.0919217	0.761748	1	NA	-0.00401548	FALSE
ENSG00000168264	ENST00000491430	IRF2BP2	processed_transcript	NA	FALSE	6.98065	0.00823957	0.311394	0.0203692	0.0230229	FALSE
ENSG00000168264	ENST00000366609	IRF2BP2	protein_coding	1764	TRUE	2.44348	0.118014	0.857525	0.291745	-0.01314	FALSE
ENSG00000168264	ENST00000366610	IRF2BP2	protein_coding	1716	FALSE	1.74609	0.186369	0.955143	NA	-0.00988295	FALSE
ENSG00000249096	ENST00000658007	LINC02362	lncRNA	NA	FALSE	6.97369	0.00827166	0.311394	0.0204485	0.0998727	TRUE
ENSG00000249096	ENST00000617323	LINC02362	lncRNA	NA	FALSE	2.42441	0.119458	0.859909	0.295314	-0.0654119	FALSE
ENSG00000249096	ENST00000670119	LINC02362	lncRNA	NA	FALSE	1.20698	0.271931	1	NA	-0.0344608	FALSE
ENSG00000163882	ENST00000456318	POLR2H	protein_coding	453	TRUE	6.97303	0.00827472	0.311394	0.0204561	-0.086904	TRUE
ENSG00000163882	ENST00000452961	POLR2H	protein_coding	345	FALSE	6.97303	0.00827472	0.311394	0.0204561	0.086904	TRUE
ENSG00000168961	ENST00000467111	LGALS9	nonsense_mediated_decay	228	FALSE	6.97221	0.00827854	0.311394	0.0204655	0.0521511	FALSE
ENSG00000168961	ENST00000313648	LGALS9	protein_coding	741	FALSE	2.28334	0.13077	0.883783	0.323277	-0.0346481	FALSE
ENSG00000168961	ENST00000395473	LGALS9	protein_coding	1068	TRUE	-0.0056567	1	1	1	0.00230018	FALSE
ENSG00000168961	ENST00000481514	LGALS9	retained_intron	NA	FALSE	3.65228	0.0559926	0.674709	NA	-0.0198032	FALSE
ENSG00000204599	ENST00000396548	TRIM39	protein_coding	1467	FALSE	6.94945	0.00838451	0.314154	0.0207275	0.0655327	FALSE
ENSG00000204599	ENST00000458516	TRIM39	protein_coding	434	FALSE	0.198636	0.655824	1	NA	-0.0179952	FALSE
ENSG00000204599	ENST00000396551	TRIM39	protein_coding	1467	TRUE	-0.169486	1	1	NA	-0.0242863	FALSE
ENSG00000204599	ENST00000376659	TRIM39	protein_coding	1467	FALSE	-0.175727	1	1	NA	-0.021218	FALSE
ENSG00000204599	ENST00000396547	TRIM39	protein_coding	1557	FALSE	0.193626	0.659916	1	NA	-0.00203318	FALSE
ENSG00000100567	ENST00000216455	PSMA3	protein_coding	768	TRUE	6.93999	0.00842894	0.314885	0.0208373	0.0326788	FALSE
ENSG00000100567	ENST00000557290	PSMA3	retained_intron	NA	FALSE	3.82853	0.0503872	0.651696	0.124563	-0.0162199	FALSE
ENSG00000100567	ENST00000554812	PSMA3	retained_intron	NA	FALSE	1.90297	0.167747	0.931762	0.414689	-0.016459	FALSE
ENSG00000196498	ENST00000464377	NCOR2	retained_intron	NA	FALSE	6.92365	0.00850632	0.316278	0.0210286	-0.00797518	FALSE
ENSG00000196498	ENST00000474079	NCOR2	retained_intron	NA	FALSE	3.90318	0.0481947	0.639555	0.119143	0.0120227	FALSE
ENSG00000196498	ENST00000404621	NCOR2	protein_coding	7377	FALSE	1.48098	0.223622	0.983902	0.552818	-0.0229359	FALSE
ENSG00000196498	ENST00000404121	NCOR2	protein_coding	6189	FALSE	0.803433	0.370069	1	0.914853	0.0234283	FALSE
ENSG00000196498	ENST00000405201	NCOR2	protein_coding	7545	TRUE	0.174779	0.675899	1	1	-0.00453996	FALSE
ENSG00000005889	ENST00000539115	ZFX	protein_coding	1731	FALSE	6.92271	0.0085108	0.316278	0.0210397	0.121603	TRUE
ENSG00000005889	ENST00000304543	ZFX	protein_coding	2418	TRUE	2.66196	0.102774	0.824581	0.25407	-0.079441	FALSE
ENSG00000005889	ENST00000428571	ZFX	protein_coding	406	FALSE	0.439602	0.507315	1	NA	0.00237132	FALSE
ENSG00000005889	ENST00000379188	ZFX	protein_coding	2535	FALSE	-0.0291809	1	1	NA	-0.0110175	FALSE
ENSG00000005889	ENST00000379177	ZFX	protein_coding	2418	FALSE	1.12603	0.288625	1	NA	-0.0335163	FALSE
ENSG00000157593	ENST00000393810	SLC35B2	protein_coding	285	FALSE	6.91466	0.00854919	0.316278	0.0211346	0.030049	FALSE
ENSG00000157593	ENST00000393812	SLC35B2	protein_coding	1299	TRUE	1.51726	0.218035	0.983902	NA	-0.0516125	FALSE
ENSG00000157593	ENST00000619636	SLC35B2	protein_coding	1152	FALSE	0.986616	0.320571	1	NA	0.0215636	FALSE
ENSG00000116815	ENST00000457047	CD58	protein_coding	747	FALSE	6.91251	0.00855949	0.316278	0.02116	-0.0332177	FALSE
ENSG00000116815	ENST00000369487	CD58	protein_coding	723	FALSE	6.85097	0.00885931	0.321444	0.0219012	0.0202272	FALSE
ENSG00000116815	ENST00000369489	CD58	protein_coding	753	TRUE	5.89145	0.0152146	0.429246	0.0376122	0.038806	FALSE
ENSG00000116815	ENST00000464088	CD58	nonsense_mediated_decay	714	FALSE	3.71185	0.0540274	0.668213	0.133562	-0.0258155	FALSE
ENSG00000172977	ENST00000527544	KAT5	retained_intron	NA	FALSE	6.90764	0.00858282	0.316278	0.0212177	-0.0319177	FALSE
ENSG00000172977	ENST00000352980	KAT5	protein_coding	1386	FALSE	-0.0153461	1	1	NA	0.00289827	FALSE
ENSG00000172977	ENST00000341318	KAT5	protein_coding	1641	TRUE	-0.506045	1	1	NA	0.0235034	FALSE
ENSG00000172977	ENST00000534650	KAT5	protein_coding	909	FALSE	0.536834	0.463748	1	NA	0.0131004	FALSE
ENSG00000172977	ENST00000533441	KAT5	retained_intron	NA	FALSE	0.166184	0.683525	1	NA	-0.00758432	FALSE
ENSG00000023892	ENST00000316637	DEF6	protein_coding	1896	TRUE	6.90381	0.00860121	0.316278	0.0212632	0.0304632	FALSE
ENSG00000023892	ENST00000468102	DEF6	processed_transcript	NA	FALSE	6.90381	0.00860121	0.316278	0.0212632	-0.0304632	FALSE
ENSG00000139697	ENST00000420886	SBNO1	protein_coding	4182	FALSE	6.8521	0.00885371	0.321444	0.0218874	0.149277	TRUE
ENSG00000139697	ENST00000267176	SBNO1	protein_coding	4179	FALSE	-1.10666	1	1	NA	-0.162249	FALSE
ENSG00000139697	ENST00000602398	SBNO1	protein_coding	4182	TRUE	0.410727	0.521601	1	NA	0.0129729	FALSE
ENSG00000127922	ENST00000417009	SEM1	protein_coding	198	FALSE	6.83649	0.00893144	0.322633	0.0220795	-0.0691796	FALSE
ENSG00000127922	ENST00000248566	SEM1	protein_coding	213	FALSE	6.83649	0.00893144	0.322633	0.0220795	0.0691796	FALSE
ENSG00000107736	ENST00000224721	CDH23	protein_coding	10065	TRUE	6.81499	0.00903957	0.325444	0.0223469	-0.115639	TRUE
ENSG00000107736	ENST00000475158	CDH23	retained_intron	NA	FALSE	4.4915	0.0340637	0.571488	0.0842094	0.137693	FALSE
ENSG00000107736	ENST00000299366	CDH23	protein_coding	3186	FALSE	0.0651129	0.79859	1	1	-0.0234311	FALSE
ENSG00000107736	ENST00000442677	CDH23	protein_coding	3636	FALSE	-0.0473384	1	1	NA	0.00137674	FALSE
ENSG00000169136	ENST00000423777	ATF5	protein_coding	849	TRUE	6.81315	0.00904892	0.325444	0.02237	-0.0444042	FALSE
ENSG00000169136	ENST00000595125	ATF5	protein_coding	849	FALSE	6.28904	0.0121487	0.382416	0.0300329	0.0325291	FALSE
ENSG00000169136	ENST00000600336	ATF5	protein_coding	267	FALSE	0.863739	0.352694	1	0.8719	0.011875	FALSE
ENSG00000105122	ENST00000343625	RASAL3	protein_coding	3036	TRUE	6.80249	0.0091031	0.325963	0.0225039	0.0397954	FALSE
ENSG00000105122	ENST00000602101	RASAL3	retained_intron	NA	FALSE	6.80249	0.0091031	0.325963	0.0225039	-0.0397954	FALSE
ENSG00000107959	ENST00000430362	PITRM1	protein_coding	1791	FALSE	6.79696	0.00913132	0.326261	0.0225737	-0.0346464	FALSE
ENSG00000107959	ENST00000464395	PITRM1	retained_intron	NA	FALSE	0.0974384	0.754926	1	NA	0.00943094	FALSE
ENSG00000107959	ENST00000224949	PITRM1	protein_coding	3114	TRUE	0.499738	0.479615	1	NA	0.0199485	FALSE
ENSG00000107959	ENST00000678436	PITRM1	protein_coding	2916	FALSE	0.247652	0.618733	1	NA	0.0213278	FALSE
ENSG00000107959	ENST00000455371	PITRM1	protein_coding	555	FALSE	-0.134819	1	1	NA	-0.0160609	FALSE
ENSG00000008294	ENST00000357122	SPAG9	protein_coding	3924	FALSE	6.75	0.00937478	0.332415	0.0231755	0.0319798	FALSE
ENSG00000008294	ENST00000618113	SPAG9	protein_coding	3939	FALSE	3.17438	0.0748015	0.746649	0.184918	-0.0165427	FALSE
ENSG00000008294	ENST00000262013	SPAG9	protein_coding	3966	TRUE	2.31821	0.127867	0.881101	0.316102	-0.0200368	FALSE
ENSG00000008294	ENST00000506500	SPAG9	retained_intron	NA	FALSE	0.0325577	0.856809	1	NA	-0.0028198	FALSE
ENSG00000008294	ENST00000511312	SPAG9	retained_intron	NA	FALSE	0.877939	0.348767	1	NA	0.0130406	FALSE
ENSG00000008294	ENST00000513827	SPAG9	retained_intron	NA	FALSE	0.121729	0.727167	1	NA	-0.00562116	FALSE
ENSG00000102317	ENST00000376755	RBM3	protein_coding	474	FALSE	6.73986	0.00942821	0.332881	0.0233076	0.0351811	FALSE
ENSG00000102317	ENST00000485213	RBM3	processed_transcript	NA	FALSE	5.15093	0.0232339	0.506024	0.0574369	-0.0200038	FALSE
ENSG00000102317	ENST00000376759	RBM3	protein_coding	474	TRUE	1.15703	0.282083	1	0.697341	-0.0128221	FALSE
ENSG00000102317	ENST00000489344	RBM3	processed_transcript	NA	FALSE	0.880928	0.347948	1	NA	0.0123306	FALSE
ENSG00000102317	ENST00000354480	RBM3	protein_coding	468	FALSE	0.881262	0.347856	1	NA	-0.0146858	FALSE
ENSG00000135297	ENST00000370300	MTO1	protein_coding	2154	FALSE	6.72184	0.00952392	0.333019	0.0235442	0.0552058	FALSE
ENSG00000135297	ENST00000370308	MTO1	retained_intron	NA	FALSE	0.776468	0.378224	1	0.935012	-0.0455412	FALSE
ENSG00000135297	ENST00000415954	MTO1	protein_coding	2199	FALSE	0.158716	0.690342	1	NA	0.00441741	FALSE
ENSG00000135297	ENST00000370305	MTO1	protein_coding	1932	FALSE	-0.0536396	1	1	NA	-0.0182764	FALSE
ENSG00000135297	ENST00000462039	MTO1	retained_intron	NA	FALSE	0.0599128	0.806634	1	NA	0.00183232	FALSE
ENSG00000135297	ENST00000521156	MTO1	protein_coding	1548	FALSE	0.296944	0.585805	1	NA	0.00236207	FALSE
ENSG00000259354	ENST00000559960	AC025580.2	lncRNA	NA	FALSE	6.71812	0.00954384	0.333019	0.0235934	-0.182488	TRUE
ENSG00000259354	ENST00000560647	AC025580.2	lncRNA	NA	TRUE	2.77637	0.0956648	0.816842	NA	0.115057	FALSE
ENSG00000259354	ENST00000560077	AC025580.2	lncRNA	NA	FALSE	0.38323	0.535879	1	NA	0.0674314	FALSE
ENSG00000115677	ENST00000494862	HDLBP	retained_intron	NA	FALSE	6.68602	0.0097172	0.336918	0.024022	0.0967939	TRUE
ENSG00000115677	ENST00000391976	HDLBP	protein_coding	3807	FALSE	-0.134769	1	1	NA	-0.064044	FALSE
ENSG00000115677	ENST00000310931	HDLBP	protein_coding	3807	TRUE	0.0960059	0.756676	1	NA	-0.018903	FALSE
ENSG00000115677	ENST00000467435	HDLBP	retained_intron	NA	FALSE	0.165789	0.683882	1	NA	-0.0138469	FALSE
ENSG00000159842	ENST00000291107	ABR	protein_coding	2469	FALSE	6.63772	0.00998418	0.344357	0.024682	-0.0244856	FALSE
ENSG00000159842	ENST00000302538	ABR	protein_coding	2580	TRUE	2.7279	0.0986087	0.820686	0.243772	0.0226013	FALSE
ENSG00000159842	ENST00000572585	ABR	retained_intron	NA	FALSE	0.0605553	0.80562	1	NA	0.00188427	FALSE
ENSG00000106462	ENST00000350995	EZH2	protein_coding	2124	FALSE	6.62847	0.0100361	0.344357	0.0248104	0.0720738	TRUE
ENSG00000106462	ENST00000492143	EZH2	nonsense_mediated_decay	1005	FALSE	-0.175848	1	1	NA	-0.0315384	FALSE
ENSG00000106462	ENST00000460911	EZH2	protein_coding	2241	FALSE	-0.47075	1	1	1	-0.0405354	FALSE
ENSG00000181045	ENST00000546047	SLC26A11	protein_coding	1821	FALSE	6.62696	0.0100447	0.344357	0.0248316	-0.131053	TRUE
ENSG00000181045	ENST00000361193	SLC26A11	protein_coding	1821	TRUE	6.10634	0.0134698	0.398744	NA	0.150448	FALSE
ENSG00000181045	ENST00000572652	SLC26A11	retained_intron	NA	FALSE	0.180543	0.670907	1	NA	-0.00156208	FALSE
ENSG00000181045	ENST00000411502	SLC26A11	protein_coding	1821	FALSE	2.30409	0.129034	0.883783	NA	-0.0178327	FALSE
ENSG00000177683	ENST00000415914	THAP5	protein_coding	1188	TRUE	6.62093	0.0100787	0.344357	0.0249158	-0.026336	FALSE
ENSG00000177683	ENST00000493722	THAP5	processed_transcript	NA	FALSE	6.62093	0.0100787	0.344357	0.0249158	0.026336	FALSE
ENSG00000122033	ENST00000381120	MTIF3	protein_coding	837	TRUE	6.58022	0.0103118	0.350133	0.025492	0.055641	FALSE
ENSG00000122033	ENST00000483903	MTIF3	processed_transcript	NA	FALSE	0.221752	0.637708	1	NA	-0.000895287	FALSE
ENSG00000122033	ENST00000464753	MTIF3	processed_transcript	NA	FALSE	0.384434	0.53524	1	NA	-0.00869343	FALSE
ENSG00000122033	ENST00000405591	MTIF3	protein_coding	837	FALSE	3.01289	0.0826048	0.781719	NA	-0.0460523	FALSE
ENSG00000168066	ENST00000486960	SF1	retained_intron	NA	FALSE	6.54411	0.0105232	0.355835	0.0260145	-0.018535	FALSE
ENSG00000168066	ENST00000377390	SF1	protein_coding	1920	TRUE	4.50646	0.0337671	0.571488	NA	0.0240401	FALSE
ENSG00000168066	ENST00000448404	SF1	nonsense_mediated_decay	333	FALSE	0.14167	0.706626	1	1	-0.00550509	FALSE
ENSG00000145907	ENST00000522761	G3BP1	protein_coding	1401	FALSE	6.53861	0.0105558	0.356204	0.0260951	-0.0617696	FALSE
ENSG00000145907	ENST00000394123	G3BP1	protein_coding	1401	FALSE	-0.310315	1	1	NA	0.015314	FALSE
ENSG00000145907	ENST00000676827	G3BP1	protein_coding	1401	FALSE	0.475551	0.490445	1	NA	0.00289729	FALSE
ENSG00000145907	ENST00000356245	G3BP1	protein_coding	1401	TRUE	-0.908641	1	1	NA	0.0435584	FALSE
ENSG00000163875	ENST00000373073	MEAF6	protein_coding	579	FALSE	6.51328	0.0107072	0.359831	0.0264693	-0.0611578	FALSE
ENSG00000163875	ENST00000373075	MEAF6	protein_coding	606	FALSE	0.444382	0.505015	1	1	0.0242416	FALSE
ENSG00000163875	ENST00000373074	MEAF6	protein_coding	510	FALSE	0.114892	0.734642	1	NA	0.0150529	FALSE
ENSG00000163875	ENST00000475828	MEAF6	processed_transcript	NA	FALSE	-0.412683	1	1	NA	0.0218633	FALSE
ENSG00000181790	ENST00000643448	ADGRB1	protein_coding	4746	FALSE	6.49142	0.0108397	0.360281	0.0267969	-0.0633566	FALSE
ENSG00000181790	ENST00000323289	ADGRB1	protein_coding	4755	FALSE	6.36903	0.0116129	0.369092	0.0287084	0.102597	TRUE
ENSG00000181790	ENST00000518820	ADGRB1	retained_intron	NA	FALSE	0.720912	0.395845	1	NA	-0.0392406	FALSE
ENSG00000131748	ENST00000580551	STARD3	retained_intron	NA	FALSE	6.49047	0.0108454	0.360281	0.0268111	0.0395175	FALSE
ENSG00000131748	ENST00000394250	STARD3	protein_coding	1284	FALSE	2.6668	0.102462	0.824248	0.253297	0.0319238	FALSE
ENSG00000131748	ENST00000336308	STARD3	protein_coding	1338	TRUE	0.358957	0.549086	1	NA	-0.0163835	FALSE
ENSG00000131748	ENST00000544210	STARD3	protein_coding	1338	FALSE	1.73273	0.188063	0.956001	NA	-0.0210324	FALSE
ENSG00000131748	ENST00000488876	STARD3	retained_intron	NA	FALSE	1.71617	0.190187	0.957638	NA	-0.0231969	FALSE
ENSG00000131748	ENST00000584850	STARD3	retained_intron	NA	FALSE	0.121778	0.727114	1	NA	-0.0108286	FALSE
ENSG00000100650	ENST00000557154	SRSF5	protein_coding	819	TRUE	6.4893	0.0108526	0.360281	0.0268289	0.0586356	FALSE
ENSG00000100650	ENST00000554465	SRSF5	retained_intron	NA	FALSE	3.41869	0.0644622	0.703335	NA	-0.0556226	FALSE
ENSG00000100650	ENST00000556184	SRSF5	retained_intron	NA	FALSE	-0.0647325	1	1	1	-0.003013	FALSE
ENSG00000184110	ENST00000331666	EIF3C	protein_coding	2742	TRUE	6.48079	0.0109046	0.360281	0.0269575	-0.0480429	FALSE
ENSG00000184110	ENST00000566086	EIF3C	retained_intron	NA	FALSE	6.48079	0.0109046	0.360281	0.0269575	0.0480429	FALSE
ENSG00000087157	ENST00000588281	PGS1	processed_transcript	NA	FALSE	6.4733	0.0109507	0.360281	0.0270714	0.0222941	FALSE
ENSG00000087157	ENST00000589426	PGS1	nonsense_mediated_decay	1365	FALSE	2.02625	0.154602	0.912695	0.382193	-0.0162054	FALSE
ENSG00000087157	ENST00000262764	PGS1	protein_coding	1671	TRUE	0.166753	0.683014	1	NA	-0.00433415	FALSE
ENSG00000087157	ENST00000591996	PGS1	retained_intron	NA	FALSE	-0.00423842	1	1	1	-0.00175462	FALSE
ENSG00000169057	ENST00000453960	MECP2	protein_coding	1497	TRUE	6.47143	0.0109622	0.360281	0.0270998	-0.0358092	FALSE
ENSG00000169057	ENST00000628176	MECP2	protein_coding	519	FALSE	6.47143	0.0109622	0.360281	0.0270998	0.0358092	FALSE
ENSG00000119912	ENST00000677079	IDE	protein_coding	2919	FALSE	6.40629	0.0113717	0.366811	0.0281121	0.0562345	FALSE
ENSG00000119912	ENST00000678673	IDE	protein_coding	2619	FALSE	0.904568	0.34156	1	0.844375	-0.0112225	FALSE
ENSG00000119912	ENST00000265986	IDE	protein_coding	3060	TRUE	-0.23516	1	1	1	-0.0203865	FALSE
ENSG00000119912	ENST00000678715	IDE	protein_coding	2937	FALSE	-0.373141	1	1	NA	-0.0102499	FALSE
ENSG00000119912	ENST00000678824	IDE	protein_coding	1287	FALSE	-0.174369	1	1	NA	-0.00101006	FALSE
ENSG00000119912	ENST00000492362	IDE	retained_intron	NA	FALSE	-0.0280711	1	1	NA	-0.0133655	FALSE
ENSG00000036257	ENST00000617432	CUL3	protein_coding	1029	FALSE	6.4027	0.0113947	0.366811	0.028169	0.0425819	FALSE
ENSG00000036257	ENST00000264414	CUL3	protein_coding	2307	TRUE	0.0169779	0.89633	1	NA	-0.0112015	FALSE
ENSG00000036257	ENST00000409096	CUL3	protein_coding	2235	FALSE	-0.187529	1	1	NA	-0.0313804	FALSE
ENSG00000105518	ENST00000593256	TMEM205	protein_coding	570	FALSE	6.39326	0.0114555	0.366811	0.0283192	0.0452152	FALSE
ENSG00000105518	ENST00000354882	TMEM205	protein_coding	570	TRUE	6.38544	0.011506	0.366811	0.0284442	-0.0354242	FALSE
ENSG00000105518	ENST00000585722	TMEM205	retained_intron	NA	FALSE	0.232123	0.629954	1	NA	-0.00547703	FALSE
ENSG00000105518	ENST00000586590	TMEM205	protein_coding	570	FALSE	0.540266	0.462322	1	NA	-0.00809088	FALSE
ENSG00000105518	ENST00000588560	TMEM205	protein_coding	570	FALSE	0.144618	0.703732	1	NA	0.00377697	FALSE
ENSG00000089820	ENST00000466928	ARHGAP4	retained_intron	NA	FALSE	6.39179	0.0114649	0.366811	0.0283426	0.0350918	FALSE
ENSG00000089820	ENST00000350060	ARHGAP4	protein_coding	2841	TRUE	5.86574	0.0154384	0.429774	NA	-0.0302649	FALSE
ENSG00000089820	ENST00000467421	ARHGAP4	processed_transcript	NA	FALSE	0.0882215	0.76645	1	1	-0.00482692	FALSE
ENSG00000163932	ENST00000654719	PRKCD	protein_coding	2031	FALSE	6.38734	0.0114937	0.366811	0.0284137	0.0395071	FALSE
ENSG00000163932	ENST00000394729	PRKCD	protein_coding	2031	FALSE	0.188789	0.663927	1	NA	-0.0547511	FALSE
ENSG00000163932	ENST00000330452	PRKCD	protein_coding	2031	TRUE	0.245134	0.620522	1	NA	0.015244	FALSE
ENSG00000183597	ENST00000456048	TANGO2	protein_coding	954	FALSE	6.35631	0.0116965	0.371029	0.028915	0.0493557	FALSE
ENSG00000183597	ENST00000432883	TANGO2	protein_coding	537	FALSE	0.37888	0.538203	1	NA	0.0165007	FALSE
ENSG00000183597	ENST00000398042	TANGO2	protein_coding	645	FALSE	2.67672	0.101825	0.823474	NA	-0.0413052	FALSE
ENSG00000183597	ENST00000327374	TANGO2	protein_coding	831	TRUE	0.0410094	0.83952	1	NA	-0.0245512	FALSE
ENSG00000159445	ENST00000471464	THEM4	nonsense_mediated_decay	324	FALSE	6.34844	0.0117485	0.371959	0.0290435	0.0852753	TRUE
ENSG00000159445	ENST00000368814	THEM4	protein_coding	723	TRUE	0.857534	0.35443	1	NA	-0.0239052	FALSE
ENSG00000159445	ENST00000483207	THEM4	retained_intron	NA	FALSE	0.639762	0.423797	1	NA	-0.019961	FALSE
ENSG00000159445	ENST00000477437	THEM4	processed_transcript	NA	FALSE	2.43667	0.118527	0.85757	NA	-0.0414091	FALSE
ENSG00000187595	ENST00000461831	ZNF385C	protein_coding	528	FALSE	6.34488	0.011772	0.371987	0.0291018	-0.153586	TRUE
ENSG00000187595	ENST00000496039	ZNF385C	retained_intron	NA	FALSE	4.88498	0.0270914	0.529327	0.066973	0.114235	FALSE
ENSG00000187595	ENST00000436535	ZNF385C	protein_coding	1500	TRUE	0.916583	0.338374	1	NA	0.0373922	FALSE
ENSG00000187595	ENST00000618554	ZNF385C	protein_coding	1275	FALSE	-0.0839613	1	1	NA	0.00195861	FALSE
ENSG00000178719	ENST00000313269	GRINA	protein_coding	1116	FALSE	6.28484	0.0121775	0.382589	0.0301042	0.026521	FALSE
ENSG00000178719	ENST00000395068	GRINA	protein_coding	1116	TRUE	1.13149	0.287458	1	0.710629	-0.012053	FALSE
ENSG00000178719	ENST00000533377	GRINA	retained_intron	NA	FALSE	3.05204	0.0806358	0.773801	NA	-0.014468	FALSE
ENSG00000099290	ENST00000399339	WASHC2A	protein_coding	3762	FALSE	6.26986	0.0122809	0.384799	0.0303597	0.0525792	FALSE
ENSG00000099290	ENST00000282633	WASHC2A	protein_coding	4026	TRUE	3.96281	0.046516	0.631872	0.114993	-0.0378629	FALSE
ENSG00000099290	ENST00000611324	WASHC2A	protein_coding	3738	FALSE	0.403984	0.525039	1	NA	-0.0147163	FALSE
ENSG00000184922	ENST00000587856	FMNL1	retained_intron	NA	FALSE	6.25766	0.0123657	0.386281	0.0305694	-0.015788	FALSE
ENSG00000184922	ENST00000331495	FMNL1	protein_coding	3303	TRUE	0.207622	0.648637	1	NA	0.00531705	FALSE
ENSG00000184922	ENST00000587489	FMNL1	protein_coding	2049	FALSE	1.6238	0.202563	0.974416	NA	0.0104709	FALSE
ENSG00000095951	ENST00000487103	HIVEP1	protein_coding	427	FALSE	6.23037	0.0125578	0.391535	0.0310442	-0.0257424	FALSE
ENSG00000095951	ENST00000379388	HIVEP1	protein_coding	8157	TRUE	0.132132	0.716232	1	NA	0.0182092	FALSE
ENSG00000095951	ENST00000399469	HIVEP1	nonsense_mediated_decay	131	FALSE	-0.0138222	1	1	NA	0.00753322	FALSE
ENSG00000141551	ENST00000392334	CSNK1D	protein_coding	1230	FALSE	6.21964	0.0126341	0.392423	0.0312329	0.0292909	FALSE
ENSG00000141551	ENST00000314028	CSNK1D	protein_coding	1248	TRUE	0.293275	0.588129	1	1	-0.0225874	FALSE
ENSG00000141551	ENST00000577578	CSNK1D	processed_transcript	NA	FALSE	-0.00334699	1	1	NA	-0.00239746	FALSE
ENSG00000141551	ENST00000581737	CSNK1D	retained_intron	NA	FALSE	0.0506851	0.821875	1	1	-0.00430602	FALSE
ENSG00000196405	ENST00000392920	EVL	protein_coding	1257	TRUE	6.21589	0.0126608	0.39251	0.0312991	0.0402531	FALSE
ENSG00000196405	ENST00000555848	EVL	retained_intron	NA	FALSE	3.31585	0.0686147	0.720872	0.169623	-0.0254183	FALSE
ENSG00000196405	ENST00000544450	EVL	protein_coding	1173	FALSE	1.80039	0.179666	0.945711	NA	-0.0148348	FALSE
ENSG00000204463	ENST00000464126	BAG6	processed_transcript	NA	FALSE	6.20866	0.0127126	0.393373	0.0314271	0.0262525	FALSE
ENSG00000204463	ENST00000375976	BAG6	protein_coding	3381	FALSE	0.0769628	0.781456	1	1	-0.0089819	FALSE
ENSG00000204463	ENST00000676615	BAG6	protein_coding	3489	FALSE	0.455784	0.499601	1	1	0.0100312	FALSE
ENSG00000204463	ENST00000362049	BAG6	protein_coding	3234	FALSE	0.465895	0.494882	1	1	-0.0165358	FALSE
ENSG00000204463	ENST00000462682	BAG6	processed_transcript	NA	FALSE	0.0954126	0.757406	1	NA	-0.00105163	FALSE
ENSG00000204463	ENST00000424480	BAG6	protein_coding	775	FALSE	0.710336	0.399332	1	NA	-0.00971443	FALSE
ENSG00000162298	ENST00000449943	SYVN1	retained_intron	NA	FALSE	6.19464	0.0128138	0.394921	0.0316771	-0.027262	FALSE
ENSG00000162298	ENST00000377190	SYVN1	protein_coding	1854	TRUE	5.58279	0.0181378	0.468767	0.0448388	0.0363267	FALSE
ENSG00000162298	ENST00000294256	SYVN1	protein_coding	1851	FALSE	0.215971	0.642127	1	NA	-0.00906466	FALSE
ENSG00000012124	ENST00000341773	CD22	protein_coding	2013	FALSE	6.18424	0.0128893	0.394921	0.0318639	0.0501946	FALSE
ENSG00000012124	ENST00000085219	CD22	protein_coding	2544	TRUE	1.96141	0.161362	0.925009	0.398906	-0.072296	FALSE
ENSG00000012124	ENST00000601769	CD22	nonsense_mediated_decay	576	FALSE	0.804506	0.36975	1	NA	0.0221014	FALSE
ENSG00000161011	ENST00000389805	SQSTM1	protein_coding	1323	TRUE	6.17615	0.0129483	0.394921	0.0320098	0.029437	FALSE
ENSG00000161011	ENST00000626660	SQSTM1	protein_coding	222	FALSE	1.11909	0.290114	1	0.717194	-0.014372	FALSE
ENSG00000161011	ENST00000510187	SQSTM1	protein_coding	1137	FALSE	0.454429	0.500239	1	NA	-0.00800491	FALSE
ENSG00000161011	ENST00000360718	SQSTM1	protein_coding	1071	FALSE	0.433933	0.510066	1	1	-0.00706004	FALSE
ENSG00000107731	ENST00000335350	UNC5B	protein_coding	2838	TRUE	6.1471	0.0131627	0.394921	0.0325398	-0.244605	TRUE
ENSG00000107731	ENST00000373192	UNC5B	protein_coding	2805	FALSE	6.1471	0.0131627	0.394921	0.0325398	0.244605	TRUE
ENSG00000177189	ENST00000379565	RPS6KA3	protein_coding	2223	TRUE	6.13565	0.0132483	0.39504	0.0327513	-0.0557547	FALSE
ENSG00000177189	ENST00000646610	RPS6KA3	protein_coding	2139	FALSE	6.13565	0.0132483	0.39504	0.0327513	0.0557547	FALSE
ENSG00000144597	ENST00000396842	EAF1	protein_coding	807	TRUE	6.11133	0.0134318	0.398744	0.0332049	0.0252964	FALSE
ENSG00000144597	ENST00000449565	EAF1	nonsense_mediated_decay	204	FALSE	6.11133	0.0134318	0.398744	0.0332049	-0.0252964	FALSE
ENSG00000130414	ENST00000620965	NDUFA10	protein_coding	1116	FALSE	6.09478	0.0135582	0.400639	0.0335174	0.0580395	FALSE
ENSG00000130414	ENST00000485344	NDUFA10	retained_intron	NA	FALSE	4.15964	0.0413982	0.606188	0.102341	-0.0569972	FALSE
ENSG00000130414	ENST00000679158	NDUFA10	protein_coding	954	FALSE	0.112202	0.737651	1	NA	-0.00104234	FALSE
ENSG00000196562	ENST00000495544	SULF2	protein_coding	623	FALSE	6.07856	0.0136832	0.403606	0.0338264	0.0236084	FALSE
ENSG00000196562	ENST00000484875	SULF2	protein_coding	2613	TRUE	5.03732	0.0248069	0.513789	0.0613254	-0.0301515	FALSE
ENSG00000196562	ENST00000479970	SULF2	retained_intron	NA	FALSE	0.353184	0.552316	1	NA	0.0038358	FALSE
ENSG00000196562	ENST00000437955	SULF2	protein_coding	567	FALSE	0.0806599	0.776405	1	NA	0.00270725	FALSE
ENSG00000198959	ENST00000361475	TGM2	protein_coding	2064	TRUE	6.02385	0.0141138	0.411539	0.0348909	0.0265808	FALSE
ENSG00000198959	ENST00000468262	TGM2	retained_intron	NA	FALSE	4.35557	0.0368881	0.588487	0.0911915	-0.0140647	FALSE
ENSG00000198959	ENST00000469269	TGM2	retained_intron	NA	FALSE	1.71802	0.189949	0.957638	0.469574	-0.0125161	FALSE
ENSG00000181904	ENST00000394976	C5orf24	protein_coding	567	TRUE	6.0221	0.0141278	0.411539	0.0349256	-0.0705134	TRUE
ENSG00000181904	ENST00000504727	C5orf24	protein_coding	468	FALSE	6.0221	0.0141278	0.411539	0.0349256	0.0705134	TRUE
ENSG00000197283	ENST00000629380	SYNGAP1	protein_coding	4032	FALSE	6.01322	0.0141991	0.41288	0.0351017	0.139042	TRUE
ENSG00000197283	ENST00000646630	SYNGAP1	protein_coding	4032	TRUE	0.342553	0.558359	1	1	0.000740876	FALSE
ENSG00000197283	ENST00000449372	SYNGAP1	protein_coding	3879	FALSE	-0.383406	1	1	NA	-0.0416014	FALSE
ENSG00000197283	ENST00000628646	SYNGAP1	protein_coding	3900	FALSE	-0.199794	1	1	NA	-0.0366614	FALSE
ENSG00000197283	ENST00000418600	SYNGAP1	protein_coding	3858	FALSE	-0.292751	1	1	NA	-0.0615205	FALSE
ENSG00000163694	ENST00000381795	RBM47	protein_coding	1575	FALSE	5.98278	0.0144462	0.417844	0.0357126	0.0618461	FALSE
ENSG00000163694	ENST00000381793	RBM47	protein_coding	1782	FALSE	0.380494	0.537339	1	NA	-0.027352	FALSE
ENSG00000163694	ENST00000295971	RBM47	protein_coding	1782	TRUE	-0.198256	1	1	NA	0.00644589	FALSE
ENSG00000163694	ENST00000511598	RBM47	protein_coding	341	FALSE	0.0204524	0.886281	1	NA	-0.04094	FALSE
ENSG00000140563	ENST00000357742	MCTP2	protein_coding	2637	TRUE	5.96141	0.0146224	0.420593	0.0361482	-0.0531554	FALSE
ENSG00000140563	ENST00000449432	MCTP2	processed_transcript	NA	FALSE	5.96141	0.0146224	0.420593	0.0361482	0.0531554	FALSE
ENSG00000139636	ENST00000549587	LMBR1L	retained_intron	NA	FALSE	5.95882	0.0146438	0.420593	0.0362012	-0.0228897	FALSE
ENSG00000139636	ENST00000417750	LMBR1L	nonsense_mediated_decay	225	FALSE	5.64474	0.0175078	0.458671	0.0432813	0.0274065	FALSE
ENSG00000139636	ENST00000551272	LMBR1L	retained_intron	NA	FALSE	2.67715	0.101798	0.823474	0.251656	-0.0206613	FALSE
ENSG00000139636	ENST00000552577	LMBR1L	retained_intron	NA	FALSE	0.369948	0.543033	1	NA	-0.00752249	FALSE
ENSG00000139636	ENST00000547382	LMBR1L	protein_coding	1410	FALSE	6.69914	0.00964595	0.335156	NA	0.0276549	FALSE
ENSG00000139636	ENST00000550867	LMBR1L	retained_intron	NA	FALSE	0.00801117	0.92868	1	NA	-0.0034009	FALSE
ENSG00000139636	ENST00000551535	LMBR1L	retained_intron	NA	FALSE	0.211277	0.645768	1	NA	-0.000587036	FALSE
ENSG00000048028	ENST00000542033	USP28	processed_transcript	NA	FALSE	5.94034	0.0147981	0.422804	0.0365827	-0.0956252	TRUE
ENSG00000048028	ENST00000544272	USP28	retained_intron	NA	FALSE	3.47684	0.0622335	0.695252	0.153848	0.0621025	FALSE
ENSG00000048028	ENST00000003302	USP28	protein_coding	3234	TRUE	-0.213124	1	1	NA	0.00881583	FALSE
ENSG00000048028	ENST00000544967	USP28	protein_coding	2262	FALSE	-0.0129655	1	1	NA	0.0243953	FALSE
ENSG00000048028	ENST00000545540	USP28	protein_coding	2763	FALSE	0.203558	0.651864	1	NA	0.000311597	FALSE
ENSG00000099958	ENST00000476077	DERL3	protein_coding	618	FALSE	5.93545	0.0148392	0.423241	0.0366843	-0.124188	TRUE
ENSG00000099958	ENST00000406855	DERL3	protein_coding	720	FALSE	0.176398	0.674487	1	NA	-0.00157721	FALSE
ENSG00000099958	ENST00000290730	DERL3	retained_intron	NA	FALSE	0.0197611	0.888206	1	NA	0.0104481	FALSE
ENSG00000099958	ENST00000318109	DERL3	protein_coding	708	TRUE	0.618644	0.431552	1	NA	0.115317	FALSE
ENSG00000111752	ENST00000433083	PHC1	protein_coding	2880	FALSE	5.92662	0.0149138	0.424308	0.0368687	-0.0276255	FALSE
ENSG00000111752	ENST00000544916	PHC1	protein_coding	3015	TRUE	0.290669	0.589792	1	1	0.0196062	FALSE
ENSG00000111752	ENST00000540809	PHC1	retained_intron	NA	FALSE	0.100349	0.751411	1	1	0.00801932	FALSE
ENSG00000108788	ENST00000346833	MLX	protein_coding	645	FALSE	5.91663	0.0149986	0.425565	0.0370782	0.0289934	FALSE
ENSG00000108788	ENST00000435881	MLX	protein_coding	735	TRUE	0.123495	0.725275	1	1	-0.0219519	FALSE
ENSG00000108788	ENST00000590050	MLX	retained_intron	NA	FALSE	0.076249	0.782446	1	NA	-0.00704152	FALSE
ENSG00000072818	ENST00000158762	ACAP1	protein_coding	2223	TRUE	5.89968	0.0151436	0.428938	0.0374367	0.0408	FALSE
ENSG00000072818	ENST00000571220	ACAP1	retained_intron	NA	FALSE	3.23366	0.0721391	0.735566	0.178336	-0.0254699	FALSE
ENSG00000072818	ENST00000576628	ACAP1	retained_intron	NA	FALSE	1.61269	0.204114	0.977648	NA	-0.0153301	FALSE
ENSG00000183495	ENST00000330386	EP400	protein_coding	1124	FALSE	5.88328	0.0152853	0.429246	0.0377871	0.0289944	FALSE
ENSG00000183495	ENST00000389561	EP400	protein_coding	9372	TRUE	5.88328	0.0152853	0.429246	0.0377871	-0.0289944	FALSE
ENSG00000143515	ENST00000505882	ATP8B2	retained_intron	NA	FALSE	5.86875	0.015412	0.429774	0.0381001	-0.0997596	TRUE
ENSG00000143515	ENST00000672630	ATP8B2	protein_coding	3672	FALSE	1.85502	0.173201	0.940218	0.428172	0.101054	FALSE
ENSG00000143515	ENST00000368489	ATP8B2	protein_coding	3573	TRUE	0.0736593	0.786082	1	1	-0.00129403	FALSE
ENSG00000145495	ENST00000449913	MARCHF6	protein_coding	2589	FALSE	5.86302	0.0154623	0.429774	0.0382245	0.0208618	FALSE
ENSG00000145495	ENST00000274140	MARCHF6	protein_coding	2733	TRUE	5.01656	0.025106	0.514673	0.0620649	-0.0272824	FALSE
ENSG00000145495	ENST00000511802	MARCHF6	retained_intron	NA	FALSE	-0.195923	1	1	NA	-0.0020471	FALSE
ENSG00000145495	ENST00000510792	MARCHF6	protein_coding	1827	FALSE	1.25635	0.262343	1	NA	0.00846764	FALSE
ENSG00000070961	ENST00000261173	ATP2B1	protein_coding	3663	FALSE	5.85317	0.015549	0.429774	0.038439	0.0576479	FALSE
ENSG00000070961	ENST00000428670	ATP2B1	protein_coding	3663	TRUE	2.52061	0.112367	0.845282	0.277784	-0.0778195	FALSE
ENSG00000070961	ENST00000393164	ATP2B1	protein_coding	2892	FALSE	-0.0610449	1	1	NA	-0.00546995	FALSE
ENSG00000070961	ENST00000550716	ATP2B1	protein_coding	486	FALSE	6.15137	0.0131311	0.394921	NA	0.0363729	FALSE
ENSG00000070961	ENST00000552275	ATP2B1	retained_intron	NA	FALSE	-0.116405	1	1	1	-0.0107315	FALSE
ENSG00000172366	ENST00000307650	MCRIP2	protein_coding	483	TRUE	5.85033	0.0155741	0.429774	0.0385011	0.0203214	FALSE
ENSG00000172366	ENST00000619674	MCRIP2	retained_intron	NA	FALSE	5.85033	0.0155741	0.429774	0.0385011	-0.0203214	FALSE
ENSG00000075415	ENST00000551123	SLC25A3	nonsense_mediated_decay	315	FALSE	5.84962	0.0155804	0.429774	0.0385165	-0.0269723	FALSE
ENSG00000075415	ENST00000547534	SLC25A3	protein_coding	471	FALSE	0.0523528	0.819019	1	NA	0.00334031	FALSE
ENSG00000075415	ENST00000549338	SLC25A3	protein_coding	1086	FALSE	2.84419	0.0917048	0.80858	NA	0.032243	FALSE
ENSG00000075415	ENST00000548480	SLC25A3	retained_intron	NA	FALSE	0.252462	0.615347	1	1	-0.008611	FALSE
ENSG00000072609	ENST00000443047	CHFR	protein_coding	1719	FALSE	5.84706	0.0156031	0.429774	0.0385727	-0.0397725	FALSE
ENSG00000072609	ENST00000545046	CHFR	retained_intron	NA	FALSE	2.90134	0.0885058	0.802244	0.218796	0.0161123	FALSE
ENSG00000072609	ENST00000432561	CHFR	protein_coding	1995	FALSE	1.98416	0.158953	0.919843	NA	0.0171895	FALSE
ENSG00000072609	ENST00000540963	CHFR	protein_coding	671	FALSE	-0.037723	1	1	NA	0.00647072	FALSE
ENSG00000125898	ENST00000541082	FAM110A	protein_coding	888	FALSE	5.8468	0.0156054	0.429774	0.0385783	0.0377688	FALSE
ENSG00000125898	ENST00000381941	FAM110A	protein_coding	888	TRUE	0.946419	0.330632	1	NA	-0.0355073	FALSE
ENSG00000125898	ENST00000505691	FAM110A	protein_coding	569	FALSE	-0.00408263	1	1	NA	-0.00226152	FALSE
ENSG00000126070	ENST00000491443	AGO3	retained_intron	NA	FALSE	5.82906	0.0157635	0.431033	0.0389692	0.0657978	FALSE
ENSG00000126070	ENST00000373191	AGO3	protein_coding	2583	TRUE	4.34238	0.0371748	0.590285	0.0919004	-0.158731	FALSE
ENSG00000126070	ENST00000246314	AGO3	protein_coding	1881	FALSE	2.21565	0.136617	0.88945	0.337734	0.0410919	FALSE
ENSG00000126070	ENST00000397828	AGO3	protein_coding	690	FALSE	3.0269	0.0818944	0.778139	NA	0.0518412	FALSE
ENSG00000197948	ENST00000522126	FCHSD1	nonsense_mediated_decay	1230	FALSE	5.8284	0.0157695	0.431033	0.038984	0.0192392	FALSE
ENSG00000197948	ENST00000522386	FCHSD1	processed_transcript	NA	FALSE	3.50401	0.0612204	0.690994	0.151344	-0.0191747	FALSE
ENSG00000197948	ENST00000435817	FCHSD1	protein_coding	2073	TRUE	0.0935791	0.759675	1	1	-0.00104542	FALSE
ENSG00000197948	ENST00000523856	FCHSD1	processed_transcript	NA	FALSE	0.0468982	0.828551	1	NA	0.00339767	FALSE
ENSG00000197948	ENST00000519800	FCHSD1	protein_coding	768	FALSE	0.0402097	0.841071	1	NA	-0.00241676	FALSE
ENSG00000138303	ENST00000317168	ASCC1	protein_coding	759	FALSE	5.80007	0.0160255	0.434298	0.0396169	0.0518068	FALSE
ENSG00000138303	ENST00000672957	ASCC1	protein_coding	1074	TRUE	0.71075	0.399195	1	NA	-0.0242785	FALSE
ENSG00000138303	ENST00000672774	ASCC1	protein_coding	1134	FALSE	1.97456	0.159964	0.922764	NA	-0.0310638	FALSE
ENSG00000138303	ENST00000672940	ASCC1	protein_coding	954	FALSE	0.00922524	0.923482	1	NA	0.00353551	FALSE
ENSG00000068366	ENST00000672282	ACSL4	protein_coding	2013	FALSE	5.79953	0.0160305	0.434298	0.0396291	0.0560343	FALSE
ENSG00000068366	ENST00000672401	ACSL4	protein_coding	2013	TRUE	1.30128	0.25398	1	NA	-0.0766933	FALSE
ENSG00000068366	ENST00000348502	ACSL4	protein_coding	2013	FALSE	0.64939	0.420331	1	NA	0.020659	FALSE
ENSG00000196954	ENST00000444739	CASP4	protein_coding	1134	TRUE	5.79763	0.0160478	0.434298	0.039672	0.0142995	FALSE
ENSG00000196954	ENST00000529565	CASP4	retained_intron	NA	FALSE	5.79763	0.0160478	0.434298	0.039672	-0.0142995	FALSE
ENSG00000135148	ENST00000550051	TRAFD1	retained_intron	NA	FALSE	5.78188	0.0161922	0.436392	0.040029	-0.0146231	FALSE
ENSG00000135148	ENST00000412615	TRAFD1	protein_coding	1749	TRUE	5.78188	0.0161922	0.436392	0.040029	0.0146231	FALSE
ENSG00000186432	ENST00000334256	KPNA4	protein_coding	1566	TRUE	5.78049	0.016205	0.436392	0.0400607	-0.0331012	FALSE
ENSG00000186432	ENST00000678765	KPNA4	protein_coding	1434	FALSE	2.77532	0.0957272	0.816842	0.236649	0.0258908	FALSE
ENSG00000186432	ENST00000483437	KPNA4	protein_coding	1539	FALSE	0.190752	0.662292	1	NA	0.00721041	FALSE
ENSG00000007350	ENST00000369915	TKTL1	protein_coding	1791	TRUE	5.77032	0.0162991	0.437488	0.0402932	0.146375	TRUE
ENSG00000007350	ENST00000369912	TKTL1	protein_coding	1623	FALSE	5.77032	0.0162991	0.437488	0.0402932	-0.146375	TRUE
ENSG00000177989	ENST00000329363	ODF3B	protein_coding	762	TRUE	5.75482	0.0164435	0.439925	0.0406503	0.0272253	FALSE
ENSG00000177989	ENST00000463472	ODF3B	retained_intron	NA	FALSE	1.35695	0.244066	0.99935	0.603359	-0.0199156	FALSE
ENSG00000177989	ENST00000468249	ODF3B	retained_intron	NA	FALSE	-0.0332907	1	1	1	-0.00339758	FALSE
ENSG00000177989	ENST00000401779	ODF3B	protein_coding	729	FALSE	6.66084e-05	0.993488	1	NA	-0.00019111	FALSE
ENSG00000177989	ENST00000405135	ODF3B	protein_coding	846	FALSE	0.0580682	0.809576	1	NA	-0.00372103	FALSE
ENSG00000172530	ENST00000538234	BANP	protein_coding	1527	FALSE	5.73553	0.0166251	0.443589	0.0410991	-0.0230377	FALSE
ENSG00000172530	ENST00000479780	BANP	protein_coding	1401	FALSE	2.13484	0.143986	0.901903	NA	-0.0196501	FALSE
ENSG00000172530	ENST00000355022	BANP	protein_coding	1410	FALSE	2.9879	0.0838891	0.788152	NA	0.0287541	FALSE
ENSG00000172530	ENST00000286122	BANP	protein_coding	1560	FALSE	0.621135	0.430626	1	NA	0.0139336	FALSE
ENSG00000127054	ENST00000435064	INTS11	protein_coding	1803	TRUE	5.73112	0.0166669	0.443729	0.0412024	0.0391468	FALSE
ENSG00000127054	ENST00000462432	INTS11	processed_transcript	NA	FALSE	3.74964	0.0528188	0.664346	NA	-0.0167325	FALSE
ENSG00000127054	ENST00000478641	INTS11	retained_intron	NA	FALSE	2.44889	0.117608	0.856472	NA	-0.0160234	FALSE
ENSG00000127054	ENST00000531292	INTS11	retained_intron	NA	FALSE	0.137089	0.711192	1	NA	0.000103004	FALSE
ENSG00000127054	ENST00000533916	INTS11	retained_intron	NA	FALSE	-0.0279053	1	1	NA	0.000212115	FALSE
ENSG00000127054	ENST00000498173	INTS11	retained_intron	NA	FALSE	0.23773	0.62585	1	NA	-0.00670604	FALSE
ENSG00000169359	ENST00000643144	SLC33A1	protein_coding	1650	TRUE	5.71614	0.0168097	0.446082	0.0415554	-0.0186312	FALSE
ENSG00000169359	ENST00000646424	SLC33A1	protein_coding	1344	FALSE	1.90748	0.167244	0.93149	0.413445	0.0140951	FALSE
ENSG00000169359	ENST00000359479	SLC33A1	protein_coding	1650	FALSE	0.266484	0.6057	1	NA	0.0045361	FALSE
ENSG00000204681	ENST00000377012	GABBR1	protein_coding	2535	FALSE	5.6848	0.0171125	0.451923	0.0423039	0.0256671	FALSE
ENSG00000204681	ENST00000467259	GABBR1	retained_intron	NA	FALSE	5.6848	0.0171125	0.451923	0.0423039	-0.0256671	FALSE
ENSG00000213066	ENST00000622353	CEP43	protein_coding	1056	FALSE	5.67696	0.0171891	0.452491	0.0424935	-0.0418734	FALSE
ENSG00000213066	ENST00000349556	CEP43	protein_coding	1140	FALSE	5.67696	0.0171891	0.452491	0.0424935	0.0418734	FALSE
ENSG00000198561	ENST00000428599	CTNND1	protein_coding	2802	FALSE	5.64783	0.017477	0.458596	0.0432051	0.0861292	TRUE
ENSG00000198561	ENST00000526772	CTNND1	protein_coding	1833	FALSE	3.03913	0.0812794	0.776797	NA	-0.135013	FALSE
ENSG00000198561	ENST00000529986	CTNND1	protein_coding	2499	FALSE	0.155488	0.693345	1	NA	0.0254911	FALSE
ENSG00000198561	ENST00000534579	CTNND1	protein_coding	2640	FALSE	3.40999	0.0648028	0.70522	NA	0.0438594	FALSE
ENSG00000198561	ENST00000673683	CTNND1	protein_coding	2802	FALSE	1.74816	0.186108	0.9544	NA	-0.0204667	FALSE
ENSG00000122257	ENST00000348022	RBBP6	protein_coding	5277	FALSE	5.62754	0.0176805	0.462455	0.0437081	-0.0173731	FALSE
ENSG00000122257	ENST00000319715	RBBP6	protein_coding	5379	TRUE	1.28603	0.25678	1	0.63479	0.0335073	FALSE
ENSG00000122257	ENST00000452655	RBBP6	protein_coding	357	FALSE	0.126454	0.722138	1	1	0.000870295	FALSE
ENSG00000122257	ENST00000562430	RBBP6	retained_intron	NA	FALSE	0.050748	0.821767	1	NA	-0.00694634	FALSE
ENSG00000122257	ENST00000562683	RBBP6	protein_coding	415	FALSE	0.45133	0.501704	1	1	-0.0100581	FALSE
ENSG00000167657	ENST00000301264	DAPK3	protein_coding	1365	FALSE	5.5967	0.0179944	0.467225	0.0444841	0.0347857	FALSE
ENSG00000167657	ENST00000596311	DAPK3	protein_coding	475	FALSE	3.6071	0.0575334	0.676864	0.142229	-0.0250487	FALSE
ENSG00000167657	ENST00000595279	DAPK3	retained_intron	NA	FALSE	0.853233	0.355639	1	0.879181	-0.00973699	FALSE
ENSG00000153029	ENST00000282990	MR1	protein_coding	750	FALSE	5.59564	0.0180053	0.467225	0.044511	0.0831718	TRUE
ENSG00000153029	ENST00000367579	MR1	protein_coding	891	FALSE	-0.0127547	1	1	1	-0.00720371	FALSE
ENSG00000153029	ENST00000367580	MR1	protein_coding	1026	TRUE	0.395725	0.529305	1	1	-0.0197012	FALSE
ENSG00000153029	ENST00000367578	MR1	retained_intron	NA	FALSE	0.0436989	0.834415	1	1	-0.0148478	FALSE
ENSG00000153029	ENST00000617803	MR1	protein_coding	939	FALSE	0.0727373	0.787392	1	1	-0.039991	FALSE
ENSG00000153029	ENST00000614012	MR1	protein_coding	1026	FALSE	0.20752	0.648718	1	1	-0.00142802	FALSE
ENSG00000104915	ENST00000242770	STX10	protein_coding	663	FALSE	5.57931	0.0181739	0.468767	0.044928	-0.0240166	FALSE
ENSG00000104915	ENST00000589083	STX10	protein_coding	741	FALSE	2.31679	0.127984	0.881433	0.316392	0.0199955	FALSE
ENSG00000104915	ENST00000587230	STX10	protein_coding	750	TRUE	0.104571	0.746412	1	NA	0.00763054	FALSE
ENSG00000104915	ENST00000588848	STX10	protein_coding	367	FALSE	0.110012	0.740131	1	NA	-0.00360944	FALSE
ENSG00000185187	ENST00000526395	SIGIRR	protein_coding	428	FALSE	5.57774	0.0181902	0.468767	0.0449681	0.0207403	FALSE
ENSG00000185187	ENST00000528845	SIGIRR	protein_coding	393	FALSE	0.0885781	0.765993	1	NA	0.00143336	FALSE
ENSG00000185187	ENST00000431843	SIGIRR	protein_coding	1233	TRUE	0.352286	0.552822	1	NA	-0.00788797	FALSE
ENSG00000185187	ENST00000527987	SIGIRR	retained_intron	NA	FALSE	0.405851	0.524083	1	NA	-0.0147013	FALSE
ENSG00000185187	ENST00000531205	SIGIRR	protein_coding	1515	FALSE	-0.0447467	1	1	NA	0.000415622	FALSE
ENSG00000114978	ENST00000396049	MOB1A	protein_coding	651	TRUE	5.57286	0.0182409	0.468767	0.0450936	-0.017945	FALSE
ENSG00000114978	ENST00000497054	MOB1A	processed_transcript	NA	FALSE	5.57286	0.0182409	0.468767	0.0450936	0.017945	FALSE
ENSG00000100077	ENST00000324198	GRK3	protein_coding	2067	TRUE	5.56292	0.0183448	0.468767	0.0453505	-0.0447536	FALSE
ENSG00000100077	ENST00000619906	GRK3	protein_coding	1164	FALSE	5.56292	0.0183448	0.468767	0.0453505	0.0447536	FALSE
ENSG00000163933	ENST00000296292	RFT1	protein_coding	1626	TRUE	5.56011	0.0183743	0.468767	0.0454232	-0.0399614	FALSE
ENSG00000163933	ENST00000394738	RFT1	protein_coding	1509	FALSE	5.56011	0.0183743	0.468767	0.0454232	0.0399614	FALSE
ENSG00000173230	ENST00000482512	GOLGB1	nonsense_mediated_decay	120	FALSE	5.55965	0.0183791	0.468767	0.0454352	0.00317871	FALSE
ENSG00000173230	ENST00000393667	GOLGB1	protein_coding	9810	FALSE	0.00368309	0.951607	1	NA	-0.00459585	FALSE
ENSG00000173230	ENST00000614479	GOLGB1	protein_coding	9555	FALSE	0.0272824	0.868807	1	1	0.00141714	FALSE
ENSG00000123200	ENST00000464597	ZC3H13	protein_coding	350	FALSE	5.55014	0.0184792	0.470588	0.0456827	-0.0177258	FALSE
ENSG00000123200	ENST00000242848	ZC3H13	protein_coding	5007	FALSE	0.0790873	0.778538	1	NA	0.0205851	FALSE
ENSG00000123200	ENST00000282007	ZC3H13	protein_coding	4695	FALSE	0.0369105	0.847647	1	NA	-0.0028593	FALSE
ENSG00000079263	ENST00000373645	SP140	protein_coding	519	FALSE	5.51917	0.0188091	0.475816	0.0464983	0.0406783	FALSE
ENSG00000079263	ENST00000392045	SP140	protein_coding	2604	TRUE	3.20025	0.0736269	0.741696	0.182014	-0.0309286	FALSE
ENSG00000079263	ENST00000417495	SP140	protein_coding	2262	FALSE	1.23527	0.266385	1	0.658533	-0.0186919	FALSE
ENSG00000079263	ENST00000543928	SP140	retained_intron	NA	FALSE	0.896803	0.34364	1	0.849518	0.00995816	FALSE
ENSG00000079263	ENST00000343805	SP140	protein_coding	2424	FALSE	0.0653529	0.798227	1	1	-0.00101597	FALSE
ENSG00000011451	ENST00000389282	WIZ	protein_coding	2499	FALSE	5.50948	0.0189137	0.476437	0.0467568	0.0504462	FALSE
ENSG00000011451	ENST00000643092	WIZ	protein_coding	5100	FALSE	0.0154966	0.900931	1	NA	-0.00874561	FALSE
ENSG00000011451	ENST00000600632	WIZ	retained_intron	NA	FALSE	1.73007	0.188402	0.956001	NA	-0.0599956	FALSE
ENSG00000011451	ENST00000545156	WIZ	protein_coding	2898	FALSE	0.34707	0.555777	1	NA	0.0182951	FALSE
ENSG00000165782	ENST00000250489	PIP4P1	protein_coding	834	TRUE	5.50693	0.0189413	0.476437	0.046825	0.0265821	FALSE
ENSG00000165782	ENST00000398020	PIP4P1	protein_coding	855	FALSE	1.55036	0.213082	0.979054	0.526762	-0.0160186	FALSE
ENSG00000165782	ENST00000557041	PIP4P1	retained_intron	NA	FALSE	0.496404	0.481084	1	NA	-0.00721058	FALSE
ENSG00000165782	ENST00000554028	PIP4P1	retained_intron	NA	FALSE	0.222685	0.637002	1	NA	-0.0033529	FALSE
ENSG00000146828	ENST00000354161	SLC12A9	protein_coding	2745	TRUE	5.50058	0.0190102	0.476794	0.0469954	0.056377	FALSE
ENSG00000146828	ENST00000497958	SLC12A9	retained_intron	NA	FALSE	1.62946	0.201778	0.974045	0.498818	-0.0239653	FALSE
ENSG00000146828	ENST00000475687	SLC12A9	retained_intron	NA	FALSE	-0.0821678	1	1	NA	0.00476897	FALSE
ENSG00000146828	ENST00000467972	SLC12A9	retained_intron	NA	FALSE	0.911304	0.339769	1	NA	-0.0140348	FALSE
ENSG00000146828	ENST00000487651	SLC12A9	retained_intron	NA	FALSE	2.02414	0.154817	0.913308	NA	-0.0231459	FALSE
ENSG00000170448	ENST00000502448	NFXL1	retained_intron	NA	FALSE	5.49548	0.0190657	0.476794	0.0471326	-0.102785	TRUE
ENSG00000170448	ENST00000329043	NFXL1	protein_coding	2736	FALSE	-0.045301	1	1	NA	0.00632784	FALSE
ENSG00000170448	ENST00000507489	NFXL1	protein_coding	2736	TRUE	0.46566	0.494991	1	NA	-0.0111121	FALSE
ENSG00000170448	ENST00000381538	NFXL1	protein_coding	2736	FALSE	-0.348098	1	1	NA	0.107569	FALSE
ENSG00000177239	ENST00000371589	MAN1B1	protein_coding	2100	TRUE	5.49492	0.0190718	0.476794	0.0471476	0.0326626	FALSE
ENSG00000177239	ENST00000536349	MAN1B1	retained_intron	NA	FALSE	3.24847	0.0714902	0.734275	0.176732	-0.0142089	FALSE
ENSG00000177239	ENST00000371587	MAN1B1	nonsense_mediated_decay	429	FALSE	1.28277	0.257385	1	NA	-0.00830276	FALSE
ENSG00000177239	ENST00000480100	MAN1B1	retained_intron	NA	FALSE	0.908409	0.340537	1	NA	-0.010151	FALSE
ENSG00000125730	ENST00000601475	C3	retained_intron	NA	FALSE	5.48779	0.0191497	0.476962	0.0473403	-0.0441753	FALSE
ENSG00000125730	ENST00000596238	C3	retained_intron	NA	FALSE	3.61306	0.0573276	0.675925	0.14172	0.0744523	FALSE
ENSG00000125730	ENST00000245907	C3	protein_coding	4992	TRUE	2.96988	0.0848282	0.792245	0.209705	0.00132101	FALSE
ENSG00000125730	ENST00000599899	C3	retained_intron	NA	FALSE	1.55437	0.212491	0.979054	NA	-0.0324856	FALSE
ENSG00000125730	ENST00000594936	C3	retained_intron	NA	FALSE	-0.0426659	1	1	1	0.000887586	FALSE
ENSG00000168389	ENST00000372811	MFSD2A	protein_coding	1593	TRUE	5.48697	0.0191587	0.476962	0.0473625	0.0596114	FALSE
ENSG00000168389	ENST00000481612	MFSD2A	processed_transcript	NA	FALSE	2.5454	0.110616	0.84181	0.273455	-0.0288217	FALSE
ENSG00000168389	ENST00000480630	MFSD2A	processed_transcript	NA	FALSE	1.07077	0.300771	1	0.743541	-0.0173784	FALSE
ENSG00000168389	ENST00000459917	MFSD2A	processed_transcript	NA	FALSE	0.377969	0.538692	1	NA	-0.0134113	FALSE
ENSG00000172590	ENST00000553965	MRPL52	retained_intron	NA	FALSE	5.48338	0.0191981	0.476962	0.0474598	-0.0250348	FALSE
ENSG00000172590	ENST00000432849	MRPL52	protein_coding	333	FALSE	3.86324	0.049355	0.645651	0.122011	0.0168303	FALSE
ENSG00000172590	ENST00000553711	MRPL52	protein_coding	195	FALSE	0.527092	0.467832	1	NA	-0.00831885	FALSE
ENSG00000172590	ENST00000556840	MRPL52	protein_coding	195	FALSE	0.99754	0.317907	1	NA	0.0165234	FALSE
ENSG00000121964	ENST00000392871	GTDC1	nonsense_mediated_decay	1131	FALSE	5.48103	0.0192239	0.476962	0.0475237	-0.128485	TRUE
ENSG00000121964	ENST00000409298	GTDC1	protein_coding	1023	FALSE	-0.0466063	1	1	NA	-0.000896284	FALSE
ENSG00000121964	ENST00000344850	GTDC1	protein_coding	1377	FALSE	0.764264	0.381998	1	NA	0.129382	FALSE
ENSG00000110756	ENST00000537258	HPS5	protein_coding	792	FALSE	5.47472	0.0192934	0.477243	0.0476955	0.0327915	FALSE
ENSG00000110756	ENST00000396253	HPS5	protein_coding	3048	FALSE	0.59007	0.442392	1	1	0.00579224	FALSE
ENSG00000110756	ENST00000349215	HPS5	protein_coding	3390	TRUE	1.35217	0.244899	1	NA	-0.0385837	FALSE
ENSG00000205302	ENST00000507321	SNX2	retained_intron	NA	FALSE	5.46131	0.0194421	0.479389	0.0480631	-0.0829873	TRUE
ENSG00000205302	ENST00000505854	SNX2	retained_intron	NA	FALSE	-0.428874	1	1	NA	0.0362367	FALSE
ENSG00000205302	ENST00000510372	SNX2	processed_transcript	NA	FALSE	-0.623596	1	1	NA	0.0467507	FALSE
ENSG00000112773	ENST00000369756	TENT5A	protein_coding	1572	FALSE	5.45594	0.0195019	0.479389	0.048211	-0.0867366	TRUE
ENSG00000112773	ENST00000320172	TENT5A	protein_coding	1329	TRUE	5.45594	0.0195019	0.479389	0.048211	0.0867366	TRUE
ENSG00000025708	ENST00000252029	TYMP	protein_coding	1449	TRUE	5.45128	0.019554	0.479389	0.0483397	0.042323	FALSE
ENSG00000025708	ENST00000487162	TYMP	retained_intron	NA	FALSE	1.9164	0.166254	0.93149	0.411	-0.0212734	FALSE
ENSG00000025708	ENST00000487577	TYMP	protein_coding	1449	FALSE	1.8691	0.171578	0.936249	0.424161	-0.0210496	FALSE
ENSG00000147439	ENST00000519513	BIN3	protein_coding	600	FALSE	5.44971	0.0195716	0.479389	0.0483831	-0.0475728	FALSE
ENSG00000147439	ENST00000276416	BIN3	protein_coding	762	TRUE	-0.470756	1	1	1	0.0388156	FALSE
ENSG00000147439	ENST00000520489	BIN3	retained_intron	NA	FALSE	1.34986	0.245302	1	NA	-0.0232599	FALSE
ENSG00000147439	ENST00000399977	BIN3	protein_coding	618	FALSE	1.98877	0.158469	0.919122	NA	0.0320171	FALSE
ENSG00000196663	ENST00000359520	TECPR2	protein_coding	4236	TRUE	5.44853	0.0195848	0.479389	0.0484158	-0.042503	FALSE
ENSG00000196663	ENST00000558678	TECPR2	protein_coding	3804	FALSE	1.108	0.292517	1	0.723135	-0.00842311	FALSE
ENSG00000196663	ENST00000559124	TECPR2	retained_intron	NA	FALSE	7.18616	0.00734681	0.292743	NA	0.0509261	FALSE
ENSG00000052749	ENST00000536831	RRP12	protein_coding	3894	FALSE	5.43929	0.0196887	0.48106	0.0486727	0.173351	TRUE
ENSG00000052749	ENST00000370992	RRP12	protein_coding	3894	TRUE	-0.250181	1	1	NA	-0.00372339	FALSE
ENSG00000052749	ENST00000621606	RRP12	processed_transcript	NA	FALSE	-2.79438	1	1	NA	-0.169627	FALSE
ENSG00000090581	ENST00000527137	GNPTG	protein_coding	186	FALSE	5.43725	0.0197117	0.48106	0.0487296	-0.0267895	FALSE
ENSG00000090581	ENST00000204679	GNPTG	protein_coding	918	TRUE	6.94823	0.00839022	0.314154	NA	0.0438127	FALSE
ENSG00000090581	ENST00000527076	GNPTG	retained_intron	NA	FALSE	0.885087	0.346812	1	NA	-0.0170232	FALSE
ENSG00000135315	ENST00000617909	CEP162	protein_coding	3984	FALSE	5.4288	0.0198072	0.481804	0.0489657	0.126702	TRUE
ENSG00000135315	ENST00000461137	CEP162	processed_transcript	NA	FALSE	0.382549	0.536242	1	NA	-0.0276176	FALSE
ENSG00000135315	ENST00000403245	CEP162	protein_coding	4212	TRUE	-0.158726	1	1	NA	-0.0990845	FALSE
ENSG00000167792	ENST00000322776	NDUFV1	protein_coding	1395	TRUE	5.4278	0.0198186	0.481804	0.0489939	0.0300549	FALSE
ENSG00000167792	ENST00000528314	NDUFV1	protein_coding	158	FALSE	3.95906	0.0466198	0.631872	NA	-0.0219406	FALSE
ENSG00000167792	ENST00000528377	NDUFV1	retained_intron	NA	FALSE	0.901513	0.342376	1	NA	-0.00811433	FALSE
ENSG00000088298	ENST00000374491	EDEM2	protein_coding	1626	FALSE	5.42418	0.0198597	0.481804	0.0490955	-0.052605	FALSE
ENSG00000088298	ENST00000374492	EDEM2	protein_coding	1737	TRUE	5.42418	0.0198597	0.481804	0.0490955	0.052605	FALSE
ENSG00000092847	ENST00000674304	AGO1	protein_coding	2574	FALSE	5.40499	0.0200793	0.486411	0.0496382	0.0620589	FALSE
ENSG00000092847	ENST00000373204	AGO1	protein_coding	2574	TRUE	1.09589	0.295169	1	NA	-0.0306633	FALSE
ENSG00000092847	ENST00000674426	AGO1	protein_coding	2676	FALSE	1.17153	0.279088	1	NA	-0.0313957	FALSE
ENSG00000153443	ENST00000590891	UBALD1	protein_coding	639	FALSE	5.39726	0.0201684	0.486678	0.0498586	-0.0369466	FALSE
ENSG00000153443	ENST00000283474	UBALD1	protein_coding	534	TRUE	5.39726	0.0201684	0.486678	0.0498586	0.0369466	FALSE
ENSG00000143889	ENST00000449105	HNRNPLL	protein_coding	1629	TRUE	5.38863	0.0202683	0.486678	0.0501057	-0.0489927	FALSE
ENSG00000143889	ENST00000409636	HNRNPLL	protein_coding	1614	FALSE	1.45944	0.22702	0.987451	0.561219	-0.0119065	FALSE
ENSG00000143889	ENST00000358367	HNRNPLL	protein_coding	1614	FALSE	1.00664	0.315708	1	0.780466	-0.0182926	FALSE
ENSG00000143889	ENST00000272249	HNRNPLL	nonsense_mediated_decay	653	FALSE	-0.749965	1	1	NA	0.0342273	FALSE
ENSG00000143889	ENST00000409328	HNRNPLL	protein_coding	1527	FALSE	-0.0941075	1	1	1	0.00504428	FALSE
ENSG00000143889	ENST00000410076	HNRNPLL	protein_coding	828	FALSE	-0.32714	1	1	NA	0.02416	FALSE
ENSG00000143889	ENST00000608859	HNRNPLL	protein_coding	1629	FALSE	0.00855668	0.926299	1	NA	0.0157603	FALSE
ENSG00000263753	ENST00000671289	LINC00667	lncRNA	NA	FALSE	5.38347	0.0203285	0.487408	0.0502543	-0.0432746	FALSE
ENSG00000263753	ENST00000580684	LINC00667	lncRNA	NA	FALSE	0.0481928	0.826238	1	NA	0.00714149	FALSE
ENSG00000263753	ENST00000668807	LINC00667	lncRNA	NA	FALSE	0.902092	0.342221	1	NA	0.0268431	FALSE
ENSG00000263753	ENST00000666552	LINC00667	lncRNA	NA	FALSE	-0.105102	1	1	NA	0.00436329	FALSE
ENSG00000263753	ENST00000670993	LINC00667	lncRNA	NA	FALSE	-0.28287	1	1	NA	0.00492668	FALSE
ENSG00000107938	ENST00000337623	EDRF1	protein_coding	3615	FALSE	5.37576	0.0204185	0.488851	0.0504767	0.0437821	FALSE
ENSG00000107938	ENST00000356792	EDRF1	protein_coding	3717	TRUE	-0.160835	1	1	NA	0.00148991	FALSE
ENSG00000107938	ENST00000525091	EDRF1	retained_intron	NA	FALSE	-0.0473997	1	1	NA	-0.00819505	FALSE
ENSG00000107938	ENST00000368813	EDRF1	protein_coding	954	FALSE	0.00791582	0.929105	1	NA	-0.0144295	FALSE
ENSG00000107938	ENST00000469725	EDRF1	retained_intron	NA	FALSE	-0.0536181	1	1	NA	-0.00356371	FALSE
ENSG00000107938	ENST00000368812	EDRF1	retained_intron	NA	FALSE	0.0432196	0.835312	1	NA	-0.0190838	FALSE
ENSG00000071564	ENST00000588136	TCF3	protein_coding	1956	FALSE	5.35296	0.0206872	0.492409	0.051141	0.0818657	FALSE
ENSG00000071564	ENST00000611869	TCF3	protein_coding	1956	FALSE	1.92031	0.165822	0.93149	0.409931	-0.106176	FALSE
ENSG00000071564	ENST00000262965	TCF3	protein_coding	1965	TRUE	-0.155096	1	1	NA	-0.029526	FALSE
ENSG00000071564	ENST00000585731	TCF3	protein_coding	480	FALSE	0.70406	0.401423	1	NA	0.0538368	FALSE
ENSG00000135387	ENST00000532820	CAPRIN1	protein_coding	2130	FALSE	5.33268	0.0209292	0.49457	0.0517394	-0.0331831	FALSE
ENSG00000135387	ENST00000533657	CAPRIN1	processed_transcript	NA	FALSE	4.0398	0.044439	0.6199	0.109858	0.0286265	FALSE
ENSG00000135387	ENST00000389645	CAPRIN1	protein_coding	2085	FALSE	0.195457	0.658413	1	1	0.00455667	FALSE
ENSG00000132475	ENST00000587560	H3-3B	protein_coding	411	FALSE	5.33029	0.0209579	0.49457	0.0518104	0.013586	FALSE
ENSG00000132475	ENST00000254810	H3-3B	protein_coding	411	TRUE	0.192694	0.660684	1	NA	0.000301017	FALSE
ENSG00000132475	ENST00000592643	H3-3B	protein_coding	342	FALSE	0.071281	0.789481	1	NA	-0.0067551	FALSE
ENSG00000132475	ENST00000589599	H3-3B	protein_coding	411	FALSE	0.107079	0.743495	1	1	-0.00713193	FALSE
ENSG00000149016	ENST00000476907	TUT1	protein_coding	2625	TRUE	5.33021	0.0209589	0.49457	0.0518128	-0.083442	FALSE
ENSG00000149016	ENST00000308436	TUT1	protein_coding	2739	FALSE	5.33021	0.0209589	0.49457	0.0518128	0.083442	FALSE
ENSG00000124731	ENST00000244709	TREM1	protein_coding	705	TRUE	5.32056	0.0210752	0.495031	0.0521004	-0.0226374	FALSE
ENSG00000124731	ENST00000589614	TREM1	protein_coding	753	FALSE	2.79155	0.0947626	0.816842	0.234264	0.0197837	FALSE
ENSG00000124731	ENST00000334475	TREM1	protein_coding	453	FALSE	0.237918	0.625714	1	1	-0.00148719	FALSE
ENSG00000124731	ENST00000589695	TREM1	retained_intron	NA	FALSE	0.0887179	0.765814	1	1	0.00434093	FALSE
ENSG00000172869	ENST00000502516	DMXL1	processed_transcript	NA	FALSE	5.32004	0.0210815	0.495031	0.0521159	-0.0360574	FALSE
ENSG00000172869	ENST00000503802	DMXL1	protein_coding	1767	FALSE	0.964731	0.325998	1	NA	0.0285712	FALSE
ENSG00000172869	ENST00000311085	DMXL1	protein_coding	9084	FALSE	0.123124	0.725671	1	NA	0.00393197	FALSE
ENSG00000172869	ENST00000505312	DMXL1	processed_transcript	NA	FALSE	0.261136	0.609341	1	NA	0.00355421	FALSE
ENSG00000135899	ENST00000258382	SP110	protein_coding	1650	FALSE	5.30996	0.0212039	0.495031	0.0524184	0.0365717	FALSE
ENSG00000135899	ENST00000258381	SP110	protein_coding	2142	TRUE	2.75169	0.097152	0.819837	NA	-0.0181352	FALSE
ENSG00000135899	ENST00000489597	SP110	retained_intron	NA	FALSE	1.7704	0.183332	0.950057	NA	-0.0184365	FALSE
ENSG00000144524	ENST00000350033	COPS7B	protein_coding	795	TRUE	5.3029	0.0212899	0.495031	0.0526311	0.0481776	FALSE
ENSG00000144524	ENST00000611614	COPS7B	protein_coding	630	FALSE	-0.245904	1	1	NA	-0.000464291	FALSE
ENSG00000144524	ENST00000410024	COPS7B	protein_coding	795	FALSE	-0.0973375	1	1	NA	-0.0160198	FALSE
ENSG00000144524	ENST00000410017	COPS7B	protein_coding	837	FALSE	-0.449469	1	1	NA	-0.0202903	FALSE
ENSG00000144524	ENST00000488111	COPS7B	retained_intron	NA	FALSE	-0.069186	1	1	NA	-0.0114033	FALSE
ENSG00000197530	ENST00000470373	MIB2	retained_intron	NA	FALSE	5.3007	0.0213168	0.495031	0.0526977	-0.0389338	FALSE
ENSG00000197530	ENST00000479659	MIB2	retained_intron	NA	FALSE	0.0568971	0.811469	1	NA	0.00591475	FALSE
ENSG00000197530	ENST00000489635	MIB2	nonsense_mediated_decay	387	FALSE	3.58901	0.0581629	0.676932	NA	0.0235524	FALSE
ENSG00000197530	ENST00000511502	MIB2	retained_intron	NA	FALSE	-0.0246523	1	1	NA	0.00589064	FALSE
ENSG00000197530	ENST00000505370	MIB2	retained_intron	NA	FALSE	-0.0178095	1	1	NA	0.003576	FALSE
ENSG00000101363	ENST00000373606	MANBAL	protein_coding	258	TRUE	5.29703	0.0213618	0.495031	0.0528088	-0.0480125	FALSE
ENSG00000101363	ENST00000397152	MANBAL	protein_coding	258	FALSE	5.29703	0.0213618	0.495031	0.0528088	0.0480125	FALSE
ENSG00000223501	ENST00000495981	VPS52	processed_transcript	NA	FALSE	5.29244	0.0214182	0.495031	0.0529481	0.0404691	FALSE
ENSG00000223501	ENST00000445902	VPS52	protein_coding	2172	TRUE	-0.250774	1	1	NA	-0.00902727	FALSE
ENSG00000223501	ENST00000493674	VPS52	processed_transcript	NA	FALSE	0.278971	0.597376	1	NA	-0.00555915	FALSE
ENSG00000223501	ENST00000471309	VPS52	processed_transcript	NA	FALSE	2.70408	0.100092	0.820686	NA	-0.0258827	FALSE
ENSG00000152700	ENST00000402673	SAR1B	protein_coding	597	TRUE	5.27245	0.0216655	0.495031	0.0535595	-0.0380121	FALSE
ENSG00000152700	ENST00000439578	SAR1B	protein_coding	597	FALSE	5.27245	0.0216655	0.495031	0.0535595	0.0380121	FALSE
ENSG00000143393	ENST00000368873	PI4KB	protein_coding	2451	TRUE	5.26731	0.0217296	0.495031	0.053718	-0.0508377	FALSE
ENSG00000143393	ENST00000368874	PI4KB	protein_coding	2406	FALSE	0.236737	0.626573	1	NA	0.0150113	FALSE
ENSG00000143393	ENST00000368875	PI4KB	protein_coding	2487	FALSE	1.04031	0.307748	1	NA	0.0334558	FALSE
ENSG00000143393	ENST00000368872	PI4KB	protein_coding	2406	FALSE	0.0088627	0.924996	1	NA	0.000619956	FALSE
ENSG00000143393	ENST00000489889	PI4KB	protein_coding	552	FALSE	-0.0115394	1	1	NA	0.00175065	FALSE
ENSG00000157259	ENST00000287957	GATAD1	protein_coding	810	TRUE	5.26712	0.0217319	0.495031	0.0537237	0.0303441	FALSE
ENSG00000157259	ENST00000493878	GATAD1	retained_intron	NA	FALSE	5.26712	0.0217319	0.495031	0.0537237	-0.0303441	FALSE
ENSG00000197601	ENST00000354817	FAR1	protein_coding	1548	TRUE	5.25802	0.0218459	0.495031	0.0540055	0.0613369	FALSE
ENSG00000197601	ENST00000532502	FAR1	protein_coding	420	FALSE	5.25802	0.0218459	0.495031	0.0540055	-0.0613369	FALSE
ENSG00000022840	ENST00000544805	RNF10	retained_intron	NA	FALSE	5.2569	0.0218599	0.495031	0.0540402	0.0292153	FALSE
ENSG00000022840	ENST00000325954	RNF10	protein_coding	2436	TRUE	0.475288	0.490564	1	1	-0.0202425	FALSE
ENSG00000022840	ENST00000413266	RNF10	protein_coding	2451	FALSE	0.297677	0.585343	1	NA	-0.00897281	FALSE
ENSG00000115839	ENST00000442034	RAB3GAP1	protein_coding	2967	FALSE	5.25175	0.0219247	0.495031	0.0542003	-0.00708595	FALSE
ENSG00000115839	ENST00000264158	RAB3GAP1	protein_coding	2946	TRUE	0.644904	0.42194	1	1	0.0214444	FALSE
ENSG00000115839	ENST00000425393	RAB3GAP1	protein_coding	177	FALSE	0.459578	0.497821	1	NA	-0.0174129	FALSE
ENSG00000115839	ENST00000539493	RAB3GAP1	protein_coding	2808	FALSE	0.0342977	0.853075	1	NA	0.00305439	FALSE
ENSG00000153561	ENST00000472843	RMND5A	processed_transcript	NA	FALSE	5.24653	0.0219906	0.495031	0.0543634	0.0772709	FALSE
ENSG00000153561	ENST00000283632	RMND5A	protein_coding	1176	TRUE	5.24653	0.0219906	0.495031	0.0543634	-0.0772709	FALSE
ENSG00000142687	ENST00000373266	KIAA0319L	protein_coding	1461	FALSE	5.24614	0.0219956	0.495031	0.0543755	0.0209361	FALSE
ENSG00000142687	ENST00000473423	KIAA0319L	retained_intron	NA	FALSE	2.38676	0.122367	0.866129	0.302505	-0.0158157	FALSE
ENSG00000142687	ENST00000485551	KIAA0319L	processed_transcript	NA	FALSE	2.07842	0.149395	0.909422	0.369322	-0.021011	FALSE
ENSG00000142687	ENST00000325722	KIAA0319L	protein_coding	3150	TRUE	1.28547	0.256885	1	0.63505	0.0158907	FALSE
ENSG00000198521	ENST00000598381	ZNF43	protein_coding	2412	FALSE	5.24329	0.0220316	0.495031	0.0544646	0.0758683	FALSE
ENSG00000198521	ENST00000354959	ZNF43	protein_coding	2430	TRUE	-0.674359	1	1	NA	-0.0517576	FALSE
ENSG00000198521	ENST00000357491	ZNF43	protein_coding	2457	FALSE	-0.0072773	1	1	NA	-0.0241107	FALSE
ENSG00000243279	ENST00000553851	PRAF2	protein_coding	537	TRUE	5.23748	0.0221053	0.495031	0.0546469	0.0190493	FALSE
ENSG00000243279	ENST00000376386	PRAF2	protein_coding	483	FALSE	5.23748	0.0221053	0.495031	0.0546469	-0.0190493	FALSE
ENSG00000132780	ENST00000481782	NASP	retained_intron	NA	FALSE	5.23706	0.0221106	0.495031	0.0546598	-0.0259071	FALSE
ENSG00000132780	ENST00000464190	NASP	retained_intron	NA	FALSE	2.1495	0.142616	0.901471	NA	-0.0188746	FALSE
ENSG00000132780	ENST00000351223	NASP	protein_coding	1350	FALSE	8.49664	0.00355803	0.209898	NA	0.0447818	FALSE
ENSG00000170581	ENST00000557417	STAT2	retained_intron	NA	FALSE	5.22746	0.0222329	0.496082	0.0549623	-0.0175939	FALSE
ENSG00000170581	ENST00000556539	STAT2	processed_transcript	NA	FALSE	1.62946	0.201777	0.974045	0.498816	0.0126864	FALSE
ENSG00000170581	ENST00000314128	STAT2	protein_coding	2556	TRUE	1.38797	0.238749	0.997677	0.590215	0.00958515	FALSE
ENSG00000170581	ENST00000557252	STAT2	processed_transcript	NA	FALSE	0.32253	0.570091	1	NA	-0.00467767	FALSE
ENSG00000125746	ENST00000592433	EML2	retained_intron	NA	FALSE	5.21941	0.0223361	0.497032	0.0552174	-0.0260796	FALSE
ENSG00000125746	ENST00000245925	EML2	protein_coding	1950	TRUE	5.88827	0.015242	0.429246	NA	0.0402278	FALSE
ENSG00000125746	ENST00000536630	EML2	protein_coding	2391	FALSE	-0.133927	1	1	1	-0.00459093	FALSE
ENSG00000125746	ENST00000592482	EML2	retained_intron	NA	FALSE	0.0859314	0.769415	1	NA	0.000252539	FALSE
ENSG00000125746	ENST00000588000	EML2	retained_intron	NA	FALSE	0.574908	0.448315	1	NA	-0.00980984	FALSE
ENSG00000160710	ENST00000649042	ADAR	protein_coding	2796	FALSE	5.214	0.0224058	0.497172	0.0553896	0.0287217	FALSE
ENSG00000160710	ENST00000368474	ADAR	protein_coding	3681	TRUE	2.46986	0.116048	0.853447	0.286884	-0.0239117	FALSE
ENSG00000160710	ENST00000529168	ADAR	protein_coding	3603	FALSE	2.40909	0.120633	0.862414	0.298218	0.0114644	FALSE
ENSG00000160710	ENST00000492630	ADAR	retained_intron	NA	FALSE	1.40624	0.235682	0.997677	NA	-0.0162744	FALSE
ENSG00000131370	ENST00000408919	SH3BP5	protein_coding	897	FALSE	5.20857	0.0224758	0.49744	0.0555628	-0.0512329	FALSE
ENSG00000131370	ENST00000383791	SH3BP5	protein_coding	1368	TRUE	3.77521	0.0520173	0.658752	0.128593	0.04497	FALSE
ENSG00000131370	ENST00000426925	SH3BP5	protein_coding	897	FALSE	0.246989	0.619204	1	1	0.00626288	FALSE
ENSG00000141258	ENST00000426855	SGSM2	protein_coding	3021	FALSE	5.2019	0.0225622	0.498029	0.0557762	-0.0232519	FALSE
ENSG00000141258	ENST00000572841	SGSM2	retained_intron	NA	FALSE	1.59014	0.207305	0.978077	0.512483	0.00964008	FALSE
ENSG00000141258	ENST00000268989	SGSM2	protein_coding	3156	TRUE	1.7169	0.190093	0.957638	NA	0.024323	FALSE
ENSG00000141258	ENST00000574857	SGSM2	retained_intron	NA	FALSE	0.921618	0.337051	1	NA	-0.0107112	FALSE
ENSG00000096746	ENST00000481819	HNRNPH3	processed_transcript	NA	FALSE	5.20183	0.0225632	0.498029	0.0557787	-0.0228284	FALSE
ENSG00000096746	ENST00000265866	HNRNPH3	protein_coding	1041	TRUE	2.71803	0.0992205	0.820686	NA	0.0216067	FALSE
ENSG00000096746	ENST00000467249	HNRNPH3	processed_transcript	NA	FALSE	0.0528511	0.818174	1	1	0.00251109	FALSE
ENSG00000096746	ENST00000354695	HNRNPH3	protein_coding	996	FALSE	0.327385	0.567203	1	NA	0.00427353	FALSE
ENSG00000096746	ENST00000478698	HNRNPH3	processed_transcript	NA	FALSE	-0.0153673	1	1	1	-0.00556287	FALSE
ENSG00000065357	ENST00000550957	DGKA	retained_intron	NA	FALSE	5.19332	0.0226738	0.499799	0.0560522	-0.02173	FALSE
ENSG00000065357	ENST00000331886	DGKA	protein_coding	2208	TRUE	0.219885	0.639127	1	NA	0.00233719	FALSE
ENSG00000065357	ENST00000549097	DGKA	retained_intron	NA	FALSE	0.240954	0.623518	1	NA	-0.0084923	FALSE
ENSG00000065357	ENST00000546895	DGKA	retained_intron	NA	FALSE	0.119745	0.729311	1	NA	-0.00784337	FALSE
ENSG00000065357	ENST00000548491	DGKA	retained_intron	NA	FALSE	5.27748	0.021603	0.495031	NA	0.0357285	FALSE
ENSG00000092931	ENST00000590514	MFSD11	protein_coding	1350	FALSE	5.18585	0.0227715	0.501279	0.0562938	0.0832564	FALSE
ENSG00000092931	ENST00000590393	MFSD11	protein_coding	126	FALSE	2.85539	0.091068	0.807306	0.225131	-0.0182984	FALSE
ENSG00000092931	ENST00000588460	MFSD11	protein_coding	1350	TRUE	0.507381	0.476275	1	1	-0.0350963	FALSE
ENSG00000092931	ENST00000621483	MFSD11	protein_coding	1350	FALSE	0.478169	0.489253	1	1	-0.0246443	FALSE
ENSG00000092931	ENST00000355954	MFSD11	protein_coding	1194	FALSE	0.0542638	0.815803	1	NA	-0.00521732	FALSE
ENSG00000126883	ENST00000483497	NUP214	protein_coding	2751	FALSE	5.1816	0.0228273	0.501287	0.0564316	0.0476945	FALSE
ENSG00000126883	ENST00000652454	NUP214	protein_coding	6237	FALSE	4.1483	0.0416763	0.608615	0.103029	-0.0391214	FALSE
ENSG00000126883	ENST00000411637	NUP214	protein_coding	6243	FALSE	2.68778	0.101121	0.820686	NA	-0.0206971	FALSE
ENSG00000126883	ENST00000451030	NUP214	protein_coding	4560	FALSE	0.186723	0.665658	1	NA	0.012124	FALSE
ENSG00000141504	ENST00000269298	SAT2	protein_coding	513	TRUE	5.18116	0.022833	0.501287	0.0564458	0.0227608	FALSE
ENSG00000141504	ENST00000570914	SAT2	retained_intron	NA	FALSE	1.49735	0.221079	0.983902	NA	-0.018505	FALSE
ENSG00000141504	ENST00000380466	SAT2	processed_transcript	NA	FALSE	0.311878	0.57653	1	1	0.004216	FALSE
ENSG00000141504	ENST00000571074	SAT2	nonsense_mediated_decay	126	FALSE	0.225066	0.635207	1	NA	0.00672584	FALSE
ENSG00000141504	ENST00000575114	SAT2	retained_intron	NA	FALSE	1.31692	0.251146	1	NA	-0.0151976	FALSE
ENSG00000204634	ENST00000376840	TBC1D8	protein_coding	3423	FALSE	5.17554	0.0229071	0.502241	0.0566289	0.0438192	FALSE
ENSG00000204634	ENST00000473937	TBC1D8	retained_intron	NA	FALSE	4.5595	0.0327367	0.565079	0.0809288	-0.0309561	FALSE
ENSG00000204634	ENST00000409318	TBC1D8	protein_coding	3468	TRUE	0.231353	0.630523	1	NA	-0.0128631	FALSE
ENSG00000013563	ENST00000309585	DNASE1L1	protein_coding	909	FALSE	5.12415	0.0235951	0.507998	0.0583298	0.0555028	FALSE
ENSG00000013563	ENST00000014935	DNASE1L1	protein_coding	909	FALSE	2.22051	0.136188	0.889021	0.336672	-0.038761	FALSE
ENSG00000013563	ENST00000369808	DNASE1L1	protein_coding	909	FALSE	0.748427	0.386975	1	NA	-0.0138313	FALSE
ENSG00000013563	ENST00000497242	DNASE1L1	retained_intron	NA	FALSE	0.0220213	0.88203	1	NA	-0.00291045	FALSE
ENSG00000184787	ENST00000345496	UBE2G2	protein_coding	498	TRUE	5.12157	0.0236302	0.507998	0.0584165	0.0390654	FALSE
ENSG00000184787	ENST00000481546	UBE2G2	retained_intron	NA	FALSE	0.329455	0.56598	1	1	-0.0100831	FALSE
ENSG00000184787	ENST00000462569	UBE2G2	retained_intron	NA	FALSE	2.76613	0.0962789	0.817145	NA	-0.0289824	FALSE
ENSG00000157557	ENST00000360938	ETS2	protein_coding	1410	TRUE	5.119	0.0236653	0.507998	0.0585033	-0.0430556	FALSE
ENSG00000157557	ENST00000662305	ETS2	protein_coding	1410	FALSE	5.119	0.0236653	0.507998	0.0585033	0.0430556	FALSE
ENSG00000111802	ENST00000378198	TDP2	protein_coding	1089	TRUE	5.10952	0.0237949	0.508782	0.0588236	0.0131943	FALSE
ENSG00000111802	ENST00000478285	TDP2	processed_transcript	NA	FALSE	5.10952	0.0237949	0.508782	0.0588236	-0.0131943	FALSE
ENSG00000110446	ENST00000538739	SLC15A3	protein_coding	1347	FALSE	5.09803	0.023953	0.509824	0.0592145	-0.0260801	FALSE
ENSG00000110446	ENST00000541505	SLC15A3	nonsense_mediated_decay	1371	FALSE	2.08312	0.148935	0.909348	0.368185	0.0571991	FALSE
ENSG00000110446	ENST00000227880	SLC15A3	protein_coding	1746	TRUE	-0.0187438	1	1	NA	-0.0103938	FALSE
ENSG00000110446	ENST00000544101	SLC15A3	retained_intron	NA	FALSE	0.706796	0.40051	1	NA	-0.0207252	FALSE
ENSG00000154451	ENST00000481145	GBP5	retained_intron	NA	FALSE	5.09496	0.0239955	0.509824	0.0593195	-0.02238	FALSE
ENSG00000154451	ENST00000370459	GBP5	protein_coding	1761	TRUE	4.97043	0.0257842	0.521557	0.0637416	0.0235566	FALSE
ENSG00000154451	ENST00000443807	GBP5	protein_coding	1450	FALSE	0.114751	0.734799	1	NA	-0.00117658	FALSE
ENSG00000100664	ENST00000558800	EIF5	retained_intron	NA	FALSE	5.08905	0.0240774	0.510827	0.059522	-0.0206759	FALSE
ENSG00000100664	ENST00000558506	EIF5	protein_coding	1296	FALSE	1.35399	0.244581	1	0.604632	0.0138729	FALSE
ENSG00000100664	ENST00000559249	EIF5	retained_intron	NA	FALSE	-0.102113	1	1	NA	0.000898369	FALSE
ENSG00000100664	ENST00000216554	EIF5	protein_coding	1296	TRUE	0.156603	0.692303	1	1	0.00320668	FALSE
ENSG00000100664	ENST00000392715	EIF5	protein_coding	1296	FALSE	0.163811	0.685672	1	1	0.00269797	FALSE
ENSG00000169217	ENST00000305596	CD2BP2	protein_coding	1026	TRUE	5.06147	0.0244635	0.512274	0.0604765	-0.0759741	FALSE
ENSG00000169217	ENST00000569466	CD2BP2	protein_coding	1026	FALSE	5.06147	0.0244635	0.512274	0.0604765	0.0759741	FALSE
ENSG00000111913	ENST00000643623	RIPOR2	protein_coding	1776	FALSE	5.05252	0.0245902	0.512484	0.0607898	0.0417672	FALSE
ENSG00000111913	ENST00000643898	RIPOR2	protein_coding	3144	TRUE	2.04683	0.152523	0.910678	0.377055	-0.0477558	FALSE
ENSG00000111913	ENST00000510784	RIPOR2	protein_coding	1944	FALSE	0.145695	0.702684	1	NA	0.00680761	FALSE
ENSG00000111913	ENST00000606385	RIPOR2	processed_transcript	NA	FALSE	0.0300279	0.862427	1	1	-0.000819007	FALSE
ENSG00000159147	ENST00000460557	DONSON	retained_intron	NA	FALSE	5.04542	0.0246911	0.513225	0.0610393	-0.0910958	FALSE
ENSG00000159147	ENST00000303071	DONSON	protein_coding	1701	TRUE	0.155651	0.693193	1	NA	0.0445488	FALSE
ENSG00000159147	ENST00000442660	DONSON	nonsense_mediated_decay	471	FALSE	0.103283	0.747925	1	NA	0.046547	FALSE
ENSG00000135828	ENST00000367559	RNASEL	protein_coding	2226	TRUE	5.03636	0.0248205	0.513789	0.0613591	0.0217798	FALSE
ENSG00000135828	ENST00000539397	RNASEL	protein_coding	1959	FALSE	5.03636	0.0248205	0.513789	0.0613591	-0.0217798	FALSE
ENSG00000010818	ENST00000367603	HIVEP2	protein_coding	7341	TRUE	5.02294	0.0250137	0.513789	0.0618366	0.0297115	FALSE
ENSG00000010818	ENST00000367604	HIVEP2	protein_coding	7341	FALSE	5.02294	0.0250137	0.513789	0.0618366	-0.0297115	FALSE
ENSG00000116266	ENST00000370008	STXBP3	protein_coding	1779	TRUE	5.00013	0.0253455	0.517486	0.0626569	0.016178	FALSE
ENSG00000116266	ENST00000495245	STXBP3	retained_intron	NA	FALSE	5.00013	0.0253455	0.517486	0.0626569	-0.016178	FALSE
ENSG00000104852	ENST00000598441	SNRNP70	protein_coding	1314	TRUE	4.99174	0.0254686	0.518019	0.0629612	0.0194388	FALSE
ENSG00000104852	ENST00000597936	SNRNP70	retained_intron	NA	FALSE	1.0147	0.313779	1	0.775698	0.00830115	FALSE
ENSG00000104852	ENST00000221448	SNRNP70	protein_coding	1287	FALSE	0.0464675	0.829328	1	NA	0.00513097	FALSE
ENSG00000104852	ENST00000401730	SNRNP70	nonsense_mediated_decay	501	FALSE	0.289668	0.590433	1	NA	-0.0144787	FALSE
ENSG00000104852	ENST00000599687	SNRNP70	retained_intron	NA	FALSE	0.0355569	0.850433	1	NA	-0.00268585	FALSE
ENSG00000104852	ENST00000544278	SNRNP70	retained_intron	NA	FALSE	0.181747	0.669876	1	NA	-0.0157064	FALSE
ENSG00000114626	ENST00000232744	ABTB1	protein_coding	1437	TRUE	4.99026	0.0254903	0.518019	0.063015	0.029722	FALSE
ENSG00000114626	ENST00000493365	ABTB1	retained_intron	NA	FALSE	0.844318	0.358165	1	0.885424	-0.00830518	FALSE
ENSG00000114626	ENST00000475042	ABTB1	nonsense_mediated_decay	174	FALSE	1.724	0.189179	0.957638	NA	-0.0139814	FALSE
ENSG00000114626	ENST00000468137	ABTB1	protein_coding	1011	FALSE	1.05882	0.303484	1	NA	-0.00743532	FALSE
ENSG00000120314	ENST00000520764	WDR55	processed_transcript	NA	FALSE	4.96993	0.0257916	0.521557	0.0637599	0.0283553	FALSE
ENSG00000120314	ENST00000358337	WDR55	protein_coding	1152	TRUE	0.0153291	0.901465	1	1	-0.0041858	FALSE
ENSG00000120314	ENST00000506393	WDR55	nonsense_mediated_decay	414	FALSE	0.330637	0.565284	1	NA	-0.00809411	FALSE
ENSG00000120314	ENST00000511232	WDR55	retained_intron	NA	FALSE	0.599499	0.438769	1	NA	-0.0122091	FALSE
ENSG00000120314	ENST00000504897	WDR55	nonsense_mediated_decay	669	FALSE	0.48731	0.48513	1	NA	-0.00386633	FALSE
ENSG00000161960	ENST00000293831	EIF4A1	protein_coding	1221	TRUE	4.95561	0.0260062	0.522673	0.0642902	0.0232774	FALSE
ENSG00000161960	ENST00000584901	EIF4A1	retained_intron	NA	FALSE	2.32905	0.12698	0.877567	0.313908	-0.0118825	FALSE
ENSG00000161960	ENST00000581841	EIF4A1	retained_intron	NA	FALSE	1.90673	0.167327	0.93149	0.413652	-0.011395	FALSE
ENSG00000143569	ENST00000484819	UBAP2L	processed_transcript	NA	FALSE	4.92484	0.0264733	0.528821	0.065445	-0.0164542	FALSE
ENSG00000143569	ENST00000428931	UBAP2L	protein_coding	3264	TRUE	0.737589	0.390434	1	0.965198	0.0136475	FALSE
ENSG00000143569	ENST00000343815	UBAP2L	protein_coding	2952	FALSE	-0.0551946	1	1	NA	-0.0056072	FALSE
ENSG00000143569	ENST00000489076	UBAP2L	processed_transcript	NA	FALSE	0.32179	0.570534	1	1	0.00310898	FALSE
ENSG00000143569	ENST00000428595	UBAP2L	protein_coding	1150	FALSE	0.740209	0.389594	1	NA	0.00760275	FALSE
ENSG00000143569	ENST00000484696	UBAP2L	processed_transcript	NA	FALSE	0.220243	0.638855	1	1	-0.00229782	FALSE
ENSG00000116809	ENST00000462525	ZBTB17	processed_transcript	NA	FALSE	4.92119	0.0265292	0.529249	0.0655833	0.0188301	FALSE
ENSG00000116809	ENST00000375743	ZBTB17	protein_coding	2412	TRUE	-0.159237	1	1	1	0.00585872	FALSE
ENSG00000116809	ENST00000471805	ZBTB17	processed_transcript	NA	FALSE	0.851631	0.356091	1	NA	-0.0128103	FALSE
ENSG00000116809	ENST00000487785	ZBTB17	processed_transcript	NA	FALSE	0.0980496	0.754183	1	NA	-0.00159564	FALSE
ENSG00000116809	ENST00000479282	ZBTB17	processed_transcript	NA	FALSE	1.14256	0.285112	1	NA	-0.0102828	FALSE
ENSG00000149091	ENST00000421244	DGKZ	protein_coding	2790	FALSE	4.90106	0.0268401	0.529327	0.0663519	-0.00591647	FALSE
ENSG00000149091	ENST00000527911	DGKZ	protein_coding	2805	TRUE	-0.0232879	1	1	NA	0.00169034	FALSE
ENSG00000149091	ENST00000456247	DGKZ	protein_coding	2787	FALSE	0.0307762	0.860741	1	1	0.00482222	FALSE
ENSG00000149091	ENST00000527211	DGKZ	retained_intron	NA	FALSE	0.0260099	0.871876	1	NA	-0.000596089	FALSE
ENSG00000128159	ENST00000425018	TUBGCP6	protein_coding	1467	FALSE	4.90033	0.0268516	0.529327	0.0663803	0.0219187	FALSE
ENSG00000128159	ENST00000439308	TUBGCP6	protein_coding	4482	FALSE	-0.0814942	1	1	NA	0.00189274	FALSE
ENSG00000128159	ENST00000498611	TUBGCP6	retained_intron	NA	FALSE	0.755619	0.384703	1	NA	-0.0151116	FALSE
ENSG00000128159	ENST00000248846	TUBGCP6	protein_coding	5460	TRUE	0.134606	0.713704	1	1	0.00115445	FALSE
ENSG00000128159	ENST00000473946	TUBGCP6	processed_transcript	NA	FALSE	0.199441	0.655172	1	NA	-0.0098543	FALSE
ENSG00000052795	ENST00000264433	FNIP2	protein_coding	3345	TRUE	4.89127	0.0269928	0.529327	0.0667291	-0.00459996	FALSE
ENSG00000052795	ENST00000512986	FNIP2	protein_coding	2019	FALSE	4.89127	0.0269928	0.529327	0.0667291	0.00459996	FALSE
ENSG00000198189	ENST00000502576	HSD17B11	processed_transcript	NA	FALSE	4.88562	0.0270813	0.529327	0.0669481	-0.0481902	FALSE
ENSG00000198189	ENST00000358290	HSD17B11	protein_coding	903	TRUE	4.88562	0.0270813	0.529327	0.0669481	0.0481902	FALSE
ENSG00000117713	ENST00000466382	ARID1A	nonsense_mediated_decay	434	FALSE	4.88433	0.0271016	0.529327	0.0669982	0.0215294	FALSE
ENSG00000117713	ENST00000430799	ARID1A	protein_coding	5706	FALSE	2.10067	0.147235	0.905277	0.363981	-0.00956524	FALSE
ENSG00000117713	ENST00000324856	ARID1A	protein_coding	6858	TRUE	1.67085	0.196144	0.96507	NA	-0.0119642	FALSE
ENSG00000181827	ENST00000673997	RFX7	protein_coding	4092	FALSE	4.88352	0.0271143	0.529327	0.0670296	-0.0507347	FALSE
ENSG00000181827	ENST00000559447	RFX7	protein_coding	4383	TRUE	0.262695	0.608274	1	NA	0.0216133	FALSE
ENSG00000181827	ENST00000673874	RFX7	NA	NA	NA	0.421115	0.516381	1	NA	0.0291215	FALSE
ENSG00000106636	ENST00000223369	YKT6	protein_coding	597	TRUE	4.88162	0.0271442	0.529327	0.0671035	-0.0205076	FALSE
ENSG00000106636	ENST00000677090	YKT6	protein_coding	576	FALSE	4.88162	0.0271442	0.529327	0.0671035	0.0205076	FALSE
ENSG00000172673	ENST00000537166	THEMIS	protein_coding	1821	FALSE	4.8754	0.0272421	0.529977	0.0673456	0.0423992	FALSE
ENSG00000172673	ENST00000368250	THEMIS	protein_coding	1926	FALSE	0.0438624	0.83411	1	NA	0.000649429	FALSE
ENSG00000172673	ENST00000368248	THEMIS	protein_coding	1926	TRUE	0.210552	0.646335	1	NA	-0.0430486	FALSE
ENSG00000173744	ENST00000409315	AGFG1	protein_coding	1626	FALSE	4.85586	0.0275524	0.534745	0.0681126	-0.0259865	FALSE
ENSG00000173744	ENST00000310078	AGFG1	protein_coding	1689	TRUE	1.98751	0.158602	0.919132	0.392081	-0.0177008	FALSE
ENSG00000173744	ENST00000409171	AGFG1	protein_coding	1683	FALSE	-0.0153047	1	1	1	0.0129168	FALSE
ENSG00000173744	ENST00000458212	AGFG1	protein_coding	398	FALSE	1.47587	0.224421	0.984839	NA	0.0307705	FALSE
ENSG00000105700	ENST00000598830	KXD1	protein_coding	387	FALSE	4.85006	0.0276451	0.534828	0.0683419	-0.0190783	FALSE
ENSG00000105700	ENST00000222307	KXD1	protein_coding	531	TRUE	2.76646	0.0962587	0.817145	0.237962	0.0205926	FALSE
ENSG00000105700	ENST00000595073	KXD1	protein_coding	531	FALSE	0.140399	0.707885	1	1	0.00668384	FALSE
ENSG00000105700	ENST00000602094	KXD1	protein_coding	531	FALSE	0.416223	0.518828	1	1	-0.00819815	FALSE
ENSG00000121858	ENST00000472804	TNFSF10	retained_intron	NA	FALSE	4.84747	0.0276868	0.534828	0.0684448	-0.0358447	FALSE
ENSG00000121858	ENST00000241261	TNFSF10	protein_coding	846	TRUE	1.52339	0.217108	0.982362	NA	0.00677655	FALSE
ENSG00000121858	ENST00000420541	TNFSF10	protein_coding	306	FALSE	0.00715656	0.932582	1	NA	-0.0215455	FALSE
ENSG00000121858	ENST00000494851	TNFSF10	retained_intron	NA	FALSE	3.24385	0.0716922	0.734522	NA	0.0506137	FALSE
ENSG00000160201	ENST00000380276	U2AF1	protein_coding	723	FALSE	4.84218	0.0277717	0.534828	0.0686549	0.0583939	FALSE
ENSG00000160201	ENST00000478282	U2AF1	retained_intron	NA	FALSE	1.27066	0.259643	1	NA	-0.0215634	FALSE
ENSG00000160201	ENST00000475639	U2AF1	retained_intron	NA	FALSE	-0.0112631	1	1	NA	-0.00171631	FALSE
ENSG00000160201	ENST00000291552	U2AF1	protein_coding	723	TRUE	-0.178255	1	1	1	-0.0134427	FALSE
ENSG00000160201	ENST00000496462	U2AF1	retained_intron	NA	FALSE	1.31797	0.250957	1	NA	-0.0216715	FALSE
ENSG00000145819	ENST00000274498	ARHGAP26	protein_coding	2445	FALSE	4.83487	0.0278897	0.534828	0.0689465	-0.0284457	FALSE
ENSG00000145819	ENST00000642734	ARHGAP26	protein_coding	2061	FALSE	3.79643	0.0513619	0.655767	0.126972	0.0462221	FALSE
ENSG00000145819	ENST00000645722	ARHGAP26	protein_coding	2280	TRUE	0.593188	0.441189	1	1	-0.0177763	FALSE
ENSG00000121797	ENST00000357392	CCRL2	protein_coding	1071	FALSE	4.83017	0.0279658	0.534828	0.0691347	0.0155113	FALSE
ENSG00000121797	ENST00000399036	CCRL2	protein_coding	1035	TRUE	0.564958	0.452269	1	1	-0.0238568	FALSE
ENSG00000121797	ENST00000400882	CCRL2	protein_coding	1035	FALSE	0.212465	0.644843	1	NA	0.00834555	FALSE
ENSG00000165233	ENST00000495641	CARD19	processed_transcript	NA	FALSE	4.82877	0.0279886	0.534828	0.0691911	-0.0202989	FALSE
ENSG00000165233	ENST00000468781	CARD19	processed_transcript	NA	FALSE	4.34211	0.0371808	0.590285	0.0919151	0.022459	FALSE
ENSG00000165233	ENST00000488630	CARD19	processed_transcript	NA	FALSE	2.77901	0.0955072	0.816842	0.236105	-0.0142515	FALSE
ENSG00000165233	ENST00000466409	CARD19	nonsense_mediated_decay	687	FALSE	2.36685	0.123937	0.869781	0.306387	-0.0168819	FALSE
ENSG00000165233	ENST00000375464	CARD19	protein_coding	552	TRUE	4.63432	0.0313386	0.561551	NA	0.0284726	FALSE
ENSG00000165233	ENST00000490488	CARD19	processed_transcript	NA	FALSE	-0.186568	1	1	NA	0.000500751	FALSE
ENSG00000182247	ENST00000425792	UBE2E2	protein_coding	606	FALSE	4.82614	0.0280313	0.534828	0.0692966	0.104284	FALSE
ENSG00000182247	ENST00000335798	UBE2E2	nonsense_mediated_decay	279	FALSE	4.82614	0.0280313	0.534828	0.0692966	-0.104284	FALSE
ENSG00000100401	ENST00000356244	RANGAP1	protein_coding	1764	TRUE	4.8134	0.0282393	0.536878	0.0698108	0.0422696	FALSE
ENSG00000100401	ENST00000405486	RANGAP1	protein_coding	1764	FALSE	2.46124	0.116687	0.853648	NA	-0.0294371	FALSE
ENSG00000100401	ENST00000455915	RANGAP1	protein_coding	1764	FALSE	1.4839	0.223165	0.983902	NA	-0.0128325	FALSE
ENSG00000090020	ENST00000263980	SLC9A1	protein_coding	2448	TRUE	4.80971	0.0282998	0.536878	0.0699603	0.0846639	FALSE
ENSG00000090020	ENST00000490329	SLC9A1	processed_transcript	NA	FALSE	4.80971	0.0282998	0.536878	0.0699603	-0.0846639	FALSE
ENSG00000198563	ENST00000396172	DDX39B	protein_coding	1287	TRUE	4.80667	0.0283498	0.536878	0.0700838	0.0334427	FALSE
ENSG00000198563	ENST00000474961	DDX39B	retained_intron	NA	FALSE	0.287678	0.591712	1	1	-0.011374	FALSE
ENSG00000198563	ENST00000462256	DDX39B	retained_intron	NA	FALSE	2.02447	0.154783	0.913308	NA	-0.0220687	FALSE
ENSG00000134779	ENST00000383056	TPGS2	protein_coding	774	FALSE	4.78787	0.0286609	0.540274	0.0708529	0.192687	FALSE
ENSG00000134779	ENST00000590842	TPGS2	protein_coding	915	FALSE	4.78787	0.0286609	0.540274	0.0708529	-0.192687	FALSE
ENSG00000102225	ENST00000523543	CDK16	retained_intron	NA	FALSE	4.78363	0.0287315	0.540984	0.0710276	0.0402557	FALSE
ENSG00000102225	ENST00000357227	CDK16	protein_coding	1491	TRUE	0.00751891	0.930901	1	NA	-0.0159345	FALSE
ENSG00000102225	ENST00000522234	CDK16	retained_intron	NA	FALSE	0.278095	0.597952	1	NA	-0.0243211	FALSE
ENSG00000221955	ENST00000430155	SLC12A8	protein_coding	1548	FALSE	4.77119	0.0289398	0.543035	0.0715424	-0.233196	FALSE
ENSG00000221955	ENST00000465475	SLC12A8	processed_transcript	NA	FALSE	4.77119	0.0289398	0.543035	0.0715424	0.233196	FALSE
ENSG00000153975	ENST00000485498	ZUP1	processed_transcript	NA	FALSE	4.74751	0.0293407	0.547426	0.0725336	-0.0807379	FALSE
ENSG00000153975	ENST00000368576	ZUP1	protein_coding	1737	TRUE	4.74751	0.0293407	0.547426	0.0725336	0.0807379	FALSE
ENSG00000008118	ENST00000361322	CAMK1G	protein_coding	1431	TRUE	4.73831	0.0294981	0.548087	0.0729227	-0.234345	FALSE
ENSG00000008118	ENST00000494990	CAMK1G	processed_transcript	NA	FALSE	4.73831	0.0294981	0.548087	0.0729227	0.234345	FALSE
ENSG00000135318	ENST00000257770	NT5E	protein_coding	1725	TRUE	4.73762	0.0295098	0.548087	0.0729516	-0.0908694	FALSE
ENSG00000135318	ENST00000369651	NT5E	protein_coding	1575	FALSE	4.73762	0.0295098	0.548087	0.0729516	0.0908694	FALSE
ENSG00000196396	ENST00000371621	PTPN1	protein_coding	1308	TRUE	4.73153	0.0296145	0.548788	0.0732103	-0.0399457	FALSE
ENSG00000196396	ENST00000541713	PTPN1	protein_coding	1089	FALSE	4.73153	0.0296145	0.548788	0.0732103	0.0399457	FALSE
ENSG00000204304	ENST00000375050	PBX2	protein_coding	1293	TRUE	4.72581	0.0297132	0.549996	0.0734544	0.0218647	FALSE
ENSG00000204304	ENST00000480254	PBX2	retained_intron	NA	FALSE	2.71016	0.0997109	0.820686	0.246497	-0.0113758	FALSE
ENSG00000204304	ENST00000496171	PBX2	retained_intron	NA	FALSE	1.51539	0.218318	0.983902	NA	-0.0104889	FALSE
ENSG00000160991	ENST00000498661	ORAI2	protein_coding	765	FALSE	4.7197	0.0298189	0.550916	0.0737158	-0.0430652	FALSE
ENSG00000160991	ENST00000356387	ORAI2	protein_coding	765	FALSE	0.146965	0.701453	1	NA	0.00297153	FALSE
ENSG00000160991	ENST00000611770	ORAI2	protein_coding	765	FALSE	1.40157	0.23646	0.997677	NA	-0.034858	FALSE
ENSG00000160991	ENST00000488996	ORAI2	processed_transcript	NA	FALSE	-0.0722783	1	1	NA	-0.0132554	FALSE
ENSG00000160991	ENST00000478730	ORAI2	protein_coding	765	FALSE	0.0666995	0.796204	1	NA	0.00627924	FALSE
ENSG00000160991	ENST00000403646	ORAI2	protein_coding	765	FALSE	3.55734	0.0592826	0.681589	NA	0.0401776	FALSE
ENSG00000160991	ENST00000473939	ORAI2	protein_coding	765	FALSE	2.24578	0.133979	0.885589	NA	0.0417502	FALSE
ENSG00000102879	ENST00000219150	CORO1A	protein_coding	1386	TRUE	4.71712	0.0298637	0.550916	0.0738264	0.0201763	FALSE
ENSG00000102879	ENST00000568763	CORO1A	retained_intron	NA	FALSE	4.71712	0.0298637	0.550916	0.0738264	-0.0201763	FALSE
ENSG00000004468	ENST00000502843	CD38	nonsense_mediated_decay	369	FALSE	4.71318	0.0299323	0.550942	0.073996	0.0384885	FALSE
ENSG00000004468	ENST00000226279	CD38	protein_coding	903	TRUE	4.71318	0.0299323	0.550942	0.073996	-0.0384885	FALSE
ENSG00000164620	ENST00000518025	RELL2	processed_transcript	NA	FALSE	4.70918	0.030002	0.550988	0.0741683	-0.0476952	FALSE
ENSG00000164620	ENST00000444782	RELL2	protein_coding	912	FALSE	4.70918	0.030002	0.550988	0.0741683	0.0476952	FALSE
ENSG00000170348	ENST00000557670	TMED10	processed_transcript	NA	FALSE	4.69332	0.03028	0.553882	0.0748557	0.0414085	FALSE
ENSG00000170348	ENST00000303575	TMED10	protein_coding	660	TRUE	2.28154	0.130922	0.883783	0.323654	-0.0184648	FALSE
ENSG00000170348	ENST00000555085	TMED10	retained_intron	NA	FALSE	2.21824	0.136389	0.889021	0.337169	-0.0229436	FALSE
ENSG00000186300	ENST00000591539	ZNF555	protein_coding	1884	FALSE	4.69249	0.0302946	0.553882	0.0748918	0.0548172	FALSE
ENSG00000186300	ENST00000334241	ZNF555	protein_coding	1887	TRUE	4.69249	0.0302946	0.553882	0.0748918	-0.0548172	FALSE
[truncated: 14,422 more rows]
