# Supplementary material for: Transcriptome immune-regulatory differences between leprosy patients and type 1 reaction patients, before onset of symptoms
Source: PLoS Negl Trop Dis. 2024 Dec 16;18(12):e0011866. doi: 10.1371/journal.pntd.0011866 (PMC11684701; doi:10.1371/journal.pntd.0011866)
Supplement: S2 Table — (XLSX) [file pntd.0011866.s015.xlsx]

## Sheet: S2_Table
S2 Table. Differential transcript expression results for all contrasts addressing stimulation effect.
						T1Rst vs T1Rbaseline						LEPst vs LEPbaseline						(T1Rst vs T1Rbaseline) vs (LEPst vs LEPbaseline)						Significance Indexes
gene.id	transcript.id	symbol	transcript_biotype	transcript_cds_length	transcript_is_canonical	logFC_T1R	t_T1R	P.value_T1R	adj.Pvalue_T1R	qvalue_T1R	stgr.Pval_T1R	logFC_LEP	t_LEP	P.value_LEP	adj.Pvalue_LEP	qvalue_LEP	stgr.Pval_LEP	logFC_Int	t_Int	P.value_Int	adj.Pvalue_Int	qvalue_Int	stgr.Pval_Int	upreg.stgr_T1R	downreg.stgr_T1R	sig_T1R	upreg.stgr_LEP	downreg.stgr_LEP	sig_LEP	upreg.stgr_Int	downreg.stgr_Int	sig_Int
ENSG00000271503	ENST00000605509	CCL5	protein_coding	276	FALSE	-2.85175	-2.67992	0.0116486	0.0190254	0.00327808	0.015968	2.68987	6.09671	9.04074e-07	3.36015e-06	5.88139e-07	1.23931e-06	-5.54162	-5.15066	1.36655e-05	0.321958	0.297339	1.87326e-05	FALSE	TRUE	TRUE	TRUE	FALSE	TRUE	FALSE	TRUE	TRUE
ENSG00000271503	ENST00000651122	CCL5	protein_coding	465	TRUE	-0.932586	-7.29327	3.16022e-08	1.92988e-07	3.32519e-08	4.33204e-08	-0.800943	-6.87414	1.00776e-07	4.7372e-07	8.29169e-08	1.38144e-07	-0.131643	-0.840187	0.407189	0.95537	0.882315	0.558176	FALSE	TRUE	TRUE	FALSE	TRUE	TRUE	FALSE	FALSE	FALSE
ENSG00000271503	ENST00000603197	CCL5	protein_coding	276	FALSE	-1.65602	-9.12294	2.5512e-10	2.9785e-09	5.13196e-10	3.49719e-10	-1.72098	-10.3332	1.33463e-11	1.91965e-10	3.36003e-11	1.82951e-11	0.0649685	0.291195	0.772827	0.983734	0.90851	1	FALSE	TRUE	TRUE	FALSE	TRUE	TRUE	FALSE	FALSE	FALSE
ENSG00000271503	ENST00000605140	CCL5	protein_coding	276	FALSE	-0.856007	-7.53855	1.61742e-08	1.0795e-07	1.85998e-08	2.21716e-08	-0.825873	-7.82762	7.41107e-09	4.69873e-08	8.22437e-09	1.01591e-08	-0.0301336	-0.214682	0.83141	0.9904	0.914666	1	FALSE	TRUE	TRUE	FALSE	TRUE	TRUE	FALSE	FALSE	FALSE
ENSG00000169246	ENST00000504841	NPIPB3	protein_coding	1074	FALSE	1.52498	4.0211	0.000340955	0.000770468	0.000132752	0.000467382	-1.29862	-2.36894	0.0242003	0.035524	0.0062179	0.0331739	2.82361	4.64633	5.81375e-05	0.639173	0.590297	7.96951e-05	TRUE	FALSE	TRUE	FALSE	TRUE	TRUE	TRUE	FALSE	TRUE
ENSG00000169246	ENST00000542817	NPIPB3	protein_coding	1263	TRUE	0.769985	3.72128	0.000781007	0.0016343	0.000281589	0.00107061	0.522869	2.52655	0.016796	0.0253857	0.00444336	0.023024	0.247116	0.93276	0.358098	0.951467	0.878711	0.490883	TRUE	FALSE	TRUE	TRUE	FALSE	TRUE	FALSE	FALSE	FALSE
ENSG00000198932	ENST00000415986	GPRASP1	protein_coding	4188	FALSE	1.80099	3.57024	0.00117778	0.00237025	0.000408395	0.00161451	-0.834297	-1.97465	0.0572049	0.0780127	0.0136548	0.0784167	2.63528	4.41639	0.000111961	0.639173	0.590297	0.000153476	TRUE	FALSE	TRUE	FALSE	FALSE	FALSE	TRUE	FALSE	TRUE
ENSG00000198932	ENST00000361600	GPRASP1	protein_coding	4188	FALSE	-1.87055	-4.84168	3.32204e-05	9.40826e-05	1.62104e-05	4.55387e-05	-0.444601	-1.94829	0.0604137	0.0820278	0.0143576	0.0828153	-1.42594	-3.46333	0.00157027	0.931221	0.860012	0.00215253	FALSE	TRUE	TRUE	FALSE	FALSE	FALSE	FALSE	TRUE	TRUE
ENSG00000198932	ENST00000537097	GPRASP1	protein_coding	4188	TRUE	-0.83067	-4.60711	6.50325e-05	0.000172386	2.97021e-05	8.91467e-05	-1.0811	-4.75657	4.24042e-05	0.000106781	1.86903e-05	5.81279e-05	0.250427	0.950759	0.349026	0.951093	0.878365	0.478446	FALSE	TRUE	TRUE	FALSE	TRUE	TRUE	FALSE	FALSE	FALSE
ENSG00000198932	ENST00000652542	GPRASP1	protein_coding	4188	FALSE	-0.893449	-3.74776	0.000726286	0.00153053	0.00026371	0.000995596	-0.71384	-3.82263	0.000591186	0.00117797	0.000206185	0.0008104	-0.179609	-0.653065	0.518492	0.965027	0.891233	0.71075	FALSE	TRUE	TRUE	FALSE	TRUE	TRUE	FALSE	FALSE	FALSE
ENSG00000198932	ENST00000444152	GPRASP1	protein_coding	4188	FALSE	-0.400893	-1.05472	0.299643	0.354789	0.0611302	NA	0.0730648	0.264482	0.793146	0.823231	0.144093	NA	-0.473957	-1.10825	0.276213	0.945324	0.873037	NA	FALSE	FALSE	FALSE	FALSE	FALSE	FALSE	FALSE	FALSE	FALSE
ENSG00000149257	ENST00000358171	SERPINH1	protein_coding	1257	TRUE	-0.858009	-4.38435	0.000122525	0.000305147	5.25769e-05	0.000167958	0.161221	0.957669	0.345581	0.398	0.0696634	0.473723	-1.01923	-4.35597	0.000132796	0.639173	0.590297	0.000182037	FALSE	TRUE	TRUE	FALSE	FALSE	FALSE	FALSE	TRUE	TRUE
ENSG00000168884	ENST00000503235	TNIP2	protein_coding	1041	FALSE	1.75282	8.59915	9.49381e-10	9.16779e-09	1.57961e-09	1.30141e-09	0.710618	4.10091	0.000271708	0.000578321	0.000101226	0.000372458	1.0422	4.29691	0.000156397	0.639173	0.590297	0.00021439	TRUE	FALSE	TRUE	TRUE	FALSE	TRUE	TRUE	FALSE	TRUE
ENSG00000168884	ENST00000502256	TNIP2	retained_intron	NA	FALSE	1.17971	6.26744	5.56166e-07	2.43329e-06	4.19256e-07	7.62394e-07	0.938593	5.88982	1.63286e-06	5.69843e-06	9.97418e-07	2.23833e-06	0.241116	1.07831	0.289154	0.945324	0.873037	0.396373	TRUE	FALSE	TRUE	TRUE	FALSE	TRUE	FALSE	FALSE	FALSE
ENSG00000168884	ENST00000315423	TNIP2	protein_coding	1290	TRUE	0.731949	8.91325	4.2603e-10	4.64259e-09	7.99918e-10	5.84004e-10	0.641532	8.44786	1.4145e-09	1.11085e-08	1.94437e-09	1.939e-09	0.0904175	0.89265	0.378857	0.95537	0.882315	0.519338	TRUE	FALSE	TRUE	TRUE	FALSE	TRUE	FALSE	FALSE	FALSE
ENSG00000275131	ENST00000637601	AC241952.1	processed_transcript	NA	FALSE	0.0815348	1.00483	0.322678	0.379034	0.0653076	0.442328	-0.341112	-4.69251	5.06217e-05	0.000125331	2.19371e-05	6.93924e-05	0.422647	4.28257	0.000162778	0.639173	0.590297	0.000223136	FALSE	FALSE	FALSE	FALSE	FALSE	FALSE	FALSE	FALSE	FALSE
ENSG00000275131	ENST00000612480	AC241952.1	transcribed_unprocessed_pseudogene	NA	TRUE	-0.444188	-4.59468	6.71441e-05	0.000177604	3.06011e-05	9.20414e-05	-0.694785	-7.9464	5.32436e-09	3.51674e-08	6.15547e-09	7.29865e-09	0.250597	2.12247	0.0418124	0.945324	0.873037	0.0573166	FALSE	FALSE	FALSE	FALSE	TRUE	TRUE	FALSE	FALSE	FALSE
ENSG00000130703	ENST00000644702	OSBPL2	protein_coding	1347	FALSE	-0.654686	-3.94741	0.00041861	0.000926227	0.000159589	0.000573833	0.190002	1.26322	0.215859	0.261445	0.0457618	0.2959	-0.844688	-4.16514	0.000227761	0.658918	0.608532	0.000312215	FALSE	TRUE	TRUE	FALSE	FALSE	FALSE	FALSE	TRUE	TRUE
ENSG00000130703	ENST00000643981	OSBPL2	protein_coding	1443	FALSE	0.541486	2.7364	0.0101548	0.0167763	0.00289057	0.0139203	-0.292067	-1.64127	0.110775	0.142794	0.0249938	0.15185	0.833553	3.45768	0.0015942	0.931221	0.860012	0.00218533	TRUE	FALSE	TRUE	FALSE	FALSE	FALSE	TRUE	FALSE	TRUE
ENSG00000130703	ENST00000313733	OSBPL2	protein_coding	1443	TRUE	-0.350227	-4.64724	5.76373e-05	0.00015475	2.66635e-05	7.90094e-05	-0.14523	-2.09474	0.0443722	0.061925	0.010839	0.0608256	-0.204997	-2.21046	0.034503	0.945324	0.873037	0.0472968	FALSE	FALSE	FALSE	FALSE	FALSE	FALSE	FALSE	FALSE	FALSE
ENSG00000130703	ENST00000644775	OSBPL2	protein_coding	1242	FALSE	1.6082	4.64807	5.78489e-05	0.000155216	2.67438e-05	7.92994e-05	1.08744	3.59697	0.00109561	0.00206434	0.000361329	0.00150186	0.520766	1.25075	0.220315	0.945324	0.873037	0.302008	TRUE	FALSE	TRUE	TRUE	FALSE	TRUE	FALSE	FALSE	FALSE
ENSG00000130703	ENST00000621075	OSBPL2	retained_intron	NA	FALSE	0.656477	6.79883	1.22424e-07	6.34194e-07	1.09272e-07	1.67819e-07	0.707338	8.21901	2.55799e-09	1.86467e-08	3.2638e-09	3.5065e-09	-0.0508608	-0.434044	0.667231	0.972652	0.898276	0.914642	TRUE	FALSE	TRUE	TRUE	FALSE	TRUE	FALSE	FALSE	FALSE
ENSG00000130703	ENST00000439951	OSBPL2	protein_coding	1113	FALSE	0.603545	1.63908	0.111231	0.146747	0.0252845	NA	0.261992	1.05424	0.299861	0.350763	0.0613954	NA	0.341553	0.84258	0.405869	0.95537	0.882315	NA	FALSE	FALSE	FALSE	FALSE	FALSE	FALSE	FALSE	FALSE	FALSE
ENSG00000168389	ENST00000480630	MFSD2A	processed_transcript	NA	FALSE	5.31883	7.12348	5.04417e-08	2.90493e-07	5.0052e-08	6.91457e-08	1.84644	3.3958	0.00188034	0.00337685	0.000591062	0.00257758	3.47239	4.13075	0.000250857	0.658918	0.608532	0.000343875	TRUE	FALSE	TRUE	TRUE	FALSE	TRUE	TRUE	FALSE	TRUE
ENSG00000168389	ENST00000481612	MFSD2A	processed_transcript	NA	FALSE	4.96467	6.04796	1.02659e-06	4.20413e-06	7.24372e-07	1.40725e-06	2.19617	3.74548	0.000728486	0.00142208	0.000248913	0.000998611	2.76849	3.01359	0.00507818	0.945324	0.873037	0.00696118	TRUE	FALSE	TRUE	TRUE	FALSE	TRUE	TRUE	FALSE	TRUE
ENSG00000168389	ENST00000420632	MFSD2A	protein_coding	1125	FALSE	5.35934	4.93148	2.54847e-05	7.40619e-05	1.27609e-05	3.49346e-05	3.14641	3.86657	0.000521802	0.00105056	0.000183883	0.000715288	2.21293	1.79252	0.0827104	0.945324	0.873037	0.11338	TRUE	FALSE	TRUE	TRUE	FALSE	TRUE	FALSE	FALSE	FALSE
ENSG00000168389	ENST00000459917	MFSD2A	processed_transcript	NA	FALSE	4.90479	5.82716	1.93254e-06	7.36979e-06	1.26982e-06	2.64913e-06	3.1744	4.55136	7.58061e-05	0.000180604	3.16118e-05	0.000103915	1.73039	1.74523	0.0907476	0.945324	0.873037	0.124397	TRUE	FALSE	TRUE	TRUE	FALSE	TRUE	FALSE	FALSE	FALSE
ENSG00000168389	ENST00000372811	MFSD2A	protein_coding	1593	TRUE	5.75135	14.4564	2.19984e-15	1.28288e-13	2.2104e-14	3.01555e-15	5.46865	15.1402	6.18671e-16	3.2463e-14	5.68212e-15	8.48076e-16	0.282697	0.580838	0.565517	0.965027	0.891233	0.775213	TRUE	FALSE	TRUE	TRUE	FALSE	TRUE	FALSE	FALSE	FALSE
ENSG00000120694	ENST00000602786	HSPH1	nonsense_mediated_decay	348	FALSE	-0.324538	-2.3199	0.0270485	0.0408686	0.00704166	0.0370782	0.410698	2.97108	0.00566626	0.00934265	0.00163528	0.00776733	-0.735236	-4.12954	0.000251709	0.658918	0.608532	0.000345043	FALSE	FALSE	FALSE	FALSE	FALSE	FALSE	FALSE	TRUE	TRUE
ENSG00000120694	ENST00000626866	HSPH1	retained_intron	NA	FALSE	-0.610365	-3.45394	0.00161021	0.00315218	0.000543122	0.00220728	-0.09403	-0.635079	0.530002	0.581839	0.101841	0.726529	-0.516335	-2.46975	0.0191839	0.945324	0.873037	0.0262973	FALSE	TRUE	TRUE	FALSE	FALSE	FALSE	FALSE	TRUE	TRUE
ENSG00000120694	ENST00000630972	HSPH1	protein_coding	2583	FALSE	-0.183593	-0.740229	0.464689	0.522456	0.0900192	NA	0.0962398	0.409124	0.68524	0.726662	0.12719	NA	-0.279832	-0.904126	0.372849	0.95537	0.882315	NA	FALSE	FALSE	FALSE	FALSE	FALSE	FALSE	FALSE	FALSE	FALSE
ENSG00000120694	ENST00000380405	HSPH1	protein_coding	2445	FALSE	-0.0820002	-0.57303	0.570727	0.62367	0.107458	NA	0.177792	1.36676	0.181458	0.223584	0.0391348	NA	-0.259792	-1.48317	0.14805	0.945324	0.873037	NA	FALSE	FALSE	FALSE	FALSE	FALSE	FALSE	FALSE	FALSE	FALSE
ENSG00000136167	ENST00000674665	LCP1	protein_coding	591	FALSE	0.616083	6.34218	4.48315e-07	2.00804e-06	3.45985e-07	6.14551e-07	1.09818	12.2336	1.86772e-13	4.60422e-12	8.05893e-13	2.56027e-13	-0.482101	-4.02485	0.000337035	0.713464	0.658907	0.000462009	TRUE	FALSE	TRUE	TRUE	FALSE	TRUE	FALSE	FALSE	FALSE
ENSG00000136167	ENST00000323076	LCP1	protein_coding	1884	TRUE	0.383415	4.77164	4.03444e-05	0.000112221	1.93357e-05	5.53043e-05	0.63714	8.51301	1.18375e-09	9.50228e-09	1.66322e-09	1.62269e-09	-0.253725	-2.55162	0.0158151	0.945324	0.873037	0.0216794	FALSE	FALSE	FALSE	TRUE	FALSE	TRUE	FALSE	FALSE	FALSE
ENSG00000136167	ENST00000398576	LCP1	protein_coding	1884	FALSE	-0.103622	-1.03106	0.31043	0.366254	0.0631056	NA	0.110764	1.21433	0.23372	0.280827	0.0491541	NA	-0.214386	-1.74395	0.0910007	0.945324	0.873037	NA	FALSE	FALSE	FALSE	FALSE	FALSE	FALSE	FALSE	FALSE	FALSE
ENSG00000141867	ENST00000594841	BRD4	protein_coding	1716	FALSE	0.291794	1.77444	0.0857182	0.116022	0.0199906	0.117503	-0.468367	-3.64797	0.000951987	0.00181801	0.000318214	0.00130499	0.76016	4.01164	0.000349129	0.713464	0.658907	0.000478587	FALSE	FALSE	FALSE	FALSE	FALSE	FALSE	TRUE	FALSE	TRUE
ENSG00000141867	ENST00000630599	BRD4	NA	NA	NA	0.356409	2.65299	0.012416	0.0201599	0.00347355	0.0170199	0.235025	2.16512	0.038108	0.0538878	0.00943219	0.0522386	0.121384	0.774417	0.444489	0.958004	0.884748	0.609307	FALSE	FALSE	FALSE	FALSE	FALSE	FALSE	FALSE	FALSE	FALSE
ENSG00000141867	ENST00000371835	BRD4	protein_coding	2169	FALSE	0.50771	6.80501	1.20322e-07	6.24129e-07	1.07537e-07	1.64938e-07	0.55424	8.07348	3.76102e-09	2.59624e-08	4.5443e-09	5.15562e-09	-0.0465298	-0.506757	0.615874	0.96928	0.895162	0.844242	TRUE	FALSE	TRUE	TRUE	FALSE	TRUE	FALSE	FALSE	FALSE
ENSG00000141867	ENST00000360016	BRD4	protein_coding	2385	FALSE	0.46119	1.68993	0.101	0.134544	0.023182	NA	0.0348543	0.162443	0.872004	0.892808	0.156272	NA	0.426335	1.35237	0.185966	0.945324	0.873037	NA	FALSE	FALSE	FALSE	FALSE	FALSE	FALSE	FALSE	FALSE	FALSE
ENSG00000141867	ENST00000263377	BRD4	protein_coding	4089	FALSE	0.0793064	1.37769	0.17806	0.223238	0.0384639	NA	0.0848645	1.59129	0.121584	0.155445	0.027208	NA	-0.00555803	-0.0782131	0.938156	0.993552	0.917578	NA	FALSE	FALSE	FALSE	FALSE	FALSE	FALSE	FALSE	FALSE	FALSE
ENSG00000036448	ENST00000523438	MYOM2	protein_coding	2673	FALSE	-1.37625	-11.0285	2.56771e-12	5.47468e-11	9.43288e-12	3.51983e-12	-0.772093	-6.89263	9.41789e-08	4.46899e-07	7.82225e-08	1.29101e-07	-0.604162	-3.97719	0.000383806	0.713464	0.658907	0.000526123	FALSE	TRUE	TRUE	FALSE	TRUE	TRUE	FALSE	TRUE	TRUE
ENSG00000074370	ENST00000572694	ATP2A3	retained_intron	NA	FALSE	-0.0374504	-0.39869	0.692826	0.736464	0.126893	0.949729	-0.49478	-5.76348	2.32031e-06	7.8006e-06	1.36537e-06	3.1807e-06	0.45733	3.96807	0.000393677	0.713464	0.658907	0.000539654	FALSE	FALSE	FALSE	FALSE	FALSE	FALSE	FALSE	FALSE	FALSE
ENSG00000074370	ENST00000309890	ATP2A3	protein_coding	3090	FALSE	-0.269492	-1.86529	0.0715583	0.0986087	0.0169903	0.0980924	-0.5212	-3.9596	0.00040466	0.000833299	0.000145856	0.000554709	0.251708	1.42191	0.164962	0.945324	0.873037	0.226131	FALSE	FALSE	FALSE	FALSE	TRUE	TRUE	FALSE	FALSE	FALSE
ENSG00000074370	ENST00000397041	ATP2A3	protein_coding	3000	TRUE	-0.228328	-3.13704	0.00369943	0.00672676	0.00115902	0.0050712	-0.290247	-4.31378	0.000149012	0.000334674	5.85792e-05	0.000204267	0.0619187	0.689805	0.495394	0.962246	0.888665	0.679088	FALSE	FALSE	FALSE	FALSE	FALSE	FALSE	FALSE	FALSE	FALSE
ENSG00000074370	ENST00000397035	ATP2A3	protein_coding	3090	FALSE	-0.335995	-1.93878	0.0615812	0.0861808	0.014849	NA	-0.24815	-1.81205	0.0795721	0.10538	0.0184451	NA	-0.0878445	-0.438007	0.664386	0.972652	0.898276	NA	FALSE	FALSE	FALSE	FALSE	FALSE	FALSE	FALSE	FALSE	FALSE
ENSG00000074370	ENST00000397043	ATP2A3	protein_coding	2997	FALSE	-0.242134	-1.85547	0.0729588	0.100357	0.0172915	NA	-0.245841	-2.20343	0.0350408	0.0498596	0.00872711	NA	0.00370671	0.0238161	0.98115	0.99775	0.921454	NA	FALSE	FALSE	FALSE	FALSE	FALSE	FALSE	FALSE	FALSE	FALSE
ENSG00000074370	ENST00000570773	ATP2A3	retained_intron	NA	FALSE	0.220319	1.4614	0.153862	0.196004	0.0337714	NA	0.12918	0.860244	0.39619	0.449972	0.0787604	NA	0.091139	0.473119	0.639408	0.970213	0.896023	NA	FALSE	FALSE	FALSE	FALSE	FALSE	FALSE	FALSE	FALSE	FALSE
ENSG00000074370	ENST00000576957	ATP2A3	retained_intron	NA	FALSE	0.0367992	0.361367	0.720253	0.76129	0.13117	NA	-0.18962	-2.06877	0.0469119	0.0651562	0.0114045	NA	0.22642	1.82438	0.0776546	0.945324	0.873037	NA	FALSE	FALSE	FALSE	FALSE	FALSE	FALSE	FALSE	FALSE	FALSE
ENSG00000181852	ENST00000615206	RNF41	protein_coding	954	FALSE	-0.0693854	-0.152612	0.879686	0.898798	0.154863	1	2.40662	4.50092	8.80378e-05	0.000206755	3.61892e-05	0.000120683	-2.476	-3.89127	0.000489135	0.812248	0.750138	0.000670508	FALSE	FALSE	FALSE	TRUE	FALSE	TRUE	FALSE	TRUE	TRUE
ENSG00000181852	ENST00000394013	RNF41	protein_coding	741	FALSE	0.303033	2.30201	0.0281609	0.042397	0.00730501	0.0386031	0.601664	4.97287	2.27905e-05	6.07059e-05	1.06256e-05	3.12413e-05	-0.298631	-1.84427	0.0746465	0.945324	0.873037	0.102326	FALSE	FALSE	FALSE	TRUE	FALSE	TRUE	FALSE	FALSE	FALSE
ENSG00000181852	ENST00000345093	RNF41	protein_coding	954	TRUE	-0.128409	-1.02023	0.315458	0.371461	0.0640028	NA	-0.193502	-1.66645	0.105622	0.136608	0.0239109	NA	0.0650923	0.41973	0.677555	0.974031	0.899549	NA	FALSE	FALSE	FALSE	FALSE	FALSE	FALSE	FALSE	FALSE	FALSE
ENSG00000181852	ENST00000552656	RNF41	protein_coding	954	FALSE	0.0909806	0.659652	0.514308	0.570101	0.0982285	NA	0.338079	2.64118	0.0127853	0.0197431	0.00345571	NA	-0.247099	-1.45012	0.156987	0.945324	0.873037	NA	FALSE	FALSE	FALSE	FALSE	FALSE	FALSE	FALSE	FALSE	FALSE
ENSG00000180611	ENST00000392452	MB21D2	protein_coding	1476	TRUE	1.49184	6.53351	2.61935e-07	1.24696e-06	2.1485e-07	3.59061e-07	2.62305	11.2509	1.61619e-12	3.02682e-11	5.29795e-12	2.21547e-12	-1.13121	-3.82898	0.000580999	0.812248	0.750138	0.000796435	TRUE	FALSE	TRUE	TRUE	FALSE	TRUE	FALSE	TRUE	TRUE
ENSG00000130414	ENST00000620965	NDUFA10	protein_coding	1116	FALSE	-0.714661	-6.22688	6.19197e-07	2.67577e-06	4.61035e-07	8.48798e-07	-0.172888	-1.62612	0.113953	0.146578	0.0256561	0.156207	-0.541773	-3.82401	0.000587729	0.812248	0.750138	0.00080566	FALSE	TRUE	TRUE	FALSE	FALSE	FALSE	FALSE	TRUE	TRUE
ENSG00000130414	ENST00000485344	NDUFA10	retained_intron	NA	FALSE	-0.0308589	-0.538375	0.594123	0.645374	0.111198	0.814425	-0.19001	-3.60274	0.0010754	0.00202964	0.000355256	0.00147416	0.159151	2.25616	0.0311805	0.945324	0.873037	0.0427423	FALSE	FALSE	FALSE	FALSE	FALSE	FALSE	FALSE	FALSE	FALSE
ENSG00000130414	ENST00000679158	NDUFA10	protein_coding	954	FALSE	-0.550655	-2.61426	0.013641	0.0219673	0.00378496	0.0186991	-0.338899	-2.05964	0.0478495	0.0663606	0.0116153	0.0655922	-0.211756	-0.872279	0.389712	0.95537	0.882315	0.534218	FALSE	TRUE	TRUE	FALSE	FALSE	FALSE	FALSE	FALSE	FALSE
ENSG00000138398	ENST00000409714	PPIG	protein_coding	2220	FALSE	-0.330728	-1.49659	0.144538	0.185222	0.0319137	0.198133	0.686912	3.46685	0.00155554	0.00283767	0.000496688	0.00213234	-1.01764	-3.78485	0.000656049	0.812248	0.750138	0.000899315	FALSE	FALSE	FALSE	TRUE	FALSE	TRUE	FALSE	TRUE	TRUE
ENSG00000138398	ENST00000448752	PPIG	protein_coding	2265	FALSE	-0.237124	-3.10843	0.00398384	0.00719448	0.00123961	0.00546106	-0.276636	-3.93082	0.000436845	0.000893098	0.000156322	0.000598828	0.0395117	0.420371	0.677085	0.974031	0.899549	0.92815	FALSE	FALSE	FALSE	FALSE	FALSE	FALSE	FALSE	FALSE	FALSE
ENSG00000138398	ENST00000679107	PPIG	protein_coding	2265	FALSE	-0.655765	-2.21454	0.0342164	0.050624	0.00872253	NA	-0.178278	-0.758089	0.45408	0.507501	0.0888298	NA	-0.477487	-1.39086	0.174098	0.945324	0.873037	NA	FALSE	FALSE	FALSE	FALSE	FALSE	FALSE	FALSE	FALSE	FALSE
ENSG00000138398	ENST00000678499	PPIG	protein_coding	2265	FALSE	-0.473198	-2.00157	0.0540822	0.0766083	0.0131996	NA	0.259823	1.26267	0.216054	0.26165	0.0457976	NA	-0.733021	-2.58072	0.0147766	0.945324	0.873037	NA	FALSE	FALSE	FALSE	FALSE	FALSE	FALSE	FALSE	FALSE	FALSE
ENSG00000138398	ENST00000678088	PPIG	protein_coding	2256	FALSE	-0.420782	-1.97262	0.0574459	0.0809078	0.0139404	NA	-0.0460598	-0.219713	0.827524	0.853461	0.149385	NA	-0.374722	-1.38397	0.176179	0.945324	0.873037	NA	FALSE	FALSE	FALSE	FALSE	FALSE	FALSE	FALSE	FALSE	FALSE
ENSG00000168014	ENST00000442398	C2CD3	nonsense_mediated_decay	5766	FALSE	-0.309804	-3.05193	0.00460749	0.00822492	0.00141715	0.00631596	0.163925	1.73679	0.0922576	0.120728	0.0211315	0.126467	-0.473729	-3.77416	0.000674027	0.812248	0.750138	0.000923959	FALSE	FALSE	FALSE	FALSE	FALSE	FALSE	FALSE	FALSE	FALSE
ENSG00000168014	ENST00000539061	C2CD3	protein_coding	1254	FALSE	1.5085	7.96927	4.96462e-09	3.85265e-08	6.63812e-09	6.80552e-09	1.33169	7.71972	9.70466e-09	5.95731e-08	1.04273e-08	1.33032e-08	0.176808	0.762243	0.451616	0.958519	0.885223	0.619076	TRUE	FALSE	TRUE	TRUE	FALSE	TRUE	FALSE	FALSE	FALSE
ENSG00000168014	ENST00000334126	C2CD3	protein_coding	7062	TRUE	-0.319275	-3.48756	0.00146936	0.00289836	0.000499388	0.0020142	-0.311562	-3.7418	0.000736982	0.0014376	0.000251628	0.00101026	-0.00771299	-0.068814	0.945576	0.994399	0.918359	1	FALSE	FALSE	FALSE	FALSE	FALSE	FALSE	FALSE	FALSE	FALSE
ENSG00000105339	ENST00000424248	DENND3	protein_coding	3441	FALSE	-0.733424	-2.79938	0.00870094	0.0145727	0.00251088	0.0119273	0.399157	1.93551	0.0620243	0.0840181	0.014706	0.0850231	-1.13258	-3.74068	0.000740609	0.812248	0.750138	0.00101523	FALSE	TRUE	TRUE	FALSE	FALSE	FALSE	FALSE	TRUE	TRUE
ENSG00000105339	ENST00000520571	DENND3	retained_intron	NA	FALSE	-1.006	-4.82371	3.47416e-05	9.79549e-05	1.68776e-05	4.76238e-05	-0.464728	-3.09313	0.00414304	0.00700015	0.00122526	0.0056793	-0.541273	-2.31305	0.0274482	0.945324	0.873037	0.0376262	FALSE	TRUE	TRUE	FALSE	FALSE	FALSE	FALSE	TRUE	TRUE
ENSG00000105339	ENST00000520986	DENND3	protein_coding	840	FALSE	-0.663678	-3.19623	0.00317263	0.00584281	0.00100672	0.00434905	-0.184578	-1.29499	0.204786	0.249342	0.0436433	0.280722	-0.4791	-2.08599	0.0452108	0.945324	0.873037	0.0619752	FALSE	TRUE	TRUE	FALSE	FALSE	FALSE	FALSE	FALSE	FALSE
ENSG00000105339	ENST00000519811	DENND3	protein_coding	3837	TRUE	-0.68089	-4.15459	0.000234611	0.000550049	9.47734e-05	0.000321606	-0.389262	-2.55913	0.015553	0.023665	0.00414217	0.0213201	-0.291629	-1.44026	0.159742	0.945324	0.873037	0.218975	FALSE	TRUE	TRUE	FALSE	FALSE	FALSE	FALSE	FALSE	FALSE
ENSG00000105339	ENST00000520482	DENND3	retained_intron	NA	FALSE	-0.809178	-3.56385	0.00119833	0.00240707	0.000414739	0.00164267	-0.450047	-2.25913	0.030997	0.0446033	0.00780708	0.0424908	-0.359131	-1.31211	0.199044	0.945324	0.873037	0.272851	FALSE	TRUE	TRUE	FALSE	FALSE	FALSE	FALSE	FALSE	FALSE
ENSG00000105339	ENST00000518198	DENND3	nonsense_mediated_decay	204	FALSE	-0.760695	-2.76979	0.0093579	0.0155635	0.00268159	0.0128278	-0.394123	-1.8062	0.0805317	0.106549	0.0186498	0.110393	-0.366572	-1.1511	0.258428	0.945324	0.873037	0.354254	FALSE	TRUE	TRUE	FALSE	FALSE	FALSE	FALSE	FALSE	FALSE
ENSG00000105339	ENST00000517813	DENND3	retained_intron	NA	FALSE	-0.521482	-3.23788	0.00285191	0.00529982	0.000913159	0.00390941	-0.304405	-2.07248	0.0465599	0.0647054	0.0113256	0.0638245	-0.217077	-1.09956	0.279927	0.945324	0.873037	0.383725	FALSE	TRUE	TRUE	FALSE	FALSE	FALSE	FALSE	FALSE	FALSE
ENSG00000105339	ENST00000523530	DENND3	retained_intron	NA	FALSE	-0.731837	-3.72277	0.000777824	0.00162836	0.000280566	0.00106624	-0.64203	-3.91066	0.000463557	0.000943281	0.000165106	0.000635445	-0.0898062	-0.38664	0.701644	0.978581	0.903751	0.961817	FALSE	TRUE	TRUE	FALSE	TRUE	TRUE	FALSE	FALSE	FALSE
ENSG00000105339	ENST00000521835	DENND3	retained_intron	NA	FALSE	-0.39519	-1.93837	0.0616602	0.086281	0.0148662	NA	-0.215325	-1.2052	0.237179	0.284481	0.0497937	NA	-0.179865	-0.732218	0.469494	0.958791	0.885474	NA	FALSE	FALSE	FALSE	FALSE	FALSE	FALSE	FALSE	FALSE	FALSE
ENSG00000105339	ENST00000523308	DENND3	protein_coding	747	FALSE	0.0351674	0.218919	0.828137	0.855029	0.147322	NA	0.292733	2.06992	0.0468145	0.0650346	0.0113832	NA	-0.257566	-1.32817	0.193745	0.945324	0.873037	NA	FALSE	FALSE	FALSE	FALSE	FALSE	FALSE	FALSE	FALSE	FALSE
ENSG00000156011	ENST00000327040	PSD3	protein_coding	3144	TRUE	8.7061	5.32151	8.28345e-06	2.70752e-05	4.66506e-06	1.1355e-05	2.5883	4.30637	0.000152171	0.000341215	5.97241e-05	0.000208596	6.1178	3.735	0.000749728	0.812248	0.750138	0.00102773	TRUE	FALSE	TRUE	TRUE	FALSE	TRUE	TRUE	FALSE	TRUE
ENSG00000277117	ENST00000623960	FP565260.3	protein_coding	909	TRUE	2.26822	16.3035	7.45025e-17	7.76672e-15	1.33821e-15	1.02128e-16	2.96408	19.4292	4.96124e-19	8.65829e-17	1.51549e-17	6.80089e-19	-0.695866	-3.72116	0.000779062	0.812248	0.750138	0.00106794	TRUE	FALSE	TRUE	TRUE	FALSE	TRUE	FALSE	TRUE	TRUE
ENSG00000170471	ENST00000397042	RALGAPB	protein_coding	4476	FALSE	-0.439831	-4.70962	4.83515e-05	0.000131832	2.27147e-05	6.62805e-05	-0.0146105	-0.171861	0.864653	0.886168	0.155109	1	-0.42522	-3.71748	0.000787849	0.812248	0.750138	0.00107999	FALSE	FALSE	FALSE	FALSE	FALSE	FALSE	FALSE	FALSE	FALSE
ENSG00000170471	ENST00000461147	RALGAPB	retained_intron	NA	FALSE	-0.306372	-3.14828	0.00359341	0.00654964	0.0011285	0.00492585	-0.371315	-4.15834	0.000231103	0.000498562	8.72652e-05	0.000316797	0.0649436	0.542944	0.59101	0.967128	0.893174	0.810159	FALSE	FALSE	FALSE	FALSE	FALSE	FALSE	FALSE	FALSE	FALSE
ENSG00000170471	ENST00000262879	RALGAPB	protein_coding	4485	TRUE	-0.0592963	-0.168334	0.867406	0.888409	0.153073	NA	-0.604254	-2.05036	0.0488008	0.0675689	0.0118268	NA	0.544958	1.30843	0.200273	0.945324	0.873037	NA	FALSE	FALSE	FALSE	FALSE	FALSE	FALSE	FALSE	FALSE	FALSE
ENSG00000170471	ENST00000397040	RALGAPB	protein_coding	4485	FALSE	0.00813792	0.01392	0.988982	0.990664	0.170692	NA	0.449091	0.94953	0.34964	0.401968	0.0703579	NA	-0.440953	-0.646168	0.52289	0.965027	0.891233	NA	FALSE	FALSE	FALSE	FALSE	FALSE	FALSE	FALSE	FALSE	FALSE
ENSG00000153029	ENST00000614012	MR1	protein_coding	1026	FALSE	9.61206	5.6188	3.5295e-06	1.26337e-05	2.17679e-06	4.83825e-06	3.22037	4.63446	5.99006e-05	0.000146138	2.55791e-05	8.2112e-05	6.39169	3.7024	0.00082063	0.812248	0.750138	0.00112492	TRUE	FALSE	TRUE	TRUE	FALSE	TRUE	TRUE	FALSE	TRUE
ENSG00000153029	ENST00000367580	MR1	protein_coding	1026	TRUE	0.421737	1.71445	0.0963527	0.128974	0.0222222	0.132081	0.835348	3.91545	0.000457441	0.000931972	0.000163126	0.000627062	-0.413611	-1.40157	0.170903	0.945324	0.873037	0.234274	FALSE	FALSE	FALSE	TRUE	FALSE	TRUE	FALSE	FALSE	FALSE
ENSG00000153029	ENST00000434571	MR1	protein_coding	645	FALSE	0.797364	2.5669	0.0152692	0.0243283	0.00419177	0.0209311	0.432103	1.71846	0.0956112	0.124684	0.0218239	0.131064	0.365262	1.00714	0.321604	0.945324	0.873037	0.440856	TRUE	FALSE	TRUE	FALSE	FALSE	FALSE	FALSE	FALSE	FALSE
ENSG00000153029	ENST00000282990	MR1	protein_coding	750	FALSE	3.18446	12.4291	1.25033e-13	4.09134e-12	7.04939e-13	1.71395e-13	3.19493	12.3883	1.36241e-13	3.52729e-12	6.17394e-13	1.86759e-13	-0.0104699	-0.0318133	0.974823	0.997351	0.921086	1	TRUE	FALSE	TRUE	TRUE	FALSE	TRUE	FALSE	FALSE	FALSE
ENSG00000153029	ENST00000367578	MR1	retained_intron	NA	FALSE	1.64004	8.39823	1.59713e-09	1.43456e-08	2.47174e-09	2.18935e-09	1.72401	8.56793	1.0263e-09	8.3986e-09	1.47004e-09	1.40685e-09	-0.0839691	-0.330775	0.743017	0.982563	0.907429	1	TRUE	FALSE	TRUE	TRUE	FALSE	TRUE	FALSE	FALSE	FALSE
ENSG00000153029	ENST00000617803	MR1	protein_coding	939	FALSE	-4.65222	-2.47629	0.0188939	0.0295499	0.00509146	NA	-0.0631035	-0.0536606	0.957547	0.965043	0.168915	NA	-4.58912	-2.26223	0.0307836	0.945324	0.873037	NA	FALSE	FALSE	FALSE	FALSE	FALSE	FALSE	FALSE	FALSE	FALSE
ENSG00000163872	ENST00000472593	YEATS2	retained_intron	NA	FALSE	0.392113	2.97918	0.00554199	0.00971065	0.00167314	0.00759698	-0.193092	-1.66368	0.106149	0.137237	0.0240211	0.145509	0.585205	3.68054	0.000870183	0.812248	0.750138	0.00119285	FALSE	FALSE	FALSE	FALSE	FALSE	FALSE	TRUE	FALSE	TRUE
ENSG00000163872	ENST00000305135	YEATS2	protein_coding	4269	TRUE	0.537621	5.62972	3.43711e-06	1.23348e-05	2.12529e-06	4.7116e-06	0.518406	5.85369	1.80734e-06	6.23897e-06	1.09203e-06	2.47751e-06	0.019215	0.162918	0.871632	0.9904	0.914666	1	TRUE	FALSE	TRUE	TRUE	FALSE	TRUE	FALSE	FALSE	FALSE
ENSG00000092199	ENST00000336053	HNRNPC	protein_coding	867	FALSE	3.31871	6.75529	1.40469e-07	7.16177e-07	1.23397e-07	1.92556e-07	1.29322	3.6379	0.000980432	0.00186643	0.000326689	0.00134398	2.02549	3.66941	0.000899844	0.812248	0.750138	0.00123351	TRUE	FALSE	TRUE	TRUE	FALSE	TRUE	TRUE	FALSE	TRUE
ENSG00000092199	ENST00000555914	HNRNPC	protein_coding	879	FALSE	0.179419	1.28862	0.206994	0.255543	0.0440301	0.283748	0.700135	5.42777	6.15446e-06	1.86374e-05	3.26218e-06	8.43656e-06	-0.520716	-3.02951	0.00488505	0.945324	0.873037	0.00669645	FALSE	FALSE	FALSE	TRUE	FALSE	TRUE	FALSE	TRUE	TRUE
ENSG00000092199	ENST00000557201	HNRNPC	protein_coding	921	FALSE	0.794127	6.56768	2.37893e-07	1.14313e-06	1.96961e-07	3.26104e-07	0.981909	8.78067	6.08459e-10	5.32419e-09	9.31913e-10	8.34078e-10	-0.187782	-1.25902	0.217352	0.945324	0.873037	0.297946	TRUE	FALSE	TRUE	TRUE	FALSE	TRUE	FALSE	FALSE	FALSE
ENSG00000092199	ENST00000554455	HNRNPC	protein_coding	921	FALSE	-0.852639	-4.64927	5.76506e-05	0.000154768	2.66666e-05	7.90277e-05	-0.568868	-3.29306	0.00246756	0.00433591	0.00075893	0.00338255	-0.283771	-1.24393	0.222781	0.945324	0.873037	0.30539	FALSE	TRUE	TRUE	FALSE	TRUE	TRUE	FALSE	FALSE	FALSE
ENSG00000092199	ENST00000553300	HNRNPC	protein_coding	882	TRUE	0.539849	6.05993	9.97957e-07	4.10043e-06	7.06504e-07	1.368e-06	0.661946	8.04407	4.11188e-09	2.80718e-08	4.91352e-09	5.63658e-09	-0.122097	-1.11171	0.274732	0.945324	0.873037	0.376604	TRUE	FALSE	TRUE	TRUE	FALSE	TRUE	FALSE	FALSE	FALSE
ENSG00000092199	ENST00000556142	HNRNPC	protein_coding	696	FALSE	2.75892	5.11074	1.53294e-05	4.69588e-05	8.091e-06	2.10136e-05	3.38312	10.8722	3.81256e-12	6.42978e-11	1.12543e-11	5.22627e-12	-0.624197	-1.09053	0.283822	0.945324	0.873037	0.389064	TRUE	FALSE	TRUE	TRUE	FALSE	TRUE	FALSE	FALSE	FALSE
ENSG00000092199	ENST00000449098	HNRNPC	protein_coding	873	FALSE	2.4043	7.61939	1.29901e-08	8.8967e-08	1.5329e-08	1.78069e-08	1.98013	6.69126	1.68076e-07	7.49549e-07	1.31196e-07	2.30399e-07	0.424172	1.08284	0.287166	0.945324	0.873037	0.393648	TRUE	FALSE	TRUE	TRUE	FALSE	TRUE	FALSE	FALSE	FALSE
ENSG00000092199	ENST00000555127	HNRNPC	retained_intron	NA	FALSE	1.31208	7.0984	5.40624e-08	3.08404e-07	5.31381e-08	7.41089e-08	1.0828	6.51383	2.76885e-07	1.16949e-06	2.047e-07	3.79555e-07	0.229283	1.01818	0.316415	0.945324	0.873037	0.433743	TRUE	FALSE	TRUE	TRUE	FALSE	TRUE	FALSE	FALSE	FALSE
ENSG00000092199	ENST00000430246	HNRNPC	protein_coding	882	FALSE	0.953658	5.30185	8.84307e-06	2.86894e-05	4.94319e-06	1.21221e-05	0.838366	5.03466	1.90801e-05	5.17114e-05	9.05124e-06	2.61551e-05	0.115292	0.519391	0.607149	0.968771	0.894692	0.832283	TRUE	FALSE	TRUE	TRUE	FALSE	TRUE	FALSE	FALSE	FALSE
ENSG00000092199	ENST00000556897	HNRNPC	protein_coding	882	FALSE	0.543482	5.13625	1.42442e-05	4.39937e-05	7.58012e-06	1.9526e-05	0.493708	5.04994	1.82599e-05	4.97057e-05	8.70017e-06	2.50307e-05	0.049774	0.381513	0.705406	0.979397	0.904504	0.966973	TRUE	FALSE	TRUE	FALSE	FALSE	FALSE	FALSE	FALSE	FALSE
ENSG00000092199	ENST00000555883	HNRNPC	protein_coding	753	FALSE	0.934638	8.13975	3.22735e-09	2.63923e-08	4.5474e-09	4.42406e-09	0.901353	8.47532	1.33844e-09	1.05818e-08	1.85217e-09	1.83474e-09	0.0332857	0.23485	0.815858	0.988006	0.912455	1	TRUE	FALSE	TRUE	TRUE	FALSE	TRUE	FALSE	FALSE	FALSE
ENSG00000092199	ENST00000553753	HNRNPC	protein_coding	867	FALSE	2.5033	7.38429	2.46284e-08	1.55771e-07	2.68393e-08	3.37607e-08	2.35969	7.55477	1.54773e-08	8.99024e-08	1.5736e-08	2.12163e-08	0.143611	0.344015	0.73314	0.982563	0.907429	1	TRUE	FALSE	TRUE	TRUE	FALSE	TRUE	FALSE	FALSE	FALSE
ENSG00000092199	ENST00000554969	HNRNPC	protein_coding	882	FALSE	0.71017	5.34506	7.80876e-06	2.56983e-05	4.42782e-06	1.07043e-05	0.720582	5.86045	1.7761e-06	6.14191e-06	1.07504e-06	2.43468e-06	-0.0104117	-0.0635102	0.949765	0.994777	0.918709	1	TRUE	FALSE	TRUE	TRUE	FALSE	TRUE	FALSE	FALSE	FALSE
ENSG00000171729	ENST00000428417	TMEM51	protein_coding	762	FALSE	1.82909	5.65491	3.20291e-06	1.16039e-05	1.99936e-06	4.39056e-06	3.81266	7.67824	1.10789e-08	6.68251e-08	1.16966e-08	1.5187e-08	-1.98356	-3.66308	0.000915495	0.812248	0.750138	0.00125496	TRUE	FALSE	TRUE	TRUE	FALSE	TRUE	FALSE	TRUE	TRUE
ENSG00000171729	ENST00000376014	TMEM51	protein_coding	762	FALSE	1.25645	3.73925	0.000743519	0.00156377	0.000269437	0.00101922	2.27218	4.94784	2.44903e-05	6.48671e-05	1.13539e-05	3.35714e-05	-1.01573	-1.96166	0.0587672	0.945324	0.873037	0.0805582	TRUE	FALSE	TRUE	TRUE	FALSE	TRUE	FALSE	FALSE	FALSE
ENSG00000171729	ENST00000376008	TMEM51	protein_coding	762	TRUE	1.79922	5.40771	6.5203e-06	2.18775e-05	3.7695e-06	8.93805e-06	2.39362	6.47032	3.13066e-07	1.30523e-06	2.28459e-07	4.29153e-07	-0.594395	-1.31882	0.196818	0.945324	0.873037	0.269799	TRUE	FALSE	TRUE	TRUE	FALSE	TRUE	FALSE	FALSE	FALSE
ENSG00000171729	ENST00000400796	TMEM51	protein_coding	762	FALSE	1.87755	10.1597	2.01382e-11	3.3202e-10	5.72071e-11	2.76055e-11	2.00623	7.93927	5.49716e-09	3.62009e-08	6.33639e-09	7.53553e-09	-0.12868	-0.451703	0.654604	0.972511	0.898145	0.897333	TRUE	FALSE	TRUE	TRUE	FALSE	TRUE	FALSE	FALSE	FALSE
ENSG00000225889	ENST00000675176	AC012368.1	lncRNA	NA	FALSE	-3.09609	-5.42691	6.16981e-06	2.08636e-05	3.59479e-06	8.45759e-06	-0.857407	-2.43757	0.020671	0.0306913	0.00537201	0.0283359	-2.23869	-3.6471	0.000956209	0.812248	0.750138	0.00131077	FALSE	TRUE	TRUE	FALSE	TRUE	TRUE	FALSE	TRUE	TRUE
ENSG00000225889	ENST00000674774	AC012368.1	lncRNA	NA	FALSE	-2.60403	-6.80257	1.23067e-07	6.36961e-07	1.09748e-07	1.687e-07	-1.54073	-4.54707	7.71871e-05	0.000183708	3.21552e-05	0.000105808	-1.0633	-2.29564	0.0285672	0.945324	0.873037	0.03916	FALSE	TRUE	TRUE	FALSE	TRUE	TRUE	FALSE	TRUE	TRUE
ENSG00000225889	ENST00000413030	AC012368.1	lncRNA	NA	FALSE	-2.84018	-6.08795	9.26942e-07	3.83944e-06	6.61536e-07	1.27066e-06	-1.64136	-4.81653	3.57064e-05	9.137e-05	1.59928e-05	4.89465e-05	-1.19882	-2.28026	0.029569	0.945324	0.873037	0.0405333	FALSE	TRUE	TRUE	FALSE	TRUE	TRUE	FALSE	TRUE	TRUE
ENSG00000225889	ENST00000674812	AC012368.1	lncRNA	NA	FALSE	-2.29746	-4.79148	3.81147e-05	0.000106447	1.83408e-05	5.22478e-05	-1.36909	-6.16698	7.30962e-07	2.779e-06	4.86419e-07	1.00201e-06	-0.928378	-1.89198	0.0677681	0.945324	0.873037	0.0928968	FALSE	TRUE	TRUE	FALSE	TRUE	TRUE	FALSE	FALSE	FALSE
ENSG00000151883	ENST00000505697	PARP8	protein_coding	2565	FALSE	-2.18299	-8.64532	8.61677e-10	8.44472e-09	1.45503e-09	1.18119e-09	-1.14673	-6.17634	7.20582e-07	2.74219e-06	4.79976e-07	9.87776e-07	-1.03626	-3.63406	0.000990719	0.812248	0.750138	0.00135808	FALSE	TRUE	TRUE	FALSE	TRUE	TRUE	FALSE	TRUE	TRUE
ENSG00000151883	ENST00000505554	PARP8	protein_coding	2502	FALSE	-1.30334	-5.29842	8.93089e-06	2.89385e-05	4.98611e-06	1.22425e-05	-0.825612	-2.78828	0.00894205	0.0142338	0.0024914	0.0122578	-0.477726	-1.36829	0.180982	0.945324	0.873037	0.248091	FALSE	TRUE	TRUE	FALSE	TRUE	TRUE	FALSE	FALSE	FALSE
ENSG00000151883	ENST00000503561	PARP8	processed_transcript	NA	FALSE	-0.639657	-5.09032	1.62572e-05	4.95112e-05	8.53078e-06	2.22854e-05	-0.456712	-4.08672	0.00028381	0.000601526	0.000105287	0.000389048	-0.182945	-1.20079	0.23886	0.945324	0.873037	0.32743	FALSE	TRUE	TRUE	FALSE	FALSE	FALSE	FALSE	FALSE	FALSE
ENSG00000151883	ENST00000514067	PARP8	protein_coding	2439	FALSE	-0.625784	-3.37065	0.00201022	0.00385548	0.000664299	0.00275561	-0.781802	-4.60525	6.53794e-05	0.000158113	2.76751e-05	8.96223e-05	0.156017	0.684751	0.498551	0.962691	0.889076	0.683415	FALSE	TRUE	TRUE	FALSE	TRUE	TRUE	FALSE	FALSE	FALSE
ENSG00000151883	ENST00000281631	PARP8	protein_coding	2565	TRUE	-0.713584	-7.11617	5.14698e-08	2.95475e-07	5.09104e-08	7.0555e-08	-0.723396	-7.82797	7.40426e-09	4.69568e-08	8.21902e-09	1.01498e-08	0.00981206	0.0794532	0.937179	0.993542	0.917568	1	FALSE	TRUE	TRUE	FALSE	TRUE	TRUE	FALSE	FALSE	FALSE
ENSG00000151883	ENST00000511363	PARP8	processed_transcript	NA	FALSE	0.0857582	0.301001	0.765408	0.801432	0.138087	NA	-0.451276	-1.73051	0.0934093	0.122093	0.0213704	NA	0.537035	1.53523	0.134795	0.945324	0.873037	NA	FALSE	FALSE	FALSE	FALSE	FALSE	FALSE	FALSE	FALSE	FALSE
ENSG00000110619	ENST00000397111	CARS1	protein_coding	2247	FALSE	-0.103432	-0.784819	0.438472	0.496558	0.0855569	0.601058	-0.698461	-5.56275	4.17414e-06	1.3195e-05	2.30958e-06	5.72192e-06	0.595029	3.6104	0.00105644	0.812248	0.750138	0.00144817	FALSE	FALSE	FALSE	FALSE	TRUE	TRUE	TRUE	FALSE	TRUE
ENSG00000110619	ENST00000278224	CARS1	protein_coding	2181	FALSE	-0.325244	-5.6411	3.29884e-06	1.19057e-05	2.05136e-06	4.52206e-06	-0.169145	-3.18776	0.00324334	0.00557597	0.000975984	0.00444599	-0.156099	-2.19976	0.0353248	0.945324	0.873037	0.0484234	FALSE	FALSE	FALSE	FALSE	FALSE	FALSE	FALSE	FALSE	FALSE
ENSG00000110619	ENST00000526890	CARS1	retained_intron	NA	FALSE	-0.313669	-3.05021	0.00462817	0.00825996	0.00142319	0.00634432	-0.376581	-4.02458	0.00033677	0.00070296	0.000123042	0.000461646	0.0629119	0.499587	0.62086	0.969335	0.895212	0.851077	FALSE	FALSE	FALSE	FALSE	FALSE	FALSE	FALSE	FALSE	FALSE
ENSG00000110619	ENST00000531387	CARS1	nonsense_mediated_decay	387	FALSE	-0.5121	-1.92846	0.0629287	0.0879047	0.015146	NA	-0.265043	-1.13381	0.2655	0.314652	0.0550747	NA	-0.247056	-0.770705	0.446673	0.958004	0.884748	NA	FALSE	FALSE	FALSE	FALSE	FALSE	FALSE	FALSE	FALSE	FALSE
ENSG00000110619	ENST00000380525	CARS1	protein_coding	2496	TRUE	-0.309645	-1.8266	0.0773314	0.105674	0.0182077	NA	0.0968685	0.620096	0.539692	0.591292	0.103496	NA	-0.406514	-1.94722	0.0605468	0.945324	0.873037	NA	FALSE	FALSE	FALSE	FALSE	FALSE	FALSE	FALSE	FALSE	FALSE
ENSG00000110619	ENST00000466442	CARS1	retained_intron	NA	FALSE	-0.0971944	-1.361	0.183223	0.229053	0.0394658	NA	-0.117021	-1.77307	0.0859395	0.113158	0.0198065	NA	0.0198262	0.22514	0.823332	0.990006	0.914302	NA	FALSE	FALSE	FALSE	FALSE	FALSE	FALSE	FALSE	FALSE	FALSE
ENSG00000160194	ENST00000354250	NDUFV3	protein_coding	1422	TRUE	-0.163275	-0.924791	0.362149	0.419914	0.0723511	0.496435	-0.971029	-5.60019	3.72093e-06	1.19094e-05	2.08455e-06	5.10067e-06	0.807753	3.60561	0.00106791	0.812248	0.750138	0.00146389	FALSE	FALSE	FALSE	FALSE	TRUE	TRUE	TRUE	FALSE	TRUE
ENSG00000160194	ENST00000340344	NDUFV3	protein_coding	327	FALSE	0.714904	5.30315	8.79008e-06	2.8549e-05	4.91899e-06	1.20495e-05	0.761693	5.54914	4.32969e-06	1.36282e-05	2.3854e-06	5.93515e-06	-0.0467885	-0.268632	0.789978	0.986481	0.911047	1	TRUE	FALSE	TRUE	TRUE	FALSE	TRUE	FALSE	FALSE	FALSE
ENSG00000160194	ENST00000460259	NDUFV3	processed_transcript	NA	FALSE	-0.41542	-1.99632	0.0546608	0.0773366	0.0133251	NA	0.164299	0.868803	0.391568	0.445346	0.0779506	NA	-0.579719	-2.27624	0.0298212	0.945324	0.873037	NA	FALSE	FALSE	FALSE	FALSE	FALSE	FALSE	FALSE	FALSE	FALSE
ENSG00000157600	ENST00000372073	TMEM164	protein_coding	894	FALSE	-2.64794	-5.06395	1.75388e-05	5.30373e-05	9.13833e-06	2.40422e-05	-0.68258	-2.4852	0.0185052	0.0277184	0.00485166	0.025367	-1.96536	-3.60613	0.00106875	0.812248	0.750138	0.00146504	FALSE	TRUE	TRUE	FALSE	TRUE	TRUE	FALSE	TRUE	TRUE
ENSG00000157600	ENST00000372068	TMEM164	protein_coding	894	TRUE	-0.799662	-3.76264	0.000697317	0.00147357	0.000253895	0.000955884	-0.917131	-4.73927	4.45588e-05	0.00011167	1.95459e-05	6.10814e-05	0.117469	0.451223	0.654946	0.972511	0.898145	0.897802	FALSE	TRUE	TRUE	FALSE	TRUE	TRUE	FALSE	FALSE	FALSE
ENSG00000157600	ENST00000372072	TMEM164	protein_coding	447	FALSE	-0.184029	-1.10543	0.277417	0.331773	0.0571646	NA	-0.0662863	-0.432017	0.668697	0.711875	0.124602	NA	-0.117743	-0.574262	0.569903	0.965027	0.891233	NA	FALSE	FALSE	FALSE	FALSE	FALSE	FALSE	FALSE	FALSE	FALSE
ENSG00000113240	ENST00000521621	CLK4	nonsense_mediated_decay	162	FALSE	-0.269343	-1.98911	0.0554966	0.0783545	0.0135005	0.076075	0.311087	2.61662	0.0135577	0.0208294	0.00364585	0.0185849	-0.580431	-3.55482	0.00122636	0.90291	0.833866	0.0016811	FALSE	FALSE	FALSE	FALSE	FALSE	FALSE	FALSE	TRUE	TRUE
ENSG00000113240	ENST00000522136	CLK4	nonsense_mediated_decay	432	FALSE	-0.299312	-2.97018	0.0056729	0.009912	0.00170784	0.00777643	-0.0758649	-0.825928	0.415097	0.46869	0.0820365	0.569016	-0.223448	-1.80932	0.0800147	0.945324	0.873037	0.109684	FALSE	FALSE	FALSE	FALSE	FALSE	FALSE	FALSE	FALSE	FALSE
ENSG00000113240	ENST00000316308	CLK4	protein_coding	1446	TRUE	0.255997	3.51148	0.00137614	0.00273016	0.000470407	0.00188642	0.307438	4.58676	6.85151e-05	0.000164766	2.88397e-05	9.39208e-05	-0.0514413	-0.573557	0.570362	0.965027	0.891233	0.781854	FALSE	FALSE	FALSE	FALSE	FALSE	FALSE	FALSE	FALSE	FALSE
ENSG00000113240	ENST00000522556	CLK4	nonsense_mediated_decay	270	FALSE	0.33302	2.36937	0.0241643	0.0368844	0.00635518	0.0331245	0.310499	2.39998	0.0225294	0.0332618	0.00582194	0.0308833	0.0225207	0.130174	0.897262	0.991397	0.915587	1	FALSE	FALSE	FALSE	FALSE	FALSE	FALSE	FALSE	FALSE	FALSE
ENSG00000113240	ENST00000519583	CLK4	retained_intron	NA	FALSE	-0.0374122	-0.399276	0.692402	0.736079	0.126826	NA	-0.0856827	-0.986519	0.331444	0.383217	0.0670759	NA	0.0482705	0.417207	0.679375	0.974672	0.900141	NA	FALSE	FALSE	FALSE	FALSE	FALSE	FALSE	FALSE	FALSE	FALSE
ENSG00000125462	ENST00000465270	MIR9-1HG	lncRNA	NA	FALSE	6.97586	8.81012	5.49508e-10	5.75141e-09	9.90968e-10	7.53268e-10	3.98693	8.35833	1.77308e-09	1.35234e-08	2.36705e-09	2.43055e-09	2.98893	3.52696	0.00131994	0.931221	0.860012	0.00180938	TRUE	FALSE	TRUE	TRUE	FALSE	TRUE	TRUE	FALSE	TRUE
ENSG00000125462	ENST00000608007	MIR9-1HG	lncRNA	NA	FALSE	6.59995	7.97318	4.91308e-09	3.81768e-08	6.57787e-09	6.73487e-09	5.35713	8.70853	7.1347e-10	6.09697e-09	1.06718e-09	9.78027e-10	1.24282	1.32497	0.194765	0.945324	0.873037	0.266984	TRUE	FALSE	TRUE	TRUE	FALSE	TRUE	FALSE	FALSE	FALSE
ENSG00000125462	ENST00000476966	MIR9-1HG	lncRNA	NA	FALSE	5.46029	9.11915	2.50392e-10	2.93057e-09	5.04938e-10	3.43239e-10	4.86421	10.1991	1.77167e-11	2.45337e-10	4.29423e-11	2.42861e-11	0.596076	0.857753	0.397543	0.95537	0.882315	0.544954	TRUE	FALSE	TRUE	TRUE	FALSE	TRUE	FALSE	FALSE	FALSE
ENSG00000037474	ENST00000505892	NSUN2	retained_intron	NA	FALSE	1.10706	5.22008	1.11495e-05	3.52974e-05	6.08174e-06	1.52838e-05	0.112113	0.479214	0.63512	0.681239	0.11924	0.870624	0.994947	3.47867	0.00150529	0.931221	0.860012	0.00206346	TRUE	FALSE	TRUE	FALSE	FALSE	FALSE	TRUE	FALSE	TRUE
ENSG00000037474	ENST00000513888	NSUN2	retained_intron	NA	FALSE	1.11244	6.5286	2.65583e-07	1.26075e-06	2.17228e-07	3.64062e-07	0.514013	3.30981	0.00236114	0.0041663	0.000729243	0.00323666	0.598431	2.86588	0.00737879	0.945324	0.873037	0.0101149	TRUE	FALSE	TRUE	TRUE	FALSE	TRUE	TRUE	FALSE	TRUE
ENSG00000037474	ENST00000264670	NSUN2	protein_coding	2304	TRUE	0.533593	3.59152	0.00111191	0.0022496	0.000387606	0.00152421	0.163498	1.18676	0.24427	0.292221	0.0511485	0.334846	0.370095	2.01704	0.0523554	0.945324	0.873037	0.071769	TRUE	FALSE	TRUE	FALSE	FALSE	FALSE	FALSE	FALSE	FALSE
ENSG00000037474	ENST00000504374	NSUN2	nonsense_mediated_decay	609	FALSE	0.364309	1.99631	0.0546803	0.0773555	0.0133284	NA	-0.050834	-0.308543	0.759717	0.794132	0.139	NA	0.415143	1.86411	0.0717286	0.945324	0.873037	NA	FALSE	FALSE	FALSE	FALSE	FALSE	FALSE	FALSE	FALSE	FALSE
ENSG00000037474	ENST00000506139	NSUN2	protein_coding	2199	FALSE	0.22337	0.972974	0.338041	0.39497	0.0680534	NA	-0.228182	-1.04585	0.303657	0.35461	0.0620687	NA	0.451552	1.57468	0.125405	0.945324	0.873037	NA	FALSE	FALSE	FALSE	FALSE	FALSE	FALSE	FALSE	FALSE	FALSE
ENSG00000108342	ENST00000394149	CSF3	protein_coding	615	TRUE	11.1311	10.4265	1.03434e-11	1.85316e-10	3.193e-11	1.41788e-11	7.45439	20.3861	1.21057e-19	3.10011e-17	5.42624e-18	1.65945e-19	3.67673	3.45487	0.001602	0.931221	0.860012	0.00219603	TRUE	FALSE	TRUE	TRUE	FALSE	TRUE	TRUE	FALSE	TRUE
ENSG00000108342	ENST00000225474	CSF3	protein_coding	624	FALSE	10.0831	11.3668	1.19731e-12	2.82652e-11	4.87009e-12	1.64128e-12	7.50484	11.4343	1.03006e-12	2.03252e-11	3.5576e-12	1.41202e-12	2.57831	2.56862	0.0151909	0.945324	0.873037	0.0208238	TRUE	FALSE	TRUE	TRUE	FALSE	TRUE	TRUE	FALSE	TRUE
ENSG00000108342	ENST00000331769	CSF3	protein_coding	603	FALSE	10.3686	11.1476	1.95992e-12	4.33574e-11	7.47048e-12	2.68666e-12	8.61268	10.6417	6.25219e-12	9.95954e-11	1.74326e-11	8.57053e-12	1.75596	1.57154	0.126103	0.945324	0.873037	0.172862	TRUE	FALSE	TRUE	TRUE	FALSE	TRUE	FALSE	FALSE	FALSE
ENSG00000126759	ENST00000247153	CFP	protein_coding	1410	FALSE	0.156384	0.598819	0.553612	0.60756	0.104683	0.758893	1.26269	5.2754	9.54271e-06	2.76648e-05	4.84227e-06	1.30812e-05	-1.10631	-3.44825	0.00163492	0.931221	0.860012	0.00224116	FALSE	FALSE	FALSE	TRUE	FALSE	TRUE	FALSE	TRUE	TRUE
ENSG00000126759	ENST00000377005	CFP	protein_coding	1248	FALSE	0.292655	1.40422	0.170118	0.214319	0.0369273	0.233199	0.766008	4.03028	0.000332328	0.000694733	0.000121602	0.000455556	-0.473353	-1.85289	0.0733672	0.945324	0.873037	0.100572	FALSE	FALSE	FALSE	TRUE	FALSE	TRUE	FALSE	FALSE	FALSE
ENSG00000126759	ENST00000478222	CFP	retained_intron	NA	FALSE	0.301568	1.43101	0.162358	0.205664	0.035436	0.222561	0.745035	3.91391	0.00045939	0.000935619	0.000163765	0.000629734	-0.443467	-1.72399	0.0945951	0.945324	0.873037	0.129671	FALSE	FALSE	FALSE	TRUE	FALSE	TRUE	FALSE	FALSE	FALSE
ENSG00000126759	ENST00000396992	CFP	protein_coding	1410	TRUE	-0.401598	-1.46771	0.15215	0.194017	0.0334292	NA	-0.307567	-1.80251	0.0810923	0.107243	0.0187711	NA	-0.0940304	-0.318546	0.752184	0.982563	0.907429	NA	FALSE	FALSE	FALSE	FALSE	FALSE	FALSE	FALSE	FALSE	FALSE
ENSG00000126759	ENST00000485991	CFP	retained_intron	NA	FALSE	-0.318997	-1.40109	0.171044	0.215405	0.0371143	NA	-0.0393632	-0.198566	0.843889	0.867639	0.151866	NA	-0.279634	-1.02212	0.314574	0.945324	0.873037	NA	FALSE	FALSE	FALSE	FALSE	FALSE	FALSE	FALSE	FALSE	FALSE
ENSG00000141968	ENST00000304076	VAV1	protein_coding	2472	FALSE	2.98095	5.88562	1.65193e-06	6.41601e-06	1.10548e-06	2.26447e-06	0.827457	1.76475	0.0873819	0.114929	0.0201164	0.119783	2.15349	3.4454	0.00164726	0.931221	0.860012	0.00225807	TRUE	FALSE	TRUE	FALSE	FALSE	FALSE	TRUE	FALSE	TRUE
ENSG00000141968	ENST00000539284	VAV1	protein_coding	2370	FALSE	1.24642	4.42867	0.000108125	0.000273123	4.70591e-05	0.000148218	1.74184	6.71525	1.57143e-07	7.05871e-07	1.23551e-07	2.15412e-07	-0.495418	-1.42928	0.162848	0.945324	0.873037	0.223233	TRUE	FALSE	TRUE	TRUE	FALSE	TRUE	FALSE	FALSE	FALSE
ENSG00000141968	ENST00000602142	VAV1	protein_coding	2538	TRUE	1.6984	14.2005	3.57841e-15	1.9381e-13	3.33934e-14	4.90529e-15	1.57852	14.2304	3.37926e-15	1.39188e-13	2.43625e-14	4.6323e-15	0.119886	0.811575	0.423177	0.95537	0.882315	0.580092	TRUE	FALSE	TRUE	TRUE	FALSE	TRUE	FALSE	FALSE	FALSE
ENSG00000141968	ENST00000596764	VAV1	protein_coding	2442	FALSE	0.920873	3.57483	0.00116327	0.0023442	0.000403906	0.00159461	0.773529	3.22197	0.00297297	0.00514644	0.000900801	0.00407535	0.147345	0.462088	0.647221	0.971833	0.897519	0.887212	TRUE	FALSE	TRUE	TRUE	FALSE	TRUE	FALSE	FALSE	FALSE
ENSG00000144895	ENST00000487799	EIF2A	protein_coding	1683	FALSE	1.39862	7.94911	5.35477e-09	4.12552e-08	7.10828e-09	7.34034e-09	0.664276	4.24146	0.00018371	0.000404355	7.07757e-05	0.000251831	0.734342	3.44111	0.00166642	0.931221	0.860012	0.00228433	TRUE	FALSE	TRUE	TRUE	FALSE	TRUE	TRUE	FALSE	TRUE
ENSG00000144895	ENST00000474505	EIF2A	retained_intron	NA	FALSE	-0.631121	-5.15287	1.35542e-05	4.21179e-05	7.25692e-06	1.85802e-05	-0.321223	-2.85079	0.0076586	0.0123367	0.00215934	0.0104984	-0.309898	-2.05609	0.0482052	0.945324	0.873037	0.0660799	FALSE	TRUE	TRUE	FALSE	FALSE	FALSE	FALSE	FALSE	FALSE
ENSG00000144895	ENST00000406576	EIF2A	protein_coding	1575	FALSE	0.223365	1.43692	0.160682	0.203794	0.0351136	0.220263	0.547626	3.76635	0.000690252	0.00135452	0.000237086	0.0009462	-0.324261	-1.68239	0.102465	0.945324	0.873037	0.140459	FALSE	FALSE	FALSE	TRUE	FALSE	TRUE	FALSE	FALSE	FALSE
ENSG00000144895	ENST00000477551	EIF2A	nonsense_mediated_decay	475	FALSE	0.68679	1.81473	0.0791802	0.107969	0.018603	NA	0.604341	1.80445	0.0808105	0.106894	0.0187101	NA	0.0824487	0.180067	0.858263	0.9904	0.914666	NA	FALSE	FALSE	FALSE	FALSE	FALSE	FALSE	FALSE	FALSE	FALSE
ENSG00000144895	ENST00000273435	EIF2A	protein_coding	1743	FALSE	-0.0582408	-0.603173	0.550747	0.605093	0.104258	NA	0.146248	1.63218	0.112681	0.145053	0.0253892	NA	-0.204489	-1.71425	0.096389	0.945324	0.873037	NA	FALSE	FALSE	FALSE	FALSE	FALSE	FALSE	FALSE	FALSE	FALSE
ENSG00000186350	ENST00000672570	RXRA	protein_coding	1308	FALSE	2.56969	4.57808	7.02368e-05	0.00018512	3.18962e-05	9.62808e-05	6.18062	6.2039	6.57797e-07	2.52817e-06	4.42515e-07	9.0171e-07	-3.61094	-3.43391	0.00169434	0.931221	0.860012	0.0023226	TRUE	FALSE	TRUE	TRUE	FALSE	TRUE	FALSE	TRUE	TRUE
ENSG00000186350	ENST00000481739	RXRA	protein_coding	1389	TRUE	0.189041	1.05888	0.297773	0.352912	0.0608068	0.408189	0.594012	3.58943	0.00111821	0.00210205	0.00036793	0.00153285	-0.404971	-1.83705	0.0757342	0.945324	0.873037	0.103817	FALSE	FALSE	FALSE	TRUE	FALSE	TRUE	FALSE	FALSE	FALSE
ENSG00000140464	ENST00000564428	PML	protein_coding	1758	FALSE	7.90139	4.14112	0.000242709	0.000567398	9.77626e-05	0.000332707	1.2465	1.45937	0.15442	0.193107	0.0338003	0.21168	6.65489	3.42201	0.00174963	0.931221	0.860012	0.0023984	TRUE	FALSE	TRUE	FALSE	FALSE	FALSE	TRUE	FALSE	TRUE
ENSG00000140464	ENST00000268059	PML	protein_coding	2490	FALSE	1.34698	4.53307	8.03306e-05	0.000208964	3.60045e-05	0.000110117	0.467302	1.46323	0.153396	0.191959	0.0335992	0.210275	0.879681	2.22692	0.0332937	0.945324	0.873037	0.0456391	TRUE	FALSE	TRUE	FALSE	FALSE	FALSE	TRUE	FALSE	TRUE
ENSG00000140464	ENST00000268058	PML	protein_coding	2649	TRUE	-5.84492	-6.549	2.50741e-07	1.19973e-06	2.06714e-07	3.43717e-07	-1.68501	-0.731284	0.470056	0.523476	0.0916259	0.644355	-4.15991	-1.79621	0.0821402	0.945324	0.873037	0.112598	FALSE	TRUE	TRUE	FALSE	FALSE	FALSE	FALSE	FALSE	FALSE
ENSG00000140464	ENST00000435786	PML	protein_coding	1836	FALSE	1.97917	5.76683	2.32282e-06	8.69352e-06	1.49789e-06	3.18413e-06	1.26236	3.952	0.000413303	0.000849464	0.000148685	0.000566557	0.716817	1.68836	0.101302	0.945324	0.873037	0.138866	TRUE	FALSE	TRUE	TRUE	FALSE	TRUE	FALSE	FALSE	FALSE
ENSG00000140464	ENST00000564725	PML	retained_intron	NA	FALSE	2.48056	7.95929	5.21128e-09	4.02682e-08	6.93821e-09	7.14364e-09	1.86293	5.68403	2.94593e-06	9.63973e-06	1.68728e-06	4.03829e-06	0.617633	1.50828	0.141531	0.945324	0.873037	0.194011	TRUE	FALSE	TRUE	TRUE	FALSE	TRUE	FALSE	FALSE	FALSE
ENSG00000140464	ENST00000569477	PML	protein_coding	1926	FALSE	2.19826	7.5827	1.42737e-08	9.67458e-08	1.66693e-08	1.95664e-08	1.64149	5.24533	1.03828e-05	2.98679e-05	5.22788e-06	1.42327e-05	0.556769	1.44124	0.15946	0.945324	0.873037	0.218588	TRUE	FALSE	TRUE	TRUE	FALSE	TRUE	FALSE	FALSE	FALSE
ENSG00000140464	ENST00000563500	PML	protein_coding	1707	FALSE	2.72542	7.83249	7.16206e-09	5.32801e-08	9.18016e-09	9.81777e-09	2.20301	5.81744	1.98721e-06	6.78926e-06	1.18835e-06	2.72408e-06	0.522411	1.12163	0.270541	0.945324	0.873037	0.370859	TRUE	FALSE	TRUE	TRUE	FALSE	TRUE	FALSE	FALSE	FALSE
ENSG00000140464	ENST00000565898	PML	protein_coding	2505	FALSE	0.732466	3.12057	0.00386775	0.00700578	0.0012071	0.00530192	0.457271	2.09098	0.0447563	0.0624013	0.0109223	0.061352	0.275195	0.947294	0.35076	0.95131	0.878566	0.480823	TRUE	FALSE	TRUE	FALSE	FALSE	FALSE	FALSE	FALSE	FALSE
ENSG00000140464	ENST00000567606	PML	protein_coding	784	FALSE	1.10267	2.76016	0.00958151	0.0159095	0.00274121	0.0131344	1.50109	3.43995	0.0016716	0.00302923	0.000530217	0.00229144	-0.398425	-0.743582	0.462686	0.958791	0.885474	0.634252	TRUE	FALSE	TRUE	TRUE	FALSE	TRUE	FALSE	FALSE	FALSE
ENSG00000140464	ENST00000562086	PML	protein_coding	333	FALSE	1.04705	3.86422	0.000527145	0.00114182	0.000196735	0.000722612	1.12666	4.29114	0.000159662	0.000356352	6.23736e-05	0.000218866	-0.0796049	-0.233046	0.817246	0.988021	0.912469	1	TRUE	FALSE	TRUE	TRUE	FALSE	TRUE	FALSE	FALSE	FALSE
ENSG00000140464	ENST00000354026	PML	protein_coding	2346	FALSE	1.10002	3.10203	0.00405699	0.00731705	0.00126073	0.00556133	1.21482	3.65798	0.000928314	0.00177828	0.000311259	0.00127254	-0.114803	-0.260955	0.79584	0.986691	0.911241	1	TRUE	FALSE	TRUE	TRUE	FALSE	TRUE	FALSE	FALSE	FALSE
ENSG00000140464	ENST00000395135	PML	protein_coding	1902	FALSE	0.639167	2.3474	0.0254162	0.0386426	0.00665813	NA	0.164026	0.614307	0.543462	0.594896	0.104127	NA	0.47514	1.37623	0.178538	0.945324	0.873037	NA	FALSE	FALSE	FALSE	FALSE	FALSE	FALSE	FALSE	FALSE	FALSE
ENSG00000181045	ENST00000411502	SLC26A11	protein_coding	1821	FALSE	4.18398	3.99426	0.000366538	0.00082119	0.000141491	0.000502452	0.501581	0.988422	0.330527	0.382289	0.0669134	0.453088	3.6824	3.41472	0.00178519	0.931221	0.860012	0.00244714	TRUE	FALSE	TRUE	FALSE	FALSE	FALSE	TRUE	FALSE	TRUE
ENSG00000181045	ENST00000361193	SLC26A11	protein_coding	1821	TRUE	2.69682	14.5218	1.94491e-15	1.16893e-13	2.01407e-14	2.6661e-15	2.71977	15.4986	3.23755e-16	1.86749e-14	3.26873e-15	4.43804e-16	-0.0229442	-0.0991765	0.921632	0.992755	0.916841	1	TRUE	FALSE	TRUE	TRUE	FALSE	TRUE	FALSE	FALSE	FALSE
ENSG00000181045	ENST00000572652	SLC26A11	retained_intron	NA	FALSE	2.83459	11.3492	1.24554e-12	2.91249e-11	5.01823e-12	1.70739e-12	2.87835	13.7287	8.46264e-15	3.03009e-13	5.30368e-14	1.16006e-14	-0.0437506	-0.147955	0.883327	0.9904	0.914666	1	TRUE	FALSE	TRUE	TRUE	FALSE	TRUE	FALSE	FALSE	FALSE
ENSG00000181045	ENST00000546047	SLC26A11	protein_coding	1821	FALSE	3.21697	8.87348	4.79969e-10	5.12247e-09	8.82602e-10	6.57944e-10	3.14783	11.3792	1.21307e-12	2.33687e-11	4.09032e-12	1.66288e-12	0.0691385	0.166822	0.868585	0.9904	0.914666	1	TRUE	FALSE	TRUE	TRUE	FALSE	TRUE	FALSE	FALSE	FALSE
ENSG00000007168	ENST00000676353	PAFAH1B1	protein_coding	1038	FALSE	0.347998	1.84611	0.0743713	0.102055	0.0175841	0.101948	-0.485599	-2.51311	0.0173349	0.0261233	0.00457245	0.0237628	0.833597	3.41098	0.00180587	0.931221	0.860012	0.00247549	FALSE	FALSE	FALSE	FALSE	FALSE	FALSE	TRUE	FALSE	TRUE
ENSG00000007168	ENST00000397195	PAFAH1B1	protein_coding	1233	TRUE	0.164762	2.99527	0.00532033	0.00936614	0.00161379	0.00729313	0.203117	3.99303	0.000367227	0.000762213	0.000133413	0.000503397	-0.0383551	-0.565299	0.575897	0.965506	0.891676	0.789441	FALSE	FALSE	FALSE	FALSE	FALSE	FALSE	FALSE	FALSE	FALSE
ENSG00000007168	ENST00000397193	PAFAH1B1	processed_transcript	NA	FALSE	0.821325	5.62635	3.47672e-06	1.24675e-05	2.14815e-06	4.7659e-06	0.84266	6.2486	5.86732e-07	2.28713e-06	4.00325e-07	8.04295e-07	-0.0213342	-0.11854	0.906399	0.992484	0.916591	1	TRUE	FALSE	TRUE	TRUE	FALSE	TRUE	FALSE	FALSE	FALSE
ENSG00000156711	ENST00000373766	MAPK13	protein_coding	774	FALSE	1.69467	8.6194	9.21292e-10	8.93972e-09	1.54031e-09	1.26291e-09	0.886787	5.11352	1.52073e-05	4.21759e-05	7.38221e-06	2.08463e-05	0.807882	3.40103	0.00185432	0.931221	0.860012	0.00254191	TRUE	FALSE	TRUE	TRUE	FALSE	TRUE	TRUE	FALSE	TRUE
ENSG00000156711	ENST00000211287	MAPK13	protein_coding	1098	TRUE	1.14096	5.86688	1.74372e-06	6.73477e-06	1.1604e-06	2.3903e-06	0.977446	5.44099	5.92478e-06	1.80183e-05	3.15381e-06	8.1217e-06	0.163518	0.682009	0.50026	0.962901	0.88927	0.685758	TRUE	FALSE	TRUE	TRUE	FALSE	TRUE	FALSE	FALSE	FALSE
ENSG00000083454	ENST00000547178	P2RX5	protein_coding	1266	FALSE	0.761225	3.28465	0.00252276	0.00474352	0.000817308	0.00345821	-0.298899	-1.17387	0.24932	0.297673	0.0521028	0.341769	1.06012	3.39952	0.00186182	0.931221	0.860012	0.00255219	TRUE	FALSE	TRUE	FALSE	FALSE	FALSE	TRUE	FALSE	TRUE
ENSG00000083454	ENST00000225328	P2RX5	protein_coding	1269	TRUE	0.851258	3.17065	0.00339775	0.00621756	0.00107129	0.00465765	0.49864	2.0518	0.048652	0.0673784	0.0117935	0.0666923	0.352619	1.075	0.290609	0.945324	0.873037	0.398368	TRUE	FALSE	TRUE	FALSE	FALSE	FALSE	FALSE	FALSE	FALSE
ENSG00000083454	ENST00000345901	P2RX5	protein_coding	1197	FALSE	0.42449	2.18695	0.0363562	0.053491	0.0092165	NA	0.286672	1.59085	0.121714	0.155601	0.0272355	NA	0.137818	0.57462	0.569664	0.965027	0.891233	NA	FALSE	FALSE	FALSE	FALSE	FALSE	FALSE	FALSE	FALSE	FALSE
ENSG00000184009	ENST00000574671	ACTG1	retained_intron	NA	FALSE	0.602193	3.99785	0.000363788	0.000815571	0.000140523	0.000498681	1.22958	8.87884	4.73453e-10	4.265e-09	7.46518e-10	6.49012e-10	-0.627391	-3.38567	0.00193166	0.931221	0.860012	0.00264793	TRUE	FALSE	TRUE	TRUE	FALSE	TRUE	FALSE	TRUE	TRUE
ENSG00000184009	ENST00000573283	ACTG1	protein_coding	1128	TRUE	-0.0471167	-0.494182	0.62463	0.673791	0.116094	0.856245	0.344897	3.90861	0.000465296	0.00094642	0.000165655	0.00063783	-0.392013	-3.33217	0.00222314	0.931221	0.860012	0.00304749	FALSE	FALSE	FALSE	FALSE	FALSE	FALSE	FALSE	FALSE	FALSE
ENSG00000184009	ENST00000644774	ACTG1	protein_coding	1101	FALSE	0.268274	1.16242	0.253868	0.30667	0.0528392	0.348003	0.776962	3.93978	0.000427573	0.000876272	0.000153377	0.000586119	-0.508688	-1.8485	0.0740164	0.945324	0.873037	0.101462	FALSE	FALSE	FALSE	TRUE	FALSE	TRUE	FALSE	FALSE	FALSE
ENSG00000184009	ENST00000575842	ACTG1	protein_coding	1128	FALSE	0.972315	4.27107	0.000168979	0.000408491	7.0383e-05	0.000231637	1.39372	6.78487	1.2931e-07	5.92368e-07	1.03684e-07	1.77259e-07	-0.421404	-1.51721	0.139269	0.945324	0.873037	0.190911	TRUE	FALSE	TRUE	TRUE	FALSE	TRUE	FALSE	FALSE	FALSE
ENSG00000184009	ENST00000615544	ACTG1	protein_coding	1128	FALSE	0.651092	3.34951	0.00212605	0.00405716	0.000699049	0.0029144	1.00087	5.63175	3.42325e-06	1.10361e-05	1.93169e-06	4.6926e-06	-0.34978	-1.46633	0.152555	0.945324	0.873037	0.209123	TRUE	FALSE	TRUE	TRUE	FALSE	TRUE	FALSE	FALSE	FALSE
ENSG00000184009	ENST00000576209	ACTG1	retained_intron	NA	FALSE	-0.179751	-0.51238	0.611989	0.662149	0.114088	NA	0.0948707	0.258604	0.797637	0.827091	0.144769	NA	-0.274622	-0.597555	0.554444	0.965027	0.891233	NA	FALSE	FALSE	FALSE	FALSE	FALSE	FALSE	FALSE	FALSE	FALSE
ENSG00000184009	ENST00000575087	ACTG1	protein_coding	1128	FALSE	-0.112914	-0.223096	0.824914	0.852485	0.146883	NA	0.758039	2.15912	0.0386334	0.0545587	0.00954962	NA	-0.870953	-1.55109	0.130954	0.945324	0.873037	NA	FALSE	FALSE	FALSE	FALSE	FALSE	FALSE	FALSE	FALSE	FALSE
ENSG00000197142	ENST00000433418	ACSL5	protein_coding	2148	FALSE	5.85889	7.26227	3.3928e-08	2.05381e-07	3.53872e-08	4.65087e-08	2.89713	5.55911	4.18589e-06	1.32251e-05	2.31484e-06	5.73803e-06	2.96176	3.37366	0.00199038	0.931221	0.860012	0.00272842	TRUE	FALSE	TRUE	TRUE	FALSE	TRUE	TRUE	FALSE	TRUE
ENSG00000197142	ENST00000354273	ACSL5	protein_coding	2094	FALSE	4.10371	20.078	2.04996e-19	8.47319e-17	1.45993e-17	2.8101e-19	3.83676	20.212	1.68958e-19	3.94124e-17	6.8985e-18	2.31608e-19	0.266958	1.05684	0.298689	0.945324	0.873037	0.409444	TRUE	FALSE	TRUE	TRUE	FALSE	TRUE	FALSE	FALSE	FALSE
ENSG00000197142	ENST00000467340	ACSL5	retained_intron	NA	FALSE	4.97519	15.3081	4.29079e-16	3.29287e-14	5.67362e-15	5.88183e-16	4.63641	18.175	3.36383e-18	4.02237e-16	7.0405e-17	4.61114e-18	0.338785	0.902923	0.373456	0.95537	0.882315	0.511935	TRUE	FALSE	TRUE	TRUE	FALSE	TRUE	FALSE	FALSE	FALSE
ENSG00000197142	ENST00000356116	ACSL5	protein_coding	2220	FALSE	3.83873	19.6864	3.63022e-19	1.19794e-16	2.06406e-17	4.97632e-19	3.99662	21.9019	1.61508e-20	6.71092e-18	1.17464e-18	2.21396e-20	-0.157888	-0.652901	0.518597	0.965027	0.891233	0.710894	TRUE	FALSE	TRUE	TRUE	FALSE	TRUE	FALSE	FALSE	FALSE
ENSG00000197142	ENST00000393081	ACSL5	protein_coding	2052	FALSE	3.45675	19.0084	9.99701e-19	2.50563e-16	4.31721e-17	1.37039e-18	3.51038	20.7655	7.68948e-20	2.1827e-17	3.82046e-18	1.05408e-19	-0.0536365	-0.238553	0.813011	0.987599	0.912079	1	TRUE	FALSE	TRUE	TRUE	FALSE	TRUE	FALSE	FALSE	FALSE
ENSG00000159588	ENST00000482416	CCDC17	retained_intron	NA	FALSE	0.0825788	0.733954	0.468434	0.525914	0.090615	0.642131	-0.387291	-3.68531	0.000858914	0.00165435	0.000289567	0.0011774	0.46987	3.37036	0.00200684	0.931221	0.860012	0.00275098	FALSE	FALSE	FALSE	FALSE	FALSE	FALSE	FALSE	FALSE	FALSE
ENSG00000101162	ENST00000217133	TUBB1	protein_coding	1356	TRUE	1.29326	7.07403	5.75753e-08	3.25606e-07	5.61019e-08	7.89245e-08	0.505707	2.77542	0.00922627	0.0146585	0.00256573	0.0126474	0.787557	3.3704	0.00201027	0.931221	0.860012	0.00275569	TRUE	FALSE	TRUE	TRUE	FALSE	TRUE	TRUE	FALSE	TRUE
ENSG00000198874	ENST00000361660	TYW1	nonsense_mediated_decay	1155	FALSE	0.955193	1.54965	0.131299	0.169977	0.029287	0.179985	-1.39528	-3.03135	0.00486189	0.00811923	0.00142114	0.00666469	2.35048	3.35984	0.0020685	0.931221	0.860012	0.00283551	FALSE	FALSE	FALSE	FALSE	TRUE	TRUE	TRUE	FALSE	TRUE
ENSG00000198874	ENST00000359626	TYW1	protein_coding	2199	TRUE	-0.483536	-4.65042	5.72818e-05	0.000153866	2.65111e-05	7.85221e-05	-0.499213	-5.25717	1.00135e-05	2.89045e-05	5.05927e-06	1.37266e-05	0.015677	0.122924	0.902954	0.992146	0.916279	1	FALSE	FALSE	FALSE	FALSE	FALSE	FALSE	FALSE	FALSE	FALSE
ENSG00000154874	ENST00000618081	CCDC144B	processed_transcript	NA	FALSE	0.311463	3.17259	0.00337385	0.00617718	0.00106433	0.00462489	-0.0947354	-1.04116	0.305771	0.356861	0.0624627	0.419152	0.406199	3.35101	0.00211249	0.931221	0.860012	0.00289581	FALSE	FALSE	FALSE	FALSE	FALSE	FALSE	FALSE	FALSE	FALSE
ENSG00000138032	ENST00000282412	PPM1B	protein_coding	1440	TRUE	-0.770013	-9.45091	1.09198e-10	1.42944e-09	2.46293e-10	1.49689e-10	-0.436918	-5.92817	1.44646e-06	5.11383e-06	8.95092e-07	1.98281e-06	-0.333094	-3.34721	0.00213389	0.931221	0.860012	0.00292514	FALSE	TRUE	TRUE	FALSE	FALSE	FALSE	FALSE	FALSE	FALSE
ENSG00000138032	ENST00000409432	PPM1B	protein_coding	1143	FALSE	-0.107916	-0.463003	0.646565	0.69418	0.119607	0.886314	-0.595269	-3.35304	0.00210289	0.00374031	0.000654681	0.00288266	0.487353	1.83017	0.0767619	0.945324	0.873037	0.105225	FALSE	FALSE	FALSE	FALSE	TRUE	TRUE	FALSE	FALSE	FALSE
ENSG00000138032	ENST00000378551	PPM1B	protein_coding	1164	FALSE	0.139426	1.52362	0.137648	0.177271	0.0305438	NA	0.207428	2.45978	0.0196237	0.0292617	0.00512178	NA	-0.068002	-0.603412	0.550584	0.965027	0.891233	NA	FALSE	FALSE	FALSE	FALSE	FALSE	FALSE	FALSE	FALSE	FALSE
ENSG00000143575	ENST00000477780	HAX1	retained_intron	NA	FALSE	0.220467	2.52683	0.0167678	0.026485	0.00456336	0.0229854	0.57999	7.13561	4.79359e-08	2.44083e-07	4.27227e-08	6.57108e-08	-0.359522	-3.3295	0.00223624	0.931221	0.860012	0.00306545	FALSE	FALSE	FALSE	TRUE	FALSE	TRUE	FALSE	FALSE	FALSE
ENSG00000143575	ENST00000531435	HAX1	retained_intron	NA	FALSE	0.317476	2.06036	0.0477759	0.0684963	0.0118019	0.0654914	-0.212503	-1.4639	0.153213	0.191781	0.0335681	0.210025	0.529979	2.76486	0.00947177	0.945324	0.873037	0.0129839	FALSE	FALSE	FALSE	FALSE	FALSE	FALSE	FALSE	FALSE	FALSE
ENSG00000143575	ENST00000328703	HAX1	protein_coding	840	TRUE	0.122967	1.56296	0.128117	0.166394	0.0286698	0.175623	0.357319	4.91822	2.6527e-05	6.96738e-05	1.21953e-05	3.63632e-05	-0.234351	-2.41645	0.0216893	0.945324	0.873037	0.0297317	FALSE	FALSE	FALSE	FALSE	FALSE	FALSE	FALSE	FALSE	FALSE
ENSG00000143575	ENST00000457918	HAX1	protein_coding	696	FALSE	0.421825	1.82581	0.0774518	0.105808	0.0182308	0.106171	0.632997	2.68652	0.0114641	0.0178811	0.00312979	0.015715	-0.211172	-0.706867	0.48489	0.960781	0.887313	0.664688	FALSE	FALSE	FALSE	TRUE	FALSE	TRUE	FALSE	FALSE	FALSE
ENSG00000143575	ENST00000471326	HAX1	retained_intron	NA	FALSE	0.721176	6.73911	1.44773e-07	7.35892e-07	1.26794e-07	1.98456e-07	0.770375	7.39286	2.36175e-08	1.30183e-07	2.27864e-08	3.2375e-08	-0.049199	-0.363827	0.718431	0.981194	0.906165	0.984828	TRUE	FALSE	TRUE	TRUE	FALSE	TRUE	FALSE	FALSE	FALSE
ENSG00000143575	ENST00000483970	HAX1	protein_coding	864	FALSE	0.343982	1.64396	0.110208	0.145552	0.0250786	NA	0.39822	2.081	0.0457166	0.0636461	0.0111402	NA	-0.0542377	-0.2112	0.834102	0.9904	0.914666	NA	FALSE	FALSE	FALSE	FALSE	FALSE	FALSE	FALSE	FALSE	FALSE
ENSG00000197771	ENST00000369077	MCMBP	protein_coding	1923	TRUE	-0.645107	-7.80412	7.78483e-09	5.70882e-08	9.83631e-09	1.06715e-08	-0.307474	-4.06273	0.000302671	0.000637715	0.000111622	0.000414903	-0.337633	-3.32631	0.00225703	0.931221	0.860012	0.00309394	FALSE	TRUE	TRUE	FALSE	FALSE	FALSE	FALSE	FALSE	FALSE
ENSG00000197771	ENST00000466047	MCMBP	processed_transcript	NA	FALSE	0.638272	3.90351	0.00047283	0.00103502	0.000178333	0.000648157	0.608703	4.07941	0.000289685	0.000612874	0.000107274	0.000397101	0.0295687	0.147483	0.883699	0.9904	0.914666	1	TRUE	FALSE	TRUE	TRUE	FALSE	TRUE	FALSE	FALSE	FALSE
ENSG00000197771	ENST00000360003	MCMBP	protein_coding	1929	FALSE	-0.192709	-1.86494	0.0715957	0.0986544	0.0169982	NA	-0.17609	-1.84879	0.0739605	0.0985991	0.0172582	NA	-0.0166187	-0.130579	0.896944	0.991397	0.915587	NA	FALSE	FALSE	FALSE	FALSE	FALSE	FALSE	FALSE	FALSE	FALSE
ENSG00000205352	ENST00000379786	PRR13	protein_coding	297	FALSE	0.379975	1.3611	0.183221	0.229053	0.0394658	0.25116	1.43261	6.77554	1.32727e-07	6.0696e-07	1.06238e-07	1.81943e-07	-1.05263	-3.30667	0.00238074	0.931221	0.860012	0.00326353	FALSE	FALSE	FALSE	TRUE	FALSE	TRUE	FALSE	TRUE	TRUE
ENSG00000205352	ENST00000549924	PRR13	protein_coding	447	FALSE	-0.900118	-3.90995	0.000464468	0.00101841	0.000175473	0.000636694	-0.426978	-2.43959	0.0205746	0.0305597	0.00534898	0.0282038	-0.473141	-1.80006	0.0815169	0.945324	0.873037	0.111744	FALSE	TRUE	TRUE	FALSE	FALSE	FALSE	FALSE	FALSE	FALSE
ENSG00000205352	ENST00000549068	PRR13	protein_coding	177	FALSE	0.427823	1.79031	0.0831019	0.112788	0.0194333	0.113916	0.752169	3.71213	0.000800794	0.00155192	0.000271638	0.00109773	-0.324345	-1.14184	0.262197	0.945324	0.873037	0.359421	FALSE	FALSE	FALSE	TRUE	FALSE	TRUE	FALSE	FALSE	FALSE
ENSG00000205352	ENST00000551003	PRR13	protein_coding	351	FALSE	1.4567	7.82802	7.40321e-09	5.47457e-08	9.43268e-09	1.01484e-08	1.66237	9.98588	3.05227e-11	3.9382e-10	6.89318e-11	4.18407e-11	-0.205675	-0.909302	0.370154	0.954736	0.881729	0.507408	TRUE	FALSE	TRUE	TRUE	FALSE	TRUE	FALSE	FALSE	FALSE
ENSG00000205352	ENST00000546581	PRR13	protein_coding	159	FALSE	0.800142	3.64289	0.000967218	0.0019836	0.000341775	0.00132587	0.844921	4.52408	8.24145e-05	0.000194753	3.40883e-05	0.000112974	-0.0447785	-0.171316	0.86508	0.9904	0.914666	1	TRUE	FALSE	TRUE	TRUE	FALSE	TRUE	FALSE	FALSE	FALSE
ENSG00000205352	ENST00000429243	PRR13	protein_coding	447	TRUE	-0.340282	-2.58703	0.0145564	0.0232998	0.00401455	NA	-0.12957	-1.06537	0.294875	0.345634	0.0604977	NA	-0.210712	-1.29883	0.203508	0.945324	0.873037	NA	FALSE	FALSE	FALSE	FALSE	FALSE	FALSE	FALSE	FALSE	FALSE
ENSG00000186416	ENST00000304449	NKRF	protein_coding	2073	TRUE	-0.78628	-4.97326	2.27646e-05	6.7025e-05	1.15484e-05	3.12058e-05	-0.167017	-1.25612	0.218386	0.264207	0.0462452	0.299364	-0.619262	-3.30591	0.00238548	0.931221	0.860012	0.00327002	FALSE	TRUE	TRUE	FALSE	FALSE	FALSE	FALSE	TRUE	TRUE
ENSG00000186416	ENST00000542113	NKRF	protein_coding	2118	FALSE	0.164058	0.882072	0.384464	0.442359	0.0762185	NA	-0.209497	-0.699644	0.489319	0.542077	0.0948818	NA	0.373555	1.15749	0.255834	0.945324	0.873037	NA	FALSE	FALSE	FALSE	FALSE	FALSE	FALSE	FALSE	FALSE	FALSE
ENSG00000149534	ENST00000278888	MS4A2	protein_coding	735	TRUE	7.55312	7.19542	4.06327e-08	2.4065e-07	4.1464e-08	5.56994e-08	4.00944	8.17947	2.8397e-09	2.04535e-08	3.58005e-09	3.89268e-09	3.54368	3.29523	0.00244789	0.931221	0.860012	0.00335557	TRUE	FALSE	TRUE	TRUE	FALSE	TRUE	TRUE	FALSE	TRUE
ENSG00000147050	ENST00000674867	KDM6A	protein_coding	4068	FALSE	3.15111	3.77835	0.000667874	0.0014163	0.000244029	0.000915525	0.393793	1.24763	0.221438	0.267309	0.0467881	0.303548	2.75732	3.29524	0.00245349	0.931221	0.860012	0.00336325	TRUE	FALSE	TRUE	FALSE	FALSE	FALSE	TRUE	FALSE	TRUE
ENSG00000147050	ENST00000382899	KDM6A	protein_coding	4227	FALSE	-0.424643	-2.0319	0.0507426	0.0723097	0.012459	0.0695581	0.340484	1.88518	0.0687375	0.0922714	0.0161506	0.0942256	-0.765127	-3.05626	0.00456254	0.945324	0.873037	0.00625435	FALSE	FALSE	FALSE	FALSE	FALSE	FALSE	FALSE	FALSE	FALSE
ENSG00000147050	ENST00000377967	KDM6A	protein_coding	4206	FALSE	0.0516874	0.357689	0.722982	0.763763	0.131596	0.991066	0.361095	2.71582	0.0106771	0.0167412	0.00293028	0.0146363	-0.309408	-1.73985	0.0917319	0.945324	0.873037	0.125746	FALSE	FALSE	FALSE	FALSE	FALSE	FALSE	FALSE	FALSE	FALSE
ENSG00000147050	ENST00000543216	KDM6A	protein_coding	3969	FALSE	0.599054	3.26302	0.00267018	0.00499321	0.00086033	0.00366029	0.348169	2.03814	0.0500794	0.0691276	0.0120997	0.068649	0.250885	1.1048	0.277685	0.945324	0.873037	0.380651	TRUE	FALSE	TRUE	FALSE	FALSE	FALSE	FALSE	FALSE	FALSE
ENSG00000147050	ENST00000536777	KDM6A	protein_coding	4071	FALSE	-0.930547	-2.2405	0.0323078	0.0480295	0.00827548	0.0442876	-0.698081	-2.35822	0.0247986	0.0363365	0.00636012	0.033994	-0.232467	-0.50047	0.620252	0.969335	0.895212	0.850244	FALSE	TRUE	TRUE	FALSE	TRUE	TRUE	FALSE	FALSE	FALSE
ENSG00000147050	ENST00000611820	KDM6A	protein_coding	4362	TRUE	0.138599	0.533209	0.597662	0.648552	0.111745	NA	0.131868	0.584652	0.562981	0.61401	0.107472	NA	0.00673141	0.0215822	0.982919	0.998238	0.921905	NA	FALSE	FALSE	FALSE	FALSE	FALSE	FALSE	FALSE	FALSE	FALSE
ENSG00000143393	ENST00000529142	PI4KB	protein_coding	1455	FALSE	0.412112	0.842746	0.405777	0.463735	0.0799016	0.556241	2.85779	4.36862	0.000128217	0.00029161	5.10416e-05	0.00017576	-2.44568	-3.29292	0.00246849	0.931221	0.860012	0.00338382	FALSE	FALSE	FALSE	TRUE	FALSE	TRUE	FALSE	TRUE	TRUE
ENSG00000143393	ENST00000368872	PI4KB	protein_coding	2406	FALSE	-0.541536	-4.14402	0.000241685	0.000565227	9.73886e-05	0.000331302	-0.546429	-4.63876	5.94095e-05	0.000145106	2.53984e-05	8.14388e-05	0.00489318	0.030704	0.975701	0.997612	0.921327	1	FALSE	TRUE	TRUE	FALSE	TRUE	TRUE	FALSE	FALSE	FALSE
ENSG00000143393	ENST00000368873	PI4KB	protein_coding	2451	TRUE	-0.595143	-1.67741	0.103442	0.137407	0.0236753	0.141799	-0.600306	-2.42183	0.0214363	0.0317694	0.00556072	0.0293849	0.00516331	0.0130902	0.989639	0.998503	0.92215	1	FALSE	FALSE	FALSE	FALSE	TRUE	TRUE	FALSE	FALSE	FALSE
ENSG00000143393	ENST00000368875	PI4KB	protein_coding	2487	FALSE	-0.0870747	-1.04569	0.303708	0.359097	0.0618724	NA	0.00942852	0.12135	0.90419	0.919965	0.161025	NA	-0.0965033	-0.935744	0.356567	0.951467	0.878711	NA	FALSE	FALSE	FALSE	FALSE	FALSE	FALSE	FALSE	FALSE	FALSE
ENSG00000143393	ENST00000489889	PI4KB	protein_coding	552	FALSE	-0.0907145	-0.69512	0.492104	0.548671	0.094536	NA	-0.213388	-1.78152	0.084524	0.111412	0.0195009	NA	0.122673	0.764672	0.450188	0.958371	0.885086	NA	FALSE	FALSE	FALSE	FALSE	FALSE	FALSE	FALSE	FALSE	FALSE
ENSG00000143393	ENST00000368874	PI4KB	protein_coding	2406	FALSE	0.0312386	0.334423	0.740292	0.779081	0.134236	NA	0.0364666	0.421503	0.67627	0.7188	0.125814	NA	-0.00522807	-0.0453435	0.964122	0.996347	0.920158	NA	FALSE	FALSE	FALSE	FALSE	FALSE	FALSE	FALSE	FALSE	FALSE
ENSG00000146085	ENST00000274813	MMUT	protein_coding	2253	TRUE	-0.2923	-4.69538	5.02071e-05	0.000136497	2.35184e-05	6.88241e-05	-0.0404755	-0.706127	0.485327	0.538161	0.0941964	0.665288	-0.251825	-3.28594	0.00250853	0.931221	0.860012	0.00343871	FALSE	FALSE	FALSE	FALSE	FALSE	FALSE	FALSE	FALSE	FALSE
ENSG00000168872	ENST00000566574	DDX19A	retained_intron	NA	FALSE	0.390474	2.36696	0.0242894	0.0370478	0.00638335	0.033296	-0.22219	-1.82523	0.0775133	0.102897	0.0180104	0.106256	0.612664	3.28489	0.00251549	0.931221	0.860012	0.00344824	FALSE	FALSE	FALSE	FALSE	FALSE	FALSE	TRUE	FALSE	TRUE
ENSG00000168872	ENST00000302243	DDX19A	protein_coding	1437	TRUE	-0.107647	-1.40467	0.169958	0.21414	0.0368963	NA	-0.11491	-1.63079	0.112948	0.145357	0.0254423	NA	0.00726329	0.0770379	0.939083	0.993552	0.917578	NA	FALSE	FALSE	FALSE	FALSE	FALSE	FALSE	FALSE	FALSE	FALSE
ENSG00000168872	ENST00000569771	DDX19A	nonsense_mediated_decay	390	FALSE	0.059876	0.157406	0.875936	0.895753	0.154338	NA	-0.269242	-1.09834	0.280436	0.330469	0.0578432	NA	0.329118	0.795573	0.432276	0.957509	0.884291	NA	FALSE	FALSE	FALSE	FALSE	FALSE	FALSE	FALSE	FALSE	FALSE
ENSG00000138674	ENST00000505984	SEC31A	protein_coding	3501	FALSE	1.24889	4.11479	0.000262348	0.000608238	0.000104799	0.000359627	-0.123822	-0.355947	0.724273	0.762121	0.133397	0.992836	1.37272	3.28116	0.00254601	0.931221	0.860012	0.00349008	TRUE	FALSE	TRUE	FALSE	FALSE	FALSE	TRUE	FALSE	TRUE
ENSG00000138674	ENST00000395310	SEC31A	protein_coding	3663	TRUE	2.22692	4.2383	0.000184473	0.00044272	7.62807e-05	0.000252876	3.67253	4.02516	0.000335723	0.00070127	0.000122746	0.00046021	-1.44561	-1.49459	0.145026	0.945324	0.873037	0.198802	TRUE	FALSE	TRUE	TRUE	FALSE	TRUE	FALSE	FALSE	FALSE
ENSG00000138674	ENST00000513858	SEC31A	protein_coding	3204	FALSE	0.598316	0.851519	0.400962	0.458955	0.0790779	0.54964	1.38598	4.70649	4.89449e-05	0.000121575	2.12798e-05	6.70938e-05	-0.787665	-1.10757	0.276504	0.945324	0.873037	0.379033	FALSE	FALSE	FALSE	TRUE	FALSE	TRUE	FALSE	FALSE	FALSE
ENSG00000138674	ENST00000503937	SEC31A	protein_coding	1151	FALSE	1.33833	8.81384	5.58928e-10	5.8227e-09	1.00325e-09	7.66181e-10	1.51084	10.3213	1.37288e-11	1.97036e-10	3.4488e-11	1.88195e-11	-0.172507	-0.903405	0.373225	0.95537	0.882315	0.511619	TRUE	FALSE	TRUE	TRUE	FALSE	TRUE	FALSE	FALSE	FALSE
ENSG00000138674	ENST00000348405	SEC31A	protein_coding	3546	FALSE	0.421615	4.20303	0.000204729	0.000486721	8.3862e-05	0.000280643	0.474657	5.12419	1.47474e-05	4.1026e-05	7.18093e-06	2.02158e-05	-0.0530421	-0.428966	0.670892	0.973409	0.898974	0.919661	FALSE	FALSE	FALSE	FALSE	FALSE	FALSE	FALSE	FALSE	FALSE
ENSG00000138674	ENST00000443462	SEC31A	protein_coding	3603	FALSE	2.94169	6.88168	9.82671e-08	5.212e-07	8.98028e-08	1.34705e-07	2.92108	5.92975	1.45215e-06	5.13318e-06	8.98479e-07	1.99061e-06	0.0206165	0.034878	0.972399	0.997351	0.921086	1	TRUE	FALSE	TRUE	TRUE	FALSE	TRUE	FALSE	FALSE	FALSE
ENSG00000138674	ENST00000448323	SEC31A	protein_coding	3663	FALSE	0.430257	1.71199	0.0968117	0.129522	0.0223167	NA	0.442584	2.0051	0.0536839	0.0736501	0.0128912	NA	-0.0123265	-0.0406694	0.967818	0.996655	0.920443	NA	FALSE	FALSE	FALSE	FALSE	FALSE	FALSE	FALSE	FALSE	FALSE
ENSG00000138674	ENST00000508502	SEC31A	protein_coding	3618	FALSE	-0.311652	-1.47099	0.151296	0.193042	0.0332612	NA	-0.177416	-1.07619	0.290086	0.340547	0.0596072	NA	-0.134236	-0.550501	0.585892	0.967128	0.893174	NA	FALSE	FALSE	FALSE	FALSE	FALSE	FALSE	FALSE	FALSE	FALSE
ENSG00000221978	ENST00000482621	CCNL2	nonsense_mediated_decay	139	FALSE	-0.162188	-1.1103	0.275343	0.329661	0.0568006	0.377441	0.416352	3.23043	0.002908	0.00504102	0.000882348	0.0039863	-0.57854	-3.27772	0.00256916	0.931221	0.860012	0.00352181	FALSE	FALSE	FALSE	FALSE	FALSE	FALSE	FALSE	TRUE	TRUE
ENSG00000221978	ENST00000463260	CCNL2	retained_intron	NA	FALSE	0.563973	2.96725	0.00572149	0.0099858	0.00172055	0.00784304	0.102979	0.602889	0.550935	0.602293	0.105422	0.755223	0.460994	1.99147	0.0552348	0.945324	0.873037	0.0757161	TRUE	FALSE	TRUE	FALSE	FALSE	FALSE	FALSE	FALSE	FALSE
ENSG00000221978	ENST00000481223	CCNL2	nonsense_mediated_decay	711	FALSE	0.333843	0.904049	0.372889	0.43065	0.0742011	0.511158	0.800791	2.85134	0.0076506	0.0123255	0.00215738	0.0104875	-0.466948	-1.10736	0.276592	0.945324	0.873037	0.379154	FALSE	FALSE	FALSE	TRUE	FALSE	TRUE	FALSE	FALSE	FALSE
ENSG00000221978	ENST00000418865	CCNL2	retained_intron	NA	FALSE	-0.192048	-3.01058	0.00511728	0.00904518	0.00155849	0.00701479	-0.262838	-4.45782	9.89808e-05	0.000230138	4.02819e-05	0.000135683	0.0707905	0.899889	0.375044	0.95537	0.882315	0.514112	FALSE	FALSE	FALSE	FALSE	FALSE	FALSE	FALSE	FALSE	FALSE
ENSG00000221978	ENST00000408918	CCNL2	protein_coding	681	FALSE	-0.277516	-3.3437	0.00215462	0.00410835	0.000707868	0.00295355	-0.366906	-4.81227	3.59404e-05	9.1879e-05	1.60819e-05	4.92673e-05	0.0893899	0.87579	0.387812	0.95537	0.882315	0.531615	FALSE	FALSE	FALSE	FALSE	FALSE	FALSE	FALSE	FALSE	FALSE
ENSG00000221978	ENST00000400809	CCNL2	protein_coding	1563	TRUE	-0.114989	-1.4891	0.146458	0.187489	0.0323044	NA	-0.162485	-2.29176	0.028795	0.0416715	0.00729391	NA	0.0474956	0.500261	0.620387	0.969335	0.895212	NA	FALSE	FALSE	FALSE	FALSE	FALSE	FALSE	FALSE	FALSE	FALSE
ENSG00000221978	ENST00000505849	CCNL2	processed_transcript	NA	FALSE	-0.350605	-1.23932	0.22446	0.274616	0.0473163	NA	-0.221193	-0.90054	0.374724	0.427945	0.0749048	NA	-0.129413	-0.381142	0.705678	0.979397	0.904504	NA	FALSE	FALSE	FALSE	FALSE	FALSE	FALSE	FALSE	FALSE	FALSE
ENSG00000221978	ENST00000480479	CCNL2	retained_intron	NA	FALSE	0.263842	0.709372	0.483356	0.540244	0.0930841	NA	-0.173623	-0.420564	0.676953	0.719364	0.125913	NA	0.437466	0.869118	0.391412	0.95537	0.882315	NA	FALSE	FALSE	FALSE	FALSE	FALSE	FALSE	FALSE	FALSE	FALSE
ENSG00000221978	ENST00000496007	CCNL2	retained_intron	NA	FALSE	0.0447544	0.31926	0.751655	0.789241	0.135986	NA	-0.00589221	-0.0459834	0.963616	0.970122	0.169804	NA	0.0506466	0.294439	0.770371	0.983509	0.908302	NA	FALSE	FALSE	FALSE	FALSE	FALSE	FALSE	FALSE	FALSE	FALSE
ENSG00000132432	ENST00000415949	SEC61G	protein_coding	207	FALSE	0.0231131	0.079626	0.937042	0.947457	0.163247	1	1.41655	3.82644	0.000583649	0.00116404	0.000203746	0.000800068	-1.39344	-3.26157	0.00267631	0.945324	0.873037	0.00366869	FALSE	FALSE	FALSE	TRUE	FALSE	TRUE	FALSE	TRUE	TRUE
ENSG00000132432	ENST00000352861	SEC61G	protein_coding	207	TRUE	1.43705	10.7326	5.25655e-12	1.02266e-10	1.76205e-11	7.2057e-12	1.44618	11.6008	7.42773e-13	1.53238e-11	2.68218e-12	1.0182e-12	-0.00913412	-0.055136	0.956381	0.994981	0.918897	1	TRUE	FALSE	TRUE	TRUE	FALSE	TRUE	FALSE	FALSE	FALSE
ENSG00000108946	ENST00000392711	PRKAR1A	protein_coding	1146	FALSE	-1.36413	-4.16093	0.00023047	0.000541416	9.32861e-05	0.000315929	-0.194536	-0.892723	0.378832	0.432195	0.0756487	0.519304	-1.1696	-3.2541	0.00273339	0.945324	0.873037	0.00374695	FALSE	TRUE	TRUE	FALSE	FALSE	FALSE	FALSE	TRUE	TRUE
ENSG00000108946	ENST00000392710	PRKAR1A	nonsense_mediated_decay	375	FALSE	0.0762364	0.378072	0.707934	0.749821	0.129194	0.970439	0.509681	2.73494	0.0101911	0.0160517	0.00280959	0.0139699	-0.433444	-1.74316	0.0911424	0.945324	0.873037	0.124938	FALSE	FALSE	FALSE	TRUE	FALSE	TRUE	FALSE	FALSE	FALSE
ENSG00000108946	ENST00000358598	PRKAR1A	protein_coding	1146	FALSE	0.177732	0.686691	0.497344	0.553727	0.0954073	0.681761	0.677828	2.8346	0.0079753	0.0128127	0.00224265	0.0109326	-0.500096	-1.56713	0.12716	0.945324	0.873037	0.174312	FALSE	FALSE	FALSE	TRUE	FALSE	TRUE	FALSE	FALSE	FALSE
ENSG00000108946	ENST00000588188	PRKAR1A	protein_coding	1014	FALSE	-1.18037	-7.72143	9.65991e-09	6.89868e-08	1.18864e-08	1.32418e-08	-1.01373	-8.38705	1.64456e-09	1.26538e-08	2.21483e-09	2.25437e-09	-0.166641	-0.941761	0.35352	0.95131	0.878566	0.484607	FALSE	TRUE	TRUE	FALSE	TRUE	TRUE	FALSE	FALSE	FALSE
ENSG00000108946	ENST00000589228	PRKAR1A	protein_coding	1146	TRUE	-1.86128	-4.46639	9.71274e-05	0.000247868	4.27077e-05	0.000133143	-2.24601	-5.7762	2.26121e-06	7.62255e-06	1.3342e-06	3.09967e-06	0.384726	0.745419	0.461591	0.958791	0.885474	0.63275	FALSE	TRUE	TRUE	FALSE	TRUE	TRUE	FALSE	FALSE	FALSE
ENSG00000108946	ENST00000592194	PRKAR1A	retained_intron	NA	FALSE	0.573027	2.95871	0.00583977	0.0101696	0.00175223	0.00800518	0.655728	3.82207	0.000590759	0.00117741	0.000206086	0.000809815	-0.0827012	-0.352792	0.726609	0.982096	0.906997	0.996038	TRUE	FALSE	TRUE	TRUE	FALSE	TRUE	FALSE	FALSE	FALSE
ENSG00000108946	ENST00000592800	PRKAR1A	protein_coding	460	FALSE	-0.48168	-2.73828	0.0100953	0.0166909	0.00287584	0.0138387	-0.490785	-3.21595	0.00301357	0.00521252	0.000912367	0.00413101	0.00910499	0.0431402	0.965864	0.996575	0.92037	1	FALSE	FALSE	FALSE	FALSE	FALSE	FALSE	FALSE	FALSE	FALSE
ENSG00000108946	ENST00000536854	PRKAR1A	protein_coding	1146	FALSE	1.25986	2.09882	0.0440106	0.06357	0.0109531	NA	0.178527	0.579758	0.566237	0.617075	0.108009	NA	1.08133	1.73499	0.092601	0.945324	0.873037	NA	FALSE	FALSE	FALSE	FALSE	FALSE	FALSE	FALSE	FALSE	FALSE
ENSG00000108946	ENST00000585460	PRKAR1A	retained_intron	NA	FALSE	-0.362573	-0.974153	0.337465	0.394359	0.0679481	NA	0.281866	0.69164	0.494272	0.546999	0.0957432	NA	-0.644439	-1.28921	0.20679	0.945324	0.873037	NA	FALSE	FALSE	FALSE	FALSE	FALSE	FALSE	FALSE	FALSE	FALSE
ENSG00000132002	ENST00000254322	DNAJB1	protein_coding	1023	TRUE	-0.574858	-4.47997	9.34481e-05	0.000239517	4.12687e-05	0.000128099	-0.0608004	-0.513158	0.611452	0.659304	0.1154	0.83818	-0.514058	-3.2501	0.00276218	0.945324	0.873037	0.00378641	FALSE	TRUE	TRUE	FALSE	FALSE	FALSE	FALSE	TRUE	TRUE
ENSG00000132002	ENST00000677204	DNAJB1	protein_coding	723	FALSE	-0.863701	-3.13535	0.00372302	0.00676713	0.00116598	0.00510352	-0.0799467	-0.328982	0.744365	0.780508	0.136615	1	-0.783754	-2.35477	0.024994	0.945324	0.873037	0.0342618	FALSE	TRUE	TRUE	FALSE	FALSE	FALSE	FALSE	TRUE	TRUE
ENSG00000132002	ENST00000595139	DNAJB1	protein_coding	822	FALSE	-0.563309	-2.94034	0.00612329	0.0106085	0.00182784	0.00839383	-0.114579	-0.659335	0.514513	0.566869	0.0992212	0.705296	-0.44873	-1.91536	0.0646413	0.945324	0.873037	0.0886105	FALSE	TRUE	TRUE	FALSE	FALSE	FALSE	FALSE	FALSE	FALSE
ENSG00000152056	ENST00000396654	AP1S3	protein_coding	465	TRUE	4.83252	24.0929	9.65991e-22	1.64958e-18	2.84223e-19	1.32418e-21	4.05713	23.3739	2.37156e-21	1.69315e-18	2.96358e-19	3.25094e-21	0.775388	3.22531	0.00294714	0.945324	0.873037	0.00403995	TRUE	FALSE	TRUE	TRUE	FALSE	TRUE	TRUE	FALSE	TRUE
ENSG00000152056	ENST00000443700	AP1S3	protein_coding	495	FALSE	4.713	11.2358	1.60623e-12	3.61747e-11	6.23291e-12	2.20183e-12	3.48473	10.5484	7.77074e-12	1.20288e-10	2.10545e-11	1.06522e-11	1.22827	2.53332	0.0165133	0.945324	0.873037	0.0226365	TRUE	FALSE	TRUE	TRUE	FALSE	TRUE	TRUE	FALSE	TRUE
ENSG00000174600	ENST00000412676	CMKLR1	protein_coding	1122	FALSE	8.20199	5.30348	8.7254e-06	2.8378e-05	4.88953e-06	1.19608e-05	3.0126	3.71515	0.000791615	0.00153514	0.000268702	0.00108515	5.18938	3.22035	0.00297915	0.945324	0.873037	0.00408383	TRUE	FALSE	TRUE	TRUE	FALSE	TRUE	TRUE	FALSE	TRUE
ENSG00000174600	ENST00000550402	CMKLR1	protein_coding	1122	TRUE	1.90411	6.21503	6.45474e-07	2.77709e-06	4.78493e-07	8.84817e-07	1.20282	3.56443	0.00119643	0.00223483	0.000391171	0.00164007	0.701287	1.69875	0.0993074	0.945324	0.873037	0.136131	TRUE	FALSE	TRUE	TRUE	FALSE	TRUE	FALSE	FALSE	FALSE
ENSG00000174600	ENST00000312143	CMKLR1	protein_coding	1122	FALSE	1.88941	5.17804	1.26028e-05	3.94685e-05	6.80043e-06	1.72759e-05	1.54172	3.81602	0.000601573	0.00119675	0.000209471	0.000824638	0.347688	0.705077	0.485983	0.960781	0.887313	0.666187	TRUE	FALSE	TRUE	TRUE	FALSE	TRUE	FALSE	FALSE	FALSE
ENSG00000152784	ENST00000415738	PRDM8	protein_coding	2070	TRUE	-1.6464	-6.09317	9.13258e-07	3.79141e-06	6.53261e-07	1.2519e-06	-0.643424	-3.0286	0.00489641	0.00817109	0.00143022	0.00671202	-1.00298	-3.21328	0.00304113	0.945324	0.873037	0.0041688	FALSE	TRUE	TRUE	FALSE	TRUE	TRUE	FALSE	TRUE	TRUE
ENSG00000152784	ENST00000504452	PRDM8	protein_coding	2070	FALSE	-0.258272	-0.759444	0.453279	0.511263	0.0880907	NA	-0.274508	-1.04271	0.305085	0.356113	0.0623319	NA	0.0162362	0.0415561	0.967117	0.996593	0.920386	NA	FALSE	FALSE	FALSE	FALSE	FALSE	FALSE	FALSE	FALSE	FALSE
ENSG00000152784	ENST00000339711	PRDM8	protein_coding	2070	FALSE	-0.0786569	-0.262463	0.794688	0.826403	0.142389	NA	0.272425	1.28407	0.20856	0.253383	0.0443507	NA	-0.351082	-1.04963	0.301941	0.945324	0.873037	NA	FALSE	FALSE	FALSE	FALSE	FALSE	FALSE	FALSE	FALSE	FALSE
ENSG00000139626	ENST00000422257	ITGB7	protein_coding	2397	FALSE	0.329072	0.970493	0.339256	0.396177	0.0682613	0.465053	-1.01788	-3.23004	0.00291097	0.00504579	0.000883184	0.00399037	1.34695	3.21326	0.00304134	0.945324	0.873037	0.00416908	FALSE	FALSE	FALSE	FALSE	TRUE	TRUE	TRUE	FALSE	TRUE
ENSG00000139626	ENST00000549462	ITGB7	retained_intron	NA	FALSE	-0.278872	-1.97703	0.0568944	0.0801981	0.0138181	0.077991	-0.783521	-5.40441	6.52276e-06	1.96316e-05	3.4362e-06	8.94143e-06	0.504648	2.75574	0.00967295	0.945324	0.873037	0.0132597	FALSE	FALSE	FALSE	FALSE	TRUE	TRUE	TRUE	FALSE	TRUE
ENSG00000139626	ENST00000267082	ITGB7	protein_coding	2397	TRUE	-0.43622	-3.97882	0.000383593	0.000855361	0.000147379	0.000525831	-0.584103	-5.74033	2.50629e-06	8.35784e-06	1.4629e-06	3.43563e-06	0.147883	1.09176	0.283288	0.945324	0.873037	0.388332	FALSE	FALSE	FALSE	FALSE	TRUE	TRUE	FALSE	FALSE	FALSE
ENSG00000149131	ENST00000378324	SERPING1	protein_coding	1347	FALSE	0.889873	2.6687	0.0119687	0.0194968	0.0033593	0.0164067	2.28783	6.61082	2.10691e-07	9.19069e-07	1.60868e-07	2.88817e-07	-1.39796	-3.21299	0.00304343	0.945324	0.873037	0.00417195	TRUE	FALSE	TRUE	TRUE	FALSE	TRUE	FALSE	TRUE	TRUE
ENSG00000149131	ENST00000531133	SERPING1	nonsense_mediated_decay	132	FALSE	4.22301	3.44338	0.00165199	0.00322566	0.000555781	0.00226455	2.32476	1.62056	0.115135	0.147969	0.0258996	0.157827	1.89825	1.10952	0.275648	0.945324	0.873037	0.377859	TRUE	FALSE	TRUE	FALSE	FALSE	FALSE	FALSE	FALSE	FALSE
ENSG00000149131	ENST00000278407	SERPING1	protein_coding	1503	TRUE	2.7568	4.75144	4.30322e-05	0.000118875	2.04822e-05	5.89887e-05	1.98945	3.30941	0.00236362	0.00417037	0.000729955	0.00324006	0.767355	1.01448	0.318146	0.945324	0.873037	0.436116	TRUE	FALSE	TRUE	TRUE	FALSE	TRUE	FALSE	FALSE	FALSE
ENSG00000149131	ENST00000677625	SERPING1	protein_coding	1449	FALSE	1.81546	4.72798	4.60241e-05	0.000126202	2.17446e-05	6.309e-05	1.55094	3.46049	0.00158225	0.00288194	0.000504436	0.00216896	0.264519	0.494446	0.624451	0.969335	0.895212	0.855999	TRUE	FALSE	TRUE	TRUE	FALSE	TRUE	FALSE	FALSE	FALSE
ENSG00000090104	ENST00000469578	RGS1	protein_coding	510	FALSE	3.21368	8.63536	8.84096e-10	8.64646e-09	1.48978e-09	1.21192e-09	1.70235	4.669	5.4488e-05	0.000133985	2.34519e-05	7.46924e-05	1.51132	3.20423	0.00311369	0.945324	0.873037	0.00426826	TRUE	FALSE	TRUE	TRUE	FALSE	TRUE	TRUE	FALSE	TRUE
ENSG00000090104	ENST00000498352	RGS1	retained_intron	NA	FALSE	1.9017	6.29103	5.20125e-07	2.28835e-06	3.94284e-07	7.12989e-07	1.12654	3.96167	0.000402337	0.000828951	0.000145094	0.000551525	0.775163	2.06277	0.0475323	0.945324	0.873037	0.0651574	TRUE	FALSE	TRUE	TRUE	FALSE	TRUE	FALSE	FALSE	FALSE
ENSG00000090104	ENST00000367459	RGS1	protein_coding	630	TRUE	0.640179	2.84899	0.0076955	0.0130258	0.00224434	0.010549	0.177569	0.852867	0.400226	0.453943	0.0794554	0.548631	0.462611	1.66761	0.10539	0.945324	0.873037	0.144469	TRUE	FALSE	TRUE	FALSE	FALSE	FALSE	FALSE	FALSE	FALSE
ENSG00000122566	ENST00000608362	HNRNPA2B1	protein_coding	1026	FALSE	0.23407	1.67783	0.103358	0.137314	0.0236592	0.141684	-0.307658	-2.48175	0.018654	0.0279164	0.00488631	0.025571	0.541728	3.20392	0.00311588	0.945324	0.873037	0.00427127	FALSE	FALSE	FALSE	FALSE	FALSE	FALSE	TRUE	FALSE	TRUE
ENSG00000122566	ENST00000463181	HNRNPA2B1	retained_intron	NA	FALSE	0.445129	4.26107	0.000173822	0.000419113	7.22131e-05	0.000238275	0.250489	2.60308	0.0140101	0.0214783	0.00375942	0.0192051	0.19464	1.51322	0.140278	0.945324	0.873037	0.192293	FALSE	FALSE	FALSE	FALSE	FALSE	FALSE	FALSE	FALSE	FALSE
ENSG00000122566	ENST00000356674	HNRNPA2B1	protein_coding	1062	FALSE	0.329772	4.48701	9.10818e-05	0.000234293	4.03687e-05	0.000124855	0.368074	5.42134	6.21215e-06	1.87928e-05	3.28937e-06	8.51563e-06	-0.0383021	-0.422712	0.675393	0.974031	0.899549	0.925831	FALSE	FALSE	FALSE	FALSE	FALSE	FALSE	FALSE	FALSE	FALSE
ENSG00000122566	ENST00000676749	HNRNPA2B1	protein_coding	1026	FALSE	0.279552	2.17783	0.037065	0.0544116	0.00937512	NA	0.15221	1.2739	0.212067	0.25725	0.0450274	NA	0.127343	0.801894	0.428655	0.95537	0.882315	NA	FALSE	FALSE	FALSE	FALSE	FALSE	FALSE	FALSE	FALSE	FALSE
ENSG00000122566	ENST00000618183	HNRNPA2B1	protein_coding	1026	TRUE	0.0754625	1.40883	0.168732	0.212835	0.0366714	NA	-0.0031946	-0.0644333	0.949035	0.957734	0.167636	NA	0.0786571	1.19002	0.242977	0.945324	0.873037	NA	FALSE	FALSE	FALSE	FALSE	FALSE	FALSE	FALSE	FALSE	FALSE
ENSG00000122566	ENST00000677839	HNRNPA2B1	protein_coding	1026	FALSE	0.468892	0.815968	0.420682	0.478459	0.0824385	NA	-0.308184	-1.34834	0.187221	0.230047	0.040266	NA	0.777076	1.34247	0.189097	0.945324	0.873037	NA	FALSE	FALSE	FALSE	FALSE	FALSE	FALSE	FALSE	FALSE	FALSE
ENSG00000109971	ENST00000527983	HSPA8	retained_intron	NA	FALSE	-0.953026	-4.63568	5.9569e-05	0.000159319	2.74508e-05	8.16574e-05	-0.222787	-1.55865	0.129125	0.164243	0.0287481	0.177005	-0.730239	-3.19951	0.0031456	0.945324	0.873037	0.00431201	FALSE	TRUE	TRUE	FALSE	FALSE	FALSE	FALSE	TRUE	TRUE
ENSG00000109971	ENST00000534624	HSPA8	protein_coding	1941	TRUE	-0.565343	-4.51616	8.4297e-05	0.000218425	3.76347e-05	0.000115555	-0.215615	-1.86327	0.0718506	0.0960345	0.0168093	0.098493	-0.349728	-2.26535	0.0305704	0.945324	0.873037	0.041906	FALSE	TRUE	TRUE	FALSE	FALSE	FALSE	FALSE	FALSE	FALSE
ENSG00000109971	ENST00000526110	HSPA8	protein_coding	1884	FALSE	-0.653466	-3.0603	0.00451045	0.00806759	0.00139005	0.00618295	-0.195289	-1.00105	0.324481	0.37622	0.0658511	0.4448	-0.458177	-1.74908	0.0900802	0.945324	0.873037	0.123482	FALSE	TRUE	TRUE	FALSE	FALSE	FALSE	FALSE	FALSE	FALSE
ENSG00000109971	ENST00000533540	HSPA8	protein_coding	1503	FALSE	-0.491543	-1.3568	0.184568	0.230551	0.039724	NA	0.0716468	0.217701	0.829078	0.854724	0.149606	NA	-0.56319	-1.2704	0.213322	0.945324	0.873037	NA	FALSE	FALSE	FALSE	FALSE	FALSE	FALSE	FALSE	FALSE	FALSE
ENSG00000109971	ENST00000534319	HSPA8	protein_coding	1233	FALSE	-0.0298666	-0.155946	0.877079	0.896641	0.154491	NA	0.39812	2.19485	0.0357316	0.0507376	0.00888079	NA	-0.427986	-1.79194	0.0828345	0.945324	0.873037	NA	FALSE	FALSE	FALSE	FALSE	FALSE	FALSE	FALSE	FALSE	FALSE
ENSG00000131196	ENST00000318065	NFATC1	protein_coding	2439	FALSE	-0.401854	-4.68376	5.20185e-05	0.000141096	2.43108e-05	7.13072e-05	-0.0653333	-0.833559	0.410846	0.464446	0.0812938	0.563189	-0.336521	-3.19736	0.00316558	0.945324	0.873037	0.00433939	FALSE	FALSE	FALSE	FALSE	FALSE	FALSE	FALSE	FALSE	FALSE
ENSG00000131196	ENST00000591814	NFATC1	protein_coding	2151	FALSE	1.2383	7.41538	2.24061e-08	1.43604e-07	2.47429e-08	3.07143e-08	1.41305	9.45213	1.10492e-10	1.21872e-09	2.13317e-10	1.51462e-10	-0.174756	-0.860697	0.395953	0.95537	0.882315	0.542774	TRUE	FALSE	TRUE	TRUE	FALSE	TRUE	FALSE	FALSE	FALSE
ENSG00000131196	ENST00000592223	NFATC1	protein_coding	2112	FALSE	1.56454	11.4013	1.15503e-12	2.73768e-11	4.71703e-12	1.58332e-12	1.53508	12.4464	1.20564e-13	3.16313e-12	5.53654e-13	1.6527e-13	0.0294578	0.176251	0.861234	0.9904	0.914666	1	TRUE	FALSE	TRUE	TRUE	FALSE	TRUE	FALSE	FALSE	FALSE
ENSG00000131196	ENST00000329101	NFATC1	protein_coding	2793	FALSE	-0.256337	-1.59495	0.120793	0.157932	0.0272117	NA	-0.0389383	-0.264134	0.793411	0.823434	0.144129	NA	-0.217399	-1.10067	0.279449	0.945324	0.873037	NA	FALSE	FALSE	FALSE	FALSE	FALSE	FALSE	FALSE	FALSE	FALSE
ENSG00000131196	ENST00000253506	NFATC1	protein_coding	2478	FALSE	0.179408	0.76211	0.451706	0.509708	0.0878228	NA	-0.310703	-0.914901	0.367247	0.420261	0.0735599	NA	0.490111	1.3011	0.202734	0.945324	0.873037	NA	FALSE	FALSE	FALSE	FALSE	FALSE	FALSE	FALSE	FALSE	FALSE
ENSG00000131196	ENST00000545796	NFATC1	protein_coding	1416	FALSE	0.180653	0.591493	0.558447	0.612025	0.105452	NA	-0.205255	-0.674105	0.505203	0.557576	0.0975946	NA	0.385908	0.988435	0.330535	0.946188	0.873835	NA	FALSE	FALSE	FALSE	FALSE	FALSE	FALSE	FALSE	FALSE	FALSE
ENSG00000170037	ENST00000565740	CNTROB	protein_coding	2715	FALSE	-0.162462	-1.23309	0.226727	0.277029	0.0477321	0.310798	0.347719	2.94014	0.00612099	0.0100292	0.00175546	0.00839067	-0.510181	-3.18105	0.00330349	0.945324	0.873037	0.00452843	FALSE	FALSE	FALSE	FALSE	FALSE	FALSE	FALSE	TRUE	TRUE
ENSG00000170037	ENST00000571632	CNTROB	nonsense_mediated_decay	79	FALSE	0.375889	2.72895	0.0103287	0.017035	0.00293513	0.0141587	0.216945	1.81463	0.0791677	0.104904	0.0183617	0.108523	0.158945	0.961578	0.343626	0.949449	0.876846	0.471044	FALSE	FALSE	FALSE	FALSE	FALSE	FALSE	FALSE	FALSE	FALSE
ENSG00000170037	ENST00000563694	CNTROB	protein_coding	2712	TRUE	-0.0920331	-0.911884	0.368801	0.426368	0.0734632	NA	-0.0505321	-0.543907	0.59036	0.639754	0.111978	NA	-0.041501	-0.33406	0.740563	0.982563	0.907429	NA	FALSE	FALSE	FALSE	FALSE	FALSE	FALSE	FALSE	FALSE	FALSE
ENSG00000132549	ENST00000358544	VPS13B	protein_coding	12069	FALSE	-0.342962	-1.03048	0.310699	0.366553	0.0631571	0.425907	0.951577	3.13267	0.0037489	0.00637213	0.00111534	0.005139	-1.29454	-3.17205	0.00338551	0.945324	0.873037	0.00464087	FALSE	FALSE	FALSE	TRUE	FALSE	TRUE	FALSE	TRUE	TRUE
ENSG00000132549	ENST00000357162	VPS13B	protein_coding	11994	TRUE	-0.352469	-3.07328	0.0043679	0.00782926	0.00134898	0.00598753	-0.56698	-5.36775	7.31496e-06	2.17355e-05	3.80444e-06	1.00274e-05	0.214511	1.51916	0.13878	0.945324	0.873037	0.19024	FALSE	FALSE	FALSE	FALSE	TRUE	TRUE	FALSE	FALSE	FALSE
ENSG00000132549	ENST00000493587	VPS13B	retained_intron	NA	FALSE	-0.391276	-3.60392	0.001072	0.00217821	0.000375306	0.0014695	-0.529834	-5.13685	1.41085e-05	3.94442e-05	6.90406e-06	1.934e-05	0.138558	1.02189	0.31466	0.945324	0.873037	0.431337	FALSE	FALSE	FALSE	FALSE	TRUE	TRUE	FALSE	FALSE	FALSE
ENSG00000107890	ENST00000436985	ANKRD26	protein_coding	5130	FALSE	-0.300412	-2.85852	0.00750839	0.0127338	0.00219403	0.0102925	-0.714516	-7.20551	3.97911e-08	2.06493e-07	3.61433e-08	5.45458e-08	0.414104	3.16517	0.00344213	0.945324	0.873037	0.00471848	FALSE	FALSE	FALSE	FALSE	TRUE	TRUE	FALSE	FALSE	FALSE
ENSG00000107890	ENST00000376087	ANKRD26	protein_coding	5133	TRUE	-0.303828	-1.83319	0.0763185	0.10449	0.0180036	NA	0.212046	1.46834	0.152008	0.190445	0.0333343	NA	-0.515874	-2.58956	0.0144684	0.945324	0.873037	NA	FALSE	FALSE	FALSE	FALSE	FALSE	FALSE	FALSE	FALSE	FALSE
ENSG00000166272	ENST00000369889	WBP1L	protein_coding	1029	FALSE	-1.6633	-1.70924	0.0973238	0.130155	0.0224258	0.133412	2.26844	2.32793	0.0265615	0.0386958	0.00677306	0.0364105	-3.93173	-3.15369	0.00355022	0.945324	0.873037	0.00486665	FALSE	FALSE	FALSE	TRUE	FALSE	TRUE	FALSE	TRUE	TRUE
ENSG00000166272	ENST00000448841	WBP1L	protein_coding	1092	TRUE	0.562503	4.68152	5.25699e-05	0.000142427	2.45402e-05	7.20631e-05	0.683596	6.16623	7.41634e-07	2.81549e-06	4.92805e-07	1.01664e-06	-0.121093	-0.817901	0.41961	0.95537	0.882315	0.575202	TRUE	FALSE	TRUE	TRUE	FALSE	TRUE	FALSE	FALSE	FALSE
ENSG00000115828	ENST00000404976	QPCT	protein_coding	854	FALSE	0.701395	2.67286	0.0118347	0.0192986	0.00332514	0.016223	1.60945	9.09598	2.65476e-10	2.60391e-09	4.55773e-10	3.63915e-10	-0.908059	-3.14412	0.00363226	0.945324	0.873037	0.00497911	TRUE	FALSE	TRUE	TRUE	FALSE	TRUE	FALSE	TRUE	TRUE
ENSG00000115828	ENST00000338415	QPCT	protein_coding	1086	TRUE	1.96618	7.52859	1.66181e-08	1.10537e-07	1.90455e-08	2.27801e-08	2.22217	9.1802	2.20923e-10	2.22529e-09	3.895e-10	3.02842e-10	-0.255988	-0.793843	0.433276	0.957509	0.884291	0.593937	TRUE	FALSE	TRUE	TRUE	FALSE	TRUE	FALSE	FALSE	FALSE
ENSG00000152061	ENST00000489615	RABGAP1L	protein_coding	1113	FALSE	0.576481	3.52863	0.00131774	0.00262302	0.000451946	0.00180637	-0.0512801	-0.341985	0.734652	0.771595	0.135055	1	0.627761	3.12578	0.00381618	0.945324	0.873037	0.00523124	TRUE	FALSE	TRUE	FALSE	FALSE	FALSE	TRUE	FALSE	TRUE
ENSG00000152061	ENST00000392064	RABGAP1L	protein_coding	927	FALSE	-1.33166	-7.56481	1.50612e-08	1.01441e-07	1.74784e-08	2.0646e-08	-1.03755	-6.49132	2.95044e-07	1.23732e-06	2.16572e-07	4.04447e-07	-0.294102	-1.36561	0.181815	0.945324	0.873037	0.249233	FALSE	TRUE	TRUE	FALSE	TRUE	TRUE	FALSE	FALSE	FALSE
ENSG00000152061	ENST00000367688	RABGAP1L	protein_coding	762	FALSE	-1.78984	-5.37181	7.16547e-06	2.38007e-05	4.10086e-06	9.82245e-06	-1.36854	-7.10123	5.27242e-08	2.65878e-07	4.65376e-08	7.22745e-08	-0.421305	-1.19171	0.242325	0.945324	0.873037	0.33218	FALSE	TRUE	TRUE	FALSE	TRUE	TRUE	FALSE	FALSE	FALSE
ENSG00000152061	ENST00000251507	RABGAP1L	protein_coding	2448	FALSE	-0.600562	-7.10573	5.23345e-08	2.99635e-07	5.16271e-08	7.17404e-08	-0.555525	-7.17127	4.3661e-08	2.24547e-07	3.93034e-08	5.98506e-08	-0.0450368	-0.433742	0.66745	0.972668	0.89829	0.914943	FALSE	TRUE	TRUE	FALSE	TRUE	TRUE	FALSE	FALSE	FALSE
ENSG00000113140	ENST00000520687	SPARC	retained_intron	NA	FALSE	0.86044	4.30247	0.000154629	0.000376233	6.4825e-05	0.000211966	0.0985062	0.545562	0.589242	0.638718	0.111797	0.807735	0.761934	3.12192	0.0038543	0.945324	0.873037	0.00528349	TRUE	FALSE	TRUE	FALSE	FALSE	FALSE	TRUE	FALSE	TRUE
ENSG00000113140	ENST00000231061	SPARC	protein_coding	912	TRUE	0.773976	3.27626	0.002579	0.00484037	0.000833996	0.0035353	0.404711	1.76867	0.0867147	0.114115	0.019974	0.118869	0.369266	1.24016	0.224153	0.945324	0.873037	0.307269	TRUE	FALSE	TRUE	FALSE	FALSE	FALSE	FALSE	FALSE	FALSE
ENSG00000154265	ENST00000586995	ABCA5	nonsense_mediated_decay	1296	FALSE	0.32582	3.03979	0.0047501	0.00845716	0.00145717	0.00651145	-0.0850065	-0.865183	0.393515	0.447236	0.0782814	0.539431	0.410826	3.11971	0.00386886	0.945324	0.873037	0.00530344	FALSE	FALSE	FALSE	FALSE	FALSE	FALSE	FALSE	FALSE	FALSE
ENSG00000154265	ENST00000591234	ABCA5	nonsense_mediated_decay	192	FALSE	0.739057	4.48367	9.23335e-05	0.000237098	4.0852e-05	0.000126571	0.259196	1.47509	0.150189	0.188356	0.0329687	0.20588	0.479861	2.1996	0.0353544	0.945324	0.873037	0.0484639	TRUE	FALSE	TRUE	FALSE	FALSE	FALSE	FALSE	FALSE	FALSE
ENSG00000154265	ENST00000588877	ABCA5	protein_coding	4929	FALSE	0.830259	3.50429	0.00140692	0.00278499	0.000479855	0.00192861	0.346801	1.70196	0.0986979	0.128336	0.0224632	0.135295	0.483458	1.70681	0.0977813	0.945324	0.873037	0.134039	TRUE	FALSE	TRUE	FALSE	FALSE	FALSE	FALSE	FALSE	FALSE
ENSG00000187699	ENST00000340623	C2orf88	protein_coding	288	TRUE	1.42327	6.20423	6.65621e-07	2.8569e-06	4.92244e-07	9.12435e-07	0.574684	2.96015	0.00582503	0.00958431	0.00167758	0.00798497	0.848591	3.11436	0.00393024	0.945324	0.873037	0.00538758	TRUE	FALSE	TRUE	TRUE	FALSE	TRUE	TRUE	FALSE	TRUE
ENSG00000127920	ENST00000248564	GNG11	protein_coding	222	TRUE	1.58766	7.80097	7.8782e-09	5.76609e-08	9.93497e-09	1.07995e-08	0.782735	3.90323	0.000472314	0.00095912	0.000167878	0.000647449	0.804926	3.11188	0.00395157	0.945324	0.873037	0.00541682	TRUE	FALSE	TRUE	TRUE	FALSE	TRUE	TRUE	FALSE	TRUE
ENSG00000161013	ENST00000518778	MGAT4B	protein_coding	1120	FALSE	-0.317432	-2.09169	0.0446876	0.0644885	0.0111114	0.0612579	0.256797	1.88619	0.0685973	0.0921095	0.0161223	0.0940335	-0.574229	-3.10918	0.00398303	0.945324	0.873037	0.00545996	FALSE	FALSE	FALSE	FALSE	FALSE	FALSE	FALSE	FALSE	FALSE
ENSG00000161013	ENST00000292591	MGAT4B	protein_coding	1647	TRUE	0.107687	1.68467	0.10199	0.135687	0.0233789	0.139808	0.189491	3.21431	0.00302653	0.00523302	0.000915954	0.00414878	-0.0818047	-1.0388	0.306846	0.945324	0.873037	0.420626	FALSE	FALSE	FALSE	FALSE	FALSE	FALSE	FALSE	FALSE	FALSE
ENSG00000161013	ENST00000337755	MGAT4B	protein_coding	1692	FALSE	0.0775896	0.809556	0.424306	0.482208	0.0830844	NA	-0.0498243	-0.576288	0.568541	0.619213	0.108383	NA	0.127414	1.08976	0.284137	0.945324	0.873037	NA	FALSE	FALSE	FALSE	FALSE	FALSE	FALSE	FALSE	FALSE	FALSE
ENSG00000161013	ENST00000518168	MGAT4B	retained_intron	NA	FALSE	-0.0466087	-0.394862	0.69562	0.738802	0.127296	NA	0.105803	1.09815	0.280505	0.330534	0.0578546	NA	-0.152412	-1.10249	0.278647	0.945324	0.873037	NA	FALSE	FALSE	FALSE	FALSE	FALSE	FALSE	FALSE	FALSE	FALSE
ENSG00000115590	ENST00000332549	IL1R2	protein_coding	1197	TRUE	-1.15737	-4.90234	2.79108e-05	8.04378e-05	1.38594e-05	3.82602e-05	-0.272522	-1.3152	0.198016	0.241949	0.0423492	0.271441	-0.884848	-3.1087	0.00398789	0.945324	0.873037	0.00546661	FALSE	TRUE	TRUE	FALSE	FALSE	FALSE	FALSE	TRUE	TRUE
ENSG00000079313	ENST00000643515	REXO1	protein_coding	1593	FALSE	0.568665	3.37521	0.00198292	0.0038084	0.000656187	0.0027182	-0.0689525	-0.454608	0.652529	0.697215	0.122036	0.894489	0.637618	3.105	0.0040211	0.945324	0.873037	0.00551214	TRUE	FALSE	TRUE	FALSE	FALSE	FALSE	TRUE	FALSE	TRUE
ENSG00000079313	ENST00000170168	REXO1	protein_coding	3666	TRUE	0.177859	2.73434	0.0101927	0.0168319	0.00290013	0.0139722	0.0964233	1.60384	0.118783	0.152177	0.0266361	0.162828	0.081436	1.01524	0.317766	0.945324	0.873037	0.435594	FALSE	FALSE	FALSE	FALSE	FALSE	FALSE	FALSE	FALSE	FALSE
ENSG00000104960	ENST00000597793	PTOV1	retained_intron	NA	FALSE	-0.00532212	-0.0606418	0.95203	0.959984	0.165405	1	-0.337962	-4.22925	0.000189247	0.000415726	7.2766e-05	0.00025942	0.33264	3.09421	0.00413152	0.945324	0.873037	0.0056635	FALSE	FALSE	FALSE	FALSE	FALSE	FALSE	FALSE	FALSE	FALSE
ENSG00000104960	ENST00000598632	PTOV1	retained_intron	NA	FALSE	-0.261893	-2.73799	0.0101023	0.0167001	0.00287743	0.0138483	-0.484013	-5.63907	3.31819e-06	1.07415e-05	1.88012e-06	4.54858e-06	0.22212	1.90793	0.065601	0.945324	0.873037	0.089926	FALSE	FALSE	FALSE	FALSE	FALSE	FALSE	FALSE	FALSE	FALSE
ENSG00000104960	ENST00000599732	PTOV1	protein_coding	1251	FALSE	-0.627723	-6.72305	1.52552e-07	7.70941e-07	1.32833e-07	2.09119e-07	-0.426615	-4.997	2.11825e-05	5.67822e-05	9.9388e-06	2.9037e-05	-0.201108	-1.7551	0.0890326	0.945324	0.873037	0.122046	FALSE	TRUE	TRUE	FALSE	FALSE	FALSE	FALSE	FALSE	FALSE
ENSG00000104960	ENST00000391842	PTOV1	protein_coding	1251	TRUE	-0.225673	-2.10897	0.0430445	0.0623082	0.0107357	0.0590056	-0.259774	-2.7163	0.0106557	0.0167098	0.00292477	0.0146068	0.0341004	0.262286	0.794819	0.986646	0.911199	1	FALSE	FALSE	FALSE	FALSE	FALSE	FALSE	FALSE	FALSE	FALSE
ENSG00000104960	ENST00000601675	PTOV1	protein_coding	1251	FALSE	-0.255995	-1.72203	0.0949396	0.127241	0.0219237	NA	-0.172161	-1.29354	0.205293	0.249907	0.0437422	NA	-0.083834	-0.463797	0.646005	0.97158	0.897285	NA	FALSE	FALSE	FALSE	FALSE	FALSE	FALSE	FALSE	FALSE	FALSE
ENSG00000072803	ENST00000296933	FBXW11	protein_coding	1590	FALSE	-0.0618488	-0.429187	0.670733	0.716506	0.123454	0.919443	0.481534	3.70942	0.000806767	0.00156217	0.000273432	0.00110592	-0.543383	-3.09284	0.00415399	0.945324	0.873037	0.0056943	FALSE	FALSE	FALSE	FALSE	FALSE	FALSE	FALSE	TRUE	TRUE
ENSG00000072803	ENST00000265094	FBXW11	protein_coding	1629	FALSE	0.468907	4.95584	2.3845e-05	6.98827e-05	1.20408e-05	3.26867e-05	0.280493	3.02856	0.0048924	0.00816498	0.00142915	0.00670652	0.188414	1.57189	0.126036	0.945324	0.873037	0.172771	FALSE	FALSE	FALSE	FALSE	FALSE	FALSE	FALSE	FALSE	FALSE
ENSG00000072803	ENST00000393802	FBXW11	protein_coding	1527	FALSE	-0.0390664	-0.304805	0.762533	0.79883	0.137639	NA	0.0304015	0.262446	0.794698	0.824515	0.144318	NA	-0.0694679	-0.443925	0.660151	0.972511	0.898145	NA	FALSE	FALSE	FALSE	FALSE	FALSE	FALSE	FALSE	FALSE	FALSE
ENSG00000184545	ENST00000397374	DUSP8	protein_coding	1878	TRUE	0.734467	3.61581	0.00104104	0.00212134	0.000365506	0.00142706	-0.030856	-0.168807	0.867037	0.888379	0.155496	1	0.765323	3.09181	0.00416504	0.945324	0.873037	0.00570945	TRUE	FALSE	TRUE	FALSE	FALSE	FALSE	TRUE	FALSE	TRUE
ENSG00000184545	ENST00000331588	DUSP8	protein_coding	1878	FALSE	0.0405347	0.242821	0.809732	0.839356	0.144621	NA	0.180729	1.20818	0.236045	0.283258	0.0495797	NA	-0.140194	-0.690429	0.495023	0.962246	0.888665	NA	FALSE	FALSE	FALSE	FALSE	FALSE	FALSE	FALSE	FALSE	FALSE
ENSG00000131508	ENST00000398733	UBE2D2	protein_coding	444	TRUE	-0.625398	-10.6429	6.23479e-12	1.19037e-10	2.05101e-11	8.54667e-12	-0.401686	-7.41537	2.21991e-08	1.2341e-07	2.16008e-08	3.04305e-08	-0.223711	-3.09089	0.00416701	0.945324	0.873037	0.00571215	FALSE	TRUE	TRUE	FALSE	FALSE	FALSE	FALSE	FALSE	FALSE
ENSG00000131508	ENST00000253815	UBE2D2	protein_coding	444	FALSE	0.183748	1.34041	0.18978	0.236448	0.0407399	NA	0.225217	1.7805	0.0847237	0.111656	0.0195436	NA	-0.0414688	-0.245494	0.80768	0.987599	0.912079	NA	FALSE	FALSE	FALSE	FALSE	FALSE	FALSE	FALSE	FALSE	FALSE
ENSG00000228253	ENST00000361851	MT-ATP8	protein_coding	207	TRUE	0.898385	6.82527	1.15504e-07	6.02584e-07	1.03825e-07	1.58333e-07	0.39926	3.29882	0.00243048	0.00427521	0.000748306	0.00333171	0.499124	3.08215	0.00426969	0.945324	0.873037	0.0058529	TRUE	FALSE	TRUE	FALSE	FALSE	FALSE	FALSE	FALSE	FALSE
ENSG00000139218	ENST00000549162	SCAF11	protein_coding	3816	FALSE	-1.35973	-0.687765	0.496661	0.553045	0.0952897	0.680825	5.91	3.48017	0.00149696	0.00273994	0.000479581	0.00205204	-7.26973	-3.07729	0.00431517	0.945324	0.873037	0.00591525	FALSE	FALSE	FALSE	TRUE	FALSE	TRUE	FALSE	TRUE	TRUE
ENSG00000139218	ENST00000547950	SCAF11	retained_intron	NA	FALSE	0.35965	3.02274	0.00496206	0.00879455	0.0015153	0.006802	0.228469	2.02518	0.0514425	0.070868	0.0124043	0.0705175	0.131181	0.883632	0.383627	0.95537	0.882315	0.525877	FALSE	FALSE	FALSE	FALSE	FALSE	FALSE	FALSE	FALSE	FALSE
ENSG00000139218	ENST00000465950	SCAF11	protein_coding	3447	FALSE	0.738437	3.1811	0.00330689	0.00606589	0.00104515	0.00453309	0.489245	2.31361	0.0274349	0.0398672	0.0069781	0.0376079	0.249192	0.876182	0.38762	0.95537	0.882315	0.53135	TRUE	FALSE	TRUE	FALSE	FALSE	FALSE	FALSE	FALSE	FALSE
ENSG00000139218	ENST00000395453	SCAF11	protein_coding	234	FALSE	2.16982	11.6422	6.50196e-13	1.70207e-11	2.93267e-12	8.91291e-13	2.03181	13.2142	2.36021e-14	7.46398e-13	1.30645e-13	3.23539e-14	0.138009	0.629687	0.533465	0.965027	0.891233	0.731275	TRUE	FALSE	TRUE	TRUE	FALSE	TRUE	FALSE	FALSE	FALSE
ENSG00000139218	ENST00000369367	SCAF11	protein_coding	4392	TRUE	0.22888	3.35321	0.00210021	0.00401143	0.000691169	0.00287898	0.204265	3.22795	0.00292057	0.00506207	0.000886033	0.00400353	0.0246154	0.292037	0.772183	0.983685	0.908465	1	FALSE	FALSE	FALSE	FALSE	FALSE	FALSE	FALSE	FALSE	FALSE
ENSG00000071994	ENST00000453163	PDCD2	protein_coding	687	FALSE	-0.121395	-0.847023	0.403414	0.461447	0.0795074	0.553001	-0.658951	-5.10702	1.54197e-05	4.27146e-05	7.47649e-06	2.11373e-05	0.537557	3.07728	0.00431837	0.945324	0.873037	0.00591964	FALSE	FALSE	FALSE	FALSE	TRUE	TRUE	TRUE	FALSE	TRUE
ENSG00000071994	ENST00000541970	PDCD2	protein_coding	1035	TRUE	-0.813581	-9.90256	3.61113e-11	5.53534e-10	9.53739e-11	4.95015e-11	-0.631941	-8.41093	1.54492e-09	1.19968e-08	2.09985e-09	2.11778e-09	-0.181641	-1.8014	0.0812715	0.945324	0.873037	0.111407	FALSE	TRUE	TRUE	FALSE	TRUE	TRUE	FALSE	FALSE	FALSE
ENSG00000071994	ENST00000392090	PDCD2	protein_coding	936	FALSE	-0.529867	-4.50582	8.63282e-05	0.000223063	3.84338e-05	0.000118339	-0.447799	-3.98219	0.000378489	0.000783585	0.000137154	0.000518834	-0.0820684	-0.557096	0.58142	0.967128	0.893174	0.797012	FALSE	TRUE	TRUE	FALSE	FALSE	FALSE	FALSE	FALSE	FALSE
ENSG00000071994	ENST00000542896	PDCD2	protein_coding	897	FALSE	-0.710555	-4.41328	0.000112353	0.000282783	4.87235e-05	0.000154014	-0.612159	-4.67459	5.32887e-05	0.000131381	2.29962e-05	7.30483e-05	-0.0983957	-0.522509	0.604991	0.968771	0.894692	0.829324	FALSE	TRUE	TRUE	FALSE	TRUE	TRUE	FALSE	FALSE	FALSE
ENSG00000177595	ENST00000524486	PIDD1	nonsense_mediated_decay	327	FALSE	0.103905	0.656952	0.516012	0.571622	0.0984905	0.707352	-0.503008	-3.35649	0.00208342	0.00370764	0.000648962	0.00285596	0.606913	3.0764	0.00432723	0.945324	0.873037	0.00593179	FALSE	FALSE	FALSE	FALSE	TRUE	TRUE	TRUE	FALSE	TRUE
ENSG00000177595	ENST00000534525	PIDD1	retained_intron	NA	FALSE	-0.271991	-1.83831	0.0755234	0.103534	0.0178389	0.103528	-0.537509	-4.01352	0.000347295	0.000723839	0.000126696	0.000476073	0.265518	1.46886	0.15185	0.945324	0.873037	0.208157	FALSE	FALSE	FALSE	FALSE	TRUE	TRUE	FALSE	FALSE	FALSE
ENSG00000177595	ENST00000347755	PIDD1	protein_coding	2733	TRUE	-0.410907	-1.91862	0.0642107	0.0895575	0.0154308	0.0880203	-0.471914	-2.81209	0.00843218	0.0134933	0.00236179	0.0115589	0.0610074	0.246892	0.806607	0.987599	0.912079	1	FALSE	FALSE	FALSE	FALSE	FALSE	FALSE	FALSE	FALSE	FALSE
ENSG00000254416	ENST00000662858	LINC02732	lncRNA	NA	FALSE	4.18624	9.65557	6.59183e-11	9.25528e-10	1.59469e-10	9.03611e-11	2.63296	7.51204	1.70487e-08	9.78375e-08	1.71249e-08	2.33704e-08	1.55329	3.07007	0.00439577	0.945324	0.873037	0.00602574	TRUE	FALSE	TRUE	TRUE	FALSE	TRUE	TRUE	FALSE	TRUE
ENSG00000114745	ENST00000452389	GORASP1	nonsense_mediated_decay	648	FALSE	-0.508929	-3.81001	0.00061218	0.00130868	0.000225486	0.000839178	-0.00895273	-0.0743563	0.941201	0.950888	0.166437	1	-0.499976	-3.06928	0.00441295	0.945324	0.873037	0.00604929	FALSE	TRUE	TRUE	FALSE	FALSE	FALSE	FALSE	FALSE	FALSE
ENSG00000114745	ENST00000422110	GORASP1	protein_coding	858	FALSE	0.0736815	0.438424	0.664097	0.710735	0.12246	NA	-0.0599473	-0.381	0.705782	0.745192	0.130434	NA	0.133629	0.641014	0.526189	0.965027	0.891233	NA	FALSE	FALSE	FALSE	FALSE	FALSE	FALSE	FALSE	FALSE	FALSE
ENSG00000114745	ENST00000453680	GORASP1	nonsense_mediated_decay	951	FALSE	0.0896157	0.248765	0.805171	0.835307	0.143923	NA	0.162109	0.546466	0.588628	0.6382	0.111706	NA	-0.0724936	-0.171246	0.865135	0.9904	0.914666	NA	FALSE	FALSE	FALSE	FALSE	FALSE	FALSE	FALSE	FALSE	FALSE
ENSG00000114745	ENST00000441302	GORASP1	retained_intron	NA	FALSE	-0.0439228	-0.202223	0.841054	0.866277	0.14926	NA	0.10618	0.577762	0.567567	0.618381	0.108238	NA	-0.150103	-0.58188	0.564824	0.965027	0.891233	NA	FALSE	FALSE	FALSE	FALSE	FALSE	FALSE	FALSE	FALSE	FALSE
ENSG00000126883	ENST00000652454	NUP214	protein_coding	6237	FALSE	0.240675	2.56923	0.0151751	0.0241931	0.00416848	0.0208021	-0.110673	-1.30352	0.201906	0.246293	0.0431095	0.276773	0.351348	3.06817	0.00442045	0.945324	0.873037	0.00605957	FALSE	FALSE	FALSE	FALSE	FALSE	FALSE	FALSE	FALSE	FALSE
ENSG00000126883	ENST00000359428	NUP214	protein_coding	6273	TRUE	-1.3343	-4.38949	0.000120846	0.000301666	5.19771e-05	0.000165656	-0.53593	-2.23528	0.0326835	0.0468071	0.00819282	0.0448027	-0.798367	-2.27103	0.0301855	0.945324	0.873037	0.0413784	FALSE	TRUE	TRUE	FALSE	TRUE	TRUE	FALSE	TRUE	TRUE
ENSG00000126883	ENST00000483497	NUP214	protein_coding	2751	FALSE	-1.18588	-6.29939	5.07931e-07	2.24098e-06	3.86122e-07	6.96273e-07	-1.03783	-5.96526	1.31588e-06	4.69802e-06	8.22312e-07	1.80382e-06	-0.148051	-0.637772	0.52827	0.965027	0.891233	0.724154	FALSE	TRUE	TRUE	FALSE	TRUE	TRUE	FALSE	FALSE	FALSE
ENSG00000126883	ENST00000451030	NUP214	protein_coding	4560	FALSE	-0.170484	-1.56532	0.127577	0.165769	0.028562	NA	-0.0197024	-0.198521	0.843923	0.867639	0.151866	NA	-0.150781	-1.12981	0.267152	0.945324	0.873037	NA	FALSE	FALSE	FALSE	FALSE	FALSE	FALSE	FALSE	FALSE	FALSE
ENSG00000126883	ENST00000411637	NUP214	protein_coding	6243	FALSE	-0.0345962	-0.166315	0.868981	0.889945	0.153338	NA	-0.333202	-1.84268	0.0748846	0.099722	0.0174547	NA	0.298606	1.19544	0.240911	0.945324	0.873037	NA	FALSE	FALSE	FALSE	FALSE	FALSE	FALSE	FALSE	FALSE	FALSE
ENSG00000089280	ENST00000483853	FUS	retained_intron	NA	FALSE	0.69205	4.82381	3.47316e-05	9.79384e-05	1.68748e-05	4.76101e-05	0.176892	1.49463	0.145017	0.182393	0.031925	0.198789	0.515158	3.05359	0.00458543	0.945324	0.873037	0.00628573	TRUE	FALSE	TRUE	FALSE	FALSE	FALSE	TRUE	FALSE	TRUE
ENSG00000089280	ENST00000254108	FUS	protein_coding	1581	TRUE	5.90286	4.57074	7.18668e-05	0.000189055	3.25743e-05	9.85152e-05	3.3657	5.97626	1.26534e-06	4.53958e-06	7.94579e-07	1.73453e-06	2.53716	1.93315	0.0623073	0.945324	0.873037	0.085411	TRUE	FALSE	TRUE	TRUE	FALSE	TRUE	FALSE	FALSE	FALSE
ENSG00000089280	ENST00000487509	FUS	retained_intron	NA	FALSE	-0.0833674	-0.899517	0.375253	0.433147	0.0746312	0.514398	-0.249492	-2.91158	0.00657899	0.0107171	0.00187585	0.0090185	0.166125	1.45332	0.1561	0.945324	0.873037	0.213983	FALSE	FALSE	FALSE	FALSE	FALSE	FALSE	FALSE	FALSE	FALSE
ENSG00000089280	ENST00000566605	FUS	nonsense_mediated_decay	792	FALSE	-0.649857	-7.10063	5.31767e-08	3.03941e-07	5.2369e-08	7.28949e-08	-0.516429	-6.22143	6.28986e-07	2.43052e-06	4.25424e-07	8.62216e-07	-0.133428	-1.19224	0.242132	0.945324	0.873037	0.331915	FALSE	TRUE	TRUE	FALSE	TRUE	TRUE	FALSE	FALSE	FALSE
ENSG00000089280	ENST00000380244	FUS	protein_coding	1578	FALSE	0.823979	8.36291	1.7929e-09	1.58562e-08	2.73202e-09	2.45772e-09	0.827577	9.1092	2.63821e-10	2.59092e-09	4.53499e-10	3.61647e-10	-0.00359776	-0.0296425	0.976541	0.997612	0.921327	1	TRUE	FALSE	TRUE	TRUE	FALSE	TRUE	FALSE	FALSE	FALSE
ENSG00000089280	ENST00000564766	FUS	retained_intron	NA	FALSE	0.173649	1.3773	0.178192	0.223345	0.0384823	NA	-0.212104	-1.89293	0.067648	0.0909592	0.0159209	NA	0.385753	2.52428	0.0168754	0.945324	0.873037	NA	FALSE	FALSE	FALSE	FALSE	FALSE	FALSE	FALSE	FALSE	FALSE
ENSG00000182220	ENST00000637327	ATP6AP2	protein_coding	825	FALSE	1.21458	4.45154	0.000100952	0.000256823	4.42506e-05	0.000138386	2.46328	6.88041	9.79831e-08	4.62344e-07	8.09257e-08	1.34316e-07	-1.2487	-3.0523	0.00460339	0.945324	0.873037	0.00631035	TRUE	FALSE	TRUE	TRUE	FALSE	TRUE	FALSE	TRUE	TRUE
ENSG00000182220	ENST00000636409	ATP6AP2	protein_coding	957	FALSE	1.28266	5.97073	1.29544e-06	5.1651e-06	8.89947e-07	1.77579e-06	1.66832	7.83838	7.20037e-09	4.57253e-08	8.00347e-09	9.8703e-09	-0.385659	-1.4087	0.1688	0.945324	0.873037	0.231391	TRUE	FALSE	TRUE	TRUE	FALSE	TRUE	FALSE	FALSE	FALSE
ENSG00000182220	ENST00000378438	ATP6AP2	protein_coding	1050	FALSE	3.01905	5.91791	1.50673e-06	5.91813e-06	1.01969e-06	2.06543e-06	2.34466	5.23622	1.06821e-05	3.06244e-05	5.36031e-06	1.46431e-05	0.674383	1.09642	0.281278	0.945324	0.873037	0.385576	TRUE	FALSE	TRUE	TRUE	FALSE	TRUE	FALSE	FALSE	FALSE
ENSG00000182220	ENST00000637526	ATP6AP2	protein_coding	906	FALSE	1.60833	4.82838	3.45124e-05	9.74137e-05	1.67844e-05	4.73097e-05	1.88438	5.7805	2.23353e-06	7.53789e-06	1.31939e-06	3.06173e-06	-0.276043	-0.654219	0.517759	0.965027	0.891233	0.709746	TRUE	FALSE	TRUE	TRUE	FALSE	TRUE	FALSE	FALSE	FALSE
ENSG00000182220	ENST00000636580	ATP6AP2	protein_coding	1053	TRUE	0.849875	4.94032	2.50252e-05	7.28384e-05	1.25501e-05	3.43046e-05	0.983996	6.60161	2.1622e-07	9.40515e-07	1.64622e-07	2.96395e-07	-0.134121	-0.650148	0.52035	0.965027	0.891233	0.713298	TRUE	FALSE	TRUE	TRUE	FALSE	TRUE	FALSE	FALSE	FALSE
ENSG00000105993	ENST00000459889	DNAJB6	nonsense_mediated_decay	1005	FALSE	0.187575	1.91444	0.0647435	0.0902098	0.0155432	0.0887507	-0.17936	-1.9952	0.0547895	0.0750357	0.0131338	0.0751056	0.366935	3.04697	0.00466652	0.945324	0.873037	0.00639688	FALSE	FALSE	FALSE	FALSE	FALSE	FALSE	FALSE	FALSE	FALSE
ENSG00000105993	ENST00000429029	DNAJB6	protein_coding	726	FALSE	0.818469	6.82363	1.16034e-07	6.0468e-07	1.04186e-07	1.5906e-07	0.687149	6.19115	6.90855e-07	2.64316e-06	4.62641e-07	9.47027e-07	0.131319	0.887348	0.381673	0.95537	0.882315	0.523199	TRUE	FALSE	TRUE	TRUE	FALSE	TRUE	FALSE	FALSE	FALSE
ENSG00000105993	ENST00000487480	DNAJB6	retained_intron	NA	FALSE	1.1535	5.86136	1.77147e-06	6.82405e-06	1.17578e-06	2.42834e-06	0.948562	5.09919	1.58476e-05	4.37816e-05	7.66325e-06	2.17239e-05	0.204938	0.83581	0.40961	0.95537	0.882315	0.561495	TRUE	FALSE	TRUE	TRUE	FALSE	TRUE	FALSE	FALSE	FALSE
ENSG00000105993	ENST00000262177	DNAJB6	protein_coding	981	TRUE	0.112958	1.49745	0.144287	0.184931	0.0318636	NA	0.0257047	0.368803	0.714755	0.753485	0.131885	NA	0.0872535	0.938121	0.355359	0.95131	0.878566	NA	FALSE	FALSE	FALSE	FALSE	FALSE	FALSE	FALSE	FALSE	FALSE
ENSG00000162923	ENST00000486652	WDR26	nonsense_mediated_decay	627	FALSE	-0.457729	-2.78573	0.00899851	0.0150248	0.00258878	0.0123352	0.150349	1.02131	0.314952	0.366241	0.0641045	0.431737	-0.608078	-3.04266	0.00472381	0.945324	0.873037	0.00647542	FALSE	FALSE	FALSE	FALSE	FALSE	FALSE	FALSE	TRUE	TRUE
ENSG00000162923	ENST00000443112	WDR26	retained_intron	NA	FALSE	-0.416732	-4.33967	0.000138472	0.00034065	5.86941e-05	0.000189818	-0.169617	-2.06986	0.0467949	0.0650205	0.0113808	0.0641466	-0.247115	-2.15932	0.0385927	0.945324	0.873037	0.0529031	FALSE	FALSE	FALSE	FALSE	FALSE	FALSE	FALSE	FALSE	FALSE
ENSG00000162923	ENST00000414423	WDR26	protein_coding	2286	TRUE	-0.121558	-2.06142	0.0476433	0.0683229	0.011772	0.0653096	-0.16236	-2.97527	0.00559714	0.00923549	0.00161652	0.00767258	0.0408023	0.560791	0.578928	0.96659	0.892677	0.793597	FALSE	FALSE	FALSE	FALSE	FALSE	FALSE	FALSE	FALSE	FALSE
ENSG00000162923	ENST00000678917	WDR26	protein_coding	1986	FALSE	-0.123034	-2.06467	0.0473143	0.0678965	0.0116986	0.0648586	-0.162927	-2.95457	0.00589785	0.00969058	0.00169618	0.00808479	0.0398926	0.542571	0.591264	0.967128	0.893174	0.810507	FALSE	FALSE	FALSE	FALSE	FALSE	FALSE	FALSE	FALSE	FALSE
ENSG00000162923	ENST00000678555	WDR26	protein_coding	2100	FALSE	-0.0430341	-0.293359	0.771188	0.806373	0.138938	NA	0.0989361	0.755696	0.455493	0.508911	0.0890766	NA	-0.14197	-0.797027	0.431452	0.957157	0.883965	NA	FALSE	FALSE	FALSE	FALSE	FALSE	FALSE	FALSE	FALSE	FALSE
ENSG00000205758	ENST00000468349	CRYZL1	retained_intron	NA	FALSE	-0.0691042	-0.637589	0.528373	0.583422	0.100524	0.724296	-0.475448	-4.74917	4.30313e-05	0.00010821	1.89404e-05	5.89874e-05	0.406344	3.04111	0.00473409	0.945324	0.873037	0.00648951	FALSE	FALSE	FALSE	FALSE	FALSE	FALSE	FALSE	FALSE	FALSE
ENSG00000205758	ENST00000361534	CRYZL1	protein_coding	978	FALSE	-0.110263	-1.09799	0.280576	0.33494	0.0577101	0.384615	-0.278522	-3.15127	0.00356563	0.00608609	0.00106527	0.00488778	0.168259	1.38809	0.1749	0.945324	0.873037	0.239754	FALSE	FALSE	FALSE	FALSE	FALSE	FALSE	FALSE	FALSE	FALSE
ENSG00000205758	ENST00000381554	CRYZL1	protein_coding	1050	TRUE	-0.165934	-1.20088	0.238797	0.290372	0.0500311	NA	-0.230567	-1.87616	0.0699764	0.0937482	0.0164091	NA	0.0646333	0.385795	0.702256	0.978652	0.903816	NA	FALSE	FALSE	FALSE	FALSE	FALSE	FALSE	FALSE	FALSE	FALSE
ENSG00000146122	ENST00000274867	DAAM2	protein_coding	3207	TRUE	-2.56469	-4.83763	3.34407e-05	9.46723e-05	1.6312e-05	4.58406e-05	-0.848955	-2.71755	0.0106225	0.0166656	0.00291704	0.0145614	-1.71574	-3.03832	0.00477025	0.945324	0.873037	0.00653907	FALSE	TRUE	TRUE	FALSE	TRUE	TRUE	FALSE	TRUE	TRUE
ENSG00000064886	ENST00000466741	CHI3L2	protein_coding	936	FALSE	-0.576069	-2.12273	0.0417983	0.0606608	0.0104519	0.0572972	-1.5545	-6.78512	1.28763e-07	5.90091e-07	1.03286e-07	1.76509e-07	0.978431	3.0384	0.00477358	0.945324	0.873037	0.00654363	FALSE	FALSE	FALSE	FALSE	TRUE	TRUE	TRUE	FALSE	TRUE
ENSG00000064886	ENST00000445067	CHI3L2	protein_coding	1173	FALSE	3.29199	9.87455	3.86461e-11	5.87041e-10	1.01147e-10	5.29762e-11	3.68026	10.402	1.09563e-11	1.62653e-10	2.84698e-11	1.50189e-11	-0.388275	-0.882097	0.384442	0.95537	0.882315	0.526994	TRUE	FALSE	TRUE	TRUE	FALSE	TRUE	FALSE	FALSE	FALSE
ENSG00000167978	ENST00000576894	SRRM2	retained_intron	NA	FALSE	0.609393	3.57922	0.00114618	0.00231357	0.000398628	0.00157119	0.013306	0.0998701	0.921084	0.934209	0.163518	1	0.596087	3.03587	0.00479781	0.945324	0.873037	0.00657686	TRUE	FALSE	TRUE	FALSE	FALSE	FALSE	TRUE	FALSE	TRUE
ENSG00000167978	ENST00000301740	SRRM2	protein_coding	8259	TRUE	0.206667	2.85767	0.00751996	0.0127516	0.0021971	0.0103084	0.0921432	1.37266	0.179604	0.221577	0.0387835	0.246201	0.114523	1.28167	0.209362	0.945324	0.873037	0.286994	FALSE	FALSE	FALSE	FALSE	FALSE	FALSE	FALSE	FALSE	FALSE
ENSG00000167978	ENST00000574331	SRRM2	retained_intron	NA	FALSE	0.322842	3.66361	0.00091271	0.00188461	0.000324719	0.00125115	0.189399	2.32421	0.026776	0.0389819	0.00682314	0.0367047	0.133443	1.2277	0.228719	0.945324	0.873037	0.313528	FALSE	FALSE	FALSE	FALSE	FALSE	FALSE	FALSE	FALSE	FALSE
ENSG00000167978	ENST00000572883	SRRM2	nonsense_mediated_decay	553	FALSE	-0.359503	-2.15756	0.0387651	0.0566602	0.00976255	NA	-0.106973	-0.692739	0.493592	0.546348	0.0956293	NA	-0.252529	-1.2275	0.228807	0.945324	0.873037	NA	FALSE	FALSE	FALSE	FALSE	FALSE	FALSE	FALSE	FALSE	FALSE
ENSG00000167978	ENST00000573311	SRRM2	retained_intron	NA	FALSE	0.234873	1.99289	0.0550722	0.0778438	0.0134125	NA	0.229856	2.11802	0.0422302	0.0592122	0.0103641	NA	0.0050175	0.0345816	0.972633	0.997351	0.921086	NA	FALSE	FALSE	FALSE	FALSE	FALSE	FALSE	FALSE	FALSE	FALSE
ENSG00000167978	ENST00000572952	SRRM2	retained_intron	NA	FALSE	0.152025	0.770011	0.447068	0.505029	0.0870165	NA	-0.0483406	-0.307494	0.760505	0.794673	0.139095	NA	0.200365	0.874529	0.388494	0.95537	0.882315	NA	FALSE	FALSE	FALSE	FALSE	FALSE	FALSE	FALSE	FALSE	FALSE
ENSG00000167978	ENST00000572721	SRRM2	processed_transcript	NA	FALSE	0.0383254	0.37461	0.710478	0.752104	0.129588	NA	-0.139862	-1.48218	0.148296	0.18616	0.0325842	NA	0.178187	1.41369	0.167325	0.945324	0.873037	NA	FALSE	FALSE	FALSE	FALSE	FALSE	FALSE	FALSE	FALSE	FALSE
ENSG00000167978	ENST00000576924	SRRM2	protein_coding	3054	FALSE	-0.0322691	-0.158932	0.874743	0.894679	0.154153	NA	-0.209503	-1.3762	0.17852	0.220385	0.0385749	NA	0.177234	0.768089	0.448187	0.958004	0.884748	NA	FALSE	FALSE	FALSE	FALSE	FALSE	FALSE	FALSE	FALSE	FALSE
ENSG00000167978	ENST00000576878	SRRM2	retained_intron	NA	FALSE	0.00235143	0.0206883	0.983626	0.986347	0.169948	NA	-0.14114	-1.34603	0.187981	0.230824	0.0404021	NA	0.143492	1.02462	0.313414	0.945324	0.873037	NA	FALSE	FALSE	FALSE	FALSE	FALSE	FALSE	FALSE	FALSE	FALSE
ENSG00000130844	ENST00000648236	ZNF331	protein_coding	1392	FALSE	0.110706	0.631426	0.532356	0.587214	0.101177	0.729756	-0.595921	-3.1601	0.00349205	0.00597434	0.00104571	0.00478691	0.706626	3.03051	0.00487256	0.945324	0.873037	0.00667932	FALSE	FALSE	FALSE	FALSE	TRUE	TRUE	TRUE	FALSE	TRUE
ENSG00000130844	ENST00000253144	ZNF331	protein_coding	1392	FALSE	-0.879001	-3.73719	0.000747717	0.00157203	0.000270861	0.00102497	-0.270117	-1.47708	0.149665	0.187766	0.0328654	0.205161	-0.608885	-2.24989	0.0316412	0.945324	0.873037	0.0433739	FALSE	TRUE	TRUE	FALSE	FALSE	FALSE	FALSE	TRUE	TRUE
ENSG00000130844	ENST00000648122	ZNF331	protein_coding	1392	FALSE	-0.143294	-0.722957	0.475085	0.531987	0.0916614	0.651249	-0.662746	-3.51423	0.00136981	0.00252663	0.000442246	0.00187774	0.519452	2.09699	0.0441831	0.945324	0.873037	0.0605663	FALSE	FALSE	FALSE	FALSE	TRUE	TRUE	FALSE	FALSE	FALSE
ENSG00000130844	ENST00000648511	ZNF331	protein_coding	1392	FALSE	-0.567746	-2.40553	0.0222559	0.0342555	0.00590222	0.0305085	-0.518524	-2.71169	0.010785	0.0168991	0.00295791	0.0147841	-0.049222	-0.178569	0.859429	0.9904	0.914666	1	FALSE	TRUE	TRUE	FALSE	TRUE	TRUE	FALSE	FALSE	FALSE
ENSG00000130844	ENST00000649326	ZNF331	protein_coding	1392	FALSE	-0.361115	-1.3326	0.192275	0.239302	0.0412318	NA	-0.0729291	-0.38008	0.70645	0.745697	0.130522	NA	-0.288186	-0.95279	0.34799	0.95095	0.878233	NA	FALSE	FALSE	FALSE	FALSE	FALSE	FALSE	FALSE	FALSE	FALSE
ENSG00000130844	ENST00000449416	ZNF331	protein_coding	1392	TRUE	-0.207929	-1.27786	0.210716	0.259675	0.044742	NA	-0.00102908	-0.00679879	0.994619	0.995675	0.174277	NA	-0.2069	-1.02811	0.311795	0.945324	0.873037	NA	FALSE	FALSE	FALSE	FALSE	FALSE	FALSE	FALSE	FALSE	FALSE
ENSG00000150995	ENST00000649139	ITPR1	protein_coding	528	FALSE	3.84122	8.1852	2.79699e-09	2.32245e-08	4.00158e-09	3.83413e-09	6.30654	8.33696	1.87531e-09	1.42156e-08	2.48822e-09	2.57068e-09	-2.46532	-3.02467	0.00493695	0.945324	0.873037	0.00676758	TRUE	FALSE	TRUE	TRUE	FALSE	TRUE	FALSE	TRUE	TRUE
ENSG00000150995	ENST00000649908	ITPR1	protein_coding	528	FALSE	1.23954	5.81619	2.01629e-06	7.65818e-06	1.3195e-06	2.76393e-06	1.05545	5.80675	2.07154e-06	7.05589e-06	1.23502e-06	2.83968e-06	0.184092	0.724988	0.473856	0.958791	0.885474	0.649563	TRUE	FALSE	TRUE	TRUE	FALSE	TRUE	FALSE	FALSE	FALSE
ENSG00000150995	ENST00000456211	ITPR1	protein_coding	8088	FALSE	0.584766	2.992	0.00537386	0.00944484	0.00162735	0.0073665	0.418421	2.30991	0.0276648	0.0401736	0.00703174	0.0379231	0.166345	0.689321	0.49571	0.962335	0.888747	0.679521	TRUE	FALSE	TRUE	FALSE	FALSE	FALSE	FALSE	FALSE	FALSE
ENSG00000150995	ENST00000357086	ITPR1	protein_coding	8133	FALSE	1.35326	5.70138	2.80274e-06	1.02902e-05	1.77301e-06	3.842e-06	1.2627	5.75918	2.37433e-06	7.96357e-06	1.39389e-06	3.25474e-06	0.0905586	0.309472	0.759017	0.982563	0.907429	1	TRUE	FALSE	TRUE	TRUE	FALSE	TRUE	FALSE	FALSE	FALSE
ENSG00000150995	ENST00000443694	ITPR1	protein_coding	8232	FALSE	0.357844	1.00164	0.324212	0.380609	0.0655789	NA	0.564175	2.22083	0.0337451	0.0481926	0.00843533	NA	-0.206331	-0.516774	0.608954	0.968771	0.894692	NA	FALSE	FALSE	FALSE	FALSE	FALSE	FALSE	FALSE	FALSE	FALSE
ENSG00000136709	ENST00000393006	WDR33	protein_coding	774	FALSE	0.515259	4.01512	0.000346072	0.000780235	0.000134435	0.000474397	0.0317827	0.260712	0.796023	0.825815	0.144545	1	0.483476	3.01678	0.00504213	0.945324	0.873037	0.00691176	TRUE	FALSE	TRUE	FALSE	FALSE	FALSE	FALSE	FALSE	FALSE
ENSG00000136709	ENST00000322313	WDR33	protein_coding	4011	TRUE	-0.51974	-8.21606	2.57799e-09	2.16919e-08	3.73752e-09	3.53392e-09	-0.450777	-7.73089	9.41645e-09	5.81372e-08	1.0176e-08	1.29081e-08	-0.0689634	-0.885135	0.382827	0.95537	0.882315	0.52478	FALSE	TRUE	TRUE	FALSE	FALSE	FALSE	FALSE	FALSE	FALSE
ENSG00000136709	ENST00000409658	WDR33	protein_coding	981	FALSE	-0.147192	-1.66883	0.105123	0.139431	0.0240239	NA	-0.101063	-1.2537	0.219234	0.265097	0.0464009	NA	-0.0461292	-0.426252	0.672841	0.974031	0.899549	NA	FALSE	FALSE	FALSE	FALSE	FALSE	FALSE	FALSE	FALSE	FALSE
ENSG00000111790	ENST00000229395	FGFR1OP2	protein_coding	762	TRUE	0.79589	4.91416	2.69787e-05	7.80379e-05	1.34459e-05	3.69825e-05	1.40157	9.23046	1.94772e-10	1.99341e-09	3.48915e-10	2.66995e-10	-0.605678	-3.01294	0.00509555	0.945324	0.873037	0.006985	TRUE	FALSE	TRUE	TRUE	FALSE	TRUE	FALSE	TRUE	TRUE
ENSG00000111790	ENST00000538172	FGFR1OP2	retained_intron	NA	FALSE	0.435741	3.64375	0.00096438	0.00197865	0.000340921	0.00132198	0.297004	2.7384	0.010103	0.0159258	0.00278756	0.0138493	0.138737	0.948758	0.350022	0.95131	0.878566	0.479812	FALSE	FALSE	FALSE	FALSE	FALSE	FALSE	FALSE	FALSE	FALSE
ENSG00000111790	ENST00000395941	FGFR1OP2	retained_intron	NA	FALSE	-1.13115	-5.31755	8.40363e-06	2.74098e-05	4.7227e-06	1.15197e-05	-0.945565	-5.93114	1.43979e-06	5.0941e-06	8.9164e-07	1.97367e-06	-0.185583	-0.76777	0.448377	0.958004	0.884748	0.614637	FALSE	TRUE	TRUE	FALSE	TRUE	TRUE	FALSE	FALSE	FALSE
ENSG00000111790	ENST00000327214	FGFR1OP2	protein_coding	648	FALSE	-0.0608154	-0.703428	0.486991	0.543676	0.0936753	NA	-0.0324592	-0.407106	0.686702	0.72795	0.127416	NA	-0.0283561	-0.266234	0.791805	0.986503	0.911067	NA	FALSE	FALSE	FALSE	FALSE	FALSE	FALSE	FALSE	FALSE	FALSE
ENSG00000170448	ENST00000381538	NFXL1	protein_coding	2736	FALSE	-1.00499	-3.30294	0.00240424	0.00453987	0.00078222	0.00329574	0.119265	0.429037	0.670841	0.713808	0.12494	0.919591	-1.12425	-3.01191	0.00510895	0.945324	0.873037	0.00700337	FALSE	TRUE	TRUE	FALSE	FALSE	FALSE	FALSE	TRUE	TRUE
ENSG00000170448	ENST00000464756	NFXL1	nonsense_mediated_decay	2202	FALSE	-2.50143	-3.43507	0.00169352	0.00330128	0.00056881	0.00232148	-0.238236	-0.619982	0.539767	0.591346	0.103506	0.739914	-2.26319	-2.97956	0.00554605	0.945324	0.873037	0.00760254	FALSE	TRUE	TRUE	FALSE	FALSE	FALSE	FALSE	TRUE	TRUE
ENSG00000170448	ENST00000507489	NFXL1	protein_coding	2736	TRUE	-1.69001	-3.5802	0.00114648	0.00231399	0.0003987	0.00157161	-0.143407	-0.351642	0.727468	0.764889	0.133881	0.997216	-1.54661	-2.73545	0.0101784	0.945324	0.873037	0.0139525	FALSE	TRUE	TRUE	FALSE	FALSE	FALSE	FALSE	TRUE	TRUE
ENSG00000170448	ENST00000502448	NFXL1	retained_intron	NA	FALSE	-0.784288	-2.37016	0.0241329	0.0368413	0.00634776	0.0330815	0.453037	0.90417	0.372826	0.426045	0.0745723	0.511071	-1.23732	-2.25635	0.0311894	0.945324	0.873037	0.0427545	FALSE	TRUE	TRUE	FALSE	FALSE	FALSE	FALSE	TRUE	TRUE
ENSG00000170448	ENST00000329043	NFXL1	protein_coding	2736	FALSE	0.482592	1.12068	0.270968	0.325018	0.0560007	NA	1.03178	2.26346	0.0306994	0.0442021	0.00773685	NA	-0.54919	-0.967237	0.340855	0.947558	0.8751	NA	FALSE	FALSE	FALSE	FALSE	FALSE	FALSE	FALSE	FALSE	FALSE
ENSG00000028528	ENST00000261889	SNX1	protein_coding	1674	FALSE	-1.01121	-5.03203	1.92252e-05	5.76194e-05	9.92782e-06	2.6354e-05	-0.306981	-1.89484	0.0674025	0.0906602	0.0158686	0.0923956	-0.704233	-3.00612	0.00518464	0.945324	0.873037	0.00710713	FALSE	TRUE	TRUE	FALSE	FALSE	FALSE	FALSE	TRUE	TRUE
ENSG00000028528	ENST00000380285	SNX1	nonsense_mediated_decay	309	FALSE	-0.0901052	-0.381507	0.705405	0.74771	0.12883	0.966972	-0.627134	-3.34071	0.00217301	0.00385716	0.000675133	0.00297877	0.537029	1.96067	0.0588707	0.945324	0.873037	0.0807001	FALSE	FALSE	FALSE	FALSE	TRUE	TRUE	FALSE	FALSE	FALSE
ENSG00000028528	ENST00000559844	SNX1	protein_coding	1569	TRUE	-0.455846	-5.48099	5.24771e-06	1.80227e-05	3.10532e-06	7.19358e-06	-0.530753	-6.9429	8.23156e-08	3.95303e-07	6.91913e-08	1.12838e-07	0.0749063	0.732183	0.469504	0.958791	0.885474	0.643598	FALSE	FALSE	FALSE	FALSE	TRUE	TRUE	FALSE	FALSE	FALSE
ENSG00000028528	ENST00000560829	SNX1	protein_coding	915	FALSE	-0.0546077	-0.41565	0.680508	0.725431	0.124992	NA	0.149591	1.23507	0.226014	0.2724	0.0476793	NA	-0.204199	-1.26184	0.216347	0.945324	0.873037	NA	FALSE	FALSE	FALSE	FALSE	FALSE	FALSE	FALSE	FALSE	FALSE
ENSG00000028528	ENST00000561026	SNX1	protein_coding	1374	FALSE	0.058872	0.293465	0.771108	0.806351	0.138934	NA	0.34344	1.88865	0.0682559	0.0917086	0.0160521	NA	-0.284568	-1.16033	0.254707	0.945324	0.873037	NA	FALSE	FALSE	FALSE	FALSE	FALSE	FALSE	FALSE	FALSE	FALSE
ENSG00000164620	ENST00000444782	RELL2	protein_coding	912	FALSE	-0.90702	-8.24201	2.40844e-09	2.04111e-08	3.51684e-09	3.3015e-09	-0.511091	-5.35317	7.56214e-06	2.23824e-05	3.91768e-06	1.03662e-05	-0.395929	-2.99858	0.00527592	0.945324	0.873037	0.00723224	FALSE	TRUE	TRUE	FALSE	TRUE	TRUE	FALSE	FALSE	FALSE
ENSG00000164620	ENST00000518025	RELL2	processed_transcript	NA	FALSE	-0.547503	-4.23401	0.000187193	0.000448516	7.72793e-05	0.000256604	-0.389764	-3.52859	0.00131613	0.00243679	0.00042652	0.00180416	-0.157739	-1.02317	0.314078	0.945324	0.873037	0.430539	FALSE	TRUE	TRUE	FALSE	FALSE	FALSE	FALSE	FALSE	FALSE
ENSG00000158545	ENST00000452588	ZC3H18	protein_coding	2934	FALSE	0.511204	4.34526	0.000136605	0.000336303	5.7945e-05	0.000187259	0.077229	0.713394	0.480889	0.533818	0.0934362	0.659205	0.433975	2.99731	0.00529697	0.945324	0.873037	0.0072611	TRUE	FALSE	TRUE	FALSE	FALSE	FALSE	FALSE	FALSE	FALSE
ENSG00000158545	ENST00000566496	ZC3H18	retained_intron	NA	FALSE	0.807246	6.98034	7.42291e-08	4.06234e-07	6.99942e-08	1.01754e-07	0.609915	5.90165	1.56755e-06	5.49576e-06	9.61944e-07	2.14881e-06	0.197331	1.40446	0.17003	0.945324	0.873037	0.233078	TRUE	FALSE	TRUE	TRUE	FALSE	TRUE	FALSE	FALSE	FALSE
ENSG00000158545	ENST00000301011	ZC3H18	protein_coding	2862	TRUE	0.126269	2.17675	0.0371524	0.0545195	0.00939372	0.0509287	0.208316	3.89153	0.000486958	0.000986223	0.000172622	0.000667524	-0.0820471	-1.14779	0.259746	0.945324	0.873037	0.35606	FALSE	FALSE	FALSE	FALSE	FALSE	FALSE	FALSE	FALSE	FALSE
ENSG00000158545	ENST00000564161	ZC3H18	retained_intron	NA	FALSE	0.420415	2.83948	0.00786817	0.0132909	0.00229003	0.0107857	0.303602	2.50575	0.0176198	0.0265067	0.00463958	0.0241533	0.116813	0.672983	0.505892	0.963807	0.890107	0.693479	FALSE	FALSE	FALSE	FALSE	FALSE	FALSE	FALSE	FALSE	FALSE
ENSG00000100823	ENST00000398030	APEX1	protein_coding	957	FALSE	-0.785778	-3.65725	0.00092725	0.00191179	0.000329401	0.00127108	-1.75316	-6.19392	6.76788e-07	2.5927e-06	4.53811e-07	9.27743e-07	0.967384	2.99498	0.0053243	0.945324	0.873037	0.00729857	FALSE	TRUE	TRUE	FALSE	TRUE	TRUE	TRUE	FALSE	TRUE
ENSG00000100823	ENST00000216714	APEX1	protein_coding	957	TRUE	-0.960454	-9.65265	6.75418e-11	9.44383e-10	1.62717e-10	9.25866e-11	-0.675576	-7.4499	2.04119e-08	1.14692e-07	2.0075e-08	2.79807e-08	-0.284878	-2.33636	0.0260509	0.945324	0.873037	0.0357107	FALSE	TRUE	TRUE	FALSE	TRUE	TRUE	FALSE	FALSE	FALSE
ENSG00000100823	ENST00000555414	APEX1	protein_coding	957	FALSE	-0.790228	-5.19806	1.1832e-05	3.72478e-05	6.4178e-06	1.62194e-05	-0.794971	-5.97118	1.27997e-06	4.58437e-06	8.0242e-07	1.75458e-06	0.0047432	0.0259027	0.979499	0.997612	0.921327	1	FALSE	TRUE	TRUE	FALSE	TRUE	TRUE	FALSE	FALSE	FALSE
ENSG00000100823	ENST00000557159	APEX1	retained_intron	NA	FALSE	-0.451673	-2.92889	0.00630234	0.0108875	0.00187591	0.00863927	-0.456201	-3.22739	0.00293119	0.00507898	0.000888994	0.00401809	0.00452766	0.0238976	0.981086	0.99775	0.921454	1	FALSE	FALSE	FALSE	FALSE	FALSE	FALSE	FALSE	FALSE	FALSE
ENSG00000050426	ENST00000550100	LETMD1	nonsense_mediated_decay	468	FALSE	-0.804262	-8.18024	2.8571e-09	2.36769e-08	4.07953e-09	3.91653e-09	-0.446095	-5.03765	1.8824e-05	5.10878e-05	8.94208e-06	2.5804e-05	-0.358166	-2.98827	0.00541904	0.945324	0.873037	0.00742844	FALSE	TRUE	TRUE	FALSE	FALSE	FALSE	FALSE	FALSE	FALSE
ENSG00000050426	ENST00000552645	LETMD1	retained_intron	NA	FALSE	0.0542515	0.408576	0.685635	0.730162	0.125807	0.93987	-0.393944	-2.87965	0.00712413	0.0115389	0.00201969	0.00976578	0.448196	2.59674	0.0142156	0.945324	0.873037	0.0194867	FALSE	FALSE	FALSE	FALSE	FALSE	FALSE	FALSE	FALSE	FALSE
ENSG00000050426	ENST00000262055	LETMD1	protein_coding	1083	TRUE	-0.348617	-3.74352	0.000732943	0.00154387	0.000266008	0.00100472	-0.0741841	-0.861475	0.395526	0.449262	0.0786361	0.542189	-0.274433	-2.3892	0.0230896	0.945324	0.873037	0.0316513	FALSE	FALSE	FALSE	FALSE	FALSE	FALSE	FALSE	FALSE	FALSE
ENSG00000050426	ENST00000547318	LETMD1	nonsense_mediated_decay	417	FALSE	-0.543658	-3.31597	0.0023231	0.00440111	0.000758311	0.00318451	-0.497169	-3.3814	0.00195367	0.0034952	0.000611779	0.00267809	-0.0464893	-0.233034	0.817255	0.988021	0.912469	1	FALSE	TRUE	TRUE	FALSE	FALSE	FALSE	FALSE	FALSE	FALSE
ENSG00000172757	ENST00000530945	CFL1	retained_intron	NA	FALSE	0.0775135	0.657051	0.515951	0.57158	0.0984833	0.707267	0.501606	4.85632	3.17077e-05	8.20195e-05	1.43562e-05	4.3465e-05	-0.424092	-2.98476	0.00546732	0.945324	0.873037	0.00749462	FALSE	FALSE	FALSE	TRUE	FALSE	TRUE	FALSE	FALSE	FALSE
ENSG00000172757	ENST00000308162	CFL1	protein_coding	501	TRUE	-0.309305	-3.49381	0.00144489	0.00285536	0.000491978	0.00198066	-0.0428822	-0.523524	0.604298	0.652666	0.114239	0.828374	-0.266423	-2.43924	0.0205809	0.945324	0.873037	0.0282124	FALSE	FALSE	FALSE	FALSE	FALSE	FALSE	FALSE	FALSE	FALSE
ENSG00000172757	ENST00000524553	CFL1	protein_coding	450	FALSE	1.54044	6.91015	9.11568e-08	4.86555e-07	8.38335e-08	1.24958e-07	1.29974	6.40203	3.79743e-07	1.5501e-06	2.7132e-07	5.20553e-07	0.240698	0.881385	0.384842	0.95537	0.882315	0.527542	TRUE	FALSE	TRUE	TRUE	FALSE	TRUE	FALSE	FALSE	FALSE
ENSG00000172757	ENST00000527344	CFL1	protein_coding	450	FALSE	0.769979	2.66397	0.0121061	0.0197016	0.00339458	0.0165951	1.08544	3.83611	0.000569685	0.00113927	0.000199411	0.000780926	-0.315457	-0.86148	0.395539	0.95537	0.882315	0.542206	TRUE	FALSE	TRUE	TRUE	FALSE	TRUE	FALSE	FALSE	FALSE
ENSG00000172757	ENST00000525451	CFL1	protein_coding	501	FALSE	-0.320957	-1.53427	0.135032	0.174254	0.0300239	NA	0.103651	0.547701	0.58779	0.637379	0.111563	NA	-0.424607	-1.66177	0.106565	0.945324	0.873037	NA	FALSE	FALSE	FALSE	FALSE	FALSE	FALSE	FALSE	FALSE	FALSE
ENSG00000075624	ENST00000676397	ACTB	protein_coding	1005	FALSE	0.0121939	0.10979	0.913278	0.926651	0.159662	1	0.419775	4.1079	0.000267459	0.000570153	9.9796e-05	0.000366633	-0.407581	-2.98198	0.00551215	0.945324	0.873037	0.00755608	FALSE	FALSE	FALSE	FALSE	FALSE	FALSE	FALSE	FALSE	FALSE
ENSG00000075624	ENST00000646664	ACTB	protein_coding	1128	TRUE	0.247468	2.03713	0.0501862	0.0716084	0.0123381	0.0687954	0.605044	5.37271	7.21142e-06	2.14603e-05	3.75627e-06	9.88543e-06	-0.357576	-2.38374	0.0233961	0.945324	0.873037	0.0320714	FALSE	FALSE	FALSE	TRUE	FALSE	TRUE	FALSE	FALSE	FALSE
ENSG00000075624	ENST00000480301	ACTB	retained_intron	NA	FALSE	0.849128	4.16203	0.000229762	0.000540077	9.30553e-05	0.000314959	1.41152	7.64481	1.21264e-08	7.23835e-08	1.26696e-08	1.66229e-08	-0.56239	-2.25644	0.0311836	0.945324	0.873037	0.0427466	TRUE	FALSE	TRUE	TRUE	FALSE	TRUE	FALSE	TRUE	TRUE
ENSG00000075624	ENST00000642480	ACTB	protein_coding	1128	FALSE	1.23027	5.78054	2.23327e-06	8.38768e-06	1.4452e-06	3.06138e-06	1.72748	8.7844	6.02668e-10	5.28231e-09	9.24583e-10	8.26139e-10	-0.497206	-1.89469	0.0674231	0.945324	0.873037	0.0924238	TRUE	FALSE	TRUE	TRUE	FALSE	TRUE	FALSE	FALSE	FALSE
ENSG00000075624	ENST00000432588	ACTB	protein_coding	1005	FALSE	1.36604	5.45588	5.67627e-06	1.93368e-05	3.33172e-06	7.78105e-06	1.87582	8.18056	2.89751e-09	2.08109e-08	3.64261e-09	3.97192e-09	-0.509774	-1.65786	0.107356	0.945324	0.873037	0.147164	TRUE	FALSE	TRUE	TRUE	FALSE	TRUE	FALSE	FALSE	FALSE
ENSG00000075624	ENST00000425660	ACTB	nonsense_mediated_decay	378	FALSE	0.243802	1.1734	0.249507	0.302029	0.0520396	0.342025	0.56597	2.95941	0.00583584	0.00959807	0.00167999	0.00799979	-0.322168	-1.25973	0.217097	0.945324	0.873037	0.297597	FALSE	FALSE	FALSE	TRUE	FALSE	TRUE	FALSE	FALSE	FALSE
ENSG00000133597	ENST00000072869	ADCK2	protein_coding	1881	TRUE	-0.79974	-8.29165	2.12338e-09	1.83383e-08	3.15969e-09	2.91074e-09	-0.448895	-5.134	1.42474e-05	3.97806e-05	6.96295e-06	1.95304e-05	-0.350845	-2.97537	0.00559782	0.945324	0.873037	0.00767351	FALSE	TRUE	TRUE	FALSE	FALSE	FALSE	FALSE	FALSE	FALSE
ENSG00000114861	ENST00000649596	FOXP1	protein_coding	2028	FALSE	0.753914	1.37522	0.178831	0.224085	0.0386099	0.245142	4.49733	3.63189	0.000995037	0.00189149	0.000331074	0.001364	-3.74341	-2.96974	0.00568069	0.945324	0.873037	0.0077871	FALSE	FALSE	FALSE	TRUE	FALSE	TRUE	FALSE	TRUE	TRUE
ENSG00000114861	ENST00000650387	FOXP1	protein_coding	1734	FALSE	0.939016	2.29937	0.0283067	0.0425811	0.00733672	0.0388029	1.83094	4.06484	0.000300459	0.000633393	0.000110865	0.00041187	-0.891921	-1.61959	0.115343	0.945324	0.873037	0.158113	TRUE	FALSE	TRUE	TRUE	FALSE	TRUE	FALSE	FALSE	FALSE
ENSG00000114861	ENST00000614176	FOXP1	protein_coding	1731	FALSE	1.08002	3.5405	0.00127455	0.00254392	0.000438317	0.00174716	0.800193	3.95021	0.000414607	0.000851847	0.000149102	0.000568344	0.279827	0.836938	0.408976	0.95537	0.882315	0.560626	TRUE	FALSE	TRUE	TRUE	FALSE	TRUE	FALSE	FALSE	FALSE
ENSG00000114861	ENST00000674446	FOXP1	protein_coding	2040	FALSE	0.898626	5.54359	4.41049e-06	1.54171e-05	2.65637e-06	6.04592e-06	0.9234	6.15127	7.73898e-07	2.92477e-06	5.11934e-07	1.06086e-06	-0.0247743	-0.123826	0.902247	0.992047	0.916188	1	TRUE	FALSE	TRUE	TRUE	FALSE	TRUE	FALSE	FALSE	FALSE
ENSG00000114861	ENST00000318789	FOXP1	protein_coding	2034	FALSE	-0.929686	-2.55624	0.0156598	0.0248833	0.00428739	0.0214665	-0.928966	-2.72529	0.0104339	0.0163882	0.00286848	0.0143028	-0.00072044	-0.00159616	0.998737	0.999764	0.923314	1	FALSE	TRUE	TRUE	FALSE	TRUE	TRUE	FALSE	FALSE	FALSE
ENSG00000114861	ENST00000475937	FOXP1	protein_coding	2034	FALSE	0.567766	1.55641	0.129686	0.168202	0.0289813	NA	0.0869871	0.413569	0.682016	0.723732	0.126677	NA	0.480779	1.24293	0.223143	0.945324	0.873037	NA	FALSE	FALSE	FALSE	FALSE	FALSE	FALSE	FALSE	FALSE	FALSE
ENSG00000114861	ENST00000649528	FOXP1	protein_coding	2034	TRUE	-0.419979	-1.12995	0.2671	0.320786	0.0552715	NA	-0.994846	-2.44337	0.0203957	0.0303188	0.0053068	NA	0.574867	1.15132	0.258337	0.945324	0.873037	NA	FALSE	FALSE	FALSE	FALSE	FALSE	FALSE	FALSE	FALSE	FALSE
ENSG00000114861	ENST00000650188	FOXP1	protein_coding	1731	FALSE	-0.206123	-0.888344	0.381146	0.439189	0.0756723	NA	-0.276706	-1.45659	0.155208	0.193999	0.0339564	NA	0.0705838	0.259439	0.796999	0.986691	0.911241	NA	FALSE	FALSE	FALSE	FALSE	FALSE	FALSE	FALSE	FALSE	FALSE
ENSG00000159788	ENST00000382788	RGS12	protein_coding	4131	FALSE	1.15139	6.37467	4.10326e-07	1.85517e-06	3.19645e-07	5.62476e-07	1.85025	9.89578	3.79242e-11	4.76022e-10	8.332e-11	5.19866e-11	-0.698858	-2.9693	0.00569188	0.945324	0.873037	0.00780245	TRUE	FALSE	TRUE	TRUE	FALSE	TRUE	FALSE	TRUE	TRUE
ENSG00000106211	ENST00000248553	HSPB1	protein_coding	618	TRUE	-0.273695	-1.35906	0.18386	0.229751	0.0395862	0.252035	0.465025	2.48315	0.0185942	0.0278304	0.00487126	0.025489	-0.73872	-2.96638	0.00573401	0.945324	0.873037	0.00786021	FALSE	FALSE	FALSE	FALSE	FALSE	FALSE	FALSE	TRUE	TRUE
ENSG00000106211	ENST00000447574	HSPB1	retained_intron	NA	FALSE	-0.763344	-6.07987	9.42227e-07	3.89864e-06	6.71736e-07	1.29161e-06	-0.438169	-3.80921	0.000612329	0.0012163	0.000212893	0.000839383	-0.325176	-2.10855	0.0430861	0.945324	0.873037	0.0590626	FALSE	TRUE	TRUE	FALSE	FALSE	FALSE	FALSE	FALSE	FALSE
ENSG00000106211	ENST00000429938	HSPB1	protein_coding	114	FALSE	-0.849133	-3.9347	0.000431969	0.000952386	0.000164096	0.000592145	-0.6771	-3.58659	0.00112351	0.00211117	0.000369526	0.00154011	-0.172033	-0.662108	0.512743	0.964269	0.890533	0.70287	FALSE	TRUE	TRUE	FALSE	TRUE	TRUE	FALSE	FALSE	FALSE
ENSG00000160058	ENST00000341071	BSDC1	protein_coding	1425	FALSE	-0.00790989	-0.093985	0.92572	0.937659	0.161559	1	-0.314289	-4.07757	0.000290151	0.000613695	0.000107417	0.00039774	0.306379	2.96424	0.00575723	0.945324	0.873037	0.00789203	FALSE	FALSE	FALSE	FALSE	FALSE	FALSE	FALSE	FALSE	FALSE
ENSG00000160058	ENST00000444377	BSDC1	nonsense_mediated_decay	1287	FALSE	0.498027	1.54343	0.132798	0.17171	0.0295857	0.18204	1.46651	4.69717	5.02686e-05	0.000124588	2.1807e-05	6.89084e-05	-0.968484	-2.38252	0.0234611	0.945324	0.873037	0.0321606	FALSE	FALSE	FALSE	TRUE	FALSE	TRUE	FALSE	TRUE	TRUE
ENSG00000160058	ENST00000455895	BSDC1	protein_coding	1293	TRUE	-0.0192424	-0.299091	0.766846	0.802723	0.138309	NA	-0.131133	-2.20819	0.0346757	0.0493959	0.00864595	NA	0.111891	1.41116	0.168052	0.945324	0.873037	NA	FALSE	FALSE	FALSE	FALSE	FALSE	FALSE	FALSE	FALSE	FALSE
ENSG00000137171	ENST00000347162	KLC4	protein_coding	1860	TRUE	-0.402417	-4.71519	4.74361e-05	0.000129682	2.23441e-05	6.50256e-05	-0.0900824	-1.13604	0.264557	0.313703	0.0549085	0.362655	-0.312335	-2.96066	0.00580783	0.945324	0.873037	0.0079614	FALSE	FALSE	FALSE	FALSE	FALSE	FALSE	FALSE	FALSE	FALSE
ENSG00000137171	ENST00000259708	KLC4	protein_coding	1914	FALSE	-0.330679	-1.19395	0.241485	0.293328	0.0505404	0.331028	-0.853818	-2.95493	0.00590218	0.00969703	0.00169731	0.00809073	0.523138	1.44363	0.158797	0.945324	0.873037	0.21768	FALSE	FALSE	FALSE	FALSE	TRUE	TRUE	FALSE	FALSE	FALSE
ENSG00000204390	ENST00000375654	HSPA1L	protein_coding	1926	TRUE	-0.864704	-4.62934	6.0785e-05	0.000162148	2.79382e-05	8.33242e-05	-0.176685	-1.00264	0.323726	0.375454	0.0657171	0.443764	-0.688019	-2.959	0.00583546	0.945324	0.873037	0.00799927	FALSE	TRUE	TRUE	FALSE	FALSE	FALSE	FALSE	TRUE	TRUE
ENSG00000008952	ENST00000481435	SEC62	retained_intron	NA	FALSE	0.0445239	0.2185	0.828461	0.855289	0.147366	1	-0.667733	-3.92282	0.000448176	0.000914439	0.000160058	0.000614361	0.712257	2.95802	0.00585634	0.945324	0.873037	0.0080279	FALSE	FALSE	FALSE	FALSE	TRUE	TRUE	TRUE	FALSE	TRUE
ENSG00000008952	ENST00000337002	SEC62	protein_coding	1200	TRUE	0.374408	5.59218	3.79759e-06	1.34726e-05	2.32132e-06	5.20575e-06	0.383854	6.20654	6.52866e-07	2.51127e-06	4.39557e-07	8.94951e-07	-0.00944678	-0.114448	0.909613	0.992484	0.916591	1	FALSE	FALSE	FALSE	FALSE	FALSE	FALSE	FALSE	FALSE	FALSE
ENSG00000008952	ENST00000480708	SEC62	protein_coding	1200	FALSE	0.118139	1.81039	0.0798356	0.10873	0.0187342	NA	0.0557491	0.924872	0.362101	0.414819	0.0726073	NA	0.0623901	0.775514	0.44385	0.958004	0.884748	NA	FALSE	FALSE	FALSE	FALSE	FALSE	FALSE	FALSE	FALSE	FALSE
ENSG00000163558	ENST00000295797	PRKCI	protein_coding	1791	TRUE	-0.578115	-5.67944	2.96099e-06	1.0804e-05	1.86152e-06	4.05893e-06	-0.213059	-2.34925	0.0252936	0.036986	0.00647379	0.0346726	-0.365056	-2.95566	0.00588372	0.945324	0.873037	0.00806543	FALSE	TRUE	TRUE	FALSE	FALSE	FALSE	FALSE	FALSE	FALSE
ENSG00000283633	ENST00000592918	AP000547.3	lncRNA	NA	TRUE	0.710099	5.45161	5.69405e-06	1.93889e-05	3.34071e-06	7.80542e-06	0.168203	1.08721	0.28524	0.33556	0.0587343	0.391008	0.541896	2.955	0.00589172	0.945324	0.873037	0.00807639	TRUE	FALSE	TRUE	FALSE	FALSE	FALSE	TRUE	FALSE	TRUE
ENSG00000198695	ENST00000361681	MT-ND6	protein_coding	525	TRUE	2.33761	8.1103	3.48884e-09	2.82464e-08	4.86686e-09	4.78251e-09	1.28264	4.76405	4.15053e-05	0.000104696	1.83254e-05	5.68956e-05	1.05497	2.95387	0.00591808	0.945324	0.873037	0.00811252	TRUE	FALSE	TRUE	TRUE	FALSE	TRUE	TRUE	FALSE	TRUE
ENSG00000145901	ENST00000315050	TNIP1	protein_coding	1911	FALSE	6.66197	9.96361	3.22022e-11	5.0244e-10	8.65704e-11	4.41429e-11	4.38223	8.35339	1.83979e-09	1.39914e-08	2.44897e-09	2.52199e-09	2.27974	2.95376	0.00591963	0.945324	0.873037	0.00811465	TRUE	FALSE	TRUE	TRUE	FALSE	TRUE	TRUE	FALSE	TRUE
ENSG00000145901	ENST00000522574	TNIP1	retained_intron	NA	FALSE	2.83974	11.6091	7.29408e-13	1.87199e-11	3.22544e-12	9.99876e-13	2.19639	11.0338	2.63763e-12	4.65353e-11	8.14525e-12	3.61567e-12	0.643344	2.24819	0.0317608	0.945324	0.873037	0.0435378	TRUE	FALSE	TRUE	TRUE	FALSE	TRUE	TRUE	FALSE	TRUE
ENSG00000145901	ENST00000389378	TNIP1	protein_coding	1860	FALSE	0.864434	7.65797	1.17025e-08	8.15231e-08	1.40464e-08	1.60418e-08	1.00551	9.61729	7.46959e-11	8.62665e-10	1.50995e-10	1.02393e-10	-0.141079	-1.01252	0.319067	0.945324	0.873037	0.437378	TRUE	FALSE	TRUE	TRUE	FALSE	TRUE	FALSE	FALSE	FALSE
ENSG00000145901	ENST00000523338	TNIP1	protein_coding	1908	FALSE	1.66591	11.3202	1.38378e-12	3.18066e-11	5.48029e-12	1.89689e-12	1.5093	11.083	2.3596e-12	4.21791e-11	7.38277e-12	3.23454e-12	0.156615	0.862529	0.39497	0.95537	0.882315	0.541427	TRUE	FALSE	TRUE	TRUE	FALSE	TRUE	FALSE	FALSE	FALSE
ENSG00000145901	ENST00000521591	TNIP1	protein_coding	1911	TRUE	-0.374893	-2.46694	0.0193099	0.0301206	0.00518978	0.0264701	-0.233356	-1.65772	0.107384	0.138712	0.0242793	0.147203	-0.141537	-0.754504	0.456197	0.958526	0.885229	0.625357	FALSE	FALSE	FALSE	FALSE	FALSE	FALSE	FALSE	FALSE	FALSE
ENSG00000145901	ENST00000520931	TNIP1	protein_coding	1752	FALSE	1.02581	7.66128	1.15983e-08	8.08931e-08	1.39379e-08	1.5899e-08	1.08285	8.74062	6.74282e-10	5.8137e-09	1.01759e-09	9.24309e-10	-0.0570397	-0.345286	0.732194	0.982563	0.907429	1	TRUE	FALSE	TRUE	TRUE	FALSE	TRUE	FALSE	FALSE	FALSE
ENSG00000145901	ENST00000610535	TNIP1	protein_coding	1719	FALSE	0.147079	0.445362	0.65913	0.706317	0.121699	NA	-0.042752	-0.16008	0.873849	0.894396	0.156549	NA	0.189831	0.492516	0.625799	0.969335	0.895212	NA	FALSE	FALSE	FALSE	FALSE	FALSE	FALSE	FALSE	FALSE	FALSE
ENSG00000116539	ENST00000677213	ASH1L	protein_coding	8895	FALSE	-0.145918	-0.324184	0.74796	0.785992	0.135426	1	-1.70032	-4.6372	5.9674e-05	0.000145646	2.54929e-05	8.18013e-05	1.5544	2.95084	0.0059634	0.945324	0.873037	0.00817465	FALSE	FALSE	FALSE	FALSE	TRUE	TRUE	TRUE	FALSE	TRUE
ENSG00000116539	ENST00000679333	ASH1L	protein_coding	8715	FALSE	0.769547	2.90467	0.00669731	0.0114931	0.00198026	0.0091807	0.42522	1.75627	0.0888447	0.11669	0.0204246	0.121789	0.344326	1.05929	0.297593	0.945324	0.873037	0.407941	TRUE	FALSE	TRUE	FALSE	FALSE	FALSE	FALSE	FALSE	FALSE
ENSG00000116539	ENST00000392403	ASH1L	protein_coding	8895	TRUE	1.02579	3.05419	0.00458673	0.00819282	0.00141162	0.0062875	0.613248	2.04337	0.0495281	0.0684468	0.0119805	0.0678933	0.412544	1.01104	0.319767	0.945324	0.873037	0.438337	TRUE	FALSE	TRUE	FALSE	FALSE	FALSE	FALSE	FALSE	FALSE
ENSG00000116539	ENST00000679097	ASH1L	protein_coding	8895	FALSE	0.975786	2.66432	0.012096	0.0196865	0.00339198	0.0165812	0.828021	2.67239	0.0118626	0.018455	0.00323025	0.0162613	0.147764	0.339726	0.736337	0.982563	0.907429	1	TRUE	FALSE	TRUE	TRUE	FALSE	TRUE	FALSE	FALSE	FALSE
ENSG00000225630	ENST00000457540	MTND2P28	unprocessed_pseudogene	NA	TRUE	0.957391	6.89626	9.47525e-08	5.04604e-07	8.69433e-08	1.29887e-07	0.454347	3.5315	0.00130758	0.00242285	0.000424081	0.00179244	0.503045	2.93484	0.0062087	0.945324	0.873037	0.00851091	TRUE	FALSE	TRUE	FALSE	FALSE	FALSE	TRUE	FALSE	TRUE
ENSG00000111913	ENST00000510784	RIPOR2	protein_coding	1944	FALSE	-1.06341	-9.02064	3.30274e-10	3.71597e-09	6.40263e-10	4.5274e-10	-0.639504	-5.95007	1.37427e-06	4.88354e-06	8.54785e-07	1.88386e-06	-0.423906	-2.93389	0.00622358	0.945324	0.873037	0.00853131	FALSE	TRUE	TRUE	FALSE	TRUE	TRUE	FALSE	FALSE	FALSE
ENSG00000111913	ENST00000643623	RIPOR2	protein_coding	1776	FALSE	-2.24822	-4.99094	2.16366e-05	6.40481e-05	1.10355e-05	2.96596e-05	-0.863373	-2.71244	0.0107653	0.016875	0.0029537	0.0147572	-1.38485	-2.75603	0.00967898	0.945324	0.873037	0.013268	FALSE	TRUE	TRUE	FALSE	TRUE	TRUE	FALSE	TRUE	TRUE
ENSG00000111913	ENST00000645100	RIPOR2	protein_coding	1929	FALSE	-2.31996	-3.0102	0.00513119	0.0090684	0.00156249	0.00703385	-0.472313	-1.44149	0.159397	0.198677	0.0347751	0.218502	-1.84765	-2.36528	0.0244031	0.945324	0.873037	0.0334518	FALSE	TRUE	TRUE	FALSE	FALSE	FALSE	FALSE	TRUE	TRUE
ENSG00000111913	ENST00000644621	RIPOR2	protein_coding	1776	FALSE	-0.421787	-1.0783	0.289155	0.343736	0.0592257	0.396375	-1.27977	-3.61594	0.00104069	0.00197032	0.000344872	0.00142658	0.857982	1.79565	0.0822311	0.945324	0.873037	0.112723	FALSE	FALSE	FALSE	FALSE	TRUE	TRUE	FALSE	FALSE	FALSE
ENSG00000111913	ENST00000606385	RIPOR2	processed_transcript	NA	FALSE	1.44704	7.55016	1.5517e-08	1.03947e-07	1.791e-08	2.12707e-08	1.02361	5.68526	2.92016e-06	9.56736e-06	1.67461e-06	4.00296e-06	0.423432	1.77831	0.0850733	0.945324	0.873037	0.116619	TRUE	FALSE	TRUE	TRUE	FALSE	TRUE	FALSE	FALSE	FALSE
ENSG00000111913	ENST00000613507	RIPOR2	protein_coding	3207	FALSE	-0.842557	-2.67661	0.0117285	0.019144	0.00329851	0.0160775	-1.39365	-5.45951	5.56698e-06	1.70409e-05	2.98274e-06	7.63123e-06	0.551098	1.49849	0.144015	0.945324	0.873037	0.197417	FALSE	TRUE	TRUE	FALSE	TRUE	TRUE	FALSE	FALSE	FALSE
ENSG00000111913	ENST00000643898	RIPOR2	protein_coding	3144	TRUE	-1.23489	-10.7963	4.5389e-12	8.97872e-11	1.54703e-11	6.22194e-12	-1.06708	-10.0879	2.39012e-11	3.20132e-10	5.60339e-11	3.27638e-11	-0.167806	-1.18938	0.243254	0.945324	0.873037	0.333454	FALSE	TRUE	TRUE	FALSE	TRUE	TRUE	FALSE	FALSE	FALSE
ENSG00000166508	ENST00000354230	MCM7	protein_coding	1632	FALSE	-0.30134	-1.05593	0.299088	0.354292	0.0610446	0.409991	-1.39101	-4.7168	4.73826e-05	0.000118056	2.06637e-05	6.49522e-05	1.08967	2.93288	0.00623476	0.945324	0.873037	0.00854662	FALSE	FALSE	FALSE	FALSE	TRUE	TRUE	TRUE	FALSE	TRUE
ENSG00000166508	ENST00000467516	MCM7	retained_intron	NA	FALSE	-0.346326	-2.21507	0.0341533	0.0505435	0.00870865	0.0468175	-0.491505	-3.66774	0.000901101	0.00172939	0.000302701	0.00123523	0.14518	0.777778	0.442534	0.958004	0.884748	0.606627	FALSE	FALSE	FALSE	FALSE	FALSE	FALSE	FALSE	FALSE	FALSE
ENSG00000166508	ENST00000303887	MCM7	protein_coding	2160	TRUE	-0.616002	-8.57096	1.01827e-09	9.74433e-09	1.67895e-09	1.39585e-09	-0.547187	-8.25465	2.32854e-09	1.71332e-08	2.99889e-09	3.19198e-09	-0.068815	-0.777176	0.442884	0.958004	0.884748	0.607107	FALSE	TRUE	TRUE	FALSE	TRUE	TRUE	FALSE	FALSE	FALSE
ENSG00000166508	ENST00000485286	MCM7	retained_intron	NA	FALSE	-0.528748	-4.18954	0.000212649	0.000504128	8.68612e-05	0.000291501	-0.473918	-4.18203	0.000217196	0.000471277	8.24893e-05	0.000297733	-0.0548299	-0.356847	0.723606	0.981301	0.906263	0.991921	FALSE	TRUE	TRUE	FALSE	FALSE	FALSE	FALSE	FALSE	FALSE
ENSG00000087460	ENST00000477931	GNAS	protein_coding	1008	FALSE	0.689415	3.17122	0.0033928	0.00620995	0.00106997	0.00465087	-0.130625	-0.59326	0.557278	0.608466	0.106502	0.763919	0.82004	2.92747	0.00632491	0.945324	0.873037	0.00867021	TRUE	FALSE	TRUE	FALSE	FALSE	FALSE	TRUE	FALSE	TRUE
ENSG00000087460	ENST00000354359	GNAS	protein_coding	1188	FALSE	-0.127158	-0.9011	0.374425	0.432276	0.0744812	0.513263	-0.511104	-3.77438	0.000674596	0.00132722	0.000232308	0.000924738	0.383946	2.16833	0.03786	0.945324	0.873037	0.0518986	FALSE	FALSE	FALSE	FALSE	TRUE	TRUE	FALSE	FALSE	FALSE
ENSG00000087460	ENST00000476196	GNAS	retained_intron	NA	FALSE	-0.152488	-1.63308	0.112473	0.148195	0.0255339	0.154179	-0.341013	-3.96721	0.000395152	0.000815503	0.000142741	0.000541676	0.188525	1.64022	0.110973	0.945324	0.873037	0.152122	FALSE	FALSE	FALSE	FALSE	FALSE	FALSE	FALSE	FALSE	FALSE
ENSG00000087460	ENST00000496934	GNAS	retained_intron	NA	FALSE	-0.318621	-3.50669	0.00139398	0.00276226	0.000475938	0.00191088	-0.469831	-5.71406	2.67444e-06	8.84349e-06	1.54791e-06	3.66613e-06	0.151211	1.3623	0.182816	0.945324	0.873037	0.250605	FALSE	FALSE	FALSE	FALSE	FALSE	FALSE	FALSE	FALSE	FALSE
ENSG00000087460	ENST00000487862	GNAS	retained_intron	NA	FALSE	-0.128754	-1.4874	0.146915	0.187962	0.0323858	0.201391	-0.238882	-3.0038	0.00520928	0.00865397	0.00151474	0.00714089	0.110129	1.03449	0.308836	0.945324	0.873037	0.423353	FALSE	FALSE	FALSE	FALSE	FALSE	FALSE	FALSE	FALSE	FALSE
ENSG00000087460	ENST00000480975	GNAS	protein_coding	963	FALSE	-0.442584	-3.72652	0.000769897	0.00161334	0.000277979	0.00105538	-0.324515	-2.96456	0.00576041	0.00948789	0.0016607	0.00789638	-0.118069	-0.807175	0.42567	0.95537	0.882315	0.583509	FALSE	FALSE	FALSE	FALSE	FALSE	FALSE	FALSE	FALSE	FALSE
ENSG00000087460	ENST00000371095	GNAS	protein_coding	1143	FALSE	-0.450817	-5.05743	1.77951e-05	5.37573e-05	9.26238e-06	2.43936e-05	-0.465748	-5.65067	3.22395e-06	1.04666e-05	1.832e-06	4.4194e-06	0.0149315	0.135808	0.892843	0.9904	0.914666	1	FALSE	FALSE	FALSE	FALSE	FALSE	FALSE	FALSE	FALSE	FALSE
ENSG00000087460	ENST00000461152	GNAS	protein_coding	858	FALSE	-0.541274	-4.90469	2.75269e-05	7.94284e-05	1.36855e-05	3.77339e-05	-0.495316	-4.97766	2.23134e-05	5.952e-05	1.0418e-05	3.05873e-05	-0.0459576	-0.341434	0.735056	0.982563	0.907429	1	FALSE	TRUE	TRUE	FALSE	FALSE	FALSE	FALSE	FALSE	FALSE
ENSG00000087460	ENST00000265620	GNAS	protein_coding	1140	FALSE	-0.348428	-4.0994	0.000273179	0.000630681	0.000108666	0.000374475	-0.356628	-4.53168	8.0365e-05	0.000190464	3.33376e-05	0.000110165	0.0082006	0.0781778	0.938184	0.993552	0.917578	1	FALSE	FALSE	FALSE	FALSE	FALSE	FALSE	FALSE	FALSE	FALSE
ENSG00000087460	ENST00000656419	GNAS	protein_coding	714	FALSE	-0.176402	-1.578	0.124642	0.162339	0.0279711	NA	-0.0432949	-0.418643	0.678342	0.72058	0.126126	NA	-0.133107	-0.96516	0.341878	0.948376	0.875856	NA	FALSE	FALSE	FALSE	FALSE	FALSE	FALSE	FALSE	FALSE	FALSE
ENSG00000087460	ENST00000371085	GNAS	protein_coding	1185	TRUE	-0.172857	-1.54556	0.132283	0.171137	0.029487	NA	-0.127037	-1.23523	0.225954	0.272342	0.047669	NA	-0.0458198	-0.332988	0.741368	0.982563	0.907429	NA	FALSE	FALSE	FALSE	FALSE	FALSE	FALSE	FALSE	FALSE	FALSE
ENSG00000107077	ENST00000381306	KDM4C	protein_coding	3144	FALSE	0.638038	5.49843	4.97463e-06	1.71977e-05	2.96316e-06	6.81924e-06	0.234859	2.39317	0.0228764	0.0337298	0.00590385	0.031359	0.403179	2.92601	0.00633795	0.945324	0.873037	0.00868808	TRUE	FALSE	TRUE	FALSE	FALSE	FALSE	FALSE	FALSE	FALSE
ENSG00000107077	ENST00000543771	KDM4C	protein_coding	2442	FALSE	1.15223	7.81285	7.55039e-09	5.56245e-08	9.58411e-09	1.03501e-08	1.31207	8.58301	9.86942e-10	8.11884e-09	1.42107e-09	1.3529e-09	-0.159837	-0.831153	0.412177	0.95537	0.882315	0.565013	TRUE	FALSE	TRUE	TRUE	FALSE	TRUE	FALSE	FALSE	FALSE
ENSG00000107077	ENST00000428870	KDM4C	protein_coding	2232	FALSE	-4.12329	-3.19681	0.00316786	0.00583494	0.00100536	0.00434251	-3.01126	-3.52571	0.00132441	0.00245018	0.000428864	0.0018155	-1.11203	-0.787205	0.437077	0.957824	0.884581	0.599146	FALSE	TRUE	TRUE	FALSE	TRUE	TRUE	FALSE	FALSE	FALSE
ENSG00000107077	ENST00000381309	KDM4C	protein_coding	3171	TRUE	-0.0820303	-1.02542	0.313023	0.368944	0.0635692	NA	-0.0804946	-1.09196	0.283182	0.333455	0.0583658	NA	-0.00153569	-0.0155883	0.987662	0.998503	0.92215	NA	FALSE	FALSE	FALSE	FALSE	FALSE	FALSE	FALSE	FALSE	FALSE
ENSG00000102837	ENST00000219022	OLFM4	protein_coding	1533	TRUE	1.52943	3.93607	0.000430326	0.000949029	0.000163518	0.000589892	3.00932	7.48156	1.85264e-08	1.05101e-07	1.83961e-08	2.53961e-08	-1.47989	-2.92279	0.00638954	0.945324	0.873037	0.00875881	TRUE	FALSE	TRUE	TRUE	FALSE	TRUE	FALSE	TRUE	TRUE
ENSG00000206503	ENST00000638375	HLA-A	protein_coding	975	FALSE	1.51757	7.1876	4.15204e-08	2.45168e-07	4.22425e-08	5.69163e-08	0.805411	4.86291	3.10401e-05	8.04338e-05	1.40786e-05	4.25498e-05	0.712154	2.92226	0.00639804	0.945324	0.873037	0.00877045	TRUE	FALSE	TRUE	TRUE	FALSE	TRUE	TRUE	FALSE	TRUE
ENSG00000206503	ENST00000376806	HLA-A	protein_coding	1116	FALSE	0.792393	7.36121	2.6233e-08	1.64287e-07	2.83067e-08	3.59603e-08	0.89591	9.09449	2.74069e-10	2.67595e-09	4.68382e-10	3.75695e-10	-0.103517	-0.783302	0.439349	0.958004	0.884748	0.60226	TRUE	FALSE	TRUE	TRUE	FALSE	TRUE	FALSE	FALSE	FALSE
ENSG00000206503	ENST00000376802	HLA-A	protein_coding	900	FALSE	0.808384	3.95184	0.00041348	0.000916311	0.00015788	0.000566799	1.00306	5.2511	1.02344e-05	2.94771e-05	5.15949e-06	1.40294e-05	-0.194675	-0.768136	0.448175	0.958004	0.884748	0.614359	TRUE	FALSE	TRUE	TRUE	FALSE	TRUE	FALSE	FALSE	FALSE
ENSG00000206503	ENST00000376809	HLA-A	protein_coding	1098	TRUE	0.682162	7.64554	1.1868e-08	8.25786e-08	1.42283e-08	1.62688e-08	0.730482	8.85776	4.86754e-10	4.36541e-09	7.64094e-10	6.67245e-10	-0.0483203	-0.43916	0.66356	0.972652	0.898276	0.90961	TRUE	FALSE	TRUE	TRUE	FALSE	TRUE	FALSE	FALSE	FALSE
ENSG00000206503	ENST00000396634	HLA-A	protein_coding	1098	FALSE	4.81812	5.61827	3.52287e-06	1.26119e-05	2.17303e-06	4.82916e-06	4.42938	6.65202	1.84868e-07	8.16401e-07	1.42898e-07	2.53418e-07	0.388747	0.394155	0.696136	0.977834	0.903062	0.954266	TRUE	FALSE	TRUE	TRUE	FALSE	TRUE	FALSE	FALSE	FALSE
ENSG00000156265	ENST00000545939	MAP3K7CL	protein_coding	411	FALSE	1.62935	7.33223	2.84002e-08	1.76081e-07	3.03388e-08	3.8931e-08	0.815938	3.84191	0.00056064	0.00112252	0.000196479	0.000768527	0.813416	2.92276	0.0064002	0.945324	0.873037	0.00877341	TRUE	FALSE	TRUE	TRUE	FALSE	TRUE	TRUE	FALSE	TRUE
ENSG00000156265	ENST00000470800	MAP3K7CL	processed_transcript	NA	FALSE	1.43249	5.60509	3.69575e-06	1.31489e-05	2.26555e-06	5.06614e-06	0.678252	2.68895	0.011397	0.0177811	0.00311229	0.015623	0.754241	2.32019	0.0270306	0.945324	0.873037	0.0370536	TRUE	FALSE	TRUE	TRUE	FALSE	TRUE	TRUE	FALSE	TRUE
ENSG00000138119	ENST00000358334	MYOF	protein_coding	6147	FALSE	7.67022	4.65879	5.57553e-05	0.000150194	2.58784e-05	7.64296e-05	2.22816	1.8273	0.0771937	0.102496	0.0179402	0.105817	5.44207	2.9202	0.00643113	0.945324	0.873037	0.00881582	TRUE	FALSE	TRUE	FALSE	FALSE	FALSE	TRUE	FALSE	TRUE
ENSG00000138119	ENST00000359263	MYOF	protein_coding	6186	TRUE	3.28477	8.37424	1.74214e-09	1.54711e-08	2.66568e-09	2.38814e-09	3.72956	7.04097	6.33788e-08	3.13106e-07	5.48042e-08	8.68798e-08	-0.444789	-0.741883	0.463701	0.958791	0.885474	0.635642	TRUE	FALSE	TRUE	TRUE	FALSE	TRUE	FALSE	FALSE	FALSE
ENSG00000100325	ENST00000397771	ASCC2	protein_coding	2274	FALSE	-0.155756	-1.24057	0.224001	0.274125	0.0472318	0.307061	-0.608284	-5.23285	1.07863e-05	3.08921e-05	5.40716e-06	1.4786e-05	0.452528	2.92053	0.00643614	0.945324	0.873037	0.00882269	FALSE	FALSE	FALSE	FALSE	TRUE	TRUE	FALSE	FALSE	FALSE
ENSG00000100325	ENST00000307790	ASCC2	protein_coding	2274	TRUE	0.228566	2.45177	0.0199926	0.0310744	0.00535412	0.0274059	0.298966	3.47169	0.00153342	0.00280013	0.000490118	0.00210201	-0.0704001	-0.612535	0.544611	0.965027	0.891233	0.746554	FALSE	FALSE	FALSE	FALSE	FALSE	FALSE	FALSE	FALSE	FALSE
ENSG00000089597	ENST00000648273	GANAB	protein_coding	2544	FALSE	1.05679	2.62581	0.0132693	0.0214288	0.00369219	0.0181896	-0.558797	-1.21732	0.232601	0.279596	0.0489387	0.31885	1.61559	2.92049	0.00643683	0.945324	0.873037	0.00882362	TRUE	FALSE	TRUE	FALSE	FALSE	FALSE	TRUE	FALSE	TRUE
ENSG00000089597	ENST00000356638	GANAB	protein_coding	2835	TRUE	0.188697	3.29501	0.00244932	0.00461648	0.00079542	0.00335754	0.344355	6.51036	2.75653e-07	1.16491e-06	2.03899e-07	3.77866e-07	-0.155658	-2.20485	0.0349315	0.945324	0.873037	0.0478842	FALSE	FALSE	FALSE	FALSE	FALSE	FALSE	FALSE	FALSE	FALSE
ENSG00000089597	ENST00000526732	GANAB	retained_intron	NA	FALSE	0.108315	1.29785	0.203813	0.252184	0.0434513	NA	-0.11475	-1.49932	0.143801	0.180961	0.0316743	NA	0.223065	2.17507	0.0372888	0.945324	0.873037	NA	FALSE	FALSE	FALSE	FALSE	FALSE	FALSE	FALSE	FALSE	FALSE
ENSG00000089597	ENST00000346178	GANAB	protein_coding	2901	FALSE	-0.0355494	-0.299352	0.766654	0.802558	0.138281	NA	-0.0519503	-0.470139	0.641522	0.687043	0.120256	NA	0.0164009	0.111653	0.911813	0.992484	0.916591	NA	FALSE	FALSE	FALSE	FALSE	FALSE	FALSE	FALSE	FALSE	FALSE
ENSG00000130304	ENST00000252595	SLC27A1	protein_coding	1941	TRUE	-0.411326	-2.55177	0.015816	0.0251078	0.00432608	0.0216806	0.155705	1.10204	0.278847	0.328844	0.0575588	0.382245	-0.567032	-2.91935	0.00644899	0.945324	0.873037	0.0088403	FALSE	FALSE	FALSE	FALSE	FALSE	FALSE	FALSE	TRUE	TRUE
ENSG00000213654	ENST00000487761	GPSM3	protein_coding	474	FALSE	-0.473026	-5.03615	1.89102e-05	5.6733e-05	9.77509e-06	2.59221e-05	-0.137322	-1.60549	0.11843	0.151795	0.0265693	0.162345	-0.335705	-2.91767	0.00647612	0.945324	0.873037	0.00887748	FALSE	FALSE	FALSE	FALSE	FALSE	FALSE	FALSE	FALSE	FALSE
ENSG00000213654	ENST00000375040	GPSM3	protein_coding	483	TRUE	-0.259284	-2.83374	0.00798616	0.0134742	0.00232161	0.0109475	-0.0282409	-0.333109	0.741274	0.777579	0.136103	1	-0.231043	-2.04534	0.0493086	0.945324	0.873037	0.0675924	FALSE	FALSE	FALSE	FALSE	FALSE	FALSE	FALSE	FALSE	FALSE
ENSG00000213654	ENST00000472768	GPSM3	nonsense_mediated_decay	150	FALSE	-0.743619	-9.34484	1.43073e-10	1.80064e-09	3.10251e-10	1.96125e-10	-0.566207	-7.76575	8.61028e-09	5.37373e-08	9.40584e-09	1.1803e-08	-0.177413	-1.81503	0.0791092	0.945324	0.873037	0.108443	FALSE	TRUE	TRUE	FALSE	TRUE	TRUE	FALSE	FALSE	FALSE
ENSG00000213654	ENST00000619085	GPSM3	protein_coding	375	FALSE	-0.466747	-1.14702	0.260083	0.313318	0.0539846	NA	-0.442649	-1.24383	0.222815	0.268821	0.0470527	NA	-0.024098	-0.049193	0.961079	0.99545	0.91933	NA	FALSE	FALSE	FALSE	FALSE	FALSE	FALSE	FALSE	FALSE	FALSE
ENSG00000134986	ENST00000257435	NREP	protein_coding	207	TRUE	0.488404	3.71268	0.000796986	0.00166551	0.000286968	0.00109251	0.96575	7.79532	7.91502e-09	4.98871e-08	8.73192e-09	1.08499e-08	-0.477346	-2.91737	0.00647704	0.945324	0.873037	0.00887875	FALSE	FALSE	FALSE	TRUE	FALSE	TRUE	FALSE	FALSE	FALSE
ENSG00000196547	ENST00000560451	MAN2A2	nonsense_mediated_decay	2817	FALSE	-1.16135	-4.33115	0.000142579	0.000349911	6.02898e-05	0.000195447	-0.23456	-1.02586	0.312835	0.364059	0.0637227	0.428835	-0.92679	-2.90115	0.00675651	0.945324	0.873037	0.00926185	FALSE	TRUE	TRUE	FALSE	FALSE	FALSE	FALSE	TRUE	TRUE
ENSG00000196547	ENST00000559717	MAN2A2	protein_coding	3453	TRUE	-0.778768	-4.10565	0.000269152	0.000622482	0.000107254	0.000368955	-0.561209	-3.24686	0.0027857	0.00484363	0.000847798	0.00381865	-0.217559	-0.936026	0.356441	0.951467	0.878711	0.48861	FALSE	TRUE	TRUE	FALSE	TRUE	TRUE	FALSE	FALSE	FALSE
ENSG00000196547	ENST00000561448	MAN2A2	nonsense_mediated_decay	1081	FALSE	-0.859921	-3.31735	0.00231465	0.00438687	0.000755858	0.00317293	-0.633205	-3.36019	0.00206674	0.00367961	0.000644057	0.00283309	-0.226716	-0.777279	0.442841	0.958004	0.884748	0.607048	FALSE	TRUE	TRUE	FALSE	TRUE	TRUE	FALSE	FALSE	FALSE
ENSG00000196547	ENST00000559341	MAN2A2	retained_intron	NA	FALSE	-0.372625	-1.47952	0.149018	0.190394	0.0328049	NA	0.0625713	0.302863	0.764002	0.797479	0.139586	NA	-0.435196	-1.47261	0.150862	0.945324	0.873037	NA	FALSE	FALSE	FALSE	FALSE	FALSE	FALSE	FALSE	FALSE	FALSE
ENSG00000196547	ENST00000558161	MAN2A2	nonsense_mediated_decay	2391	FALSE	-0.21616	-1.46566	0.152736	0.194697	0.0335462	NA	-0.0945793	-0.700531	0.488781	0.541613	0.0948006	NA	-0.121581	-0.671387	0.506909	0.964012	0.890297	NA	FALSE	FALSE	FALSE	FALSE	FALSE	FALSE	FALSE	FALSE	FALSE
ENSG00000196547	ENST00000560880	MAN2A2	retained_intron	NA	FALSE	0.179132	0.585637	0.562327	0.615576	0.106064	NA	0.574321	2.44849	0.0201548	0.0299853	0.00524844	NA	-0.395189	-1.12825	0.267804	0.945324	0.873037	NA	FALSE	FALSE	FALSE	FALSE	FALSE	FALSE	FALSE	FALSE	FALSE
ENSG00000196547	ENST00000360468	MAN2A2	protein_coding	3453	FALSE	-0.0844241	-0.159092	0.87462	0.894593	0.154138	NA	-0.221759	-0.515764	0.609651	0.657633	0.115108	NA	0.137335	0.221587	0.826077	0.990384	0.914652	NA	FALSE	FALSE	FALSE	FALSE	FALSE	FALSE	FALSE	FALSE	FALSE
ENSG00000175265	ENST00000432566	GOLGA8A	protein_coding	1896	FALSE	1.35022	2.98709	0.00544119	0.00954893	0.00164528	0.0074588	0.0340672	0.198275	0.844114	0.867798	0.151894	1	1.31615	2.90115	0.00675665	0.945324	0.873037	0.00926204	TRUE	FALSE	TRUE	FALSE	FALSE	FALSE	TRUE	FALSE	TRUE
ENSG00000175265	ENST00000473125	GOLGA8A	retained_intron	NA	FALSE	-0.164566	-1.1521	0.258021	0.311056	0.053595	0.353696	-0.55584	-4.18755	0.000213848	0.000464784	8.13528e-05	0.000293143	0.391273	2.21587	0.0341164	0.945324	0.873037	0.0467669	FALSE	FALSE	FALSE	FALSE	TRUE	TRUE	FALSE	FALSE	FALSE
ENSG00000157637	ENST00000539643	SLC38A10	retained_intron	NA	FALSE	0.887871	6.09032	9.12688e-07	3.78973e-06	6.5297e-07	1.25112e-06	0.382197	3.01608	0.00504857	0.00840418	0.00147102	0.0069206	0.505674	2.88868	0.00696307	0.945324	0.873037	0.00954501	TRUE	FALSE	TRUE	FALSE	FALSE	FALSE	TRUE	FALSE	TRUE
ENSG00000157637	ENST00000288439	SLC38A10	protein_coding	2343	FALSE	1.32622	8.00599	4.60179e-09	3.59715e-08	6.19789e-09	6.30814e-09	1.22945	8.3168	2.02487e-09	1.52075e-08	2.66182e-09	2.7757e-09	0.0967761	0.481143	0.633769	0.969561	0.895421	0.868772	TRUE	FALSE	TRUE	TRUE	FALSE	TRUE	FALSE	FALSE	FALSE
ENSG00000157637	ENST00000374759	SLC38A10	protein_coding	3360	TRUE	-0.14923	-2.16571	0.0380587	0.0557314	0.00960252	NA	-0.0279769	-0.440913	0.662304	0.706313	0.123629	NA	-0.121253	-1.42935	0.1628	0.945324	0.873037	NA	FALSE	FALSE	FALSE	FALSE	FALSE	FALSE	FALSE	FALSE	FALSE
ENSG00000182400	ENST00000347691	TRAPPC6B	protein_coding	393	FALSE	-0.607398	-5.84481	1.84494e-06	7.07238e-06	1.21857e-06	2.52906e-06	-0.243711	-2.63999	0.0128162	0.0197805	0.00346226	0.0175685	-0.363687	-2.88791	0.00697746	0.945324	0.873037	0.00956472	FALSE	TRUE	TRUE	FALSE	FALSE	FALSE	FALSE	FALSE	FALSE
ENSG00000182400	ENST00000330149	TRAPPC6B	protein_coding	477	TRUE	-0.10113	-0.833004	0.411167	0.469018	0.0808118	NA	-0.220572	-1.98484	0.0560045	0.0765351	0.0133962	NA	0.119441	0.801283	0.429021	0.95537	0.882315	NA	FALSE	FALSE	FALSE	FALSE	FALSE	FALSE	FALSE	FALSE	FALSE
ENSG00000165474	ENST00000382848	GJB2	protein_coding	681	TRUE	9.69346	11.0663	2.3567e-12	5.07067e-11	8.73677e-12	3.23057e-12	6.97966	13.0691	3.16787e-14	9.68029e-13	1.69438e-13	4.34253e-14	2.7138	2.88691	0.00699092	0.945324	0.873037	0.00958318	TRUE	FALSE	TRUE	TRUE	FALSE	TRUE	TRUE	FALSE	TRUE
ENSG00000143379	ENST00000497314	SETDB1	retained_intron	NA	FALSE	0.0703941	0.616673	0.541906	0.596436	0.102766	0.742846	-0.335939	-3.17587	0.0033452	0.00574312	0.00100524	0.00458561	0.406333	2.88318	0.00705642	0.945324	0.873037	0.00967296	FALSE	FALSE	FALSE	FALSE	FALSE	FALSE	FALSE	FALSE	FALSE
ENSG00000143379	ENST00000534805	SETDB1	protein_coding	1909	FALSE	-0.126304	-0.954446	0.347164	0.40451	0.0696971	0.475894	-0.287593	-2.73528	0.0101694	0.0160197	0.00280399	0.0139403	0.161289	1.05112	0.301244	0.945324	0.873037	0.412946	FALSE	FALSE	FALSE	FALSE	FALSE	FALSE	FALSE	FALSE	FALSE
ENSG00000143379	ENST00000271640	SETDB1	protein_coding	3876	TRUE	-0.186921	-3.42516	0.00173443	0.00337267	0.000581111	0.00237757	-0.123621	-2.47018	0.0191465	0.0286116	0.005008	0.0262461	-0.0632994	-0.943917	0.352435	0.95131	0.878566	0.483119	FALSE	FALSE	FALSE	FALSE	FALSE	FALSE	FALSE	FALSE	FALSE
ENSG00000100330	ENST00000401950	MTMR3	protein_coding	3597	TRUE	-5.89217	-3.15487	0.00353971	0.00645677	0.0011125	0.00485225	-0.590711	-1.42773	0.163291	0.203165	0.0355607	0.22384	-5.30146	-2.88344	0.00706259	0.945324	0.873037	0.00968143	FALSE	TRUE	TRUE	FALSE	FALSE	FALSE	FALSE	TRUE	TRUE
ENSG00000100330	ENST00000323630	MTMR3	protein_coding	3189	FALSE	0.189719	2.11626	0.0423784	0.0614271	0.0105839	0.0580925	0.333573	4.01272	0.000348296	0.000725732	0.000127028	0.000477445	-0.143853	-1.29931	0.20333	0.945324	0.873037	0.278726	FALSE	FALSE	FALSE	FALSE	FALSE	FALSE	FALSE	FALSE	FALSE
ENSG00000100330	ENST00000333027	MTMR3	protein_coding	3513	FALSE	0.21907	2.5733	0.0150291	0.0239912	0.00413369	0.020602	0.240081	3.05357	0.00458882	0.00769864	0.00134752	0.00629037	-0.0210111	-0.20021	0.842611	0.9904	0.914666	1	FALSE	FALSE	FALSE	FALSE	FALSE	FALSE	FALSE	FALSE	FALSE
ENSG00000142208	ENST00000555528	AKT1	protein_coding	1443	FALSE	0.470575	1.01132	0.319635	0.37591	0.0647694	0.438157	-0.979883	-3.32412	0.00227366	0.00402248	0.00070407	0.00311674	1.45046	2.87851	0.00715001	0.945324	0.873037	0.00980126	FALSE	FALSE	FALSE	FALSE	TRUE	TRUE	TRUE	FALSE	TRUE
ENSG00000142208	ENST00000553506	AKT1	retained_intron	NA	FALSE	-0.629535	-4.79165	3.83472e-05	0.000107032	1.84417e-05	5.25665e-05	-0.828629	-7.09087	5.52005e-08	2.76943e-07	4.84743e-08	7.5669e-08	0.199094	1.24981	0.220652	0.945324	0.873037	0.302471	FALSE	TRUE	TRUE	FALSE	TRUE	TRUE	FALSE	FALSE	FALSE
ENSG00000142208	ENST00000407796	AKT1	protein_coding	1443	FALSE	-1.02851	-7.35027	2.70307e-08	1.687e-07	2.9067e-08	3.70537e-08	-0.964052	-7.49197	1.83588e-08	1.04307e-07	1.82572e-08	2.51664e-08	-0.0644592	-0.37441	0.710629	0.980178	0.905226	0.974133	FALSE	TRUE	TRUE	FALSE	TRUE	TRUE	FALSE	FALSE	FALSE
ENSG00000142208	ENST00000610370	AKT1	retained_intron	NA	FALSE	-0.701064	-4.98234	2.20425e-05	6.51024e-05	1.12172e-05	3.0216e-05	-0.670874	-5.93325	1.42839e-06	5.06135e-06	8.85908e-07	1.95805e-06	-0.0301892	-0.184265	0.854994	0.9904	0.914666	1	FALSE	TRUE	TRUE	FALSE	TRUE	TRUE	FALSE	FALSE	FALSE
ENSG00000142208	ENST00000402615	AKT1	protein_coding	1443	FALSE	-0.613556	-4.61896	6.28684e-05	0.000167195	2.88077e-05	8.61802e-05	-0.558167	-4.70747	4.88081e-05	0.000121261	2.12248e-05	6.69064e-05	-0.0553882	-0.343372	0.733619	0.982563	0.907429	1	FALSE	TRUE	TRUE	FALSE	TRUE	TRUE	FALSE	FALSE	FALSE
ENSG00000142208	ENST00000649815	AKT1	protein_coding	1443	TRUE	-0.627726	-2.46168	0.0195471	0.0304644	0.00524902	0.0267953	-0.52561	-2.26904	0.0303196	0.0437113	0.00765095	0.0415622	-0.102116	-0.327258	0.745656	0.982563	0.907429	1	FALSE	TRUE	TRUE	FALSE	TRUE	TRUE	FALSE	FALSE	FALSE
ENSG00000142208	ENST00000349310	AKT1	protein_coding	1443	FALSE	0.111712	0.225417	0.823123	0.851121	0.146648	NA	-0.525182	-1.6612	0.10668	0.13787	0.0241319	NA	0.636895	1.18472	0.245066	0.945324	0.873037	NA	FALSE	FALSE	FALSE	FALSE	FALSE	FALSE	FALSE	FALSE	FALSE
ENSG00000168497	ENST00000304141	CAVIN2	protein_coding	1278	TRUE	1.49339	6.16199	7.50641e-07	3.18219e-06	5.48292e-07	1.02898e-06	0.636957	2.86917	0.00731856	0.0118335	0.00207125	0.0100323	0.856436	2.8772	0.0071735	0.945324	0.873037	0.00983346	TRUE	FALSE	TRUE	TRUE	FALSE	TRUE	TRUE	FALSE	TRUE
ENSG00000102780	ENST00000261491	DGKH	protein_coding	3495	FALSE	0.45543	3.47184	0.00153291	0.00301439	0.000519379	0.00210132	-0.0109662	-0.089932	0.928915	0.940208	0.164568	1	0.466396	2.8757	0.00719513	0.945324	0.873037	0.00986311	FALSE	FALSE	FALSE	FALSE	FALSE	FALSE	FALSE	FALSE	FALSE
ENSG00000185811	ENST00000357364	IKZF1	protein_coding	1299	FALSE	0.022726	0.0584145	0.95379	0.961463	0.16566	1	-1.43998	-3.54647	0.00125544	0.0023345	0.000408616	0.00172096	1.46271	2.87297	0.00724831	0.945324	0.873037	0.009936	FALSE	FALSE	FALSE	FALSE	TRUE	TRUE	TRUE	FALSE	TRUE
ENSG00000185811	ENST00000343574	IKZF1	protein_coding	1299	FALSE	-0.620216	-7.29952	3.07189e-08	1.88326e-07	3.24486e-08	4.21096e-08	-0.38756	-4.94506	2.45771e-05	6.50821e-05	1.13916e-05	3.36903e-05	-0.232656	-2.22249	0.0336077	0.945324	0.873037	0.0460695	FALSE	TRUE	TRUE	FALSE	FALSE	FALSE	FALSE	FALSE	FALSE
ENSG00000185811	ENST00000331340	IKZF1	protein_coding	1560	TRUE	-0.573419	-7.39418	2.36159e-08	1.50213e-07	2.58817e-08	3.23727e-08	-0.449455	-6.27133	5.44372e-07	2.13721e-06	3.74084e-07	7.46227e-07	-0.123964	-1.29633	0.204336	0.945324	0.873037	0.280105	FALSE	TRUE	TRUE	FALSE	FALSE	FALSE	FALSE	FALSE	FALSE
ENSG00000185811	ENST00000346667	IKZF1	protein_coding	750	FALSE	0.315576	1.67144	0.104625	0.138848	0.0239235	0.14342	0.466714	2.66604	0.0120458	0.0187117	0.00327518	0.0165125	-0.151138	-0.64821	0.521586	0.965027	0.891233	0.714991	FALSE	FALSE	FALSE	FALSE	FALSE	FALSE	FALSE	FALSE	FALSE
ENSG00000185811	ENST00000439701	IKZF1	protein_coding	1434	FALSE	-0.620586	-4.98594	2.19099e-05	6.47757e-05	1.11609e-05	3.00342e-05	-0.595635	-5.14393	1.3905e-05	3.89447e-05	6.81664e-06	1.90611e-05	-0.0249506	-0.162075	0.87229	0.9904	0.914666	1	FALSE	TRUE	TRUE	FALSE	TRUE	TRUE	FALSE	FALSE	FALSE
ENSG00000164924	ENST00000480304	YWHAZ	retained_intron	NA	FALSE	-0.00285058	-0.0169803	0.98656	0.988658	0.170346	1	-0.561936	-4.20311	0.000203728	0.000444718	7.78407e-05	0.000279272	0.559085	2.86968	0.00729821	0.945324	0.873037	0.0100044	FALSE	FALSE	FALSE	FALSE	TRUE	TRUE	TRUE	FALSE	TRUE
ENSG00000164924	ENST00000353245	YWHAZ	protein_coding	738	FALSE	-0.206172	-3.04499	0.00468733	0.00835605	0.00143975	0.00642541	0.0129149	0.206065	0.838073	0.862604	0.150985	1	-0.219087	-2.62215	0.0133708	0.945324	0.873037	0.0183287	FALSE	FALSE	FALSE	FALSE	FALSE	FALSE	FALSE	FALSE	FALSE
ENSG00000164924	ENST00000395957	YWHAZ	protein_coding	738	FALSE	-1.00745	-4.44634	0.000102829	0.000261033	4.4976e-05	0.000140958	-0.655195	-3.15912	0.0035009	0.00598687	0.0010479	0.00479904	-0.352253	-1.26621	0.214801	0.945324	0.873037	0.29445	FALSE	TRUE	TRUE	FALSE	TRUE	TRUE	FALSE	FALSE	FALSE
ENSG00000164924	ENST00000395953	YWHAZ	protein_coding	738	FALSE	-0.527213	-3.47155	0.00153196	0.00301277	0.0005191	0.00210001	-0.659765	-4.91802	2.64911e-05	6.96031e-05	1.21829e-05	3.63141e-05	0.132552	0.721975	0.475664	0.958791	0.885474	0.652042	FALSE	TRUE	TRUE	FALSE	TRUE	TRUE	FALSE	FALSE	FALSE
ENSG00000164924	ENST00000521309	YWHAZ	protein_coding	378	FALSE	-0.247943	-1.88991	0.0680805	0.0943404	0.0162549	0.093325	-0.301854	-2.51595	0.0172199	0.0259716	0.0045459	0.0236051	0.0539112	0.334824	0.739996	0.982563	0.907429	1	FALSE	FALSE	FALSE	FALSE	FALSE	FALSE	FALSE	FALSE	FALSE
ENSG00000164924	ENST00000457309	YWHAZ	protein_coding	738	FALSE	-0.15158	-2.56183	0.0154374	0.0245713	0.00423364	NA	-0.0386223	-0.705379	0.485786	0.538619	0.0942766	NA	-0.112958	-1.54726	0.131843	0.945324	0.873037	NA	FALSE	FALSE	FALSE	FALSE	FALSE	FALSE	FALSE	FALSE	FALSE
ENSG00000164924	ENST00000395956	YWHAZ	protein_coding	738	FALSE	-0.570459	-2.14944	0.0394553	0.0575726	0.00991977	NA	-0.265914	-1.08856	0.284677	0.335014	0.0586387	NA	-0.304544	-0.932273	0.358346	0.951467	0.878711	NA	FALSE	FALSE	FALSE	FALSE	FALSE	FALSE	FALSE	FALSE	FALSE
ENSG00000164924	ENST00000395958	YWHAZ	protein_coding	738	TRUE	-0.553047	-1.84521	0.074506	0.102234	0.017615	NA	-0.265112	-1.16597	0.252451	0.300923	0.0526717	NA	-0.287935	-0.842013	0.406181	0.95537	0.882315	NA	FALSE	FALSE	FALSE	FALSE	FALSE	FALSE	FALSE	FALSE	FALSE
ENSG00000164924	ENST00000418997	YWHAZ	protein_coding	294	FALSE	-0.128348	-1.42845	0.163064	0.206426	0.0355672	NA	-0.00398989	-0.0489663	0.961257	0.968198	0.169467	NA	-0.124359	-1.13191	0.266266	0.945324	0.873037	NA	FALSE	FALSE	FALSE	FALSE	FALSE	FALSE	FALSE	FALSE	FALSE
ENSG00000133112	ENST00000484604	TPT1	retained_intron	NA	FALSE	-2.18392	-6.67416	1.76341e-07	8.76867e-07	1.51084e-07	2.41729e-07	-1.03697	-3.50313	0.0014113	0.00259706	0.000454574	0.00193461	-1.14695	-2.86969	0.00730897	0.945324	0.873037	0.0100192	FALSE	TRUE	TRUE	FALSE	TRUE	TRUE	FALSE	TRUE	TRUE
ENSG00000133112	ENST00000616577	TPT1	protein_coding	594	FALSE	0.519653	3.53561	0.00129318	0.00257871	0.000444311	0.0017727	0.818522	6.02242	1.11759e-06	4.05839e-06	7.10355e-07	1.53199e-06	-0.298869	-1.64859	0.109256	0.945324	0.873037	0.149768	TRUE	FALSE	TRUE	TRUE	FALSE	TRUE	FALSE	FALSE	FALSE
ENSG00000133112	ENST00000490277	TPT1	retained_intron	NA	FALSE	0.528128	5.58653	3.87827e-06	1.37298e-05	2.36565e-06	5.31634e-06	0.689758	7.96713	5.04572e-09	3.34771e-08	5.85962e-09	6.9167e-09	-0.161629	-1.39219	0.173684	0.945324	0.873037	0.238087	TRUE	FALSE	TRUE	TRUE	FALSE	TRUE	FALSE	FALSE	FALSE
ENSG00000133112	ENST00000379056	TPT1	protein_coding	417	FALSE	-0.299345	-3.0896	0.00418468	0.00753006	0.00129743	0.00573637	-0.159609	-1.78336	0.0842325	0.111072	0.0194413	0.115466	-0.139736	-1.16984	0.2509	0.945324	0.873037	0.343935	FALSE	FALSE	FALSE	FALSE	FALSE	FALSE	FALSE	FALSE	FALSE
ENSG00000133112	ENST00000379055	TPT1	protein_coding	417	FALSE	0.812404	5.37489	7.1377e-06	2.37319e-05	4.08901e-06	9.78439e-06	0.598973	4.48841	9.10034e-05	0.000212998	3.72819e-05	0.000124748	0.213431	1.16828	0.25152	0.945324	0.873037	0.344785	TRUE	FALSE	TRUE	TRUE	FALSE	TRUE	FALSE	FALSE	FALSE
ENSG00000133112	ENST00000309246	TPT1	protein_coding	567	FALSE	-0.500204	-4.76784	4.10568e-05	0.000113986	1.96397e-05	5.62808e-05	-0.400025	-4.12452	0.000255279	0.000546721	9.56947e-05	0.000349937	-0.100179	-0.774259	0.444599	0.958004	0.884748	0.609458	FALSE	TRUE	TRUE	FALSE	FALSE	FALSE	FALSE	FALSE	FALSE
ENSG00000133112	ENST00000530705	TPT1	protein_coding	519	TRUE	-0.398799	-2.17031	0.037703	0.0552553	0.00952049	NA	-0.072241	-0.425316	0.673522	0.716235	0.125365	NA	-0.326558	-1.44107	0.159515	0.945324	0.873037	NA	FALSE	FALSE	FALSE	FALSE	FALSE	FALSE	FALSE	FALSE	FALSE
ENSG00000133112	ENST00000527226	TPT1	protein_coding	486	FALSE	-0.17304	-1.56294	0.128142	0.166411	0.0286726	NA	-0.19284	-1.882	0.069182	0.0928099	0.0162449	NA	0.0197995	0.144933	0.885695	0.9904	0.914666	NA	FALSE	FALSE	FALSE	FALSE	FALSE	FALSE	FALSE	FALSE	FALSE
ENSG00000133112	ENST00000442760	TPT1	retained_intron	NA	FALSE	-0.0889048	-1.00336	0.323386	0.379827	0.0654442	NA	-0.0240545	-0.293875	0.770794	0.803429	0.140627	NA	-0.0648503	-0.593641	0.55702	0.965027	0.891233	NA	FALSE	FALSE	FALSE	FALSE	FALSE	FALSE	FALSE	FALSE	FALSE
ENSG00000133112	ENST00000379060	TPT1	protein_coding	483	FALSE	-0.0549102	-0.613455	0.544008	0.598548	0.10313	NA	0.145558	1.76221	0.0877965	0.115455	0.0202084	NA	-0.200468	-1.81745	0.0787306	0.945324	0.873037	NA	FALSE	FALSE	FALSE	FALSE	FALSE	FALSE	FALSE	FALSE	FALSE
ENSG00000115756	ENST00000381765	HPCAL1	protein_coding	582	FALSE	-0.0414279	-0.188011	0.852084	0.875839	0.150907	1	0.710929	3.78968	0.000647403	0.00127831	0.000223748	0.000887463	-0.752357	-2.86776	0.00734438	0.945324	0.873037	0.0100677	FALSE	FALSE	FALSE	TRUE	FALSE	TRUE	FALSE	TRUE	TRUE
ENSG00000115756	ENST00000307845	HPCAL1	protein_coding	582	TRUE	0.026917	0.179281	0.858875	0.881281	0.151845	1	0.442494	3.18509	0.00327277	0.00562533	0.000984623	0.00448632	-0.415577	-2.24343	0.0320984	0.945324	0.873037	0.0440006	FALSE	FALSE	FALSE	FALSE	FALSE	FALSE	FALSE	FALSE	FALSE
ENSG00000115756	ENST00000419810	HPCAL1	nonsense_mediated_decay	528	FALSE	0.147625	0.922595	0.36329	0.421071	0.0725506	NA	0.388349	2.65629	0.0123322	0.0191062	0.00334422	NA	-0.240725	-1.22629	0.229255	0.945324	0.873037	NA	FALSE	FALSE	FALSE	FALSE	FALSE	FALSE	FALSE	FALSE	FALSE
ENSG00000115756	ENST00000622018	HPCAL1	protein_coding	582	FALSE	0.187748	0.731513	0.469919	0.527355	0.0908632	NA	0.222866	0.910625	0.369467	0.422576	0.0739651	NA	-0.035118	-0.10937	0.913609	0.992604	0.916702	NA	FALSE	FALSE	FALSE	FALSE	FALSE	FALSE	FALSE	FALSE	FALSE
ENSG00000005249	ENST00000265717	PRKAR2B	protein_coding	1257	TRUE	1.34166	6.34418	4.44052e-07	1.99046e-06	3.42957e-07	6.08708e-07	0.526548	2.26576	0.0305303	0.0439908	0.00769987	0.041851	0.81511	2.86412	0.00740512	0.945324	0.873037	0.010151	TRUE	FALSE	TRUE	TRUE	FALSE	TRUE	TRUE	FALSE	TRUE
ENSG00000139318	ENST00000547291	DUSP6	protein_coding	771	FALSE	-2.30897	-5.03779	1.89095e-05	5.6733e-05	9.77509e-06	2.59212e-05	-0.853311	-2.68196	0.0115912	0.0180615	0.00316137	0.0158893	-1.45566	-2.86212	0.0074482	0.945324	0.873037	0.01021	FALSE	TRUE	TRUE	FALSE	TRUE	TRUE	FALSE	TRUE	TRUE
ENSG00000139318	ENST00000308385	DUSP6	protein_coding	708	FALSE	-0.978281	-2.57564	0.0149561	0.023894	0.00411694	0.0205018	0.144358	0.435723	0.666034	0.709479	0.124183	0.913002	-1.12264	-2.45792	0.0197187	0.945324	0.873037	0.0270305	FALSE	TRUE	TRUE	FALSE	FALSE	FALSE	FALSE	TRUE	TRUE
ENSG00000139318	ENST00000279488	DUSP6	protein_coding	1146	TRUE	-0.961671	-2.42376	0.021341	0.0329657	0.00568	NA	-0.0812691	-0.22267	0.825242	0.851406	0.149025	NA	-0.880402	-1.80324	0.0810045	0.945324	0.873037	NA	FALSE	FALSE	FALSE	FALSE	FALSE	FALSE	FALSE	FALSE	FALSE
ENSG00000161960	ENST00000577269	EIF4A1	protein_coding	1044	FALSE	1.67389	6.82071	1.16982e-07	6.08815e-07	1.04899e-07	1.6036e-07	2.56474	10.6504	6.35617e-12	1.00979e-10	1.76747e-11	8.71306e-12	-0.890851	-2.86198	0.00745074	0.945324	0.873037	0.0102135	TRUE	FALSE	TRUE	TRUE	FALSE	TRUE	FALSE	TRUE	TRUE
ENSG00000161960	ENST00000584712	EIF4A1	retained_intron	NA	FALSE	0.752475	4.02693	0.000334535	0.000757704	0.000130552	0.000458581	0.372031	2.55684	0.0156264	0.0237659	0.00415984	0.0214207	0.380444	1.76853	0.0867183	0.945324	0.873037	0.118874	TRUE	FALSE	TRUE	FALSE	FALSE	FALSE	FALSE	FALSE	FALSE
ENSG00000161960	ENST00000581544	EIF4A1	nonsense_mediated_decay	288	FALSE	0.857328	7.45935	2.00502e-08	1.30205e-07	2.24343e-08	2.74849e-08	0.74578	7.04695	6.22976e-08	3.08476e-07	5.39938e-08	8.53977e-08	0.111548	0.788373	0.436421	0.957824	0.884581	0.598247	TRUE	FALSE	TRUE	TRUE	FALSE	TRUE	FALSE	FALSE	FALSE
ENSG00000161960	ENST00000293831	EIF4A1	protein_coding	1221	TRUE	1.09953	12.4383	1.19519e-13	3.93279e-12	6.7762e-13	1.63838e-13	1.17623	14.406	2.34552e-15	1.01769e-13	1.7813e-14	3.21524e-15	-0.0767029	-0.703843	0.486736	0.960781	0.887313	0.667219	TRUE	FALSE	TRUE	TRUE	FALSE	TRUE	FALSE	FALSE	FALSE
ENSG00000161960	ENST00000584901	EIF4A1	retained_intron	NA	FALSE	0.662339	5.69556	2.84388e-06	1.04186e-05	1.79512e-06	3.89839e-06	0.677916	6.45182	3.28905e-07	1.36354e-06	2.38665e-07	4.50864e-07	-0.015577	-0.109724	0.91333	0.992604	0.916702	1	TRUE	FALSE	TRUE	TRUE	FALSE	TRUE	FALSE	FALSE	FALSE
ENSG00000161960	ENST00000581841	EIF4A1	retained_intron	NA	FALSE	0.69888	4.05994	0.000305898	0.000698957	0.00012043	0.000419326	0.627635	4.08481	0.000285336	0.000604379	0.000105787	0.000391139	0.0712445	0.340826	0.735516	0.982563	0.907429	1	TRUE	FALSE	TRUE	TRUE	FALSE	TRUE	FALSE	FALSE	FALSE
ENSG00000244754	ENST00000267068	N4BP2L2	protein_coding	1752	TRUE	0.797063	5.41909	6.25251e-06	2.11075e-05	3.63682e-06	8.57097e-06	0.283568	2.13511	0.0406755	0.0572162	0.0100148	0.0557581	0.513494	2.86057	0.00746575	0.945324	0.873037	0.0102341	TRUE	FALSE	TRUE	FALSE	FALSE	FALSE	TRUE	FALSE	TRUE
ENSG00000244754	ENST00000674377	N4BP2L2	protein_coding	1461	FALSE	-0.203195	-0.970001	0.339497	0.39642	0.0683031	0.465384	-0.715349	-3.83372	0.000573455	0.00114613	0.000200612	0.000786094	0.512153	2.01516	0.052563	0.945324	0.873037	0.0720536	FALSE	FALSE	FALSE	FALSE	TRUE	TRUE	FALSE	FALSE	FALSE
ENSG00000244754	ENST00000674327	N4BP2L2	protein_coding	1467	FALSE	-0.496103	-3.7034	0.000820144	0.00170875	0.000294418	0.00112426	-0.303981	-2.5873	0.0145471	0.0222382	0.00389243	0.0199413	-0.192122	-1.18992	0.243044	0.945324	0.873037	0.333166	FALSE	FALSE	FALSE	FALSE	FALSE	FALSE	FALSE	FALSE	FALSE
ENSG00000244754	ENST00000674484	N4BP2L2	protein_coding	1752	FALSE	0.335923	3.84896	0.000548732	0.00118487	0.000204153	0.000752204	0.442303	5.50078	4.96229e-06	1.53955e-05	2.69473e-06	6.80232e-06	-0.106381	-0.98986	0.329836	0.946188	0.873835	0.45214	FALSE	FALSE	FALSE	FALSE	FALSE	FALSE	FALSE	FALSE	FALSE
ENSG00000244754	ENST00000399396	N4BP2L2	protein_coding	2259	FALSE	0.955569	3.41992	0.00176336	0.00342467	0.000590072	0.00241722	1.20543	4.36477	0.000129623	0.00029461	5.15667e-05	0.000177688	-0.249865	-0.702538	0.487547	0.960781	0.887313	0.668331	TRUE	FALSE	TRUE	TRUE	FALSE	TRUE	FALSE	FALSE	FALSE
ENSG00000244754	ENST00000674456	N4BP2L2	protein_coding	1869	FALSE	-0.611386	-2.03993	0.0498898	0.071228	0.0122726	0.0683891	-0.821042	-3.48085	0.00149828	0.0027415	0.000479855	0.00205385	0.209657	0.605355	0.549317	0.965027	0.891233	0.753005	FALSE	FALSE	FALSE	FALSE	TRUE	TRUE	FALSE	FALSE	FALSE
ENSG00000244754	ENST00000674428	N4BP2L2	protein_coding	588	FALSE	0.287834	1.44641	0.158005	0.200755	0.03459	NA	0.0938893	0.421637	0.676172	0.718729	0.125802	NA	0.193945	0.71687	0.478771	0.958791	0.885474	NA	FALSE	FALSE	FALSE	FALSE	FALSE	FALSE	FALSE	FALSE	FALSE
ENSG00000244754	ENST00000674465	N4BP2L2	protein_coding	1752	FALSE	-0.183029	-0.58786	0.560852	0.614333	0.10585	NA	-0.0557824	-0.210007	0.835026	0.859843	0.150502	NA	-0.127247	-0.342976	0.733914	0.982563	0.907429	NA	FALSE	FALSE	FALSE	FALSE	FALSE	FALSE	FALSE	FALSE	FALSE
ENSG00000244754	ENST00000504114	N4BP2L2	protein_coding	2214	FALSE	-0.0335359	-0.350392	0.728392	0.768652	0.132439	NA	-0.237312	-2.71165	0.0107785	0.0168918	0.00295664	NA	0.203776	1.73488	0.0926045	0.945324	0.873037	NA	FALSE	FALSE	FALSE	FALSE	FALSE	FALSE	FALSE	FALSE	FALSE
ENSG00000120594	ENST00000377242	PLXDC2	protein_coding	1443	FALSE	-1.45532	-4.06604	0.000300726	0.000688275	0.00011859	0.000412236	-0.276929	-0.988128	0.330683	0.38245	0.0669417	0.453301	-1.17839	-2.85424	0.00759575	0.945324	0.873037	0.0104123	FALSE	TRUE	TRUE	FALSE	FALSE	FALSE	FALSE	TRUE	TRUE
ENSG00000120594	ENST00000377252	PLXDC2	protein_coding	1590	TRUE	-0.73991	-2.87467	0.00721878	0.0122868	0.00211702	0.00989553	-0.492942	-2.07981	0.0458379	0.0638074	0.0111684	0.0628347	-0.246968	-0.779393	0.441614	0.958004	0.884748	0.605365	FALSE	TRUE	TRUE	FALSE	FALSE	FALSE	FALSE	FALSE	FALSE
ENSG00000158578	ENST00000335854	ALAS2	protein_coding	1653	FALSE	2.69676	5.5717	4.06811e-06	1.43394e-05	2.47068e-06	5.57658e-06	1.19002	3.77053	0.000682386	0.00134109	0.000234736	0.000935417	1.50675	2.85388	0.00760256	0.945324	0.873037	0.0104216	TRUE	FALSE	TRUE	TRUE	FALSE	TRUE	TRUE	FALSE	TRUE
ENSG00000158578	ENST00000650242	ALAS2	protein_coding	1764	TRUE	1.60351	5.97006	1.29792e-06	5.17325e-06	8.91352e-07	1.7792e-06	1.01675	3.98664	0.000375332	0.000777596	0.000136106	0.000514507	0.586759	1.74964	0.09	0.945324	0.873037	0.123372	TRUE	FALSE	TRUE	TRUE	FALSE	TRUE	FALSE	FALSE	FALSE
ENSG00000213390	ENST00000487035	ARHGAP19	processed_transcript	NA	FALSE	-0.71607	-3.622	0.0010237	0.00208834	0.000359822	0.00140329	-0.0577281	-0.361193	0.720387	0.758777	0.132811	0.987509	-0.658341	-2.85357	0.0076084	0.945324	0.873037	0.0104296	FALSE	TRUE	TRUE	FALSE	FALSE	FALSE	FALSE	TRUE	TRUE
ENSG00000213390	ENST00000358531	ARHGAP19	protein_coding	1485	TRUE	-0.584136	-3.91984	0.0004519	0.000992798	0.000171059	0.000619466	-0.836075	-6.11497	8.58215e-07	3.20894e-06	5.61673e-07	1.17644e-06	0.251939	1.37551	0.178758	0.945324	0.873037	0.245042	FALSE	TRUE	TRUE	FALSE	TRUE	TRUE	FALSE	FALSE	FALSE
ENSG00000213390	ENST00000358308	ARHGAP19	protein_coding	1398	FALSE	-0.868316	-2.28509	0.0292506	0.0438521	0.00755572	NA	-0.339435	-1.29297	0.205503	0.250124	0.0437801	NA	-0.528881	-1.256	0.218429	0.945324	0.873037	NA	FALSE	FALSE	FALSE	FALSE	FALSE	FALSE	FALSE	FALSE	FALSE
ENSG00000131876	ENST00000560433	SNRPA1	retained_intron	NA	FALSE	0.534323	3.16625	0.00342984	0.00626946	0.00108023	0.00470164	-0.0376442	-0.263412	0.793958	0.823856	0.144203	1	0.571967	2.85278	0.00761207	0.945324	0.873037	0.0104347	TRUE	FALSE	TRUE	FALSE	FALSE	FALSE	TRUE	FALSE	TRUE
ENSG00000131876	ENST00000254193	SNRPA1	protein_coding	768	TRUE	0.0896817	0.721631	0.47588	0.532751	0.091793	0.652338	0.338837	2.89948	0.00677958	0.0110202	0.00192891	0.00929348	-0.249155	-1.61301	0.116787	0.945324	0.873037	0.160092	FALSE	FALSE	FALSE	FALSE	FALSE	FALSE	FALSE	FALSE	FALSE
ENSG00000131876	ENST00000540017	SNRPA1	processed_transcript	NA	FALSE	-0.339181	-1.74092	0.0915116	0.123095	0.0212093	0.125444	-0.606058	-4.25457	0.000176185	0.000389355	6.81503e-05	0.000241515	0.266878	1.21517	0.233381	0.945324	0.873037	0.319919	FALSE	FALSE	FALSE	FALSE	TRUE	TRUE	FALSE	FALSE	FALSE
ENSG00000131876	ENST00000394082	SNRPA1	processed_transcript	NA	FALSE	-0.470682	-4.32245	0.000145396	0.000356307	6.13918e-05	0.00019931	-0.416541	-4.36179	0.000130048	0.000295518	5.17257e-05	0.00017827	-0.0541415	-0.412532	0.682759	0.975551	0.900952	0.935928	FALSE	FALSE	FALSE	FALSE	FALSE	FALSE	FALSE	FALSE	FALSE
ENSG00000131876	ENST00000558036	SNRPA1	retained_intron	NA	FALSE	-0.163663	-2.48198	0.0186271	0.0291791	0.00502756	0.025534	-0.141766	-2.32378	0.0267917	0.0389975	0.00682588	0.0367262	-0.021897	-0.269163	0.789569	0.986414	0.910985	1	FALSE	FALSE	FALSE	FALSE	FALSE	FALSE	FALSE	FALSE	FALSE
ENSG00000131876	ENST00000626000	SNRPA1	protein_coding	462	FALSE	-1.96042	-1.99181	0.0551693	0.0779665	0.0134336	NA	-1.46904	-1.78199	0.0844468	0.111329	0.0194864	NA	-0.491375	-0.422048	0.675872	0.974031	0.899549	NA	FALSE	FALSE	FALSE	FALSE	FALSE	FALSE	FALSE	FALSE	FALSE
ENSG00000213337	ENST00000443120	ANKRD39	nonsense_mediated_decay	552	FALSE	-0.232877	-1.44423	0.1586	0.201424	0.0347054	0.21741	-0.79276	-5.44822	5.74903e-06	1.7545e-05	3.07096e-06	7.88079e-06	0.559883	2.84584	0.00774443	0.945324	0.873037	0.0106161	FALSE	FALSE	FALSE	FALSE	TRUE	TRUE	TRUE	FALSE	TRUE
ENSG00000136861	ENST00000425647	CDK5RAP2	protein_coding	2712	FALSE	-0.643529	-5.41005	6.44645e-06	2.16659e-05	3.73304e-06	8.83681e-06	-0.232594	-2.18122	0.0368024	0.0521512	0.00912821	0.0504489	-0.410935	-2.8396	0.00787107	0.945324	0.873037	0.0107897	FALSE	TRUE	TRUE	FALSE	FALSE	FALSE	FALSE	FALSE	FALSE
ENSG00000136861	ENST00000360190	CDK5RAP2	protein_coding	5445	FALSE	-0.675916	-3.89833	0.000479666	0.00104823	0.000180609	0.000657528	-0.382215	-2.53249	0.0165627	0.0250647	0.00438717	0.0227043	-0.293701	-1.40986	0.168462	0.945324	0.873037	0.230928	FALSE	TRUE	TRUE	FALSE	FALSE	FALSE	FALSE	FALSE	FALSE
ENSG00000136861	ENST00000349780	CDK5RAP2	protein_coding	5682	TRUE	-0.34489	-2.29934	0.0283304	0.0426114	0.00734195	0.0388355	-0.600301	-4.25899	0.000174843	0.000386644	6.76758e-05	0.000239676	0.255411	1.37042	0.180324	0.945324	0.873037	0.247189	FALSE	FALSE	FALSE	FALSE	TRUE	TRUE	FALSE	FALSE	FALSE
ENSG00000136861	ENST00000483412	CDK5RAP2	retained_intron	NA	FALSE	-0.248908	-1.81929	0.0784359	0.107034	0.018442	0.10752	-0.345757	-2.76833	0.00937876	0.0148887	0.00260603	0.0128564	0.0968485	0.577225	0.567912	0.965027	0.891233	0.778496	FALSE	FALSE	FALSE	FALSE	FALSE	FALSE	FALSE	FALSE	FALSE
ENSG00000136861	ENST00000360822	CDK5RAP2	protein_coding	4992	FALSE	-0.185013	-0.585764	0.562243	0.615512	0.106053	NA	-0.249259	-0.81467	0.421429	0.475134	0.0831644	NA	0.0642458	0.161374	0.872838	0.9904	0.914666	NA	FALSE	FALSE	FALSE	FALSE	FALSE	FALSE	FALSE	FALSE	FALSE
ENSG00000007392	ENST00000464711	LUC7L	retained_intron	NA	FALSE	0.563513	3.90999	0.000463535	0.00101684	0.000175202	0.000635415	0.0682748	0.53504	0.596405	0.645381	0.112964	0.817555	0.495238	2.83958	0.00787173	0.945324	0.873037	0.0107906	TRUE	FALSE	TRUE	FALSE	FALSE	FALSE	FALSE	FALSE	FALSE
ENSG00000007392	ENST00000443357	LUC7L	protein_coding	252	FALSE	-0.279098	-3.0231	0.00495666	0.00878698	0.001514	0.00679461	-0.378153	-4.45369	0.000100152	0.000232631	4.07182e-05	0.000137288	0.0990544	0.872001	0.389841	0.95537	0.882315	0.534396	FALSE	FALSE	FALSE	FALSE	FALSE	FALSE	FALSE	FALSE	FALSE
ENSG00000007392	ENST00000629543	LUC7L	protein_coding	168	FALSE	-0.701366	-5.77126	2.29347e-06	8.5946e-06	1.48085e-06	3.1439e-06	-0.594768	-5.40381	6.59388e-06	1.98229e-05	3.46967e-06	9.03891e-06	-0.106599	-0.717778	0.478229	0.958791	0.885474	0.655557	FALSE	TRUE	TRUE	FALSE	TRUE	TRUE	FALSE	FALSE	FALSE
ENSG00000007392	ENST00000490762	LUC7L	retained_intron	NA	FALSE	-0.144174	-2.2337	0.0327754	0.0486633	0.00838469	NA	-0.0855271	-1.43115	0.162286	0.202022	0.0353606	NA	-0.0586468	-0.736234	0.467065	0.958791	0.885474	NA	FALSE	FALSE	FALSE	FALSE	FALSE	FALSE	FALSE	FALSE	FALSE
ENSG00000007392	ENST00000468732	LUC7L	retained_intron	NA	FALSE	-0.219294	-1.67732	0.103446	0.137407	0.0236753	NA	-0.122686	-0.999432	0.325253	0.377022	0.0659915	NA	-0.0966075	-0.594915	0.556179	0.965027	0.891233	NA	FALSE	FALSE	FALSE	FALSE	FALSE	FALSE	FALSE	FALSE	FALSE
ENSG00000007392	ENST00000426094	LUC7L	nonsense_mediated_decay	129	FALSE	0.154896	1.50166	0.143204	0.183643	0.0316416	NA	0.0257575	0.271901	0.787483	0.818182	0.143209	NA	0.129138	1.01815	0.316409	0.945324	0.873037	NA	FALSE	FALSE	FALSE	FALSE	FALSE	FALSE	FALSE	FALSE	FALSE
ENSG00000007392	ENST00000337351	LUC7L	protein_coding	978	FALSE	0.196013	1.1514	0.258285	0.311343	0.0536444	NA	0.178069	1.22803	0.228588	0.275262	0.0481802	NA	0.0179439	0.0885123	0.930033	0.993159	0.917215	NA	FALSE	FALSE	FALSE	FALSE	FALSE	FALSE	FALSE	FALSE	FALSE
ENSG00000007392	ENST00000397783	LUC7L	protein_coding	978	FALSE	-0.109474	-1.0713	0.292227	0.346932	0.0597763	NA	-0.239893	-2.53987	0.016266	0.0246559	0.00431561	NA	0.130418	1.03493	0.308632	0.945324	0.873037	NA	FALSE	FALSE	FALSE	FALSE	FALSE	FALSE	FALSE	FALSE	FALSE
ENSG00000120008	ENST00000604509	WDR11	processed_transcript	NA	FALSE	1.1	6.80841	1.19182e-07	6.19033e-07	1.06659e-07	1.63375e-07	0.568636	4.41231	0.000112663	0.000258883	4.53133e-05	0.000154438	0.531363	2.83227	0.00800976	0.945324	0.873037	0.0109798	TRUE	FALSE	TRUE	TRUE	FALSE	TRUE	TRUE	FALSE	TRUE
ENSG00000120008	ENST00000497136	WDR11	nonsense_mediated_decay	600	FALSE	0.495548	5.171	1.28245e-05	4.00937e-05	6.90815e-06	1.75799e-05	0.289529	3.30385	0.00239509	0.00422115	0.000738845	0.0032832	0.206018	1.75167	0.0896265	0.945324	0.873037	0.12286	FALSE	FALSE	FALSE	FALSE	FALSE	FALSE	FALSE	FALSE	FALSE
ENSG00000120008	ENST00000263461	WDR11	protein_coding	3675	TRUE	0.725809	5.7109	2.72718e-06	1.00457e-05	1.73088e-06	3.73843e-06	0.688828	5.90429	1.56662e-06	5.49494e-06	9.61801e-07	2.14753e-06	0.0369816	0.236691	0.814442	0.987599	0.912079	1	TRUE	FALSE	TRUE	TRUE	FALSE	TRUE	FALSE	FALSE	FALSE
ENSG00000161381	ENST00000578517	PLXDC1	retained_intron	NA	FALSE	-0.896827	-5.30565	8.69681e-06	2.82928e-05	4.87486e-06	1.19216e-05	-1.46147	-10.3855	1.15283e-11	1.69647e-10	2.9694e-11	1.5803e-11	0.564647	2.83066	0.00804577	0.945324	0.873037	0.0110292	FALSE	TRUE	TRUE	FALSE	TRUE	TRUE	TRUE	FALSE	TRUE
ENSG00000161381	ENST00000315392	PLXDC1	protein_coding	1503	TRUE	-1.08597	-7.41232	2.23852e-08	1.43509e-07	2.47266e-08	3.06857e-08	-1.25811	-9.27985	1.67207e-10	1.74619e-09	3.05642e-10	2.29209e-10	0.172133	0.952231	0.348269	0.95095	0.878233	0.477408	FALSE	TRUE	TRUE	FALSE	TRUE	TRUE	FALSE	FALSE	FALSE
ENSG00000026297	ENST00000510083	RNASET2	retained_intron	NA	FALSE	-0.12626	-1.03023	0.310807	0.366644	0.0631727	0.426055	-0.563096	-4.73519	4.50059e-05	0.000112718	1.97295e-05	6.16942e-05	0.436835	2.82556	0.00815272	0.945324	0.873037	0.0111758	FALSE	FALSE	FALSE	FALSE	TRUE	TRUE	FALSE	FALSE	FALSE
ENSG00000026297	ENST00000499370	RNASET2	retained_intron	NA	FALSE	-0.186701	-1.38301	0.176466	0.221547	0.0381725	0.2419	-0.480986	-3.69505	0.000838894	0.00161923	0.00028342	0.00114996	0.294285	1.73329	0.0929044	0.945324	0.873037	0.127354	FALSE	FALSE	FALSE	FALSE	FALSE	FALSE	FALSE	FALSE	FALSE
ENSG00000026297	ENST00000620173	RNASET2	protein_coding	657	FALSE	-1.20509	-3.39973	0.00186078	0.00359521	0.000619454	0.00255076	-0.470889	-1.45931	0.154465	0.193143	0.0338065	0.211741	-0.734196	-1.6911	0.100774	0.945324	0.873037	0.138142	FALSE	TRUE	TRUE	FALSE	FALSE	FALSE	FALSE	FALSE	FALSE
ENSG00000026297	ENST00000508775	RNASET2	protein_coding	771	TRUE	-0.34123	-2.63926	0.0128329	0.020781	0.00358057	0.0175914	-0.572312	-4.7979	3.74148e-05	9.53376e-05	1.66873e-05	5.12883e-05	0.231082	1.45055	0.156845	0.945324	0.873037	0.215003	FALSE	FALSE	FALSE	FALSE	TRUE	TRUE	FALSE	FALSE	FALSE
ENSG00000026297	ENST00000358165	RNASET2	retained_intron	NA	FALSE	-1.11798	-4.88181	2.93987e-05	8.42619e-05	1.45183e-05	4.02998e-05	-1.48698	-6.91696	8.79979e-08	4.20193e-07	7.35479e-08	1.20628e-07	0.368995	1.29738	0.203974	0.945324	0.873037	0.279608	FALSE	TRUE	TRUE	FALSE	TRUE	TRUE	FALSE	FALSE	FALSE
ENSG00000026297	ENST00000421787	RNASET2	nonsense_mediated_decay	366	FALSE	-0.38199	-2.55161	0.015832	0.0251281	0.00432957	0.0217025	-0.574514	-4.09569	0.000276772	0.000588037	0.000102926	0.0003794	0.192525	1.03637	0.307984	0.945324	0.873037	0.422186	FALSE	FALSE	FALSE	FALSE	TRUE	TRUE	FALSE	FALSE	FALSE
ENSG00000026297	ENST00000476238	RNASET2	protein_coding	771	FALSE	-0.638094	-3.52026	0.00134776	0.00267847	0.000461501	0.00184752	-0.610178	-3.61894	0.00103226	0.00195593	0.000342353	0.00141502	-0.0279161	-0.124527	0.901696	0.992013	0.916156	1	FALSE	TRUE	TRUE	FALSE	TRUE	TRUE	FALSE	FALSE	FALSE
ENSG00000026297	ENST00000366855	RNASET2	protein_coding	657	FALSE	-0.24729	-1.70224	0.0986433	0.131644	0.0226822	NA	-0.22715	-1.66383	0.106149	0.137237	0.0240211	NA	-0.0201407	-0.111575	0.911874	0.992496	0.916602	NA	FALSE	FALSE	FALSE	FALSE	FALSE	FALSE	FALSE	FALSE	FALSE
ENSG00000131504	ENST00000448451	DIAPH1	protein_coding	225	FALSE	-0.544851	-6.82346	1.14701e-07	5.98794e-07	1.03172e-07	1.57233e-07	-0.267367	-3.6409	0.000970195	0.00184934	0.000323696	0.00132995	-0.277484	-2.82437	0.00817107	0.945324	0.873037	0.0112009	FALSE	TRUE	TRUE	FALSE	FALSE	FALSE	FALSE	FALSE	FALSE
ENSG00000131504	ENST00000389054	DIAPH1	protein_coding	3819	TRUE	-0.364484	-4.6068	6.48034e-05	0.000171856	2.96108e-05	8.88327e-05	-0.26928	-3.67912	0.0008743	0.00168124	0.000294273	0.00119849	-0.0952042	-0.975395	0.336842	0.946857	0.874453	0.461744	FALSE	FALSE	FALSE	FALSE	FALSE	FALSE	FALSE	FALSE	FALSE
ENSG00000131504	ENST00000389057	DIAPH1	protein_coding	3792	FALSE	-0.664119	-6.90878	9.12461e-08	4.86921e-07	8.38966e-08	1.2508e-07	-0.55797	-6.28588	5.26582e-07	2.07498e-06	3.63191e-07	7.21841e-07	-0.106149	-0.895835	0.377189	0.95537	0.882315	0.517052	FALSE	TRUE	TRUE	FALSE	TRUE	TRUE	FALSE	FALSE	FALSE
ENSG00000131504	ENST00000518047	DIAPH1	protein_coding	3792	FALSE	-1.01274	-0.959798	0.344528	0.401696	0.0692123	0.47228	-1.49499	-3.9353	0.000432922	0.000886079	0.000155094	0.000593451	0.482254	0.457116	0.650751	0.972511	0.898145	0.892052	FALSE	FALSE	FALSE	FALSE	TRUE	TRUE	FALSE	FALSE	FALSE
ENSG00000145979	ENST00000379300	TBC1D7	protein_coding	882	TRUE	1.22843	6.68868	1.69299e-07	8.45237e-07	1.45634e-07	2.32075e-07	1.86832	10.9772	3.00016e-12	5.21651e-11	9.13065e-12	4.11263e-12	-0.639889	-2.82195	0.00822906	0.945324	0.873037	0.0112804	TRUE	FALSE	TRUE	TRUE	FALSE	TRUE	FALSE	TRUE	TRUE
ENSG00000145979	ENST00000356436	TBC1D7	protein_coding	882	FALSE	2.33669	2.87662	0.00717284	0.0122169	0.00210498	0.00983255	1.91663	8.05697	3.9298e-09	2.69773e-08	4.72194e-09	5.38699e-09	0.420056	0.522348	0.605102	0.968771	0.894692	0.829476	TRUE	FALSE	TRUE	TRUE	FALSE	TRUE	FALSE	FALSE	FALSE
ENSG00000145979	ENST00000379307	TBC1D7	protein_coding	801	FALSE	1.72635	7.67922	1.10498e-08	7.74573e-08	1.33459e-08	1.51471e-08	1.64355	8.52544	1.17501e-09	9.44469e-09	1.65314e-09	1.6107e-09	0.0828058	0.308465	0.759777	0.982563	0.907429	1	TRUE	FALSE	TRUE	TRUE	FALSE	TRUE	FALSE	FALSE	FALSE
ENSG00000262664	ENST00000572195	OVCA2	protein_coding	684	TRUE	-0.170697	-2.77891	0.00913805	0.0152366	0.00262526	0.0125265	0.0426791	0.754099	0.45642	0.509682	0.0892115	0.625663	-0.213377	-2.82089	0.00823889	0.945324	0.873037	0.0112939	FALSE	FALSE	FALSE	FALSE	FALSE	FALSE	FALSE	FALSE	FALSE
ENSG00000134955	ENST00000354617	SLC37A2	processed_transcript	NA	FALSE	1.13469	2.1561	0.0388887	0.0568161	0.00978942	0.0533087	3.26337	5.06234	1.76201e-05	4.81364e-05	8.4255e-06	2.41536e-05	-2.12868	-2.8193	0.00828328	0.945324	0.873037	0.0113548	FALSE	FALSE	FALSE	TRUE	FALSE	TRUE	FALSE	TRUE	TRUE
ENSG00000134955	ENST00000403796	SLC37A2	protein_coding	1506	TRUE	1.25806	3.95718	0.000407386	0.000903767	0.000155719	0.000558446	2.02086	6.71221	1.58486e-07	7.11227e-07	1.24489e-07	2.17254e-07	-0.762797	-1.92406	0.0634994	0.945324	0.873037	0.0870452	TRUE	FALSE	TRUE	TRUE	FALSE	TRUE	FALSE	FALSE	FALSE
ENSG00000134955	ENST00000526405	SLC37A2	retained_intron	NA	FALSE	1.43673	5.58638	3.89995e-06	1.38003e-05	2.3778e-06	5.34606e-06	1.94664	8.1003	3.58245e-09	2.49637e-08	4.3695e-09	4.91083e-09	-0.509908	-1.5998	0.119711	0.945324	0.873037	0.1641	TRUE	FALSE	TRUE	TRUE	FALSE	TRUE	FALSE	FALSE	FALSE
ENSG00000196369	ENST00000641863	SRGAP2B	protein_coding	1380	FALSE	-1.68042	-3.97435	0.000388044	0.000864439	0.000148943	0.000531931	-0.432064	-1.88941	0.0681442	0.0915637	0.0160267	0.0934124	-1.24836	-2.81851	0.00829672	0.945324	0.873037	0.0113732	FALSE	TRUE	TRUE	FALSE	FALSE	FALSE	FALSE	TRUE	TRUE
ENSG00000196369	ENST00000612199	SRGAP2B	protein_coding	1377	TRUE	-0.388519	-2.64769	0.0125902	0.0204174	0.00351792	0.0172586	-0.204971	-1.5346	0.134949	0.17088	0.0299098	0.184988	-0.183548	-1.02131	0.314954	0.945324	0.873037	0.43174	FALSE	FALSE	FALSE	FALSE	FALSE	FALSE	FALSE	FALSE	FALSE
ENSG00000196150	ENST00000417550	ZNF250	protein_coding	1668	TRUE	-0.898629	-8.40962	1.55087e-09	1.40263e-08	2.41674e-09	2.12594e-09	-0.537764	-5.80959	2.03287e-06	6.93316e-06	1.21354e-06	2.78666e-06	-0.360864	-2.81641	0.0083309	0.945324	0.873037	0.01142	FALSE	TRUE	TRUE	FALSE	TRUE	TRUE	FALSE	FALSE	FALSE
ENSG00000173064	ENST00000377560	HECTD4	protein_coding	13251	FALSE	0.41879	1.21075	0.235071	0.286364	0.0493405	0.322236	-0.730893	-2.53755	0.0163663	0.024792	0.00433944	0.022435	1.14968	2.81629	0.00834502	0.945324	0.873037	0.0114394	FALSE	FALSE	FALSE	FALSE	TRUE	TRUE	TRUE	FALSE	TRUE
ENSG00000173064	ENST00000550722	HECTD4	protein_coding	12855	FALSE	-0.885772	-4.40026	0.000117208	0.000293674	5.06001e-05	0.000160669	-0.407242	-2.26085	0.0308783	0.0444434	0.00777909	0.0423281	-0.47853	-1.95552	0.0595178	0.945324	0.873037	0.0815872	FALSE	TRUE	TRUE	FALSE	FALSE	FALSE	FALSE	FALSE	FALSE
ENSG00000170296	ENST00000302386	GABARAP	protein_coding	354	TRUE	0.272125	1.99065	0.0553301	0.0781521	0.0134656	0.0758466	0.746292	5.90284	1.5731e-06	5.51274e-06	9.64916e-07	2.15641e-06	-0.474167	-2.81196	0.00843491	0.945324	0.873037	0.0115626	FALSE	FALSE	FALSE	TRUE	FALSE	TRUE	FALSE	FALSE	FALSE
ENSG00000170296	ENST00000577035	GABARAP	protein_coding	84	FALSE	0.972218	7.5344	1.63578e-08	1.09052e-07	1.87897e-08	2.24234e-08	1.16109	9.72644	5.71996e-11	6.81995e-10	1.19372e-10	7.84094e-11	-0.188874	-1.18646	0.244386	0.945324	0.873037	0.335005	TRUE	FALSE	TRUE	TRUE	FALSE	TRUE	FALSE	FALSE	FALSE
ENSG00000170296	ENST00000570856	GABARAP	nonsense_mediated_decay	111	FALSE	1.31676	6.3502	4.39771e-07	1.97315e-06	3.39974e-07	6.0284e-07	1.56636	8.13627	3.25717e-09	2.30171e-08	4.02877e-09	4.46494e-09	-0.249604	-0.974151	0.337466	0.946857	0.874453	0.462599	TRUE	FALSE	TRUE	TRUE	FALSE	TRUE	FALSE	FALSE	FALSE
ENSG00000170296	ENST00000573928	GABARAP	protein_coding	297	FALSE	1.08799	7.57932	1.44798e-08	9.8016e-08	1.68882e-08	1.98489e-08	1.2455	9.37893	1.34514e-10	1.44667e-09	2.53216e-10	1.84393e-10	-0.157512	-0.889437	0.380567	0.95537	0.882315	0.521683	TRUE	FALSE	TRUE	TRUE	FALSE	TRUE	FALSE	FALSE	FALSE
ENSG00000170296	ENST00000571253	GABARAP	protein_coding	84	FALSE	1.35197	9.32146	1.50692e-10	1.88645e-09	3.25036e-10	2.06569e-10	1.4626	10.364	1.19829e-11	1.75243e-10	3.06735e-11	1.64262e-11	-0.110635	-0.603879	0.550272	0.965027	0.891233	0.754315	TRUE	FALSE	TRUE	TRUE	FALSE	TRUE	FALSE	FALSE	FALSE
ENSG00000132581	ENST00000592250	SDF2	processed_transcript	NA	FALSE	0.0626166	0.560804	0.578924	0.631251	0.108765	0.793591	0.450815	4.33951	0.000138774	0.000313714	5.49105e-05	0.000190232	-0.388199	-2.81089	0.00844931	0.945324	0.873037	0.0115823	FALSE	FALSE	FALSE	FALSE	FALSE	FALSE	FALSE	FALSE	FALSE
ENSG00000132581	ENST00000247020	SDF2	protein_coding	636	TRUE	0.210619	2.40104	0.0224732	0.0345562	0.00595403	0.0308064	0.284822	3.54268	0.0012664	0.00235358	0.000411957	0.00173599	-0.074203	-0.688563	0.496171	0.962597	0.88899	0.680153	FALSE	FALSE	FALSE	FALSE	FALSE	FALSE	FALSE	FALSE	FALSE
ENSG00000241106	ENST00000438763	HLA-DOB	protein_coding	822	TRUE	0.66416	3.50667	0.00139792	0.00276928	0.000477148	0.00191628	-0.00719907	-0.0391332	0.969033	0.974743	0.170613	1	0.671359	2.80857	0.0085059	0.945324	0.873037	0.0116599	TRUE	FALSE	TRUE	FALSE	FALSE	FALSE	TRUE	FALSE	TRUE
ENSG00000166333	ENST00000528995	ILK	protein_coding	1176	FALSE	0.151889	0.653157	0.518421	0.573993	0.098899	0.710653	-0.58357	-3.43556	0.00168722	0.00305378	0.000534514	0.00231285	0.735459	2.80646	0.00853918	0.945324	0.873037	0.0117055	FALSE	FALSE	FALSE	FALSE	TRUE	TRUE	TRUE	FALSE	TRUE
ENSG00000166333	ENST00000530016	ILK	retained_intron	NA	FALSE	-0.286566	-2.50176	0.0177918	0.0279748	0.00482006	0.0243891	-0.349691	-3.49702	0.00143225	0.0026317	0.000460637	0.00196333	0.0631246	0.458118	0.650033	0.972511	0.898145	0.891068	FALSE	FALSE	FALSE	FALSE	FALSE	FALSE	FALSE	FALSE	FALSE
ENSG00000166333	ENST00000526711	ILK	nonsense_mediated_decay	123	FALSE	-0.411459	-3.05933	0.00452679	0.00809496	0.00139476	0.00620534	-0.349424	-2.82115	0.00824542	0.0132133	0.00231277	0.0113028	-0.0620349	-0.374646	0.710455	0.980168	0.905216	0.973894	FALSE	FALSE	FALSE	FALSE	FALSE	FALSE	FALSE	FALSE	FALSE
ENSG00000166333	ENST00000537806	ILK	protein_coding	1452	FALSE	-0.158654	-0.733416	0.468774	0.52622	0.0906677	NA	0.059678	0.303942	0.763188	0.796805	0.139468	NA	-0.218332	-0.825108	0.415568	0.95537	0.882315	NA	FALSE	FALSE	FALSE	FALSE	FALSE	FALSE	FALSE	FALSE	FALSE
ENSG00000166333	ENST00000299421	ILK	protein_coding	1359	TRUE	-0.116289	-0.633073	0.531294	0.586262	0.101013	NA	0.356401	2.0921	0.0446488	0.0622589	0.0108974	NA	-0.47269	-2.08353	0.0454746	0.945324	0.873037	NA	FALSE	FALSE	FALSE	FALSE	FALSE	FALSE	FALSE	FALSE	FALSE
ENSG00000166333	ENST00000396751	ILK	protein_coding	1359	FALSE	0.11402	0.601785	0.55166	0.605841	0.104386	NA	0.0394523	0.264923	0.792809	0.822917	0.144038	NA	0.0745677	0.340733	0.735585	0.982563	0.907429	NA	FALSE	FALSE	FALSE	FALSE	FALSE	FALSE	FALSE	FALSE	FALSE
ENSG00000166333	ENST00000420936	ILK	protein_coding	1359	FALSE	-0.0220469	-0.108179	0.914546	0.927697	0.159842	NA	0.021235	0.112208	0.911376	0.926117	0.162102	NA	-0.0432818	-0.171854	0.864661	0.9904	0.914666	NA	FALSE	FALSE	FALSE	FALSE	FALSE	FALSE	FALSE	FALSE	FALSE
ENSG00000179598	ENST00000321560	PLD6	protein_coding	759	TRUE	1.58753	9.03474	3.18698e-10	3.59691e-09	6.19747e-10	4.36872e-10	0.984771	6.18702	6.99016e-07	2.67177e-06	4.6765e-07	9.58213e-07	0.60276	2.80684	0.00854222	0.945324	0.873037	0.0117097	TRUE	FALSE	TRUE	TRUE	FALSE	TRUE	TRUE	FALSE	TRUE
ENSG00000116560	ENST00000466213	SFPQ	processed_transcript	NA	FALSE	0.19297	0.709782	0.483105	0.540017	0.093045	0.662241	-0.738948	-3.004	0.00521266	0.00865898	0.00151561	0.00714554	0.931919	2.80615	0.00855673	0.945324	0.873037	0.0117296	FALSE	FALSE	FALSE	FALSE	TRUE	TRUE	TRUE	FALSE	TRUE
ENSG00000116560	ENST00000485365	SFPQ	processed_transcript	NA	FALSE	0.502305	2.82131	0.00823358	0.0138579	0.00238772	0.0112866	0.196409	1.26587	0.214898	0.260388	0.0455767	0.294582	0.305896	1.42932	0.162816	0.945324	0.873037	0.223188	TRUE	FALSE	TRUE	FALSE	FALSE	FALSE	FALSE	FALSE	FALSE
ENSG00000116560	ENST00000468598	SFPQ	processed_transcript	NA	FALSE	0.173687	1.72888	0.0937019	0.125733	0.0216638	NA	-0.0738845	-0.794497	0.4329	0.486275	0.0851145	NA	0.247572	1.99699	0.0546003	0.945324	0.873037	NA	FALSE	FALSE	FALSE	FALSE	FALSE	FALSE	FALSE	FALSE	FALSE
ENSG00000116560	ENST00000357214	SFPQ	protein_coding	2124	TRUE	-0.154031	-1.50781	0.141651	0.181819	0.0313275	NA	-0.172525	-1.82028	0.0783107	0.103838	0.0181752	NA	0.0184945	0.146557	0.884423	0.9904	0.914666	NA	FALSE	FALSE	FALSE	FALSE	FALSE	FALSE	FALSE	FALSE	FALSE
ENSG00000116560	ENST00000460428	SFPQ	nonsense_mediated_decay	265	FALSE	-0.083598	-0.679844	0.501611	0.557977	0.0961395	NA	-0.177213	-1.6048	0.118603	0.152003	0.0266057	NA	0.0936146	0.625289	0.536323	0.965027	0.891233	NA	FALSE	FALSE	FALSE	FALSE	FALSE	FALSE	FALSE	FALSE	FALSE
ENSG00000176248	ENST00000618649	ANAPC2	retained_intron	NA	FALSE	0.171	1.73565	0.0924532	0.124206	0.0214007	0.126735	-0.161509	-1.86804	0.0711333	0.0951417	0.016653	0.0975097	0.332509	2.79947	0.00868684	0.945324	0.873037	0.0119079	FALSE	FALSE	FALSE	FALSE	FALSE	FALSE	FALSE	FALSE	FALSE
ENSG00000176248	ENST00000487917	ANAPC2	retained_intron	NA	FALSE	0.31731	3.15009	0.00357845	0.0065234	0.00112398	0.00490536	0.181874	1.96808	0.0579694	0.0789803	0.0138242	0.0794647	0.135436	1.09397	0.282314	0.945324	0.873037	0.386998	FALSE	FALSE	FALSE	FALSE	FALSE	FALSE	FALSE	FALSE	FALSE
ENSG00000176248	ENST00000323927	ANAPC2	protein_coding	2469	TRUE	-0.00968794	-0.161725	0.872561	0.892952	0.153856	NA	-0.062175	-1.12832	0.267749	0.317057	0.0554957	NA	0.0524871	0.712045	0.481706	0.958791	0.885474	NA	FALSE	FALSE	FALSE	FALSE	FALSE	FALSE	FALSE	FALSE	FALSE
ENSG00000123411	ENST00000431367	IKZF4	protein_coding	1758	FALSE	1.53064	6.22973	6.19058e-07	2.67566e-06	4.61016e-07	8.48606e-07	0.686702	3.05038	0.00463161	0.0077655	0.00135922	0.00634903	0.84394	2.79632	0.00876689	0.945324	0.873037	0.0120177	TRUE	FALSE	TRUE	TRUE	FALSE	TRUE	TRUE	FALSE	TRUE
ENSG00000015479	ENST00000505625	MATR3	retained_intron	NA	FALSE	0.408939	2.07429	0.0463668	0.0666681	0.0114869	0.0635597	-0.236607	-1.4703	0.151466	0.189826	0.0332259	0.20763	0.645546	2.79581	0.00877119	0.945324	0.873037	0.0120236	FALSE	FALSE	FALSE	FALSE	FALSE	FALSE	FALSE	FALSE	FALSE
ENSG00000015479	ENST00000503811	MATR3	protein_coding	1680	FALSE	-1.20199	-3.82002	0.000595521	0.00127643	0.000219928	0.000816342	-0.670275	-2.72597	0.0104164	0.0163651	0.00286445	0.0142789	-0.531714	-1.46602	0.152638	0.945324	0.873037	0.209236	FALSE	TRUE	TRUE	FALSE	TRUE	TRUE	FALSE	FALSE	FALSE
ENSG00000015479	ENST00000510056	MATR3	protein_coding	2385	FALSE	-2.67023	-12.884	4.85945e-14	1.78609e-12	3.07744e-13	6.66135e-14	-2.34266	-12.8049	5.71733e-14	1.66297e-12	2.91075e-13	7.83733e-14	-0.327568	-1.30776	0.200498	0.945324	0.873037	0.274843	FALSE	TRUE	TRUE	FALSE	TRUE	TRUE	FALSE	FALSE	FALSE
ENSG00000015479	ENST00000618441	MATR3	protein_coding	2544	FALSE	1.09024	3.62954	0.00100297	0.00205014	0.000353239	0.00137487	1.40923	5.07157	1.71584e-05	4.69787e-05	8.22286e-06	2.35208e-05	-0.318989	-0.860827	0.395893	0.95537	0.882315	0.542691	TRUE	FALSE	TRUE	TRUE	FALSE	TRUE	FALSE	FALSE	FALSE
ENSG00000015479	ENST00000502422	MATR3	retained_intron	NA	FALSE	-0.740871	-5.77979	2.23809e-06	8.40309e-06	1.44785e-06	3.06798e-06	-0.776249	-6.59901	2.17805e-07	9.46596e-07	1.65686e-07	2.98568e-07	0.0353786	0.224535	0.823803	0.990079	0.91437	1	FALSE	TRUE	TRUE	FALSE	TRUE	TRUE	FALSE	FALSE	FALSE
ENSG00000015479	ENST00000502499	MATR3	protein_coding	1530	FALSE	0.177125	2.90634	0.00665888	0.0114396	0.00197105	0.00912801	0.184327	3.26869	0.0026249	0.00458807	0.000803067	0.00359822	-0.00720195	-0.09578	0.924305	0.992793	0.916876	1	FALSE	FALSE	FALSE	FALSE	FALSE	FALSE	FALSE	FALSE	FALSE
ENSG00000015479	ENST00000504643	MATR3	retained_intron	NA	FALSE	0.224264	2.14607	0.0397268	0.0579328	0.00998183	NA	-0.0562184	-0.591807	0.55823	0.609364	0.106659	NA	0.280483	2.19277	0.0358776	0.945324	0.873037	NA	FALSE	FALSE	FALSE	FALSE	FALSE	FALSE	FALSE	FALSE	FALSE
ENSG00000015479	ENST00000394805	MATR3	protein_coding	2544	TRUE	0.171792	1.53155	0.135699	0.174992	0.0301511	NA	0.110722	1.0717	0.292068	0.342736	0.0599904	NA	0.0610704	0.442197	0.661393	0.972652	0.898276	NA	FALSE	FALSE	FALSE	FALSE	FALSE	FALSE	FALSE	FALSE	FALSE
ENSG00000126214	ENST00000557450	KLC1	protein_coding	1695	FALSE	-0.530037	-5.68312	2.93354e-06	1.07118e-05	1.84564e-06	4.0213e-06	-0.210539	-2.47321	0.019018	0.0284269	0.00497566	0.02607	-0.319499	-2.79362	0.00881719	0.945324	0.873037	0.0120866	FALSE	TRUE	TRUE	FALSE	FALSE	FALSE	FALSE	FALSE	FALSE
ENSG00000126214	ENST00000555467	KLC1	retained_intron	NA	FALSE	-0.395338	-3.23946	0.00283397	0.00527063	0.000908129	0.00388481	-0.1327	-1.27868	0.210401	0.255492	0.0447198	0.288418	-0.262638	-1.80839	0.0801538	0.945324	0.873037	0.109875	FALSE	FALSE	FALSE	FALSE	FALSE	FALSE	FALSE	FALSE	FALSE
ENSG00000126214	ENST00000348520	KLC1	protein_coding	1722	TRUE	-0.523874	-5.75112	2.4042e-06	8.97101e-06	1.54571e-06	3.29569e-06	-0.519528	-6.5766	2.28633e-07	9.90181e-07	1.73315e-07	3.1341e-07	-0.00434589	-0.0397701	0.968529	0.996828	0.920603	1	FALSE	TRUE	TRUE	FALSE	TRUE	TRUE	FALSE	FALSE	FALSE
ENSG00000126214	ENST00000389744	KLC1	protein_coding	1683	FALSE	0.192253	1.64347	0.110303	0.145661	0.0250974	NA	0.00783726	0.0735673	0.941823	0.951394	0.166526	NA	0.184416	1.28689	0.207576	0.945324	0.873037	NA	FALSE	FALSE	FALSE	FALSE	FALSE	FALSE	FALSE	FALSE	FALSE
ENSG00000126214	ENST00000554280	KLC1	protein_coding	1830	FALSE	-0.391639	-1.41317	0.167494	0.211511	0.0364433	NA	-0.127426	-0.529854	0.59996	0.648575	0.113523	NA	-0.264214	-0.794517	0.43289	0.957509	0.884291	NA	FALSE	FALSE	FALSE	FALSE	FALSE	FALSE	FALSE	FALSE	FALSE
ENSG00000126214	ENST00000556986	KLC1	retained_intron	NA	FALSE	0.12894	1.02988	0.310973	0.366785	0.0631971	NA	-0.0773168	-0.669618	0.50802	0.560344	0.0980792	NA	0.206256	1.33725	0.190795	0.945324	0.873037	NA	FALSE	FALSE	FALSE	FALSE	FALSE	FALSE	FALSE	FALSE	FALSE
ENSG00000126214	ENST00000380038	KLC1	protein_coding	1731	FALSE	0.194515	1.02958	0.311088	0.366902	0.0632172	NA	0.0243393	0.184528	0.854788	0.877088	0.15352	NA	0.170176	0.810385	0.423832	0.95537	0.882315	NA	FALSE	FALSE	FALSE	FALSE	FALSE	FALSE	FALSE	FALSE	FALSE
ENSG00000126214	ENST00000553286	KLC1	protein_coding	1683	FALSE	0.0655987	0.554596	0.583115	0.635145	0.109435	NA	0.0804615	0.766359	0.449207	0.502651	0.0879809	NA	-0.0148629	-0.103726	0.918049	0.992755	0.916841	NA	FALSE	FALSE	FALSE	FALSE	FALSE	FALSE	FALSE	FALSE	FALSE
ENSG00000126214	ENST00000452929	KLC1	protein_coding	1857	FALSE	-0.0321441	-0.153741	0.878803	0.898007	0.154727	NA	-0.164998	-0.84329	0.405478	0.459039	0.0803473	NA	0.132854	0.512366	0.611999	0.968771	0.894692	NA	FALSE	FALSE	FALSE	FALSE	FALSE	FALSE	FALSE	FALSE	FALSE
ENSG00000165424	ENST00000372336	ZCCHC24	protein_coding	726	TRUE	-0.615927	-5.19074	1.20768e-05	3.79473e-05	6.53832e-06	1.65549e-05	-0.220701	-2.17493	0.0373007	0.0528191	0.00924512	0.0511319	-0.395226	-2.79247	0.00883817	0.945324	0.873037	0.0121154	FALSE	TRUE	TRUE	FALSE	FALSE	FALSE	FALSE	FALSE	FALSE
ENSG00000115694	ENST00000403346	STK25	protein_coding	1281	FALSE	-0.592036	-4.12782	0.000252633	0.000587971	0.000101307	0.00034631	-0.112598	-0.910012	0.36978	0.422893	0.0740205	0.506895	-0.479438	-2.79253	0.00884589	0.945324	0.873037	0.012126	FALSE	TRUE	TRUE	FALSE	FALSE	FALSE	FALSE	FALSE	FALSE
ENSG00000115694	ENST00000487962	STK25	retained_intron	NA	FALSE	-0.273416	-2.19805	0.0354814	0.0523118	0.00901333	0.0486381	-0.422042	-3.68021	0.000873742	0.0016803	0.000294109	0.00119773	0.148626	0.970024	0.339486	0.946941	0.87453	0.465369	FALSE	FALSE	FALSE	FALSE	FALSE	FALSE	FALSE	FALSE	FALSE
ENSG00000115694	ENST00000401869	STK25	protein_coding	1281	FALSE	-0.30783	-1.93167	0.0625159	0.0873954	0.0150582	0.085697	-0.484413	-3.20031	0.00314568	0.0054247	0.000949505	0.00431211	0.176582	0.887343	0.381676	0.95537	0.882315	0.523202	FALSE	FALSE	FALSE	FALSE	FALSE	FALSE	FALSE	FALSE	FALSE
ENSG00000115694	ENST00000492127	STK25	retained_intron	NA	FALSE	-0.261415	-1.6659	0.105707	0.140126	0.0241437	0.144904	-0.323017	-2.46595	0.0193388	0.0288679	0.00505286	0.0265097	0.0616017	0.332305	0.741873	0.982563	0.907429	1	FALSE	FALSE	FALSE	FALSE	FALSE	FALSE	FALSE	FALSE	FALSE
ENSG00000136371	ENST00000258874	MTHFS	protein_coding	612	TRUE	-1.07722	-5.34412	7.8299e-06	2.57535e-05	4.43733e-06	1.07333e-05	-0.419757	-2.56728	0.0152553	0.0232496	0.00406947	0.0209121	-0.657468	-2.79155	0.00887055	0.945324	0.873037	0.0121598	FALSE	TRUE	TRUE	FALSE	FALSE	FALSE	FALSE	TRUE	TRUE
ENSG00000136371	ENST00000559722	MTHFS	protein_coding	699	FALSE	0.916675	3.78603	0.00065393	0.00138905	0.000239333	0.000896409	1.33126	6.14431	7.89393e-07	2.9757e-06	5.20847e-07	1.0821e-06	-0.414582	-1.40853	0.16885	0.945324	0.873037	0.231461	TRUE	FALSE	TRUE	TRUE	FALSE	TRUE	FALSE	FALSE	FALSE
ENSG00000136371	ENST00000560919	MTHFS	nonsense_mediated_decay	135	FALSE	-0.527719	-2.13082	0.0410801	0.0597141	0.0102887	NA	0.0906734	0.456576	0.651135	0.695946	0.121814	NA	-0.618392	-2.14615	0.0397386	0.945324	0.873037	NA	FALSE	FALSE	FALSE	FALSE	FALSE	FALSE	FALSE	FALSE	FALSE
ENSG00000105483	ENST00000651546	CARD8	protein_coding	1614	TRUE	5.03867	2.445	0.0203184	0.0315288	0.00543241	0.0278525	-0.619922	-1.41772	0.166171	0.206367	0.0361212	0.227788	5.6586	2.79019	0.00890013	0.945324	0.873037	0.0122003	TRUE	FALSE	TRUE	FALSE	FALSE	FALSE	TRUE	FALSE	TRUE
ENSG00000105483	ENST00000518450	CARD8	nonsense_mediated_decay	211	FALSE	-0.854148	-3.9891	0.00037127	0.000830764	0.000143141	0.000508938	-0.381295	-2.95545	0.00588478	0.0096718	0.00169289	0.00806687	-0.472853	-2.06325	0.0474574	0.945324	0.873037	0.0650547	FALSE	TRUE	TRUE	FALSE	FALSE	FALSE	FALSE	FALSE	FALSE
ENSG00000105483	ENST00000518622	CARD8	nonsense_mediated_decay	249	FALSE	-9.30872	-4.9124	2.70132e-05	7.81089e-05	1.34582e-05	3.70298e-05	-4.93817	-3.58638	0.00112572	0.00211466	0.000370136	0.00154315	-4.37055	-2.05005	0.048819	0.945324	0.873037	0.0669212	FALSE	TRUE	TRUE	FALSE	TRUE	TRUE	FALSE	FALSE	FALSE
ENSG00000105483	ENST00000519332	CARD8	protein_coding	213	FALSE	-0.857827	-4.73526	4.47826e-05	0.000123156	2.12198e-05	6.13881e-05	-0.627935	-5.03092	1.91407e-05	5.18636e-05	9.07788e-06	2.62381e-05	-0.229891	-1.14607	0.260443	0.945324	0.873037	0.357016	FALSE	TRUE	TRUE	FALSE	TRUE	TRUE	FALSE	FALSE	FALSE
ENSG00000105483	ENST00000522051	CARD8	retained_intron	NA	FALSE	-0.961147	-6.72401	1.53328e-07	7.74696e-07	1.3348e-07	2.10183e-07	-0.797748	-6.07518	9.61331e-07	3.54999e-06	6.21369e-07	1.3178e-06	-0.163398	-0.929518	0.359749	0.951691	0.878917	0.493145	FALSE	TRUE	TRUE	FALSE	TRUE	TRUE	FALSE	FALSE	FALSE
ENSG00000105483	ENST00000520153	CARD8	protein_coding	1464	FALSE	-2.34624	-2.30429	0.0280169	0.0421991	0.0072709	0.0384056	-3.11909	-6.44887	3.32626e-07	1.37727e-06	2.41068e-07	4.55964e-07	0.772851	0.739258	0.46527	0.958791	0.885474	0.637793	FALSE	TRUE	TRUE	FALSE	TRUE	TRUE	FALSE	FALSE	FALSE
ENSG00000105483	ENST00000520753	CARD8	protein_coding	1179	FALSE	-1.59628	-1.5208	0.138369	0.178073	0.030682	0.189677	-1.24042	-3.59279	0.00110808	0.00208517	0.000364975	0.00151896	-0.355858	-0.340828	0.735515	0.982563	0.907429	1	FALSE	FALSE	FALSE	FALSE	TRUE	TRUE	FALSE	FALSE	FALSE
ENSG00000105483	ENST00000377461	CARD8	retained_intron	NA	FALSE	-0.116535	-0.914591	0.367413	0.425055	0.073237	NA	-0.0365774	-0.319319	0.751611	0.78702	0.137755	NA	-0.0799576	-0.515168	0.610062	0.968771	0.894692	NA	FALSE	FALSE	FALSE	FALSE	FALSE	FALSE	FALSE	FALSE	FALSE
ENSG00000105483	ENST00000518979	CARD8	nonsense_mediated_decay	249	FALSE	0.212354	0.646361	0.522767	0.578153	0.0996158	NA	0.301279	1.48997	0.146262	0.183871	0.0321837	NA	-0.0889248	-0.251669	0.802945	0.987599	0.912079	NA	FALSE	FALSE	FALSE	FALSE	FALSE	FALSE	FALSE	FALSE	FALSE
ENSG00000105483	ENST00000520007	CARD8	protein_coding	213	FALSE	-0.104503	-0.312173	0.756983	0.79388	0.136786	NA	-0.152157	-0.615872	0.542441	0.594	0.10397	NA	0.0476539	0.125906	0.900614	0.991766	0.915928	NA	FALSE	FALSE	FALSE	FALSE	FALSE	FALSE	FALSE	FALSE	FALSE
ENSG00000105483	ENST00000519940	CARD8	protein_coding	1614	FALSE	0.0363655	0.128189	0.89882	0.91458	0.157582	NA	0.0975171	0.659143	0.514624	0.566965	0.099238	NA	-0.0611517	-0.207063	0.837302	0.9904	0.914666	NA	FALSE	FALSE	FALSE	FALSE	FALSE	FALSE	FALSE	FALSE	FALSE
ENSG00000105483	ENST00000447740	CARD8	protein_coding	1464	FALSE	-0.0203035	-0.0451536	0.964272	0.970327	0.167187	NA	0.225842	0.928336	0.360352	0.413125	0.0723108	NA	-0.246145	-0.52254	0.604981	0.968771	0.894692	NA	FALSE	FALSE	FALSE	FALSE	FALSE	FALSE	FALSE	FALSE	FALSE
ENSG00000136052	ENST00000258538	SLC41A2	protein_coding	1722	TRUE	4.02308	12.0605	2.61666e-13	7.68685e-12	1.32444e-12	3.58693e-13	2.97711	12.3042	1.55427e-13	3.92669e-12	6.87304e-13	2.1306e-13	1.04597	2.78862	0.00892237	0.945324	0.873037	0.0122308	TRUE	FALSE	TRUE	TRUE	FALSE	TRUE	TRUE	FALSE	TRUE
ENSG00000233306	ENST00000426402	TRGV2	TR_V_gene	354	TRUE	-1.21485	-7.50998	1.71447e-08	1.13687e-07	1.95882e-08	2.3502e-08	-0.70137	-5.75126	2.40324e-06	8.04836e-06	1.40873e-06	3.29436e-06	-0.513478	-2.788	0.00893605	0.945324	0.873037	0.0122496	FALSE	TRUE	TRUE	FALSE	TRUE	TRUE	FALSE	TRUE	TRUE
ENSG00000072310	ENST00000261646	SREBF1	protein_coding	3444	TRUE	1.0429	14.1003	4.10374e-15	2.19736e-13	3.78606e-14	5.62542e-15	1.29961	18.6183	1.68212e-18	2.3731e-16	4.15372e-17	2.30586e-18	-0.256712	-2.78776	0.00894131	0.945324	0.873037	0.0122568	TRUE	FALSE	TRUE	TRUE	FALSE	TRUE	FALSE	FALSE	FALSE
ENSG00000072310	ENST00000395751	SREBF1	retained_intron	NA	FALSE	1.02651	9.10487	2.63694e-10	3.06494e-09	5.28089e-10	3.61473e-10	0.80123	7.32904	2.84169e-08	1.53626e-07	2.68898e-08	3.8954e-08	0.225276	1.58448	0.123144	0.945324	0.873037	0.168807	TRUE	FALSE	TRUE	TRUE	FALSE	TRUE	FALSE	FALSE	FALSE
ENSG00000072310	ENST00000395756	SREBF1	nonsense_mediated_decay	340	FALSE	1.27146	11.8961	3.82187e-13	1.0694e-11	1.84257e-12	5.23903e-13	1.41781	13.3165	1.97443e-14	6.43396e-13	1.12616e-13	2.70655e-14	-0.146346	-1.07155	0.292119	0.945324	0.873037	0.400438	TRUE	FALSE	TRUE	TRUE	FALSE	TRUE	FALSE	FALSE	FALSE
ENSG00000072310	ENST00000355815	SREBF1	protein_coding	3534	FALSE	1.4206	7.63702	1.23848e-08	8.55928e-08	1.47476e-08	1.69771e-08	1.50656	8.43127	1.50113e-09	1.17069e-08	2.04911e-09	2.05775e-09	-0.0859569	-0.368079	0.715297	0.980919	0.90591	0.980531	TRUE	FALSE	TRUE	TRUE	FALSE	TRUE	FALSE	FALSE	FALSE
ENSG00000204287	ENST00000374982	HLA-DRA	protein_coding	690	FALSE	2.47045	11.0118	2.77286e-12	5.84335e-11	1.00681e-11	3.80105e-12	3.28503	14.148	3.95677e-15	1.59626e-13	2.79399e-14	5.42395e-15	-0.814579	-2.78671	0.0089767	0.945324	0.873037	0.0123053	TRUE	FALSE	TRUE	TRUE	FALSE	TRUE	FALSE	TRUE	TRUE
ENSG00000204287	ENST00000395388	HLA-DRA	protein_coding	765	TRUE	2.33339	10.3585	1.2574e-11	2.20539e-10	3.79989e-11	1.72365e-11	2.74116	13.2322	2.39423e-14	7.56139e-13	1.3235e-13	3.28202e-14	-0.407771	-1.47126	0.151224	0.945324	0.873037	0.207299	TRUE	FALSE	TRUE	TRUE	FALSE	TRUE	FALSE	FALSE	FALSE
ENSG00000110422	ENST00000303296	HIPK3	protein_coding	3648	TRUE	-0.24658	-1.94934	0.0602829	0.0844944	0.0145584	0.0826361	0.186994	1.6076	0.117986	0.151312	0.0264848	0.161736	-0.433574	-2.78592	0.00899429	0.945324	0.873037	0.0123294	FALSE	FALSE	FALSE	FALSE	FALSE	FALSE	FALSE	FALSE	FALSE
ENSG00000110422	ENST00000456517	HIPK3	protein_coding	3585	FALSE	1.35211	3.24858	0.00277319	0.00516657	0.000890199	0.0038015	1.6418	4.22747	0.000191105	0.000419495	7.34258e-05	0.000261968	-0.289691	-0.561977	0.578143	0.966012	0.892143	0.79252	TRUE	FALSE	TRUE	TRUE	FALSE	TRUE	FALSE	FALSE	FALSE
ENSG00000110422	ENST00000379016	HIPK3	protein_coding	3585	FALSE	0.363069	1.78029	0.0847582	0.114837	0.0197864	0.116187	0.47207	3.0543	0.00458542	0.00769353	0.00134663	0.00628571	-0.109002	-0.468618	0.642597	0.971232	0.896964	0.880874	FALSE	FALSE	FALSE	FALSE	FALSE	FALSE	FALSE	FALSE	FALSE
ENSG00000100139	ENST00000215957	MICALL1	protein_coding	2592	TRUE	0.833232	8.4995	1.23984e-09	1.15594e-08	1.99169e-09	1.69958e-09	0.496158	5.44521	5.82337e-06	1.77443e-05	3.10584e-06	7.9827e-06	0.337073	2.78115	0.00909361	0.945324	0.873037	0.0124656	TRUE	FALSE	TRUE	FALSE	FALSE	FALSE	FALSE	FALSE	FALSE
ENSG00000065911	ENST00000409804	MTHFD2	protein_coding	669	FALSE	-0.0420005	-0.259307	0.7971	0.828393	0.142732	1	0.512861	3.4269	0.00173082	0.00312571	0.000547105	0.00237261	-0.554861	-2.77833	0.00916362	0.945324	0.873037	0.0125615	FALSE	FALSE	FALSE	TRUE	FALSE	TRUE	FALSE	TRUE	TRUE
ENSG00000065911	ENST00000677170	MTHFD2	protein_coding	747	FALSE	0.16521	0.948348	0.350216	0.407642	0.0702368	0.480077	0.550896	2.74069	0.0100395	0.0158353	0.00277171	0.0137622	-0.385686	-1.59989	0.119667	0.945324	0.873037	0.16404	FALSE	FALSE	FALSE	TRUE	FALSE	TRUE	FALSE	FALSE	FALSE
ENSG00000065911	ENST00000678623	MTHFD2	protein_coding	747	FALSE	0.490882	1.2859	0.20793	0.256591	0.0442106	0.285031	0.798534	3.17801	0.00333351	0.0057243	0.00100195	0.00456959	-0.307651	-0.737016	0.466613	0.958791	0.885474	0.639635	FALSE	FALSE	FALSE	TRUE	FALSE	TRUE	FALSE	FALSE	FALSE
ENSG00000065911	ENST00000470592	MTHFD2	nonsense_mediated_decay	114	FALSE	-0.974589	-3.88104	0.000503185	0.00109424	0.000188538	0.000689768	-1.05317	-4.42466	0.000109364	0.000251966	4.41026e-05	0.000149916	0.0785764	0.250821	0.803595	0.987599	0.912079	1	FALSE	TRUE	TRUE	FALSE	TRUE	TRUE	FALSE	FALSE	FALSE
ENSG00000065911	ENST00000678684	MTHFD2	protein_coding	747	FALSE	0.523583	1.56539	0.127569	0.165767	0.0285616	NA	0.107957	0.353354	0.726197	0.763701	0.133673	NA	0.415627	1.01301	0.318839	0.945324	0.873037	NA	FALSE	FALSE	FALSE	FALSE	FALSE	FALSE	FALSE	FALSE	FALSE
ENSG00000065911	ENST00000679055	MTHFD2	protein_coding	747	FALSE	-0.486488	-1.42913	0.162891	0.206251	0.0355371	NA	-0.569149	-1.5416	0.133243	0.1689	0.0295632	NA	0.0826609	0.181759	0.856946	0.9904	0.914666	NA	FALSE	FALSE	FALSE	FALSE	FALSE	FALSE	FALSE	FALSE	FALSE
ENSG00000065911	ENST00000394053	MTHFD2	protein_coding	1053	TRUE	0.193795	1.2647	0.215334	0.264688	0.0456057	NA	0.20624	1.44711	0.15783	0.196911	0.034466	NA	-0.0124451	-0.0656728	0.948057	0.994577	0.918524	NA	FALSE	FALSE	FALSE	FALSE	FALSE	FALSE	FALSE	FALSE	FALSE
ENSG00000150753	ENST00000503026	CCT5	protein_coding	1563	FALSE	-0.0685708	-0.747676	0.460239	0.518046	0.0892594	0.630897	0.245947	2.89422	0.00686896	0.0111563	0.00195272	0.009416	-0.314518	-2.77782	0.00916831	0.945324	0.873037	0.0125679	FALSE	FALSE	FALSE	FALSE	FALSE	FALSE	FALSE	FALSE	FALSE
ENSG00000150753	ENST00000280326	CCT5	protein_coding	1626	TRUE	-0.323905	-2.3417	0.0257259	0.0390869	0.00673468	NA	-0.118715	-1.00959	0.320427	0.371976	0.0651083	NA	-0.20519	-1.24668	0.221754	0.945324	0.873037	NA	FALSE	FALSE	FALSE	FALSE	FALSE	FALSE	FALSE	FALSE	FALSE
ENSG00000150753	ENST00000515390	CCT5	protein_coding	1461	FALSE	0.151188	1.10581	0.277254	0.331596	0.057134	NA	-0.0407883	-0.32786	0.745205	0.781285	0.136751	NA	0.191976	1.14663	0.260242	0.945324	0.873037	NA	FALSE	FALSE	FALSE	FALSE	FALSE	FALSE	FALSE	FALSE	FALSE
ENSG00000164081	ENST00000341333	TEX264	protein_coding	942	TRUE	-0.842766	-9.61869	7.21667e-11	9.96628e-10	1.71719e-10	9.89263e-11	-0.544565	-6.79481	1.2381e-07	5.70388e-07	9.98372e-08	1.69719e-07	-0.298201	-2.77283	0.00927576	0.945324	0.873037	0.0127152	FALSE	TRUE	TRUE	FALSE	TRUE	TRUE	FALSE	FALSE	FALSE
ENSG00000100226	ENST00000418601	GTPBP1	nonsense_mediated_decay	213	FALSE	0.373126	3.43316	0.00169778	0.00330848	0.000570052	0.00232732	0.00851282	0.0881245	0.930339	0.941467	0.164789	1	0.364613	2.76774	0.0093925	0.945324	0.873037	0.0128753	FALSE	FALSE	FALSE	FALSE	FALSE	FALSE	FALSE	FALSE	FALSE
ENSG00000100226	ENST00000462332	GTPBP1	retained_intron	NA	FALSE	0.910892	6.43056	3.47104e-07	1.59504e-06	2.74825e-07	4.75811e-07	0.569341	4.45322	0.000100471	0.000233235	4.0824e-05	0.000137726	0.341551	1.97608	0.0570164	0.945324	0.873037	0.0781583	TRUE	FALSE	TRUE	TRUE	FALSE	TRUE	FALSE	FALSE	FALSE
ENSG00000100226	ENST00000216044	GTPBP1	protein_coding	2010	TRUE	0.357501	4.44956	0.000101486	0.000258068	4.44651e-05	0.000139117	0.336316	4.52577	8.16774e-05	0.000193205	3.38173e-05	0.000111964	0.0211851	0.213753	0.832126	0.9904	0.914666	1	FALSE	FALSE	FALSE	FALSE	FALSE	FALSE	FALSE	FALSE	FALSE
ENSG00000239857	ENST00000407192	GET4	protein_coding	825	FALSE	0.275782	1.70322	0.0984284	0.131402	0.0226405	0.134926	-0.25248	-1.87518	0.0701154	0.0939177	0.0164388	0.0961144	0.528262	2.76587	0.00943565	0.945324	0.873037	0.0129344	FALSE	FALSE	FALSE	FALSE	FALSE	FALSE	FALSE	FALSE	FALSE
ENSG00000239857	ENST00000265857	GET4	protein_coding	984	TRUE	0.60987	8.19831	2.70174e-09	2.25961e-08	3.8933e-09	3.70356e-09	0.630238	9.16511	2.23008e-10	2.23863e-09	3.91835e-10	3.057e-10	-0.0203689	-0.222027	0.825734	0.990323	0.914595	1	TRUE	FALSE	TRUE	TRUE	FALSE	TRUE	FALSE	FALSE	FALSE
ENSG00000196510	ENST00000455511	ANAPC7	protein_coding	1698	TRUE	-0.816309	-7.82426	7.38222e-09	5.46076e-08	9.40888e-09	1.01196e-08	-0.464894	-4.95577	2.38318e-05	6.3265e-05	1.10735e-05	3.26687e-05	-0.351415	-2.76501	0.00946054	0.945324	0.873037	0.0129685	FALSE	TRUE	TRUE	FALSE	FALSE	FALSE	FALSE	FALSE	FALSE
ENSG00000196510	ENST00000450008	ANAPC7	protein_coding	1512	FALSE	-0.205936	-0.865292	0.393467	0.451472	0.0777887	NA	-0.464915	-1.70392	0.0983131	0.127892	0.0223855	NA	0.258979	0.789314	0.435871	0.957583	0.884359	NA	FALSE	FALSE	FALSE	FALSE	FALSE	FALSE	FALSE	FALSE	FALSE
ENSG00000236304	ENST00000447519	AP001189.1	lncRNA	NA	TRUE	1.10531	4.94735	2.45247e-05	7.15811e-05	1.23334e-05	3.36186e-05	0.347514	1.70145	0.098794	0.128454	0.0224838	0.135427	0.757799	2.76409	0.0094896	0.945324	0.873037	0.0130084	TRUE	FALSE	TRUE	FALSE	FALSE	FALSE	TRUE	FALSE	TRUE
ENSG00000114853	ENST00000232974	ZBTB47	protein_coding	2244	TRUE	-1.12395	-4.01196	0.000348326	0.000784833	0.000135227	0.000477486	-0.293864	-1.70557	0.0979856	0.127516	0.0223195	0.134319	-0.830082	-2.75549	0.00967897	0.945324	0.873037	0.013268	FALSE	TRUE	TRUE	FALSE	FALSE	FALSE	FALSE	TRUE	TRUE
ENSG00000136244	ENST00000258743	IL6	protein_coding	639	TRUE	9.84434	14.0963	4.13559e-15	2.2044e-13	3.79819e-14	5.66909e-15	7.88991	25.0424	2.76532e-22	2.99453e-19	5.24145e-20	3.79071e-22	1.95443	2.7433	0.00997203	0.945324	0.873037	0.0136697	TRUE	FALSE	TRUE	TRUE	FALSE	TRUE	TRUE	FALSE	TRUE
ENSG00000136244	ENST00000407492	IL6	protein_coding	411	FALSE	8.50007	8.71691	6.98237e-10	7.01241e-09	1.20824e-09	9.57146e-10	7.68463	8.50105	1.22119e-09	9.74633e-09	1.70594e-09	1.67401e-09	0.815442	0.677211	0.503242	0.962901	0.88927	0.689846	TRUE	FALSE	TRUE	TRUE	FALSE	TRUE	FALSE	FALSE	FALSE
ENSG00000136244	ENST00000426291	IL6	protein_coding	458	FALSE	7.8799	8.73468	6.67003e-10	6.75897e-09	1.16457e-09	9.1433e-10	7.44817	9.50033	9.66182e-11	1.0819e-09	1.8937e-10	1.32445e-10	0.431723	0.398575	0.69291	0.976888	0.902187	0.949843	TRUE	FALSE	TRUE	TRUE	FALSE	TRUE	FALSE	FALSE	FALSE
ENSG00000136244	ENST00000485300	IL6	retained_intron	NA	FALSE	8.09695	10.049	2.5368e-11	4.09363e-10	7.05332e-11	3.47745e-11	7.80137	10.6783	5.74238e-12	9.20344e-11	1.61091e-11	7.87168e-12	0.295582	0.300037	0.766131	0.983509	0.908302	1	TRUE	FALSE	TRUE	TRUE	FALSE	TRUE	FALSE	FALSE	FALSE
ENSG00000084754	ENST00000380649	HADHA	protein_coding	2292	TRUE	-0.37326	-5.83643	1.88177e-06	7.19351e-06	1.23944e-06	2.57953e-06	-0.15704	-2.65998	0.0122085	0.0189318	0.00331371	0.0167354	-0.21622	-2.74314	0.00997586	0.945324	0.873037	0.0136749	FALSE	FALSE	FALSE	FALSE	FALSE	FALSE	FALSE	FALSE	FALSE
ENSG00000101017	ENST00000620709	CD40	protein_coding	456	FALSE	2.84044	12.9962	3.67622e-14	1.39505e-12	2.40367e-13	5.03938e-14	2.05042	8.86574	4.76576e-10	4.29046e-09	7.50975e-10	6.53292e-10	0.790019	2.74197	0.0100046	0.945324	0.873037	0.0137143	TRUE	FALSE	TRUE	TRUE	FALSE	TRUE	TRUE	FALSE	TRUE
ENSG00000101017	ENST00000372285	CD40	protein_coding	834	TRUE	3.16424	15.5344	3.03663e-16	2.49279e-14	4.29507e-15	4.16262e-16	2.97702	14.365	2.61532e-15	1.13059e-13	1.97891e-14	3.58509e-15	0.187221	0.711683	0.481943	0.958791	0.885474	0.660649	TRUE	FALSE	TRUE	TRUE	FALSE	TRUE	FALSE	FALSE	FALSE
ENSG00000142765	ENST00000475199	SYTL1	retained_intron	NA	FALSE	-0.103425	-0.835412	0.409811	0.467721	0.0805883	0.561771	-0.513801	-4.69441	5.03477e-05	0.000124757	2.18367e-05	6.90168e-05	0.410375	2.74096	0.0100293	0.945324	0.873037	0.0137482	FALSE	FALSE	FALSE	FALSE	TRUE	TRUE	FALSE	FALSE	FALSE
ENSG00000142765	ENST00000543823	SYTL1	protein_coding	1689	FALSE	-0.28745	-2.26337	0.0307058	0.0458621	0.00790204	0.0420916	-0.62393	-5.37284	7.20867e-06	2.14575e-05	3.75579e-06	9.88167e-06	0.33648	2.15887	0.038655	0.945324	0.873037	0.0529884	FALSE	FALSE	FALSE	FALSE	TRUE	TRUE	FALSE	FALSE	FALSE
ENSG00000142765	ENST00000616558	SYTL1	protein_coding	1689	TRUE	-1.13918	-10.968	3.03737e-12	6.31601e-11	1.08825e-11	4.16363e-12	-0.890955	-9.40388	1.2559e-10	1.36606e-09	2.39107e-10	1.72159e-10	-0.248223	-1.94946	0.0602618	0.945324	0.873037	0.082607	FALSE	TRUE	TRUE	FALSE	TRUE	TRUE	FALSE	FALSE	FALSE
ENSG00000142765	ENST00000490170	SYTL1	retained_intron	NA	FALSE	-0.623541	-6.13486	8.10767e-07	3.40797e-06	5.87194e-07	1.1114e-06	-0.788602	-8.41529	1.56444e-09	1.21084e-08	2.11939e-09	2.14453e-09	0.165061	1.31839	0.196957	0.945324	0.873037	0.26999	FALSE	TRUE	TRUE	FALSE	TRUE	TRUE	FALSE	FALSE	FALSE
ENSG00000142765	ENST00000318074	SYTL1	protein_coding	1653	FALSE	-0.793561	-3.81222	0.000608457	0.00130155	0.000224257	0.000834076	-0.612429	-3.68933	0.00085227	0.0016429	0.000287562	0.0011683	-0.181133	-0.749423	0.45921	0.958733	0.885421	0.629486	FALSE	TRUE	TRUE	FALSE	TRUE	TRUE	FALSE	FALSE	FALSE
ENSG00000142765	ENST00000483926	SYTL1	retained_intron	NA	FALSE	-0.617406	-4.53059	8.09001e-05	0.000210353	3.62438e-05	0.000110898	-0.566908	-4.6031	6.57811e-05	0.000158856	2.78052e-05	9.0173e-05	-0.0504973	-0.303509	0.763514	0.983509	0.908302	1	FALSE	TRUE	TRUE	FALSE	TRUE	TRUE	FALSE	FALSE	FALSE
ENSG00000142765	ENST00000615284	SYTL1	retained_intron	NA	FALSE	-0.205978	-0.631422	0.53235	0.587214	0.101177	NA	-0.696494	-2.31521	0.0273234	0.0397174	0.00695188	NA	0.490516	1.22059	0.231361	0.945324	0.873037	NA	FALSE	FALSE	FALSE	FALSE	FALSE	FALSE	FALSE	FALSE	FALSE
ENSG00000136603	ENST00000458537	SKIL	protein_coding	2055	FALSE	2.23159	10.655	6.28994e-12	1.19605e-10	2.0608e-11	8.62227e-12	1.51641	7.65255	1.18753e-08	7.09814e-08	1.24241e-08	1.62788e-08	0.715181	2.73948	0.0100787	0.945324	0.873037	0.0138159	TRUE	FALSE	TRUE	TRUE	FALSE	TRUE	TRUE	FALSE	TRUE
ENSG00000136603	ENST00000413427	SKIL	protein_coding	1917	FALSE	2.12084	4.54365	7.79439e-05	0.000203497	3.50626e-05	0.000106846	1.33065	4.42291	0.000109908	0.000252999	4.42833e-05	0.000150663	0.790198	1.55658	0.129645	0.945324	0.873037	0.177718	TRUE	FALSE	TRUE	TRUE	FALSE	TRUE	FALSE	FALSE	FALSE
ENSG00000136603	ENST00000259119	SKIL	protein_coding	2055	TRUE	0.991748	7.16255	4.5284e-08	2.64737e-07	4.56143e-08	6.20755e-08	1.06424	8.32047	2.00546e-09	1.50762e-08	2.63884e-09	2.7491e-09	-0.0724964	-0.424685	0.673978	0.974031	0.899549	0.923891	TRUE	FALSE	TRUE	TRUE	FALSE	TRUE	FALSE	FALSE	FALSE
ENSG00000136603	ENST00000465590	SKIL	processed_transcript	NA	FALSE	1.39521	5.88164	1.65289e-06	6.41868e-06	1.10594e-06	2.26579e-06	1.31835	7.8748	6.39297e-09	4.12993e-08	7.22876e-09	8.76351e-09	0.0768627	0.290584	0.773284	0.983782	0.908554	1	TRUE	FALSE	TRUE	TRUE	FALSE	TRUE	FALSE	FALSE	FALSE
ENSG00000136603	ENST00000426052	SKIL	protein_coding	1995	FALSE	0.487377	1.11535	0.273206	0.327353	0.0564029	NA	0.266746	0.725131	0.473769	0.526957	0.0922353	NA	0.220631	0.425985	0.67304	0.974031	0.899549	NA	FALSE	FALSE	FALSE	FALSE	FALSE	FALSE	FALSE	FALSE	FALSE
ENSG00000111859	ENST00000504387	NEDD9	protein_coding	2505	FALSE	-0.344896	-2.23662	0.0325869	0.048417	0.00834225	0.0446703	0.173321	1.22711	0.228949	0.275628	0.0482442	0.313844	-0.518218	-2.73626	0.0101585	0.945324	0.873037	0.0139253	FALSE	FALSE	FALSE	FALSE	FALSE	FALSE	FALSE	TRUE	TRUE
ENSG00000111859	ENST00000379446	NEDD9	protein_coding	2505	TRUE	0.219838	1.83351	0.0762714	0.104438	0.0179946	0.104553	0.394589	3.56588	0.00119175	0.00222679	0.000389763	0.00163365	-0.174751	-1.18268	0.245861	0.945324	0.873037	0.337027	FALSE	FALSE	FALSE	FALSE	FALSE	FALSE	FALSE	FALSE	FALSE
ENSG00000111859	ENST00000448183	NEDD9	nonsense_mediated_decay	132	FALSE	0.706708	2.73311	0.0102368	0.0168928	0.00291063	0.0140326	0.920471	3.78867	0.000649208	0.00128134	0.000224277	0.000889936	-0.213764	-0.665369	0.510698	0.964012	0.890297	0.700067	TRUE	FALSE	TRUE	TRUE	FALSE	TRUE	FALSE	FALSE	FALSE
ENSG00000111859	ENST00000514660	NEDD9	retained_intron	NA	FALSE	-0.246536	-0.735475	0.467528	0.525135	0.0904807	NA	0.19183	0.812008	0.422922	0.476475	0.0833992	NA	-0.438366	-1.17328	0.249537	0.945324	0.873037	NA	FALSE	FALSE	FALSE	FALSE	FALSE	FALSE	FALSE	FALSE	FALSE
ENSG00000111859	ENST00000620854	NEDD9	protein_coding	2058	FALSE	0.0641472	0.304786	0.762551	0.79883	0.137639	NA	0.4609	2.2734	0.0300258	0.0433142	0.00758144	NA	-0.396752	-1.49959	0.14376	0.945324	0.873037	NA	FALSE	FALSE	FALSE	FALSE	FALSE	FALSE	FALSE	FALSE	FALSE
ENSG00000158850	ENST00000622395	B4GALT3	protein_coding	1182	FALSE	-1.28471	-6.19477	6.75138e-07	2.89362e-06	4.98571e-07	9.25481e-07	-0.66721	-4.97385	2.25592e-05	6.01442e-05	1.05273e-05	3.09242e-05	-0.617504	-2.73532	0.0101684	0.945324	0.873037	0.0139389	FALSE	TRUE	TRUE	FALSE	TRUE	TRUE	FALSE	TRUE	TRUE
ENSG00000158850	ENST00000319769	B4GALT3	protein_coding	1182	TRUE	-0.0249991	-0.495986	0.623366	0.672582	0.115886	NA	-0.0924494	-1.98799	0.0556104	0.0760628	0.0133136	NA	0.0674502	1.08605	0.285742	0.945324	0.873037	NA	FALSE	FALSE	FALSE	FALSE	FALSE	FALSE	FALSE	FALSE	FALSE
ENSG00000158850	ENST00000367998	B4GALT3	protein_coding	1182	FALSE	0.0464989	0.162346	0.872079	0.892536	0.153784	NA	0.206196	0.901784	0.374073	0.427325	0.0747963	NA	-0.159697	-0.480016	0.63456	0.969561	0.895421	NA	FALSE	FALSE	FALSE	FALSE	FALSE	FALSE	FALSE	FALSE	FALSE
ENSG00000117335	ENST00000322875	CD46	protein_coding	1200	FALSE	-1.40858	-2.87266	0.00725505	0.0123405	0.00212628	0.00994524	0.127118	0.337671	0.73787	0.774491	0.135562	1	-1.53569	-2.7339	0.010217	0.945324	0.873037	0.0140055	FALSE	TRUE	TRUE	FALSE	FALSE	FALSE	FALSE	TRUE	TRUE
ENSG00000117335	ENST00000469535	CD46	processed_transcript	NA	FALSE	-0.644085	-4.22966	0.000189929	0.000454703	7.83454e-05	0.000260356	-0.507588	-3.62015	0.00102886	0.0019498	0.000341281	0.00141037	-0.136497	-0.728126	0.47196	0.958791	0.885474	0.646964	FALSE	TRUE	TRUE	FALSE	TRUE	TRUE	FALSE	FALSE	FALSE
ENSG00000117335	ENST00000367042	CD46	protein_coding	1134	TRUE	-1.49823	-5.55243	4.29981e-06	1.50772e-05	2.5978e-06	5.89419e-06	-1.30712	-5.27453	9.56682e-06	2.77135e-05	4.85081e-06	1.31142e-05	-0.191107	-0.575973	0.56876	0.965027	0.891233	0.779659	FALSE	TRUE	TRUE	FALSE	TRUE	TRUE	FALSE	FALSE	FALSE
ENSG00000117335	ENST00000354848	CD46	protein_coding	1155	FALSE	-0.815239	-3.73865	0.000744735	0.00156618	0.000269853	0.00102088	-0.660909	-3.27684	0.00257511	0.00450908	0.000789241	0.00352997	-0.15433	-0.573736	0.570255	0.965027	0.891233	0.781707	FALSE	TRUE	TRUE	FALSE	TRUE	TRUE	FALSE	FALSE	FALSE
ENSG00000117335	ENST00000357714	CD46	protein_coding	1110	FALSE	-0.241289	-1.55939	0.128979	0.167369	0.0288377	NA	-0.0758044	-0.530042	0.599831	0.648495	0.113509	NA	-0.165485	-0.867263	0.392412	0.95537	0.882315	NA	FALSE	FALSE	FALSE	FALSE	FALSE	FALSE	FALSE	FALSE	FALSE
ENSG00000117335	ENST00000358170	CD46	protein_coding	1179	FALSE	-2.00693	-1.11564	0.273084	0.327223	0.0563805	NA	-2.95805	-2.00552	0.0536358	0.0735969	0.0128819	NA	0.951125	0.450676	0.655336	0.972511	0.898145	NA	FALSE	FALSE	FALSE	FALSE	FALSE	FALSE	FALSE	FALSE	FALSE
ENSG00000117335	ENST00000367041	CD46	protein_coding	1089	FALSE	-0.297105	-0.817389	0.419897	0.477727	0.0823124	NA	0.458182	1.32037	0.196304	0.240007	0.0420093	NA	-0.755287	-1.66002	0.106919	0.945324	0.873037	NA	FALSE	FALSE	FALSE	FALSE	FALSE	FALSE	FALSE	FALSE	FALSE
ENSG00000103197	ENST00000401874	TSC2	protein_coding	5223	FALSE	-0.457488	-4.94159	2.48147e-05	7.232e-05	1.24607e-05	3.40161e-05	-0.149095	-1.78167	0.0845093	0.111399	0.0194986	0.115846	-0.308393	-2.72821	0.0103511	0.945324	0.873037	0.0141893	FALSE	FALSE	FALSE	FALSE	FALSE	FALSE	FALSE	FALSE	FALSE
ENSG00000103197	ENST00000642797	TSC2	protein_coding	5226	FALSE	-0.156718	-0.74391	0.462491	0.520332	0.0896533	0.633984	-0.628392	-3.88502	0.000497663	0.00100626	0.000176129	0.000682198	0.471674	1.95438	0.0596582	0.945324	0.873037	0.0817796	FALSE	FALSE	FALSE	FALSE	TRUE	TRUE	FALSE	FALSE	FALSE
ENSG00000103197	ENST00000497886	TSC2	retained_intron	NA	FALSE	-0.118709	-0.861085	0.395742	0.453574	0.0781509	NA	-0.239772	-1.79826	0.0817892	0.108056	0.0189134	NA	0.121063	0.69722	0.490813	0.960781	0.887313	NA	FALSE	FALSE	FALSE	FALSE	FALSE	FALSE	FALSE	FALSE	FALSE
ENSG00000103197	ENST00000439117	TSC2	nonsense_mediated_decay	327	FALSE	-0.155026	-0.573653	0.570307	0.623269	0.107389	NA	-0.542645	-2.15536	0.0389449	0.0549624	0.00962027	NA	0.387618	1.15894	0.255258	0.945324	0.873037	NA	FALSE	FALSE	FALSE	FALSE	FALSE	FALSE	FALSE	FALSE	FALSE
ENSG00000070831	ENST00000400259	CDC42	protein_coding	576	FALSE	0.39091	1.41579	0.166732	0.210638	0.036293	0.228556	-0.794684	-2.04119	0.0497575	0.0687195	0.0120282	0.0682078	1.18559	2.72702	0.0103899	0.945324	0.873037	0.0142425	FALSE	FALSE	FALSE	FALSE	FALSE	FALSE	FALSE	FALSE	FALSE
ENSG00000070831	ENST00000667384	CDC42	protein_coding	501	FALSE	1.41914	6.82984	1.12876e-07	5.90312e-07	1.01711e-07	1.54731e-07	1.07379	5.98246	1.24329e-06	4.46726e-06	7.81921e-07	1.7043e-06	0.345347	1.38771	0.175025	0.945324	0.873037	0.239926	TRUE	FALSE	TRUE	TRUE	FALSE	TRUE	FALSE	FALSE	FALSE
ENSG00000070831	ENST00000344548	CDC42	protein_coding	576	FALSE	0.39793	5.82666	1.93531e-06	7.37916e-06	1.27143e-06	2.65292e-06	0.484616	7.6581	1.14648e-08	6.89407e-08	1.2067e-08	1.57159e-08	-0.0866853	-1.02811	0.311769	0.945324	0.873037	0.427374	FALSE	FALSE	FALSE	FALSE	FALSE	FALSE	FALSE	FALSE	FALSE
ENSG00000070831	ENST00000315554	CDC42	protein_coding	576	FALSE	0.230941	3.31146	0.00234539	0.00443763	0.000764604	0.00321507	0.239321	3.76885	0.000683199	0.00134258	0.000234997	0.000936532	-0.00838075	-0.0981049	0.922474	0.992755	0.916841	1	FALSE	FALSE	FALSE	FALSE	FALSE	FALSE	FALSE	FALSE	FALSE
ENSG00000138614	ENST00000313182	INTS14	protein_coding	1557	TRUE	-0.567102	-3.46523	0.0015623	0.00306731	0.000528498	0.00214161	-0.0265591	-0.182877	0.856076	0.878333	0.153738	1	-0.540543	-2.72679	0.0103958	0.945324	0.873037	0.0142506	FALSE	TRUE	TRUE	FALSE	FALSE	FALSE	FALSE	TRUE	TRUE
ENSG00000138614	ENST00000573314	INTS14	nonsense_mediated_decay	174	FALSE	-0.604256	-3.264	0.00266028	0.00497746	0.000857617	0.00364672	-0.768807	-5.01115	2.03351e-05	5.47788e-05	9.58814e-06	2.78755e-05	0.164551	0.75454	0.456168	0.958526	0.885229	0.625316	FALSE	TRUE	TRUE	FALSE	TRUE	TRUE	FALSE	FALSE	FALSE
ENSG00000104907	ENST00000357720	TRMT1	protein_coding	1980	TRUE	0.00494454	0.0671601	0.946881	0.955847	0.164693	1	0.251176	3.72413	0.0007724	0.0015006	0.000262655	0.00105881	-0.246231	-2.72295	0.01048	0.945324	0.873037	0.0143661	FALSE	FALSE	FALSE	FALSE	FALSE	FALSE	FALSE	FALSE	FALSE
ENSG00000104907	ENST00000593157	TRMT1	retained_intron	NA	FALSE	0.345073	2.99906	0.00527255	0.00929053	0.00160076	0.00722763	0.180766	1.72008	0.0952939	0.124301	0.0217569	0.130629	0.164307	1.16417	0.253152	0.945324	0.873037	0.347021	FALSE	FALSE	FALSE	FALSE	FALSE	FALSE	FALSE	FALSE	FALSE
ENSG00000137216	ENST00000259746	TMEM63B	protein_coding	2499	FALSE	4.51789	10.1811	1.91389e-11	3.17544e-10	5.47129e-11	2.62357e-11	2.95516	6.51405	2.76709e-07	1.16895e-06	2.04606e-07	3.79313e-07	1.56273	2.72007	0.0105674	0.945324	0.873037	0.0144859	TRUE	FALSE	TRUE	TRUE	FALSE	TRUE	TRUE	FALSE	TRUE
ENSG00000137216	ENST00000534326	TMEM63B	retained_intron	NA	FALSE	1.36535	6.63674	1.95884e-07	9.61062e-07	1.65591e-07	2.68518e-07	1.20892	7.24074	3.65094e-08	1.9119e-07	3.34646e-08	5.00473e-08	0.156437	0.650674	0.520015	0.965027	0.891233	0.712838	TRUE	FALSE	TRUE	TRUE	FALSE	TRUE	FALSE	FALSE	FALSE
ENSG00000137216	ENST00000371893	TMEM63B	protein_coding	2285	FALSE	0.38005	0.685704	0.497958	0.554332	0.0955115	NA	0.24251	0.493499	0.625112	0.671974	0.117618	NA	0.13754	0.204946	0.838944	0.9904	0.914666	NA	FALSE	FALSE	FALSE	FALSE	FALSE	FALSE	FALSE	FALSE	FALSE
ENSG00000137216	ENST00000323267	TMEM63B	protein_coding	2499	TRUE	0.0129968	0.0616362	0.951245	0.959431	0.16531	NA	-0.130137	-0.680165	0.501411	0.553858	0.0969438	NA	0.143134	0.555004	0.582845	0.967128	0.893174	NA	FALSE	FALSE	FALSE	FALSE	FALSE	FALSE	FALSE	FALSE	FALSE
ENSG00000112992	ENST00000662525	NNT	protein_coding	3261	FALSE	1.62634	1.86432	0.0716982	0.0987784	0.0170195	0.0982841	-0.89007	-1.76209	0.0878395	0.115505	0.0202172	0.120411	2.51641	2.71807	0.0106188	0.945324	0.873037	0.0145563	FALSE	FALSE	FALSE	FALSE	FALSE	FALSE	FALSE	FALSE	FALSE
ENSG00000112992	ENST00000654405	NNT	protein_coding	3084	FALSE	-1.4409	-6.59929	2.17636e-07	1.05526e-06	1.81821e-07	2.98336e-07	-0.951583	-4.83223	3.41336e-05	8.7688e-05	1.53484e-05	4.67904e-05	-0.489314	-1.8372	0.0757103	0.945324	0.873037	0.103784	FALSE	TRUE	TRUE	FALSE	TRUE	TRUE	FALSE	FALSE	FALSE
ENSG00000112992	ENST00000344920	NNT	protein_coding	3261	TRUE	-0.541539	-4.47219	9.52697e-05	0.000243497	4.19545e-05	0.000130596	-0.501346	-4.53738	7.91177e-05	0.000187867	3.2883e-05	0.000108455	-0.0401921	-0.270711	0.788391	0.986012	0.910614	1	FALSE	TRUE	TRUE	FALSE	TRUE	TRUE	FALSE	FALSE	FALSE
ENSG00000112992	ENST00000512996	NNT	protein_coding	2868	FALSE	-1.01912	-1.45977	0.154338	0.196552	0.0338659	NA	0.149868	0.366109	0.716752	0.755387	0.132218	NA	-1.16898	-1.57365	0.125644	0.945324	0.873037	NA	FALSE	FALSE	FALSE	FALSE	FALSE	FALSE	FALSE	FALSE	FALSE
ENSG00000198840	ENST00000361227	MT-ND3	protein_coding	346	TRUE	0.766596	6.43784	3.43158e-07	1.57876e-06	2.7202e-07	4.70402e-07	0.368672	3.36643	0.00203285	0.00362394	0.000634312	0.00278664	0.397923	2.71594	0.0106741	0.945324	0.873037	0.014632	TRUE	FALSE	TRUE	FALSE	FALSE	FALSE	FALSE	FALSE	FALSE
ENSG00000176046	ENST00000395641	NUPR1	protein_coding	303	FALSE	1.1378	2.3762	0.0238027	0.0363773	0.00626781	0.0326289	2.76503	6.0331	1.08401e-06	3.95345e-06	6.91987e-07	1.48597e-06	-1.62724	-2.71158	0.010788	0.945324	0.873037	0.0147882	TRUE	FALSE	TRUE	TRUE	FALSE	TRUE	FALSE	TRUE	TRUE
ENSG00000176046	ENST00000324873	NUPR1	protein_coding	249	TRUE	1.08051	2.08349	0.0454793	0.0655077	0.011287	0.0623432	2.25534	4.69023	5.1276e-05	0.000126844	2.2202e-05	7.02893e-05	-1.17484	-1.83438	0.0761383	0.945324	0.873037	0.104371	FALSE	FALSE	FALSE	TRUE	FALSE	TRUE	FALSE	FALSE	FALSE
ENSG00000112234	ENST00000229971	FBXL4	protein_coding	1866	FALSE	-1.35672	-6.14821	7.70997e-07	3.25766e-06	5.61294e-07	1.05689e-06	-0.680974	-4.19243	0.000209956	0.000457125	8.00123e-05	0.000287808	-0.675745	-2.71074	0.0107962	0.945324	0.873037	0.0147995	FALSE	TRUE	TRUE	FALSE	TRUE	TRUE	FALSE	TRUE	TRUE
ENSG00000112234	ENST00000369244	FBXL4	protein_coding	1866	TRUE	-0.564359	-8.13466	3.19738e-09	2.61745e-08	4.50987e-09	4.38298e-09	-0.648309	-10.2368	1.61979e-11	2.27292e-10	3.97837e-11	2.22042e-11	0.0839497	0.986731	0.331334	0.946188	0.873835	0.454193	FALSE	TRUE	TRUE	FALSE	TRUE	TRUE	FALSE	FALSE	FALSE
ENSG00000117543	ENST00000370109	DPH5	protein_coding	858	TRUE	-1.23827	-7.41438	2.26839e-08	1.45226e-07	2.50225e-08	3.10952e-08	-0.690401	-4.6686	5.45503e-05	0.000134099	2.34718e-05	7.47777e-05	-0.54787	-2.71077	0.0108092	0.945324	0.873037	0.0148173	FALSE	TRUE	TRUE	FALSE	TRUE	TRUE	FALSE	TRUE	TRUE
ENSG00000117543	ENST00000488176	DPH5	protein_coding	858	FALSE	-0.417324	-1.85398	0.0731777	0.100576	0.0173292	0.100312	-1.19196	-4.81286	3.58408e-05	9.16541e-05	1.60426e-05	4.91307e-05	0.774639	2.55549	0.0156708	0.945324	0.873037	0.0214815	FALSE	FALSE	FALSE	FALSE	TRUE	TRUE	TRUE	FALSE	TRUE
ENSG00000117543	ENST00000427040	DPH5	protein_coding	141	FALSE	-0.81387	-4.37818	0.000124136	0.000308637	5.31781e-05	0.000170166	-0.590069	-3.13032	0.00376428	0.00639642	0.00111959	0.00516008	-0.2238	-0.933778	0.357559	0.951467	0.878711	0.490144	FALSE	TRUE	TRUE	FALSE	TRUE	TRUE	FALSE	FALSE	FALSE
ENSG00000117543	ENST00000464270	DPH5	processed_transcript	NA	FALSE	-0.900979	-3.89063	0.000488165	0.00106473	0.000183452	0.000669178	-1.12662	-5.39516	6.69905e-06	2.01031e-05	3.51873e-06	9.18308e-06	0.225639	0.798844	0.430395	0.956012	0.882908	0.589987	FALSE	TRUE	TRUE	FALSE	TRUE	TRUE	FALSE	FALSE	FALSE
ENSG00000125089	ENST00000515682	SH3TC1	nonsense_mediated_decay	231	FALSE	-0.187794	-1.15874	0.255346	0.308162	0.0530963	0.350029	-0.730437	-4.84713	3.27045e-05	8.4348e-05	1.47637e-05	4.48315e-05	0.542642	2.70777	0.0108882	0.945324	0.873037	0.0149256	FALSE	FALSE	FALSE	FALSE	TRUE	TRUE	TRUE	FALSE	TRUE
ENSG00000125089	ENST00000245105	SH3TC1	protein_coding	4011	TRUE	-0.322001	-2.23582	0.0326442	0.0484899	0.00835481	NA	-0.0368007	-0.280407	0.781014	0.812321	0.142184	NA	-0.285201	-1.61608	0.116134	0.945324	0.873037	NA	FALSE	FALSE	FALSE	FALSE	FALSE	FALSE	FALSE	FALSE	FALSE
ENSG00000125089	ENST00000502350	SH3TC1	retained_intron	NA	FALSE	-0.126087	-1.16396	0.25323	0.30601	0.0527256	NA	-0.0836649	-0.836277	0.409334	0.462959	0.0810335	NA	-0.0424223	-0.31768	0.752836	0.982563	0.907429	NA	FALSE	FALSE	FALSE	FALSE	FALSE	FALSE	FALSE	FALSE	FALSE
ENSG00000125089	ENST00000502559	SH3TC1	retained_intron	NA	FALSE	0.166641	1.04371	0.304615	0.360025	0.0620323	NA	-0.102146	-0.690875	0.494736	0.547409	0.0958151	NA	0.268787	1.36399	0.182301	0.945324	0.873037	NA	FALSE	FALSE	FALSE	FALSE	FALSE	FALSE	FALSE	FALSE	FALSE
ENSG00000113522	ENST00000378823	RAD50	protein_coding	3939	TRUE	-0.21172	-1.20799	0.236117	0.28746	0.0495293	0.32367	-0.799307	-4.88852	2.90407e-05	7.56439e-05	1.32402e-05	3.98091e-05	0.587587	2.70716	0.0109045	0.945324	0.873037	0.0149479	FALSE	FALSE	FALSE	FALSE	TRUE	TRUE	TRUE	FALSE	TRUE
ENSG00000113522	ENST00000533482	RAD50	nonsense_mediated_decay	309	FALSE	-0.333562	-2.69855	0.0111342	0.0182535	0.00314508	0.0152628	-0.365318	-3.24172	0.00282321	0.00490342	0.000858264	0.00387007	0.0317558	0.209613	0.835331	0.9904	0.914666	1	FALSE	FALSE	FALSE	FALSE	FALSE	FALSE	FALSE	FALSE	FALSE
ENSG00000101096	ENST00000396009	NFATC2	protein_coding	2778	FALSE	-0.310559	-2.72711	0.0103876	0.0171201	0.0029498	0.0142394	-0.690489	-6.56057	2.427e-07	1.04305e-06	1.82569e-07	3.32693e-07	0.379931	2.70552	0.0109479	0.945324	0.873037	0.0150074	FALSE	FALSE	FALSE	FALSE	TRUE	TRUE	FALSE	FALSE	FALSE
ENSG00000101096	ENST00000371564	NFATC2	protein_coding	2766	TRUE	-0.750925	-4.54282	7.81277e-05	0.000203887	3.51297e-05	0.000107098	-0.552419	-3.6517	0.000944316	0.00180497	0.000315931	0.00129447	-0.198506	-0.978155	0.335513	0.946857	0.874453	0.459922	FALSE	TRUE	TRUE	FALSE	TRUE	TRUE	FALSE	FALSE	FALSE
ENSG00000148572	ENST00000435510	NRBF2	protein_coding	834	FALSE	0.183958	0.556454	0.581858	0.634011	0.10924	0.797613	1.17278	5.17387	1.27187e-05	3.58865e-05	6.28135e-06	1.74348e-05	-0.988825	-2.70504	0.0109523	0.945324	0.873037	0.0150135	FALSE	FALSE	FALSE	TRUE	FALSE	TRUE	FALSE	TRUE	TRUE
ENSG00000148572	ENST00000277746	NRBF2	protein_coding	864	TRUE	0.0746009	0.602072	0.551472	0.605691	0.104361	NA	0.284865	2.49393	0.0181316	0.0272073	0.00476219	NA	-0.210264	-1.37772	0.178081	0.945324	0.873037	NA	FALSE	FALSE	FALSE	FALSE	FALSE	FALSE	FALSE	FALSE	FALSE
ENSG00000149923	ENST00000561610	PPP4C	protein_coding	924	FALSE	1.28462	3.45106	0.0016217	0.00317152	0.000546453	0.00222303	0.199678	0.862267	0.395108	0.448874	0.078568	0.541615	1.08495	2.70326	0.011005	0.945324	0.873037	0.0150857	TRUE	FALSE	TRUE	FALSE	FALSE	FALSE	TRUE	FALSE	TRUE
ENSG00000149923	ENST00000279387	PPP4C	protein_coding	924	TRUE	0.599089	7.70931	1.00263e-08	7.1129e-08	1.22555e-08	1.37441e-08	0.733116	10.2036	1.76619e-11	2.44773e-10	4.28436e-11	2.4211e-11	-0.134027	-1.39839	0.171824	0.945324	0.873037	0.235537	TRUE	FALSE	TRUE	TRUE	FALSE	TRUE	FALSE	FALSE	FALSE
ENSG00000149923	ENST00000564966	PPP4C	retained_intron	NA	FALSE	0.532649	3.90075	0.000475271	0.00103959	0.000179121	0.000651504	0.347519	2.77375	0.00925897	0.0147085	0.00257448	0.0126922	0.18513	1.10304	0.278419	0.945324	0.873037	0.381657	TRUE	FALSE	TRUE	FALSE	FALSE	FALSE	FALSE	FALSE	FALSE
ENSG00000149923	ENST00000567040	PPP4C	retained_intron	NA	FALSE	0.896701	9.0438	3.03445e-10	3.45204e-09	5.94786e-10	4.15964e-10	0.933933	10.2827	1.45552e-11	2.07077e-10	3.62455e-11	1.99523e-11	-0.0372312	-0.305727	0.761835	0.983115	0.907938	1	TRUE	FALSE	TRUE	TRUE	FALSE	TRUE	FALSE	FALSE	FALSE
ENSG00000149923	ENST00000568810	PPP4C	retained_intron	NA	FALSE	0.788089	1.94599	0.0606944	0.0850459	0.0146534	NA	0.527944	1.94094	0.0613295	0.0831467	0.0145535	NA	0.260145	0.584276	0.563228	0.965027	0.891233	NA	FALSE	FALSE	FALSE	FALSE	FALSE	FALSE	FALSE	FALSE	FALSE
ENSG00000281026	ENST00000629393	N4BP2L2-IT2	lncRNA	NA	TRUE	0.80963	6.59502	2.17058e-07	1.05289e-06	1.81413e-07	2.97545e-07	0.387272	3.18472	0.00326914	0.0056195	0.000983602	0.00448134	0.422358	2.69996	0.0110828	0.945324	0.873037	0.0151924	TRUE	FALSE	TRUE	FALSE	FALSE	FALSE	FALSE	FALSE	FALSE
ENSG00000117360	ENST00000470824	PRPF3	processed_transcript	NA	FALSE	0.414814	3.93925	0.000426547	0.000941666	0.000162249	0.000584713	0.0641479	0.655257	0.517085	0.569356	0.0996565	0.708821	0.350666	2.69327	0.0112641	0.945324	0.873037	0.0154408	FALSE	FALSE	FALSE	FALSE	FALSE	FALSE	FALSE	FALSE	FALSE
ENSG00000117360	ENST00000476970	PRPF3	processed_transcript	NA	FALSE	0.544932	4.5974	6.66249e-05	0.000176369	3.03883e-05	9.13296e-05	0.31856	2.92391	0.00637572	0.0104126	0.00182255	0.00873986	0.226373	1.55257	0.130582	0.945324	0.873037	0.179002	TRUE	FALSE	TRUE	FALSE	FALSE	FALSE	FALSE	FALSE	FALSE
ENSG00000117360	ENST00000496202	PRPF3	processed_transcript	NA	FALSE	0.345652	2.77879	0.00914423	0.0152458	0.00262685	0.0125349	0.171828	1.5384	0.133997	0.169794	0.0297196	0.183684	0.173824	1.14781	0.259744	0.945324	0.873037	0.356058	FALSE	FALSE	FALSE	FALSE	FALSE	FALSE	FALSE	FALSE	FALSE
ENSG00000117360	ENST00000324862	PRPF3	protein_coding	2052	TRUE	0.437025	4.65437	5.67242e-05	0.00015249	2.6274e-05	7.77577e-05	0.347125	3.99816	0.000363089	0.000753956	0.000131968	0.000497724	0.0898998	0.776261	0.443429	0.958004	0.884748	0.607854	FALSE	FALSE	FALSE	FALSE	FALSE	FALSE	FALSE	FALSE	FALSE
ENSG00000181458	ENST00000403410	TMEM45A	protein_coding	876	FALSE	2.03877	4.94629	2.44215e-05	7.13239e-05	1.22891e-05	3.3477e-05	3.50392	8.0089	4.46653e-09	3.00919e-08	5.2671e-09	6.12273e-09	-1.46515	-2.69198	0.0112996	0.945324	0.873037	0.0154895	TRUE	FALSE	TRUE	TRUE	FALSE	TRUE	FALSE	TRUE	TRUE
ENSG00000181458	ENST00000323523	TMEM45A	protein_coding	828	TRUE	2.77924	6.6801	1.70828e-07	8.52048e-07	1.46808e-07	2.34172e-07	3.36282	9.55087	8.52814e-11	9.73506e-10	1.70396e-10	1.16904e-10	-0.583577	-1.18093	0.246517	0.945324	0.873037	0.337926	TRUE	FALSE	TRUE	TRUE	FALSE	TRUE	FALSE	FALSE	FALSE
ENSG00000177565	ENST00000457928	TBL1XR1	protein_coding	1545	TRUE	-0.376124	-2.93229	0.00624864	0.010805	0.0018617	0.00856566	0.0451946	0.389575	0.699495	0.739416	0.129423	0.95887	-0.421319	-2.68945	0.0113831	0.945324	0.873037	0.015604	FALSE	FALSE	FALSE	FALSE	FALSE	FALSE	FALSE	FALSE	FALSE
ENSG00000177565	ENST00000474363	TBL1XR1	retained_intron	NA	FALSE	1.24945	6.78148	1.30539e-07	6.71508e-07	1.15701e-07	1.78944e-07	1.1402	6.85288	1.06934e-07	4.99576e-07	8.74427e-08	1.46585e-07	0.109245	0.485816	0.630488	0.969335	0.895212	0.864275	TRUE	FALSE	TRUE	TRUE	FALSE	TRUE	FALSE	FALSE	FALSE
ENSG00000177565	ENST00000430069	TBL1XR1	protein_coding	1545	FALSE	0.271801	1.84315	0.0748148	0.102634	0.0176839	NA	0.189295	1.38988	0.174391	0.215768	0.0377667	NA	0.0825066	0.453861	0.653067	0.972511	0.898145	NA	FALSE	FALSE	FALSE	FALSE	FALSE	FALSE	FALSE	FALSE	FALSE
ENSG00000180398	ENST00000409913	MCFD2	protein_coding	285	FALSE	-2.03513	-3.37912	0.00196552	0.0037793	0.000651173	0.00269435	-0.0677614	-0.125963	0.900569	0.91725	0.16055	1	-1.96737	-2.68926	0.0113882	0.945324	0.873037	0.015611	FALSE	TRUE	TRUE	FALSE	FALSE	FALSE	FALSE	TRUE	TRUE
ENSG00000180398	ENST00000319466	MCFD2	protein_coding	441	TRUE	1.48137	14.9772	8.32565e-16	5.82054e-14	1.00288e-14	1.14128e-15	1.51065	16.5076	5.54935e-17	4.20905e-15	7.36726e-16	7.60707e-17	-0.0292745	-0.2399	0.811975	0.987599	0.912079	1	TRUE	FALSE	TRUE	TRUE	FALSE	TRUE	FALSE	FALSE	FALSE
ENSG00000180398	ENST00000649435	MCFD2	protein_coding	330	FALSE	0.764947	1.9941	0.0549326	0.0776652	0.0133817	NA	1.07085	2.09268	0.0445931	0.0621886	0.0108851	NA	-0.305906	-0.526049	0.60257	0.968771	0.894692	NA	FALSE	FALSE	FALSE	FALSE	FALSE	FALSE	FALSE	FALSE	FALSE
ENSG00000092203	ENST00000455393	TOX4	nonsense_mediated_decay	246	FALSE	0.366832	3.45454	0.00160525	0.0031443	0.000541762	0.00220048	0.716059	7.42577	2.17538e-08	1.21163e-07	2.12076e-08	2.98202e-08	-0.349228	-2.68803	0.0114143	0.945324	0.873037	0.0156467	FALSE	FALSE	FALSE	TRUE	FALSE	TRUE	FALSE	FALSE	FALSE
ENSG00000092203	ENST00000613005	TOX4	retained_intron	NA	FALSE	0.685178	3.96158	0.000402443	0.000893643	0.000153975	0.00055167	0.806759	5.06531	1.74698e-05	4.77593e-05	8.35948e-06	2.39477e-05	-0.121581	-0.570989	0.572093	0.965027	0.891233	0.784226	TRUE	FALSE	TRUE	TRUE	FALSE	TRUE	FALSE	FALSE	FALSE
ENSG00000092203	ENST00000448790	TOX4	protein_coding	1866	TRUE	0.162338	3.0794	0.00429179	0.0077075	0.001328	0.00588321	0.158098	3.25037	0.00275413	0.00479439	0.000839181	0.00377537	0.00424026	0.0652766	0.948368	0.994655	0.918596	1	FALSE	FALSE	FALSE	FALSE	FALSE	FALSE	FALSE	FALSE	FALSE
ENSG00000135316	ENST00000355238	SYNCRIP	protein_coding	1689	FALSE	-0.0932569	-0.53858	0.593994	0.645295	0.111184	0.81425	0.474914	3.03418	0.00482724	0.00806651	0.00141191	0.00661719	-0.568171	-2.68735	0.011441	0.945324	0.873037	0.0156833	FALSE	FALSE	FALSE	FALSE	FALSE	FALSE	FALSE	TRUE	TRUE
ENSG00000135316	ENST00000444272	SYNCRIP	protein_coding	1689	FALSE	-5.14738	-3.48832	0.00146455	0.0028901	0.000497964	0.00200762	-2.24754	-1.99116	0.0552437	0.0756182	0.0132357	0.0757282	-2.89984	-1.7176	0.0957405	0.945324	0.873037	0.131241	FALSE	TRUE	TRUE	FALSE	FALSE	FALSE	FALSE	FALSE	FALSE
ENSG00000135316	ENST00000676630	SYNCRIP	protein_coding	1575	FALSE	0.635476	3.54717	0.00125349	0.00250528	0.00043166	0.00171829	0.481256	2.95249	0.00593876	0.00975441	0.00170735	0.00814087	0.154221	0.703001	0.487262	0.960781	0.887313	0.66794	TRUE	FALSE	TRUE	FALSE	FALSE	FALSE	FALSE	FALSE	FALSE
ENSG00000135316	ENST00000676688	SYNCRIP	protein_coding	1872	FALSE	2.05232	1.74898	0.0901167	0.121392	0.0209159	NA	2.69532	2.2881	0.0290541	0.0420128	0.00735367	NA	-0.642997	-0.427174	0.672183	0.974031	0.899549	NA	FALSE	FALSE	FALSE	FALSE	FALSE	FALSE	FALSE	FALSE	FALSE
ENSG00000135316	ENST00000678878	SYNCRIP	protein_coding	1686	FALSE	0.245992	0.895761	0.377232	0.43509	0.0749661	NA	0.109372	0.436569	0.665427	0.709095	0.124116	NA	0.13662	0.405794	0.68766	0.976545	0.901871	NA	FALSE	FALSE	FALSE	FALSE	FALSE	FALSE	FALSE	FALSE	FALSE
ENSG00000135316	ENST00000678618	SYNCRIP	protein_coding	1398	FALSE	-0.330315	-0.868882	0.391539	0.449523	0.0774528	NA	-0.401589	-1.26378	0.21566	0.261244	0.0457266	NA	0.0712734	0.15862	0.87499	0.9904	0.914666	NA	FALSE	FALSE	FALSE	FALSE	FALSE	FALSE	FALSE	FALSE	FALSE
ENSG00000135316	ENST00000678899	SYNCRIP	protein_coding	1578	FALSE	0.115457	0.530324	0.599638	0.650406	0.112065	NA	-0.255502	-1.32986	0.193193	0.236583	0.04141	NA	0.370959	1.41002	0.168413	0.945324	0.873037	NA	FALSE	FALSE	FALSE	FALSE	FALSE	FALSE	FALSE	FALSE	FALSE
ENSG00000243772	ENST00000342376	KIR2DL3	protein_coding	1026	TRUE	-1.10619	-7.61953	1.27382e-08	8.75469e-08	1.50843e-08	1.74615e-08	-0.621661	-4.55781	7.444e-05	0.000177655	3.10955e-05	0.000102043	-0.484531	-2.68629	0.0114569	0.945324	0.873037	0.0157052	FALSE	TRUE	TRUE	FALSE	TRUE	TRUE	FALSE	FALSE	FALSE
ENSG00000145569	ENST00000274217	OTULINL	protein_coding	1071	TRUE	-0.723542	-10.6105	6.72297e-12	1.26918e-10	2.18679e-11	9.21588e-12	-0.498802	-8.00453	4.51888e-09	3.04098e-08	5.32274e-09	6.19449e-09	-0.22474	-2.68623	0.0114581	0.945324	0.873037	0.0157068	FALSE	TRUE	TRUE	FALSE	FALSE	FALSE	FALSE	FALSE	FALSE
ENSG00000282508	ENST00000631858	LINC01002	lncRNA	NA	FALSE	2.26057	8.31743	2.0215e-09	1.75744e-08	3.02807e-09	2.77108e-09	1.37844	5.7277	2.5988e-06	8.62847e-06	1.51027e-06	3.56244e-06	0.88213	2.682	0.0115903	0.945324	0.873037	0.015888	TRUE	FALSE	TRUE	TRUE	FALSE	TRUE	TRUE	FALSE	TRUE
ENSG00000282508	ENST00000631484	LINC01002	lncRNA	NA	FALSE	1.57226	5.13063	1.44003e-05	4.44363e-05	7.65637e-06	1.974e-05	1.36807	4.18428	0.000215167	0.000467305	8.17942e-05	0.000294951	0.204194	0.503226	0.618329	0.969335	0.895212	0.847607	TRUE	FALSE	TRUE	TRUE	FALSE	TRUE	FALSE	FALSE	FALSE
ENSG00000158987	ENST00000671916	RAPGEF6	protein_coding	3804	FALSE	-0.188283	-2.40111	0.0224677	0.0345499	0.00595296	0.0307988	0.0712249	0.980335	0.334435	0.386335	0.0676216	0.458445	-0.259508	-2.6807	0.0116157	0.945324	0.873037	0.0159228	FALSE	FALSE	FALSE	FALSE	FALSE	FALSE	FALSE	FALSE	FALSE
ENSG00000158987	ENST00000509018	RAPGEF6	protein_coding	4806	TRUE	-0.376583	-4.48228	9.24943e-05	0.00023746	4.09143e-05	0.000126792	-0.335726	-4.35747	0.000131884	0.000299459	5.24154e-05	0.000180787	-0.0408567	-0.395742	0.69498	0.977128	0.902409	0.952681	FALSE	FALSE	FALSE	FALSE	FALSE	FALSE	FALSE	FALSE	FALSE
ENSG00000071054	ENST00000425019	MAP4K4	protein_coding	3819	FALSE	10.8562	5.19407	1.20345e-05	3.78295e-05	6.51803e-06	1.64969e-05	5.21203	6.24949	5.83265e-07	2.27592e-06	3.98363e-07	7.99541e-07	5.6442	2.68011	0.0116396	0.945324	0.873037	0.0159556	TRUE	FALSE	TRUE	TRUE	FALSE	TRUE	TRUE	FALSE	TRUE
ENSG00000071054	ENST00000625522	MAP4K4	protein_coding	3963	FALSE	5.83041	7.59969	1.34322e-08	9.17019e-08	1.58002e-08	1.84129e-08	7.53999	7.58681	1.39105e-08	8.19945e-08	1.43518e-08	1.90686e-08	-1.70957	-1.49875	0.143947	0.945324	0.873037	0.197323	TRUE	FALSE	TRUE	TRUE	FALSE	TRUE	FALSE	FALSE	FALSE
ENSG00000071054	ENST00000302217	MAP4K4	protein_coding	2964	FALSE	3.64247	20.6949	8.49312e-20	4.88044e-17	8.409e-18	1.16424e-19	3.35581	20.6327	9.2727e-20	2.45644e-17	4.29959e-18	1.27111e-19	0.286652	1.32081	0.196162	0.945324	0.873037	0.268899	TRUE	FALSE	TRUE	TRUE	FALSE	TRUE	FALSE	FALSE	FALSE
ENSG00000071054	ENST00000456652	MAP4K4	protein_coding	3117	FALSE	1.85146	2.97297	0.00563922	0.00986413	0.00169959	0.00773026	2.90869	4.2433	0.000182758	0.00040252	7.04546e-05	0.000250526	-1.05723	-1.26034	0.21688	0.945324	0.873037	0.297299	TRUE	FALSE	TRUE	TRUE	FALSE	TRUE	FALSE	FALSE	FALSE
ENSG00000071054	ENST00000477711	MAP4K4	retained_intron	NA	FALSE	5.4401	14.7483	1.20097e-15	7.92572e-14	1.3656e-14	1.64629e-15	5.01591	17.4921	1.006e-17	1.01288e-15	1.77288e-16	1.37903e-17	0.424195	0.999516	0.325202	0.945897	0.873566	0.445788	TRUE	FALSE	TRUE	TRUE	FALSE	TRUE	FALSE	FALSE	FALSE
ENSG00000071054	ENST00000498066	MAP4K4	processed_transcript	NA	FALSE	5.00787	17.9343	4.92932e-18	8.73194e-16	1.50451e-16	6.75713e-18	4.79248	20.2938	1.38205e-19	3.46396e-17	6.06309e-18	1.89452e-19	0.215391	0.649598	0.520686	0.965027	0.891233	0.713759	TRUE	FALSE	TRUE	TRUE	FALSE	TRUE	FALSE	FALSE	FALSE
ENSG00000071054	ENST00000634702	MAP4K4	protein_coding	3498	FALSE	4.30726	21.8164	1.81171e-20	1.29345e-17	2.22862e-18	2.4835e-20	4.17536	22.5883	6.51126e-21	3.65251e-18	6.39312e-19	8.92566e-21	0.131901	0.538586	0.59399	0.967971	0.893952	0.814244	TRUE	FALSE	TRUE	TRUE	FALSE	TRUE	FALSE	FALSE	FALSE
ENSG00000071054	ENST00000347699	MAP4K4	protein_coding	3720	FALSE	1.46918	5.27943	9.43261e-06	3.04178e-05	5.24098e-06	1.29303e-05	1.63231	6.43385	3.47053e-07	1.43072e-06	2.50425e-07	4.75742e-07	-0.16313	-0.478287	0.635777	0.969561	0.895421	0.871525	TRUE	FALSE	TRUE	TRUE	FALSE	TRUE	FALSE	FALSE	FALSE
ENSG00000071054	ENST00000350878	MAP4K4	protein_coding	3822	TRUE	2.38641	16.5458	5.20891e-17	5.91679e-15	1.01946e-15	7.14039e-17	2.34582	17.5492	9.84729e-18	9.95717e-16	1.74284e-16	1.34987e-17	0.0405959	0.227964	0.82116	0.989436	0.913776	1	TRUE	FALSE	TRUE	TRUE	FALSE	TRUE	FALSE	FALSE	FALSE
ENSG00000071054	ENST00000324219	MAP4K4	protein_coding	3708	FALSE	5.12445	5.93663	1.41181e-06	5.57344e-06	9.60304e-07	1.93532e-06	5.15171	7.47798	1.87082e-08	1.06055e-07	1.85632e-08	2.56452e-08	-0.0272586	-0.0271894	0.978481	0.997612	0.921327	1	TRUE	FALSE	TRUE	TRUE	FALSE	TRUE	FALSE	FALSE	FALSE
ENSG00000071054	ENST00000413150	MAP4K4	protein_coding	3465	FALSE	0.827062	2.40122	0.0224769	0.0345596	0.00595462	NA	0.0870642	0.334488	0.740247	0.776778	0.135962	NA	0.739997	1.8855	0.068693	0.945324	0.873037	NA	FALSE	FALSE	FALSE	FALSE	FALSE	FALSE	FALSE	FALSE	FALSE
ENSG00000272655	ENST00000326391	POLR2J4	processed_transcript	NA	FALSE	0.32289	3.74718	0.000725099	0.00152844	0.00026335	0.000993969	0.0476685	0.647973	0.521723	0.573981	0.100466	0.71518	0.275221	2.67961	0.0116432	0.945324	0.873037	0.0159606	FALSE	FALSE	FALSE	FALSE	FALSE	FALSE	FALSE	FALSE	FALSE
ENSG00000197283	ENST00000628646	SYNGAP1	protein_coding	3900	FALSE	0.5967	3.39606	0.00187903	0.00362572	0.000624712	0.00257579	0.0159926	0.0983268	0.922301	0.935121	0.163678	1	0.580707	2.67825	0.0116959	0.945324	0.873037	0.0160328	TRUE	FALSE	TRUE	FALSE	FALSE	FALSE	TRUE	FALSE	TRUE
ENSG00000197283	ENST00000646630	SYNGAP1	protein_coding	4032	TRUE	2.5756	6.33541	4.58606e-07	2.04985e-06	3.53189e-07	6.28659e-07	1.27445	3.10665	0.00400901	0.00678976	0.00118844	0.00549557	1.30115	2.48855	0.018361	0.945324	0.873037	0.0251693	TRUE	FALSE	TRUE	TRUE	FALSE	TRUE	TRUE	FALSE	TRUE
ENSG00000197283	ENST00000449372	SYNGAP1	protein_coding	3879	FALSE	0.584906	3.37187	0.00200371	0.00384551	0.000662581	0.0027467	0.425114	2.65099	0.0124908	0.0193238	0.00338232	0.0171224	0.159791	0.746925	0.460695	0.958733	0.885421	0.631522	TRUE	FALSE	TRUE	FALSE	FALSE	FALSE	FALSE	FALSE	FALSE
ENSG00000197283	ENST00000629380	SYNGAP1	protein_coding	4032	FALSE	0.705147	1.94106	0.0613207	0.0858621	0.014794	NA	0.443548	1.75621	0.0888545	0.116696	0.0204258	NA	0.261599	0.648654	0.521303	0.965027	0.891233	NA	FALSE	FALSE	FALSE	FALSE	FALSE	FALSE	FALSE	FALSE	FALSE
ENSG00000197283	ENST00000418600	SYNGAP1	protein_coding	3858	FALSE	0.343379	1.60447	0.118675	0.155522	0.0267964	NA	-0.278412	-1.34074	0.189673	0.232706	0.0407313	NA	0.621791	2.30318	0.0280868	0.945324	0.873037	NA	FALSE	FALSE	FALSE	FALSE	FALSE	FALSE	FALSE	FALSE	FALSE
ENSG00000163257	ENST00000382247	DCAF16	protein_coding	651	TRUE	0.170823	2.81686	0.00832157	0.013993	0.002411	0.0114072	-0.0293099	-0.523365	0.604402	0.652749	0.114253	0.828517	0.200133	2.6772	0.0117112	0.945324	0.873037	0.0160538	FALSE	FALSE	FALSE	FALSE	FALSE	FALSE	FALSE	FALSE	FALSE
ENSG00000110066	ENST00000615954	KMT5B	protein_coding	2658	FALSE	3.76305	2.72186	0.0105078	0.0173	0.00298079	0.0144041	8.70289	5.81475	2.00259e-06	6.84082e-06	1.19737e-06	2.74516e-06	-4.93985	-2.67716	0.0117124	0.945324	0.873037	0.0160554	TRUE	FALSE	TRUE	TRUE	FALSE	TRUE	FALSE	TRUE	TRUE
ENSG00000110066	ENST00000304363	KMT5B	protein_coding	2658	TRUE	-0.675685	-7.0183	6.69172e-08	3.70609e-07	6.38559e-08	9.17304e-08	-0.644228	-7.30274	3.05069e-08	1.63462e-07	2.86113e-08	4.18189e-08	-0.0314566	-0.26599	0.791992	0.986503	0.911067	1	FALSE	TRUE	TRUE	FALSE	TRUE	TRUE	FALSE	FALSE	FALSE
ENSG00000110066	ENST00000401547	KMT5B	protein_coding	1182	FALSE	0.286242	1.4752	0.150169	0.19177	0.033042	NA	0.375998	2.04939	0.0489011	0.0676796	0.0118462	NA	-0.0897559	-0.371212	0.712986	0.98035	0.905384	NA	FALSE	FALSE	FALSE	FALSE	FALSE	FALSE	FALSE	FALSE	FALSE
ENSG00000110066	ENST00000405515	KMT5B	protein_coding	1182	FALSE	0.177078	1.01642	0.31724	0.373391	0.0643353	NA	0.312029	1.99669	0.0546367	0.0748569	0.0131025	NA	-0.134951	-0.636532	0.529067	0.965027	0.891233	NA	FALSE	FALSE	FALSE	FALSE	FALSE	FALSE	FALSE	FALSE	FALSE
ENSG00000052749	ENST00000370992	RRP12	protein_coding	3894	TRUE	0.638696	2.28071	0.0295393	0.0442601	0.00762601	0.0404925	-0.23987	-1.04604	0.303571	0.354557	0.0620594	0.416136	0.878566	2.67546	0.0117749	0.945324	0.873037	0.016141	TRUE	FALSE	TRUE	FALSE	FALSE	FALSE	TRUE	FALSE	TRUE
ENSG00000052749	ENST00000536831	RRP12	protein_coding	3894	FALSE	-1.29151	-1.07619	0.290083	0.344717	0.0593947	NA	-0.495926	-0.691916	0.494101	0.546835	0.0957146	NA	-0.795587	-0.620591	0.539371	0.965027	0.891233	NA	FALSE	FALSE	FALSE	FALSE	FALSE	FALSE	FALSE	FALSE	FALSE
ENSG00000100109	ENST00000407690	TFIP11	protein_coding	2514	TRUE	-0.428932	-2.88564	0.00702393	0.0119933	0.00206645	0.00962842	0.0559413	0.416133	0.680158	0.722151	0.126401	0.932363	-0.484873	-2.67095	0.0119039	0.945324	0.873037	0.0163179	FALSE	FALSE	FALSE	FALSE	FALSE	FALSE	FALSE	FALSE	FALSE
ENSG00000100109	ENST00000405938	TFIP11	protein_coding	2514	FALSE	0.731907	4.40509	0.000115614	0.000290236	5.00076e-05	0.000158484	0.737527	4.70911	4.85793e-05	0.000120718	2.11297e-05	6.65927e-05	-0.00562041	-0.0271851	0.978485	0.997612	0.921327	1	TRUE	FALSE	TRUE	TRUE	FALSE	TRUE	FALSE	FALSE	FALSE
ENSG00000100109	ENST00000407431	TFIP11	protein_coding	2514	FALSE	0.917452	2.46477	0.0194073	0.0302623	0.00521419	NA	-0.234328	-0.519691	0.606943	0.655132	0.11467	NA	1.15178	2.17166	0.037592	0.945324	0.873037	NA	FALSE	FALSE	FALSE	FALSE	FALSE	FALSE	FALSE	FALSE	FALSE
ENSG00000100109	ENST00000407148	TFIP11	protein_coding	2514	FALSE	0.146966	0.876022	0.387705	0.445599	0.0767768	NA	0.212951	1.37172	0.179924	0.221938	0.0388466	NA	-0.0659848	-0.318776	0.752018	0.982563	0.907429	NA	FALSE	FALSE	FALSE	FALSE	FALSE	FALSE	FALSE	FALSE	FALSE
ENSG00000175482	ENST00000534515	POLD4	retained_intron	NA	FALSE	0.0323387	0.171999	0.864548	0.885867	0.152635	1	-0.63214	-3.15206	0.0035655	0.00608609	0.00106527	0.0048876	0.664479	2.66943	0.0119477	0.945324	0.873037	0.0163779	FALSE	FALSE	FALSE	FALSE	TRUE	TRUE	TRUE	FALSE	TRUE
ENSG00000175482	ENST00000528087	POLD4	retained_intron	NA	FALSE	-0.495327	-3.41496	0.0017868	0.0034662	0.000597227	0.00244935	-0.0796891	-0.622737	0.537978	0.589661	0.103211	0.737462	-0.415638	-2.37159	0.0240546	0.945324	0.873037	0.0329742	FALSE	FALSE	FALSE	FALSE	FALSE	FALSE	FALSE	FALSE	FALSE
ENSG00000175482	ENST00000530584	POLD4	protein_coding	99	FALSE	-0.644438	-3.50392	0.00140831	0.00278727	0.000480247	0.00193051	-0.227621	-1.4385	0.160238	0.199662	0.0349477	0.219655	-0.416817	-1.89537	0.06733	0.945324	0.873037	0.0922962	FALSE	TRUE	TRUE	FALSE	FALSE	FALSE	FALSE	FALSE	FALSE
ENSG00000175482	ENST00000531239	POLD4	protein_coding	99	FALSE	-0.453836	-3.25275	0.00273936	0.00510919	0.000880314	0.00375512	-0.327771	-2.68546	0.0114849	0.0179064	0.00313423	0.0157435	-0.126064	-0.750459	0.458584	0.958538	0.885241	0.628629	FALSE	FALSE	FALSE	FALSE	FALSE	FALSE	FALSE	FALSE	FALSE
ENSG00000175482	ENST00000312419	POLD4	protein_coding	324	TRUE	-0.533393	-3.90909	0.000464599	0.00101851	0.00017549	0.000636874	-0.453058	-3.72088	0.000780456	0.001515	0.000265176	0.00106985	-0.0803353	-0.484897	0.631127	0.969383	0.895256	0.865152	FALSE	TRUE	TRUE	FALSE	FALSE	FALSE	FALSE	FALSE	FALSE
ENSG00000175482	ENST00000533429	POLD4	retained_intron	NA	FALSE	-0.255294	-2.16233	0.0383527	0.0561376	0.00967251	0.0525741	-0.29165	-2.66503	0.0120681	0.0187425	0.00328056	0.0165429	0.0363554	0.249381	0.804696	0.987599	0.912079	1	FALSE	FALSE	FALSE	FALSE	FALSE	FALSE	FALSE	FALSE	FALSE
ENSG00000175482	ENST00000542982	POLD4	retained_intron	NA	FALSE	-0.199308	-1.63749	0.111533	0.147088	0.0253433	NA	-0.242103	-2.05191	0.0486146	0.0673306	0.0117851	NA	0.0427952	0.278849	0.782193	0.985134	0.909803	NA	FALSE	FALSE	FALSE	FALSE	FALSE	FALSE	FALSE	FALSE	FALSE
ENSG00000075415	ENST00000549338	SLC25A3	protein_coding	1086	FALSE	-0.106585	-1.29747	0.203951	0.252315	0.0434739	0.279577	0.163729	2.15424	0.0390299	0.0550659	0.00963839	0.0535024	-0.270314	-2.66717	0.0120036	0.945324	0.873037	0.0164546	FALSE	FALSE	FALSE	FALSE	FALSE	FALSE	FALSE	FALSE	FALSE
ENSG00000075415	ENST00000228318	SLC25A3	protein_coding	1089	FALSE	-0.608566	-2.73293	0.010228	0.016883	0.00290894	0.0140205	-0.994191	-5.4142	6.34124e-06	1.91366e-05	3.34956e-06	8.6926e-06	0.385625	1.47288	0.150758	0.945324	0.873037	0.20666	FALSE	TRUE	TRUE	FALSE	TRUE	TRUE	FALSE	FALSE	FALSE
ENSG00000075415	ENST00000552981	SLC25A3	protein_coding	1086	TRUE	-5.84951	-4.15627	0.000232454	0.000545372	9.39676e-05	0.000318649	-3.68824	-2.80748	0.00851682	0.0136195	0.00238387	0.0116749	-2.16127	-1.23971	0.224289	0.945324	0.873037	0.307457	FALSE	TRUE	TRUE	FALSE	TRUE	TRUE	FALSE	FALSE	FALSE
ENSG00000075415	ENST00000551123	SLC25A3	nonsense_mediated_decay	315	FALSE	-0.517322	-5.32213	8.28957e-06	2.70877e-05	4.66721e-06	1.13634e-05	-0.534796	-6.05171	1.01915e-06	3.74182e-06	6.54944e-07	1.39706e-06	0.0174742	0.146859	0.884185	0.9904	0.914666	1	FALSE	TRUE	TRUE	FALSE	TRUE	TRUE	FALSE	FALSE	FALSE
ENSG00000075415	ENST00000548480	SLC25A3	retained_intron	NA	FALSE	0.577026	3.49102	0.00145795	0.00287948	0.000496135	0.00199857	0.62212	4.04122	0.000322333	0.000675457	0.000118228	0.000441855	-0.0450932	-0.220463	0.826945	0.9904	0.914666	1	TRUE	FALSE	TRUE	TRUE	FALSE	TRUE	FALSE	FALSE	FALSE
ENSG00000075415	ENST00000188376	SLC25A3	protein_coding	1086	FALSE	-0.599218	-3.34164	0.00216757	0.00412904	0.000711433	0.00297131	-0.639915	-4.22828	0.000190117	0.000417558	7.30867e-05	0.000260612	0.0406974	0.191286	0.849537	0.9904	0.914666	1	FALSE	TRUE	TRUE	FALSE	TRUE	TRUE	FALSE	FALSE	FALSE
ENSG00000075415	ENST00000547534	SLC25A3	protein_coding	471	FALSE	-0.167563	-1.7074	0.0976505	0.130535	0.0224911	NA	0.11147	1.22186	0.230883	0.277658	0.0485995	NA	-0.279033	-2.29963	0.028298	0.945324	0.873037	NA	FALSE	FALSE	FALSE	FALSE	FALSE	FALSE	FALSE	FALSE	FALSE
ENSG00000075415	ENST00000401722	SLC25A3	protein_coding	1086	FALSE	0.38052	1.43276	0.161844	0.205079	0.0353352	NA	0.122405	0.473176	0.639373	0.68499	0.119896	NA	0.258115	0.769	0.44766	0.958004	0.884748	NA	FALSE	FALSE	FALSE	FALSE	FALSE	FALSE	FALSE	FALSE	FALSE
ENSG00000075415	ENST00000546766	SLC25A3	retained_intron	NA	FALSE	-0.00838076	-0.0914097	0.92775	0.939352	0.16185	NA	0.0465214	0.552508	0.584525	0.634218	0.11101	NA	-0.0549022	-0.486995	0.629656	0.969335	0.895212	NA	FALSE	FALSE	FALSE	FALSE	FALSE	FALSE	FALSE	FALSE	FALSE
ENSG00000103275	ENST00000473256	UBE2I	retained_intron	NA	FALSE	0.140878	1.17442	0.249077	0.301616	0.0519685	0.341435	-0.240419	-2.3391	0.0258783	0.0377612	0.00660948	0.035474	0.381296	2.66283	0.0121249	0.945324	0.873037	0.0166208	FALSE	FALSE	FALSE	FALSE	FALSE	FALSE	FALSE	FALSE	FALSE
ENSG00000103275	ENST00000397514	UBE2I	protein_coding	477	TRUE	-0.456969	-6.88891	9.51634e-08	5.06564e-07	8.72809e-08	1.3045e-07	-0.363566	-5.94737	1.36904e-06	4.8664e-06	8.51784e-07	1.87668e-06	-0.0934026	-1.14334	0.261559	0.945324	0.873037	0.358545	FALSE	FALSE	FALSE	FALSE	FALSE	FALSE	FALSE	FALSE	FALSE
ENSG00000103275	ENST00000403747	UBE2I	protein_coding	477	FALSE	0.0498921	0.789174	0.435942	0.494002	0.0851165	NA	0.00484739	0.0832931	0.934148	0.944897	0.165389	NA	0.0450447	0.578835	0.566839	0.965027	0.891233	NA	FALSE	FALSE	FALSE	FALSE	FALSE	FALSE	FALSE	FALSE	FALSE
ENSG00000075539	ENST00000512810	FRYL	processed_transcript	NA	FALSE	-0.51168	-6.41372	3.6236e-07	1.65868e-06	2.8579e-07	4.96725e-07	-0.251357	-3.45525	0.00160037	0.00291133	0.000509582	0.00219379	-0.260323	-2.66215	0.0121447	0.945324	0.873037	0.016648	FALSE	TRUE	TRUE	FALSE	FALSE	FALSE	FALSE	FALSE	FALSE
ENSG00000075539	ENST00000503339	FRYL	retained_intron	NA	FALSE	0.142414	2.26292	0.0307141	0.0458716	0.00790368	0.042103	0.180109	3.06069	0.00450273	0.00756934	0.00132489	0.00617236	-0.0376953	-0.483155	0.632345	0.969561	0.895421	0.86682	FALSE	FALSE	FALSE	FALSE	FALSE	FALSE	FALSE	FALSE	FALSE
ENSG00000075539	ENST00000358350	FRYL	protein_coding	9042	TRUE	-0.311629	-3.31546	0.0023242	0.00440283	0.000758609	0.00318602	-0.256987	-2.98296	0.00549507	0.00908148	0.00158957	0.00753265	-0.0546415	-0.473191	0.639363	0.970213	0.896023	0.876442	FALSE	FALSE	FALSE	FALSE	FALSE	FALSE	FALSE	FALSE	FALSE
ENSG00000075539	ENST00000514617	FRYL	protein_coding	4364	FALSE	-0.332394	-1.51113	0.140808	0.180826	0.0311563	NA	-0.264567	-1.36793	0.181097	0.223197	0.039067	NA	-0.0678274	-0.255566	0.799961	0.98755	0.912034	NA	FALSE	FALSE	FALSE	FALSE	FALSE	FALSE	FALSE	FALSE	FALSE
ENSG00000075539	ENST00000513401	FRYL	retained_intron	NA	FALSE	-0.179542	-1.08537	0.286047	0.340539	0.0586748	NA	0.00639203	0.0276838	0.97809	0.982427	0.171958	NA	-0.185934	-0.718909	0.477531	0.958791	0.885474	NA	FALSE	FALSE	FALSE	FALSE	FALSE	FALSE	FALSE	FALSE	FALSE
ENSG00000157557	ENST00000666778	ETS2	protein_coding	1410	FALSE	4.62444	8.82287	5.3185e-10	5.58893e-09	9.62972e-10	7.29061e-10	3.01506	7.31392	2.93188e-08	1.57886e-07	2.76354e-08	4.01904e-08	1.60938	2.65773	0.0122749	0.945324	0.873037	0.0168265	TRUE	FALSE	TRUE	TRUE	FALSE	TRUE	TRUE	FALSE	TRUE
ENSG00000157557	ENST00000662305	ETS2	protein_coding	1410	FALSE	2.80293	12.3428	1.49967e-13	4.78107e-12	8.23779e-13	2.05575e-13	2.9927	14.1502	3.94038e-15	1.59237e-13	2.78719e-14	5.40149e-15	-0.189762	-0.675284	0.504464	0.963033	0.889392	0.691521	TRUE	FALSE	TRUE	TRUE	FALSE	TRUE	FALSE	FALSE	FALSE
ENSG00000157557	ENST00000360938	ETS2	protein_coding	1410	TRUE	2.69878	15.2574	4.99937e-16	3.75042e-14	6.46198e-15	6.85316e-16	2.63269	16.1146	1.09269e-16	7.25702e-15	1.27022e-15	1.49786e-16	0.0660903	0.303086	0.763834	0.983509	0.908302	1	TRUE	FALSE	TRUE	TRUE	FALSE	TRUE	FALSE	FALSE	FALSE
ENSG00000157557	ENST00000667466	ETS2	protein_coding	1515	FALSE	2.1704	7.97791	4.89297e-09	3.80457e-08	6.55527e-09	6.7073e-09	2.21822	8.24687	2.39852e-09	1.75713e-08	3.07556e-09	3.2879e-09	-0.0478185	-0.138068	0.891071	0.9904	0.914666	1	TRUE	FALSE	TRUE	TRUE	FALSE	TRUE	FALSE	FALSE	FALSE
ENSG00000237927	ENST00000430078	AL078604.2	lncRNA	NA	TRUE	3.62551	15.9089	1.46764e-16	1.36132e-14	2.34556e-15	2.01185e-16	2.90544	15.0234	7.2147e-16	3.72759e-14	6.52454e-15	9.88993e-16	0.720069	2.65728	0.0122884	0.945324	0.873037	0.0168449	TRUE	FALSE	TRUE	TRUE	FALSE	TRUE	TRUE	FALSE	TRUE
ENSG00000232618	ENST00000657536	AL355304.1	lncRNA	NA	FALSE	2.36041	10.6401	6.27532e-12	1.19424e-10	2.05767e-11	8.60223e-12	1.62644	7.73007	9.43731e-09	5.8205e-08	1.01878e-08	1.29367e-08	0.733966	2.65127	0.0124676	0.945324	0.873037	0.0170907	TRUE	FALSE	TRUE	TRUE	FALSE	TRUE	TRUE	FALSE	TRUE
ENSG00000134851	ENST00000515591	TMEM165	retained_intron	NA	FALSE	1.15592	7.2697	3.31101e-08	2.00947e-07	3.46231e-08	4.53875e-08	0.648945	4.67033	5.3944e-05	0.000132844	2.32522e-05	7.39466e-05	0.50698	2.64943	0.012523	0.945324	0.873037	0.0171666	TRUE	FALSE	TRUE	TRUE	FALSE	TRUE	TRUE	FALSE	TRUE
ENSG00000134851	ENST00000514904	TMEM165	processed_transcript	NA	FALSE	1.19632	7.86778	6.51454e-09	4.90516e-08	8.4516e-09	8.93015e-09	1.02931	7.25998	3.40078e-08	1.79889e-07	3.14866e-08	4.6618e-08	0.167002	0.887089	0.38179	0.95537	0.882315	0.523359	TRUE	FALSE	TRUE	TRUE	FALSE	TRUE	FALSE	FALSE	FALSE
ENSG00000134851	ENST00000381334	TMEM165	protein_coding	975	TRUE	0.91934	11.5624	7.75844e-13	1.96336e-11	3.38287e-12	1.06353e-12	0.888737	12.1196	2.3066e-13	5.58514e-12	9.77588e-13	3.16189e-13	0.0306028	0.312416	0.756795	0.982563	0.907429	1	TRUE	FALSE	TRUE	TRUE	FALSE	TRUE	FALSE	FALSE	FALSE
ENSG00000116871	ENST00000373151	MAP7D1	protein_coding	2526	FALSE	-0.552267	-3.90572	0.000469943	0.00102898	0.000177294	0.0006442	-0.0925802	-0.715555	0.479581	0.532567	0.0932171	0.657412	-0.459686	-2.64821	0.0125744	0.945324	0.873037	0.017237	FALSE	TRUE	TRUE	FALSE	FALSE	FALSE	FALSE	FALSE	FALSE
ENSG00000116871	ENST00000373150	MAP7D1	protein_coding	2427	FALSE	-0.375604	-3.62803	0.00100707	0.002058	0.000354593	0.0013805	-0.239387	-2.49649	0.0180235	0.0270571	0.00473591	0.0247067	-0.136217	-1.06595	0.294617	0.945324	0.873037	0.403861	FALSE	FALSE	FALSE	FALSE	FALSE	FALSE	FALSE	FALSE	FALSE
ENSG00000116871	ENST00000316156	MAP7D1	protein_coding	2412	FALSE	-0.214583	-2.52426	0.0168763	0.0266438	0.00459073	NA	-0.0250478	-0.318572	0.752168	0.787463	0.137833	NA	-0.189536	-1.80746	0.0803122	0.945324	0.873037	NA	FALSE	FALSE	FALSE	FALSE	FALSE	FALSE	FALSE	FALSE	FALSE
ENSG00000116871	ENST00000373148	MAP7D1	processed_transcript	NA	FALSE	-0.362825	-1.97328	0.0573674	0.0808166	0.0139247	NA	0.17363	1.03866	0.306937	0.357973	0.0626574	NA	-0.536455	-2.38342	0.023413	0.945324	0.873037	NA	FALSE	FALSE	FALSE	FALSE	FALSE	FALSE	FALSE	FALSE	FALSE
ENSG00000102158	ENST00000618282	MAGT1	protein_coding	1008	TRUE	0.592916	3.58681	0.00112413	0.00227238	0.000391531	0.00154097	1.38704	4.91693	2.66477e-05	6.99522e-05	1.2244e-05	3.65288e-05	-0.79412	-2.64599	0.0126328	0.945324	0.873037	0.0173171	TRUE	FALSE	TRUE	TRUE	FALSE	TRUE	FALSE	TRUE	TRUE
ENSG00000102158	ENST00000610432	MAGT1	NA	NA	NA	1.58152	10.8993	3.58392e-12	7.30426e-11	1.25852e-11	4.91285e-12	1.8379	13.6705	1.00054e-14	3.51833e-13	6.15827e-14	1.37155e-14	-0.25638	-1.4312	0.162301	0.945324	0.873037	0.222483	TRUE	FALSE	TRUE	TRUE	FALSE	TRUE	FALSE	FALSE	FALSE
ENSG00000102158	ENST00000358075	MAGT1	protein_coding	1008	FALSE	2.02934	3.65677	0.000929904	0.00191626	0.000330171	0.00127472	2.22983	3.57445	0.00116273	0.00217749	0.000381134	0.00159387	-0.200491	-0.265047	0.792712	0.986503	0.911067	1	TRUE	FALSE	TRUE	TRUE	FALSE	TRUE	FALSE	FALSE	FALSE
ENSG00000173821	ENST00000559070	RNF213	retained_intron	NA	FALSE	1.81814	5.77987	2.22632e-06	8.36557e-06	1.44139e-06	3.05185e-06	0.777556	2.59524	0.0142673	0.0218356	0.00382196	0.0195576	1.04058	2.64561	0.0126463	0.945324	0.873037	0.0173356	TRUE	FALSE	TRUE	TRUE	FALSE	TRUE	TRUE	FALSE	TRUE
ENSG00000173821	ENST00000560083	RNF213	retained_intron	NA	FALSE	0.708015	3.3266	0.00225879	0.00428963	0.000739103	0.00309636	0.350504	1.75732	0.0886613	0.116481	0.0203882	0.121537	0.357511	1.35359	0.185583	0.945324	0.873037	0.254398	TRUE	FALSE	TRUE	FALSE	FALSE	FALSE	FALSE	FALSE	FALSE
ENSG00000173821	ENST00000319921	RNF213	protein_coding	3192	FALSE	1.63844	5.66441	3.11664e-06	1.1321e-05	1.95061e-06	4.2723e-06	1.23477	4.46251	9.82055e-05	0.000228493	3.9994e-05	0.00013462	0.403674	1.11385	0.273843	0.945324	0.873037	0.375384	TRUE	FALSE	TRUE	TRUE	FALSE	TRUE	FALSE	FALSE	FALSE
ENSG00000173821	ENST00000411702	RNF213	retained_intron	NA	FALSE	0.810022	3.6351	0.000987927	0.00202162	0.000348325	0.00135425	0.565775	2.75197	0.00977566	0.0154511	0.00270447	0.0134005	0.244247	0.889564	0.3805	0.95537	0.882315	0.521591	TRUE	FALSE	TRUE	TRUE	FALSE	TRUE	FALSE	FALSE	FALSE
ENSG00000173821	ENST00000582970	RNF213	protein_coding	15624	TRUE	-0.767347	-4.10283	0.000271288	0.00062693	0.00010802	0.000371883	-0.961115	-5.54262	4.42279e-06	1.38953e-05	2.43215e-06	6.06278e-06	0.193767	0.83895	0.407872	0.95537	0.882315	0.559113	FALSE	TRUE	TRUE	FALSE	TRUE	TRUE	FALSE	FALSE	FALSE
ENSG00000173821	ENST00000558116	RNF213	retained_intron	NA	FALSE	0.524146	2.38291	0.0234401	0.0358977	0.00618517	NA	0.250993	1.22794	0.228641	0.275299	0.0481867	NA	0.273153	1.00456	0.322827	0.945324	0.873037	NA	FALSE	FALSE	FALSE	FALSE	FALSE	FALSE	FALSE	FALSE	FALSE
ENSG00000173821	ENST00000508628	RNF213	protein_coding	15771	FALSE	0.460935	2.14178	0.0401164	0.0584539	0.0100716	NA	0.11056	0.556018	0.58216	0.632025	0.110626	NA	0.350374	1.32042	0.196287	0.945324	0.873037	NA	FALSE	FALSE	FALSE	FALSE	FALSE	FALSE	FALSE	FALSE	FALSE
ENSG00000173821	ENST00000427003	RNF213	processed_transcript	NA	FALSE	0.438924	2.10738	0.0432084	0.0625148	0.0107713	NA	0.204525	1.06715	0.294083	0.344826	0.0603561	NA	0.234399	0.914437	0.367492	0.954049	0.881095	NA	FALSE	FALSE	FALSE	FALSE	FALSE	FALSE	FALSE	FALSE	FALSE
ENSG00000125454	ENST00000442286	SLC25A19	protein_coding	963	FALSE	0.0829339	0.302042	0.764622	0.800715	0.137963	1	1.00296	3.72856	0.000765602	0.00148911	0.000260644	0.00104949	-0.920024	-2.64385	0.012707	0.945324	0.873037	0.0174188	FALSE	FALSE	FALSE	TRUE	FALSE	TRUE	FALSE	TRUE	TRUE
ENSG00000125454	ENST00000580994	SLC25A19	protein_coding	963	FALSE	0.390175	1.53035	0.135995	0.175333	0.0302099	0.186422	0.949425	3.61569	0.00104138	0.00197131	0.000345046	0.00142753	-0.559249	-1.68779	0.101414	0.945324	0.873037	0.139018	FALSE	FALSE	FALSE	TRUE	FALSE	TRUE	FALSE	FALSE	FALSE
ENSG00000204628	ENST00000514455	RACK1	protein_coding	306	FALSE	0.152068	1.03023	0.310792	0.366644	0.0631727	0.426035	-0.305387	-2.52596	0.0168023	0.0253937	0.00444475	0.0230326	0.457456	2.6427	0.0127272	0.945324	0.873037	0.0174465	FALSE	FALSE	FALSE	FALSE	FALSE	FALSE	FALSE	FALSE	FALSE
ENSG00000204628	ENST00000626067	RACK1	protein_coding	462	FALSE	-1.041	-5.33324	8.07908e-06	2.64696e-05	4.56072e-06	1.10748e-05	-0.611875	-3.4225	0.00175125	0.0031597	0.000553054	0.00240061	-0.429127	-1.79008	0.0831395	0.945324	0.873037	0.113968	FALSE	TRUE	TRUE	FALSE	TRUE	TRUE	FALSE	FALSE	FALSE
ENSG00000204628	ENST00000512805	RACK1	protein_coding	954	TRUE	-0.452062	-5.94269	1.38752e-06	5.48562e-06	9.45172e-07	1.90201e-06	-0.306002	-4.36496	0.000128883	0.000293031	5.12903e-05	0.000176673	-0.14606	-1.55907	0.129024	0.945324	0.873037	0.176866	FALSE	FALSE	FALSE	FALSE	FALSE	FALSE	FALSE	FALSE	FALSE
ENSG00000204628	ENST00000504325	RACK1	nonsense_mediated_decay	351	FALSE	-0.577343	-5.0735	1.70633e-05	5.1739e-05	8.91464e-06	2.33905e-05	-0.373823	-3.59345	0.0011061	0.00208195	0.000364411	0.00151625	-0.20352	-1.45747	0.154969	0.945324	0.873037	0.212432	FALSE	TRUE	TRUE	FALSE	FALSE	FALSE	FALSE	FALSE	FALSE
ENSG00000204628	ENST00000502548	RACK1	retained_intron	NA	FALSE	-0.663918	-6.79842	1.2343e-07	6.38423e-07	1.1e-07	1.69199e-07	-0.525259	-5.87691	1.68392e-06	5.85495e-06	1.02481e-06	2.30832e-06	-0.138659	-1.15649	0.256236	0.945324	0.873037	0.35125	FALSE	TRUE	TRUE	FALSE	TRUE	TRUE	FALSE	FALSE	FALSE
ENSG00000204628	ENST00000514183	RACK1	retained_intron	NA	FALSE	0.272268	2.04139	0.0497105	0.0709978	0.0122329	NA	-0.0328245	-0.29105	0.772931	0.805158	0.14093	NA	0.305092	1.92652	0.0631526	0.945324	0.873037	NA	FALSE	FALSE	FALSE	FALSE	FALSE	FALSE	FALSE	FALSE	FALSE
ENSG00000204628	ENST00000376817	RACK1	protein_coding	822	FALSE	-0.436145	-1.14181	0.262195	0.315636	0.0543842	NA	-0.284628	-0.909925	0.369818	0.422915	0.0740245	NA	-0.151517	-0.338269	0.73742	0.982563	0.907429	NA	FALSE	FALSE	FALSE	FALSE	FALSE	FALSE	FALSE	FALSE	FALSE
ENSG00000204628	ENST00000508963	RACK1	retained_intron	NA	FALSE	0.37246	0.881748	0.384648	0.442538	0.0762494	NA	-0.14126	-0.401454	0.69082	0.731624	0.128059	NA	0.51372	1.03032	0.310771	0.945324	0.873037	NA	FALSE	FALSE	FALSE	FALSE	FALSE	FALSE	FALSE	FALSE	FALSE
ENSG00000204628	ENST00000509148	RACK1	protein_coding	250	FALSE	0.0109284	0.132954	0.89508	0.911523	0.157055	NA	-0.0580956	-0.79288	0.433811	0.487228	0.0852813	NA	0.069024	0.691921	0.494083	0.962246	0.888665	NA	FALSE	FALSE	FALSE	FALSE	FALSE	FALSE	FALSE	FALSE	FALSE
ENSG00000198853	ENST00000455600	RUSC2	protein_coding	4551	FALSE	1.5134	7.83319	7.30128e-09	5.41278e-08	9.32622e-09	1.00086e-08	2.21204	10.1115	2.25871e-11	3.05835e-10	5.35314e-11	3.09625e-11	-0.698635	-2.64188	0.0127673	0.945324	0.873037	0.0175015	TRUE	FALSE	TRUE	TRUE	FALSE	TRUE	FALSE	TRUE	TRUE
ENSG00000152601	ENST00000497971	MBNL1	retained_intron	NA	FALSE	-0.156116	-1.77332	0.0859071	0.116267	0.0200328	0.117762	-0.444102	-5.39747	6.67356e-06	2.00394e-05	3.50757e-06	9.14814e-06	0.287985	2.63927	0.0128372	0.945324	0.873037	0.0175973	FALSE	FALSE	FALSE	FALSE	FALSE	FALSE	FALSE	FALSE	FALSE
ENSG00000152601	ENST00000324210	MBNL1	protein_coding	1149	TRUE	-0.750768	-8.83143	5.25692e-10	5.53162e-09	9.53098e-10	7.2062e-10	-0.601863	-7.65856	1.154e-08	6.93048e-08	1.21307e-08	1.58191e-08	-0.148906	-1.42029	0.165409	0.945324	0.873037	0.226743	FALSE	TRUE	TRUE	FALSE	TRUE	TRUE	FALSE	FALSE	FALSE
ENSG00000152601	ENST00000493459	MBNL1	protein_coding	1032	FALSE	-1.27684	-8.61188	9.39362e-10	9.10053e-09	1.56802e-09	1.28768e-09	-1.50214	-10.5829	7.43582e-12	1.16095e-10	2.03206e-11	1.01931e-11	0.225304	1.21239	0.234454	0.945324	0.873037	0.321391	FALSE	TRUE	TRUE	FALSE	TRUE	TRUE	FALSE	FALSE	FALSE
ENSG00000152601	ENST00000355460	MBNL1	protein_coding	1113	FALSE	-0.666216	-4.59464	6.73889e-05	0.000178171	3.06989e-05	9.2377e-05	-0.483014	-3.70623	0.000813813	0.00157495	0.000275669	0.00111558	-0.183202	-1.03735	0.307536	0.945324	0.873037	0.421572	FALSE	TRUE	TRUE	FALSE	FALSE	FALSE	FALSE	FALSE	FALSE
ENSG00000152601	ENST00000495875	MBNL1	protein_coding	270	FALSE	-0.871361	-6.03479	1.06598e-06	4.3398e-06	7.47747e-07	1.46124e-06	-0.844077	-6.57367	2.3053e-07	9.97114e-07	1.74529e-07	3.16011e-07	-0.0272841	-0.155859	0.877144	0.9904	0.914666	1	FALSE	TRUE	TRUE	FALSE	TRUE	TRUE	FALSE	FALSE	FALSE
ENSG00000152601	ENST00000545754	MBNL1	protein_coding	945	FALSE	0.614733	3.31242	0.00234493	0.00443711	0.000764515	0.00321444	0.645177	3.70017	0.000827411	0.00159943	0.000279954	0.00113422	-0.0304446	-0.132036	0.895803	0.991291	0.915489	1	TRUE	FALSE	TRUE	TRUE	FALSE	TRUE	FALSE	FALSE	FALSE
ENSG00000152601	ENST00000463374	MBNL1	protein_coding	1167	FALSE	0.191869	1.61153	0.117125	0.153671	0.0264775	NA	0.242993	2.20678	0.0348064	0.0495612	0.00867488	NA	-0.0511243	-0.348109	0.730094	0.982563	0.907429	NA	FALSE	FALSE	FALSE	FALSE	FALSE	FALSE	FALSE	FALSE	FALSE
ENSG00000065809	ENST00000468747	FAM107B	protein_coding	396	FALSE	-0.522661	-7.27506	3.26247e-08	1.98512e-07	3.42036e-08	4.47221e-08	-0.289378	-4.3722	0.000126263	0.000287437	5.03112e-05	0.000173081	-0.233283	-2.63703	0.0129017	0.945324	0.873037	0.0176858	FALSE	TRUE	TRUE	FALSE	FALSE	FALSE	FALSE	FALSE	FALSE
ENSG00000065809	ENST00000378467	FAM107B	protein_coding	396	FALSE	-0.601394	-6.79877	1.23048e-07	6.36961e-07	1.09748e-07	1.68675e-07	-0.476986	-5.93489	1.42402e-06	5.04663e-06	8.83331e-07	1.95206e-06	-0.124408	-1.14926	0.259154	0.945324	0.873037	0.355249	FALSE	TRUE	TRUE	FALSE	FALSE	FALSE	FALSE	FALSE	FALSE
ENSG00000065809	ENST00000622567	FAM107B	protein_coding	396	FALSE	-0.87534	-5.35004	7.69773e-06	2.53861e-05	4.37403e-06	1.05521e-05	-0.768991	-4.83799	3.3574e-05	8.63824e-05	1.51198e-05	4.60234e-05	-0.106349	-0.514969	0.6102	0.968771	0.894692	0.836464	FALSE	TRUE	TRUE	FALSE	TRUE	TRUE	FALSE	FALSE	FALSE
ENSG00000065809	ENST00000378470	FAM107B	protein_coding	396	FALSE	-0.127045	-1.79489	0.0823239	0.111816	0.0192658	NA	-0.0661442	-1.01186	0.319358	0.370918	0.0649232	NA	-0.0609008	-0.697969	0.490345	0.960781	0.887313	NA	FALSE	FALSE	FALSE	FALSE	FALSE	FALSE	FALSE	FALSE	FALSE
ENSG00000124201	ENST00000371754	ZNFX1	protein_coding	3813	FALSE	0.859127	6.14293	7.82686e-07	3.30053e-06	5.68682e-07	1.07291e-06	0.398545	2.99839	0.00527834	0.00875573	0.00153255	0.00723556	0.460582	2.63648	0.0129188	0.945324	0.873037	0.0177092	TRUE	FALSE	TRUE	FALSE	FALSE	FALSE	FALSE	FALSE	FALSE
ENSG00000124201	ENST00000396105	ZNFX1	protein_coding	5757	TRUE	0.353702	3.11879	0.00388561	0.00703543	0.0012122	0.00532641	0.334743	3.19423	0.00319585	0.00550235	0.000963097	0.00438088	0.0189587	0.135575	0.893027	0.9904	0.914666	1	FALSE	FALSE	FALSE	FALSE	FALSE	FALSE	FALSE	FALSE	FALSE
ENSG00000124201	ENST00000371752	ZNFX1	protein_coding	5757	FALSE	0.36117	0.773141	0.445251	0.50334	0.0867255	NA	0.164617	0.366627	0.716369	0.755056	0.13216	NA	0.196553	0.335054	0.739824	0.982563	0.907429	NA	FALSE	FALSE	FALSE	FALSE	FALSE	FALSE	FALSE	FALSE	FALSE
ENSG00000136279	ENST00000429716	DBNL	nonsense_mediated_decay	264	FALSE	-0.305374	-1.13165	0.266396	0.320088	0.0551512	0.365177	0.548197	2.32974	0.026454	0.0385488	0.00674734	0.0362633	-0.853572	-2.63078	0.013112	0.945324	0.873037	0.017974	FALSE	FALSE	FALSE	TRUE	FALSE	TRUE	FALSE	TRUE	TRUE
ENSG00000136279	ENST00000448521	DBNL	protein_coding	1293	TRUE	-0.732991	-7.13293	4.91419e-08	2.84119e-07	4.89537e-08	6.73639e-08	-0.715802	-7.52256	1.68926e-08	9.7242e-08	1.70206e-08	2.31564e-08	-0.0171882	-0.135524	0.893067	0.9904	0.914666	1	FALSE	TRUE	TRUE	FALSE	TRUE	TRUE	FALSE	FALSE	FALSE
ENSG00000136279	ENST00000449997	DBNL	retained_intron	NA	FALSE	-0.762122	-3.12396	0.00383414	0.00695291	0.00119799	0.00525585	-0.721819	-3.49953	0.00142501	0.00262004	0.000458596	0.00195341	-0.0403031	-0.139141	0.890232	0.9904	0.914666	1	FALSE	TRUE	TRUE	FALSE	TRUE	TRUE	FALSE	FALSE	FALSE
ENSG00000136279	ENST00000497184	DBNL	processed_transcript	NA	FALSE	-0.149224	-0.818823	0.419091	0.476948	0.0821781	NA	-0.0994337	-0.637737	0.528292	0.580178	0.101551	NA	-0.0497901	-0.229014	0.820351	0.989262	0.913616	NA	FALSE	FALSE	FALSE	FALSE	FALSE	FALSE	FALSE	FALSE	FALSE
ENSG00000136279	ENST00000490734	DBNL	protein_coding	1011	FALSE	-0.181371	-0.778771	0.441974	0.50014	0.0861742	NA	-0.302612	-1.36727	0.181301	0.223402	0.039103	NA	0.121242	0.416783	0.679688	0.974742	0.900206	NA	FALSE	FALSE	FALSE	FALSE	FALSE	FALSE	FALSE	FALSE	FALSE
ENSG00000136279	ENST00000494774	DBNL	protein_coding	1296	FALSE	-0.138781	-0.739946	0.464858	0.522582	0.0900408	NA	0.22866	1.33361	0.191976	0.23524	0.0411749	NA	-0.367441	-1.59652	0.120442	0.945324	0.873037	NA	FALSE	FALSE	FALSE	FALSE	FALSE	FALSE	FALSE	FALSE	FALSE
ENSG00000136279	ENST00000468694	DBNL	protein_coding	1320	FALSE	-0.07697	-0.231098	0.818746	0.847078	0.145952	NA	-0.00113705	-0.00397164	0.996856	0.99757	0.174608	NA	-0.0758329	-0.190488	0.850159	0.9904	0.914666	NA	FALSE	FALSE	FALSE	FALSE	FALSE	FALSE	FALSE	FALSE	FALSE
ENSG00000166881	ENST00000300128	NEMP1	protein_coding	1335	TRUE	-0.334666	-2.45096	0.0200398	0.0311334	0.00536429	0.0274706	0.101764	0.832877	0.411237	0.464866	0.0813673	0.563725	-0.43643	-2.62927	0.0131596	0.945324	0.873037	0.0180392	FALSE	FALSE	FALSE	FALSE	FALSE	FALSE	FALSE	FALSE	FALSE
ENSG00000166881	ENST00000379391	NEMP1	protein_coding	1116	FALSE	0.847026	5.29084	9.12797e-06	2.95243e-05	5.08704e-06	1.25127e-05	0.817271	5.46514	5.52703e-06	1.69289e-05	2.96312e-06	7.57647e-06	0.0297543	0.14999	0.881737	0.9904	0.914666	1	TRUE	FALSE	TRUE	TRUE	FALSE	TRUE	FALSE	FALSE	FALSE
ENSG00000078596	ENST00000373298	ITM2A	protein_coding	792	TRUE	-1.05589	-11.7829	4.84075e-13	1.30639e-11	2.25092e-12	6.63572e-13	-0.764902	-9.19295	2.09805e-10	2.13153e-09	3.73089e-10	2.87602e-10	-0.290986	-2.62774	0.0131977	0.945324	0.873037	0.0180914	FALSE	TRUE	TRUE	FALSE	TRUE	TRUE	FALSE	FALSE	FALSE
ENSG00000078596	ENST00000434584	ITM2A	protein_coding	660	FALSE	-0.796534	-4.84767	3.24302e-05	9.20215e-05	1.58553e-05	4.44554e-05	-0.728237	-5.20942	1.14435e-05	3.25931e-05	5.70488e-06	1.56868e-05	-0.0682975	-0.349207	0.72927	0.982563	0.907429	0.999686	FALSE	TRUE	TRUE	FALSE	TRUE	TRUE	FALSE	FALSE	FALSE
ENSG00000132670	ENST00000356147	PTPRA	protein_coding	2382	FALSE	-0.769572	-9.12409	2.49172e-10	2.9221e-09	5.03478e-10	3.41566e-10	-0.498507	-6.51358	2.74199e-07	1.16002e-06	2.03042e-07	3.75873e-07	-0.271065	-2.62764	0.0132	0.945324	0.873037	0.0180946	FALSE	TRUE	TRUE	FALSE	FALSE	FALSE	FALSE	FALSE	FALSE
ENSG00000132670	ENST00000399903	PTPRA	protein_coding	2409	TRUE	-0.624532	-6.65449	1.84942e-07	9.14621e-07	1.57589e-07	2.53519e-07	-0.591231	-6.86413	1.02791e-07	4.82038e-07	8.43729e-08	1.40906e-07	-0.0333006	-0.288648	0.774755	0.984075	0.908825	1	FALSE	TRUE	TRUE	FALSE	TRUE	TRUE	FALSE	FALSE	FALSE
ENSG00000132670	ENST00000216877	PTPRA	protein_coding	2382	FALSE	-0.6635	-2.38205	0.0234866	0.0359502	0.00619422	0.0321956	-0.697162	-2.73008	0.0103128	0.0162239	0.00283973	0.0141368	0.0336621	0.0983591	0.922276	0.992755	0.916841	1	FALSE	TRUE	TRUE	FALSE	TRUE	TRUE	FALSE	FALSE	FALSE
ENSG00000132405	ENST00000446947	TBC1D14	protein_coding	1062	FALSE	-0.538835	-2.23488	0.0327127	0.0485794	0.00837022	0.0448427	0.263113	1.11533	0.273215	0.322929	0.0565235	0.374524	-0.801948	-2.62609	0.0132602	0.945324	0.873037	0.0181771	FALSE	TRUE	TRUE	FALSE	FALSE	FALSE	FALSE	TRUE	TRUE
ENSG00000132405	ENST00000409757	TBC1D14	protein_coding	2082	TRUE	-0.654076	-4.48988	9.08485e-05	0.000233769	4.02784e-05	0.000124535	-0.365562	-2.74383	0.00997215	0.0157395	0.00275495	0.0136699	-0.288514	-1.61365	0.116662	0.945324	0.873037	0.159921	FALSE	TRUE	TRUE	FALSE	FALSE	FALSE	FALSE	FALSE	FALSE
ENSG00000132405	ENST00000448507	TBC1D14	protein_coding	2082	FALSE	0.0921454	0.208642	0.836082	0.862024	0.148527	NA	0.00721428	0.0235489	0.981362	0.984958	0.172401	NA	0.0849311	0.173338	0.863504	0.9904	0.914666	NA	FALSE	FALSE	FALSE	FALSE	FALSE	FALSE	FALSE	FALSE	FALSE
ENSG00000132405	ENST00000451522	TBC1D14	protein_coding	1242	FALSE	0.016435	0.0387275	0.969354	0.974691	0.167939	NA	-0.00690333	-0.0196566	0.984442	0.987628	0.172868	NA	0.0233383	0.0467097	0.963042	0.995976	0.919816	NA	FALSE	FALSE	FALSE	FALSE	FALSE	FALSE	FALSE	FALSE	FALSE
ENSG00000101856	ENST00000217971	PGRMC1	protein_coding	588	TRUE	0.663798	4.92978	2.57945e-05	7.49159e-05	1.2908e-05	3.53592e-05	0.223075	1.75089	0.0897822	0.117823	0.0206229	0.123074	0.440723	2.62577	0.0132705	0.945324	0.873037	0.0181913	TRUE	FALSE	TRUE	FALSE	FALSE	FALSE	FALSE	FALSE	FALSE
ENSG00000136111	ENST00000648194	TBC1D4	protein_coding	3165	FALSE	-2.97138	-5.79706	2.12996e-06	8.0368e-06	1.38474e-06	2.91975e-06	-4.90561	-7.77996	8.42303e-09	5.26942e-08	9.22327e-09	1.15463e-08	1.93423	2.62324	0.013351	0.945324	0.873037	0.0183015	FALSE	TRUE	TRUE	FALSE	TRUE	TRUE	TRUE	FALSE	TRUE
ENSG00000136111	ENST00000377625	TBC1D4	protein_coding	3708	FALSE	0.2094	0.497023	0.622653	0.672028	0.11579	NA	0.196351	0.480202	0.634429	0.680685	0.119143	NA	0.0130486	0.0245492	0.980571	0.997675	0.921385	NA	FALSE	FALSE	FALSE	FALSE	FALSE	FALSE	FALSE	FALSE	FALSE
ENSG00000214655	ENST00000398706	ZSWIM8	protein_coding	5529	FALSE	1.51145	2.55743	0.0156157	0.02482	0.00427648	0.0214061	-0.386658	-0.718225	0.477957	0.531013	0.0929452	0.655185	1.8981	2.62142	0.0134093	0.945324	0.873037	0.0183815	TRUE	FALSE	TRUE	FALSE	FALSE	FALSE	TRUE	FALSE	TRUE
ENSG00000214655	ENST00000605216	ZSWIM8	protein_coding	5514	FALSE	0.366369	1.48791	0.146802	0.187868	0.0323697	0.201237	0.65385	3.468	0.00155077	0.00282984	0.000495318	0.0021258	-0.287481	-1.02009	0.315522	0.945324	0.873037	0.432519	FALSE	FALSE	FALSE	TRUE	FALSE	TRUE	FALSE	FALSE	FALSE
ENSG00000214655	ENST00000604524	ZSWIM8	protein_coding	4968	FALSE	1.43864	4.82719	3.46309e-05	9.76896e-05	1.68319e-05	4.74721e-05	1.95794	3.23352	0.00288463	0.00500309	0.000875709	0.00395426	-0.519295	-0.831174	0.412184	0.95537	0.882315	0.565023	TRUE	FALSE	TRUE	TRUE	FALSE	TRUE	FALSE	FALSE	FALSE
ENSG00000214655	ENST00000412198	ZSWIM8	protein_coding	3338	FALSE	1.36121	10.8745	3.79256e-12	7.68295e-11	1.32377e-11	5.19885e-12	1.46903	12.6776	7.43987e-14	2.07928e-12	3.63944e-13	1.01986e-13	-0.107816	-0.69797	0.49036	0.960781	0.887313	0.672187	TRUE	FALSE	TRUE	TRUE	FALSE	TRUE	FALSE	FALSE	FALSE
ENSG00000214655	ENST00000603309	ZSWIM8	processed_transcript	NA	FALSE	1.63355	10.0533	2.59633e-11	4.17825e-10	7.19912e-11	3.55906e-11	1.51285	10.4699	9.6803e-12	1.4601e-10	2.55567e-11	1.32698e-11	0.120704	0.612716	0.544499	0.965027	0.891233	0.746402	TRUE	FALSE	TRUE	TRUE	FALSE	TRUE	FALSE	FALSE	FALSE
ENSG00000214655	ENST00000603840	ZSWIM8	processed_transcript	NA	FALSE	0.81172	4.63752	5.92563e-05	0.000158671	2.73391e-05	8.12288e-05	0.703299	4.96697	2.30103e-05	6.12615e-05	1.07228e-05	3.15425e-05	0.108421	0.530674	0.599387	0.968307	0.894263	0.821641	TRUE	FALSE	TRUE	TRUE	FALSE	TRUE	FALSE	FALSE	FALSE
ENSG00000214655	ENST00000604729	ZSWIM8	protein_coding	5505	TRUE	1.237	11.2791	1.51713e-12	3.45016e-11	5.94462e-12	2.07969e-12	1.20875	11.8991	3.87315e-13	8.76575e-12	1.5343e-12	5.30933e-13	0.0282511	0.208689	0.836046	0.9904	0.914666	1	TRUE	FALSE	TRUE	TRUE	FALSE	TRUE	FALSE	FALSE	FALSE
ENSG00000214655	ENST00000603187	ZSWIM8	protein_coding	3697	FALSE	1.46034	9.33644	1.49503e-10	1.87355e-09	3.22813e-10	2.04939e-10	1.46413	10.1792	1.92253e-11	2.63649e-10	4.61474e-11	2.63541e-11	-0.00379088	-0.0196987	0.984409	0.998255	0.921921	1	TRUE	FALSE	TRUE	TRUE	FALSE	TRUE	FALSE	FALSE	FALSE
ENSG00000214655	ENST00000466568	ZSWIM8	processed_transcript	NA	FALSE	1.82797	9.2569	1.81383e-10	2.22457e-09	3.83293e-10	2.48641e-10	1.77746	9.52484	9.32565e-11	1.05226e-09	1.84181e-10	1.27836e-10	0.0505152	0.205339	0.838639	0.9904	0.914666	1	TRUE	FALSE	TRUE	TRUE	FALSE	TRUE	FALSE	FALSE	FALSE
ENSG00000214655	ENST00000603195	ZSWIM8	processed_transcript	NA	FALSE	1.46107	8.74839	6.60966e-10	6.70933e-09	1.15602e-09	9.06055e-10	1.52146	9.38676	1.31922e-10	1.42377e-09	2.49208e-10	1.8084e-10	-0.0603943	-0.286636	0.776284	0.98417	0.908913	1	TRUE	FALSE	TRUE	TRUE	FALSE	TRUE	FALSE	FALSE	FALSE
ENSG00000214655	ENST00000492395	ZSWIM8	nonsense_mediated_decay	2715	FALSE	1.42567	5.38802	6.90052e-06	2.30278e-05	3.96769e-06	9.45925e-06	1.44588	5.97332	1.2859e-06	4.60211e-06	8.05525e-07	1.76271e-06	-0.0202098	-0.0622239	0.950781	0.994885	0.918808	1	TRUE	FALSE	TRUE	TRUE	FALSE	TRUE	FALSE	FALSE	FALSE
ENSG00000140943	ENST00000562906	MBTPS1	retained_intron	NA	FALSE	0.536066	3.36561	0.00203473	0.00389709	0.000671469	0.00278921	0.0330313	0.236517	0.814573	0.842161	0.147407	1	0.503034	2.62062	0.0134272	0.945324	0.873037	0.018406	TRUE	FALSE	TRUE	FALSE	FALSE	FALSE	TRUE	FALSE	TRUE
ENSG00000140943	ENST00000562886	MBTPS1	retained_intron	NA	FALSE	0.0172016	0.150793	0.881107	0.89986	0.155046	1	-0.287942	-2.72266	0.0104938	0.0164774	0.0028841	0.014385	0.305144	2.16617	0.038032	0.945324	0.873037	0.0521345	FALSE	FALSE	FALSE	FALSE	FALSE	FALSE	FALSE	FALSE	FALSE
ENSG00000140943	ENST00000343411	MBTPS1	protein_coding	3159	TRUE	-0.351225	-4.98927	2.15797e-05	6.39038e-05	1.10106e-05	2.95816e-05	-0.343183	-5.28829	9.11621e-06	2.6542e-05	4.64575e-06	1.24965e-05	-0.00804194	-0.0927475	0.926695	0.992946	0.917018	1	FALSE	FALSE	FALSE	FALSE	FALSE	FALSE	FALSE	FALSE	FALSE
ENSG00000140943	ENST00000570064	MBTPS1	retained_intron	NA	FALSE	0.0753798	0.771378	0.446267	0.504247	0.0868818	NA	0.00615219	0.0669292	0.947064	0.956114	0.167352	NA	0.0692276	0.569875	0.57283	0.965027	0.891233	NA	FALSE	FALSE	FALSE	FALSE	FALSE	FALSE	FALSE	FALSE	FALSE
ENSG00000266338	ENST00000577412	NBPF15	protein_coding	2013	FALSE	-0.309609	-1.52912	0.136269	0.175619	0.0302592	0.186798	-0.995853	-4.81679	3.54389e-05	9.07938e-05	1.5892e-05	4.85797e-05	0.686244	2.61946	0.013457	0.945324	0.873037	0.0184469	FALSE	FALSE	FALSE	FALSE	TRUE	TRUE	TRUE	FALSE	TRUE
ENSG00000266338	ENST00000581897	NBPF15	protein_coding	2013	TRUE	-0.147963	-1.13101	0.266661	0.320341	0.0551948	0.365539	-0.357811	-2.95048	0.00596892	0.00979848	0.00171507	0.00818222	0.209848	1.29902	0.203444	0.945324	0.873037	0.278881	FALSE	FALSE	FALSE	FALSE	FALSE	FALSE	FALSE	FALSE	FALSE
ENSG00000266338	ENST00000488031	NBPF15	protein_coding	2013	FALSE	-0.536168	-2.76153	0.00954939	0.0158607	0.00273279	0.0130903	-0.425287	-2.47445	0.0189749	0.028366	0.004965	0.0260108	-0.110881	-0.471971	0.640228	0.970579	0.896361	0.877626	FALSE	TRUE	TRUE	FALSE	FALSE	FALSE	FALSE	FALSE	FALSE
ENSG00000165458	ENST00000538751	INPPL1	protein_coding	3051	FALSE	0.14903	0.400784	0.691308	0.735049	0.126649	0.947647	-0.908782	-3.80142	0.000626826	0.00124279	0.000217529	0.000859256	1.05781	2.61735	0.0135406	0.945324	0.873037	0.0185615	FALSE	FALSE	FALSE	FALSE	TRUE	TRUE	TRUE	FALSE	TRUE
ENSG00000165458	ENST00000541303	INPPL1	retained_intron	NA	FALSE	-0.413249	-2.91124	0.0065775	0.0113139	0.00194938	0.00901646	-0.582633	-5.16752	1.29128e-05	3.63777e-05	6.36732e-06	1.7701e-05	0.169384	1.0292	0.311265	0.945324	0.873037	0.426683	FALSE	FALSE	FALSE	FALSE	TRUE	TRUE	FALSE	FALSE	FALSE
ENSG00000165458	ENST00000298229	INPPL1	protein_coding	3777	TRUE	-0.480256	-6.3082	4.89464e-07	2.17088e-06	3.74042e-07	6.70958e-07	-0.409065	-5.81177	2.02185e-06	6.89759e-06	1.20731e-06	2.77156e-06	-0.0711911	-0.758195	0.454001	0.958526	0.885229	0.622347	FALSE	FALSE	FALSE	FALSE	FALSE	FALSE	FALSE	FALSE	FALSE
ENSG00000165458	ENST00000541752	INPPL1	protein_coding	594	FALSE	-0.323655	-1.35656	0.184638	0.230626	0.0397369	NA	-0.227919	-1.33145	0.192671	0.236043	0.0413154	NA	-0.0957364	-0.358068	0.722699	0.981239	0.906206	NA	FALSE	FALSE	FALSE	FALSE	FALSE	FALSE	FALSE	FALSE	FALSE
ENSG00000268500	ENST00000599649	AC018755.2	protein_coding	1656	FALSE	1.82011	5.02754	1.94752e-05	5.82724e-05	1.00403e-05	2.66967e-05	0.523853	1.27822	0.21059	0.255681	0.0447528	0.288677	1.29626	2.61627	0.0135756	0.945324	0.873037	0.0186094	TRUE	FALSE	TRUE	FALSE	FALSE	FALSE	TRUE	FALSE	TRUE
ENSG00000268500	ENST00000429354	AC018755.2	protein_coding	1656	FALSE	1.72217	8.45385	1.41538e-09	1.29955e-08	2.23912e-09	1.94021e-09	1.48063	8.00327	4.63519e-09	3.10948e-08	5.44265e-09	6.35394e-09	0.241538	0.969067	0.339956	0.946957	0.874545	0.466013	TRUE	FALSE	TRUE	TRUE	FALSE	TRUE	FALSE	FALSE	FALSE
ENSG00000157570	ENST00000340160	TSPAN18	protein_coding	747	FALSE	1.44611	5.8654	1.7511e-06	6.75884e-06	1.16455e-06	2.40042e-06	0.446618	1.31474	0.198168	0.24211	0.0423774	0.27165	0.99949	2.61617	0.0135788	0.945324	0.873037	0.0186139	TRUE	FALSE	TRUE	FALSE	FALSE	FALSE	TRUE	FALSE	TRUE
ENSG00000157570	ENST00000520358	TSPAN18	protein_coding	747	TRUE	0.464067	1.61352	0.116689	0.153201	0.0263966	NA	0.409685	1.52254	0.137934	0.174267	0.0305026	NA	0.0543817	0.152482	0.879787	0.9904	0.914666	NA	FALSE	FALSE	FALSE	FALSE	FALSE	FALSE	FALSE	FALSE	FALSE
ENSG00000205583	ENST00000619870	STAG3L1	processed_transcript	NA	FALSE	-0.263407	-2.37607	0.0237893	0.0363621	0.00626519	0.0326105	-0.61434	-6.2568	5.6582e-07	2.21551e-06	3.87789e-07	7.75628e-07	0.350932	2.61555	0.0135838	0.945324	0.873037	0.0186207	FALSE	FALSE	FALSE	FALSE	TRUE	TRUE	FALSE	FALSE	FALSE
ENSG00000120708	ENST00000442011	TGFBI	protein_coding	2052	TRUE	-2.14814	-5.13831	1.41599e-05	4.37806e-05	7.5434e-06	1.94105e-05	-0.931737	-3.17146	0.00339064	0.00581182	0.00101726	0.0046479	-1.2164	-2.61268	0.0136928	0.945324	0.873037	0.0187702	FALSE	TRUE	TRUE	FALSE	TRUE	TRUE	FALSE	TRUE	TRUE
ENSG00000173391	ENST00000309539	OLR1	protein_coding	822	TRUE	1.19133	4.50016	8.82266e-05	0.00022747	3.9193e-05	0.000120941	2.05574	8.15843	3.07187e-09	2.18651e-08	3.82712e-09	4.21094e-09	-0.864415	-2.61224	0.0137072	0.945324	0.873037	0.0187899	TRUE	FALSE	TRUE	TRUE	FALSE	TRUE	FALSE	TRUE	TRUE
ENSG00000107758	ENST00000360663	PPP3CB	protein_coding	1575	TRUE	-0.483987	-4.55503	7.52325e-05	0.00019692	3.39293e-05	0.000103129	-0.142735	-1.46238	0.153611	0.192207	0.0336426	0.210571	-0.341252	-2.61163	0.0137192	0.945324	0.873037	0.0188063	FALSE	FALSE	FALSE	FALSE	FALSE	FALSE	FALSE	FALSE	FALSE
ENSG00000107758	ENST00000394828	PPP3CB	protein_coding	1548	FALSE	0.47619	2.01408	0.0526818	0.0747835	0.0128852	NA	0.255361	1.15921	0.255157	0.303688	0.0531556	NA	0.220829	0.754645	0.456114	0.958526	0.885229	NA	FALSE	FALSE	FALSE	FALSE	FALSE	FALSE	FALSE	FALSE	FALSE
ENSG00000107758	ENST00000394829	PPP3CB	protein_coding	1578	FALSE	0.164586	1.27989	0.210008	0.25887	0.0446034	NA	0.297556	2.49136	0.0182411	0.0273515	0.00478743	NA	-0.13297	-0.836665	0.409136	0.95537	0.882315	NA	FALSE	FALSE	FALSE	FALSE	FALSE	FALSE	FALSE	FALSE	FALSE
ENSG00000107758	ENST00000342558	PPP3CB	protein_coding	1491	FALSE	0.0121205	0.0757192	0.940124	0.950004	0.163686	NA	0.030594	0.231584	0.818369	0.845537	0.147997	NA	-0.0184735	-0.0981252	0.922459	0.992755	0.916841	NA	FALSE	FALSE	FALSE	FALSE	FALSE	FALSE	FALSE	FALSE	FALSE
ENSG00000134644	ENST00000257075	PUM1	protein_coding	3561	FALSE	-3.51469	-3.39875	0.00186561	0.00360395	0.00062096	0.00255738	-0.587097	-0.891929	0.379251	0.43259	0.0757179	0.519878	-2.92759	-2.61121	0.0137408	0.945324	0.873037	0.0188359	FALSE	TRUE	TRUE	FALSE	FALSE	FALSE	FALSE	TRUE	TRUE
ENSG00000134644	ENST00000426105	PUM1	protein_coding	3567	TRUE	0.398284	3.34139	0.00217221	0.00413721	0.000712841	0.00297767	0.14564	1.33313	0.192131	0.235406	0.0412039	0.263374	0.252644	1.72529	0.094357	0.945324	0.873037	0.129345	FALSE	FALSE	FALSE	FALSE	FALSE	FALSE	FALSE	FALSE	FALSE
ENSG00000134644	ENST00000424085	PUM1	protein_coding	2835	FALSE	0.614964	5.16569	1.30871e-05	4.08116e-05	7.03183e-06	1.79398e-05	0.402095	3.66442	0.000912179	0.00174894	0.000306123	0.00125042	0.21287	1.45181	0.156526	0.945324	0.873037	0.214567	TRUE	FALSE	TRUE	FALSE	FALSE	FALSE	FALSE	FALSE	FALSE
ENSG00000134644	ENST00000440538	PUM1	protein_coding	3489	FALSE	-1.07874	-5.73368	2.55459e-06	9.47814e-06	1.63308e-06	3.50184e-06	-1.03005	-6.7248	1.5299e-07	6.89316e-07	1.20654e-07	2.09719e-07	-0.0486878	-0.221174	0.826396	0.9904	0.914666	1	FALSE	TRUE	TRUE	FALSE	TRUE	TRUE	FALSE	FALSE	FALSE
ENSG00000134644	ENST00000373747	PUM1	protein_coding	3570	FALSE	0.108374	0.429741	0.670334	0.716174	0.123397	NA	0.442759	1.44108	0.159512	0.198799	0.0347966	NA	-0.334386	-0.927307	0.360878	0.951691	0.878917	NA	FALSE	FALSE	FALSE	FALSE	FALSE	FALSE	FALSE	FALSE	FALSE
ENSG00000137752	ENST00000436863	CASP1	protein_coding	1215	FALSE	2.47227	8.11037	3.4676e-09	2.81131e-08	4.84389e-09	4.7534e-09	1.52356	5.83966	1.87967e-06	6.45837e-06	1.13043e-06	2.57666e-06	0.948704	2.60839	0.0138298	0.945324	0.873037	0.018958	TRUE	FALSE	TRUE	TRUE	FALSE	TRUE	TRUE	FALSE	TRUE
ENSG00000137752	ENST00000528974	CASP1	protein_coding	906	FALSE	3.33879	18.3887	2.59225e-18	5.35732e-16	9.23066e-17	3.55347e-18	3.02964	17.163	1.85204e-17	1.68471e-15	2.94882e-16	2.53879e-17	0.309154	1.34849	0.187197	0.945324	0.873037	0.25661	TRUE	FALSE	TRUE	TRUE	FALSE	TRUE	FALSE	FALSE	FALSE
ENSG00000137752	ENST00000529871	CASP1	nonsense_mediated_decay	333	FALSE	2.66235	12.2622	1.77859e-13	5.55751e-12	9.5756e-13	2.4381e-13	2.32663	11.5607	8.11369e-13	1.65219e-11	2.89189e-12	1.11223e-12	0.335719	1.25225	0.219774	0.945324	0.873037	0.301267	TRUE	FALSE	TRUE	TRUE	FALSE	TRUE	FALSE	FALSE	FALSE
ENSG00000137752	ENST00000533400	CASP1	protein_coding	1215	TRUE	3.23477	18.187	3.55595e-18	6.92381e-16	1.19297e-16	4.87451e-18	3.02948	18.4724	2.27581e-18	2.94605e-16	5.15659e-17	3.11969e-18	0.205294	0.936994	0.35595	0.951467	0.878711	0.487938	TRUE	FALSE	TRUE	TRUE	FALSE	TRUE	FALSE	FALSE	FALSE
ENSG00000137752	ENST00000527979	CASP1	protein_coding	1104	FALSE	2.89053	19.8982	2.66194e-19	9.85999e-17	1.69888e-17	3.649e-19	2.77387	20.2759	1.54127e-19	3.70535e-17	6.48561e-18	2.11278e-19	0.11666	0.645662	0.523213	0.965027	0.891233	0.717223	TRUE	FALSE	TRUE	TRUE	FALSE	TRUE	FALSE	FALSE	FALSE
ENSG00000137752	ENST00000526511	CASP1	retained_intron	NA	FALSE	3.01681	14.7587	1.24872e-15	8.14957e-14	1.40417e-14	1.71175e-15	2.88965	15.2354	5.20318e-16	2.77346e-14	4.85449e-15	7.13253e-16	0.127164	0.503586	0.618086	0.969335	0.895212	0.847274	TRUE	FALSE	TRUE	TRUE	FALSE	TRUE	FALSE	FALSE	FALSE
ENSG00000137752	ENST00000526568	CASP1	protein_coding	936	FALSE	2.52987	8.87469	4.78494e-10	5.11352e-09	8.8106e-10	6.55922e-10	2.55415	10.3865	1.17715e-11	1.72512e-10	3.01954e-11	1.61364e-11	-0.0242833	-0.0711647	0.94372	0.994351	0.918315	1	TRUE	FALSE	TRUE	TRUE	FALSE	TRUE	FALSE	FALSE	FALSE
ENSG00000137752	ENST00000525825	CASP1	protein_coding	1152	FALSE	5.44616	4.73316	4.50538e-05	0.000123815	2.13333e-05	6.17599e-05	5.24373	4.83906	3.32424e-05	8.56226e-05	1.49869e-05	4.55688e-05	0.202431	0.141445	0.888424	0.9904	0.914666	1	TRUE	FALSE	TRUE	TRUE	FALSE	TRUE	FALSE	FALSE	FALSE
ENSG00000115944	ENST00000234301	COX7A2L	protein_coding	345	TRUE	0.0103604	0.141871	0.88809	0.905696	0.156052	1	0.244666	3.64257	0.000965076	0.00184062	0.000322171	0.00132293	-0.234305	-2.60753	0.0138465	0.945324	0.873037	0.0189809	FALSE	FALSE	FALSE	FALSE	FALSE	FALSE	FALSE	FALSE	FALSE
ENSG00000089351	ENST00000599564	GRAMD1A	protein_coding	2424	FALSE	4.63512	16.4994	5.63648e-17	6.26394e-15	1.07928e-15	7.72651e-17	3.72754	14.2011	3.57439e-15	1.45949e-13	2.5546e-14	4.89978e-15	0.907583	2.60691	0.0138828	0.945324	0.873037	0.0190306	TRUE	FALSE	TRUE	TRUE	FALSE	TRUE	TRUE	FALSE	TRUE
ENSG00000089351	ENST00000595596	GRAMD1A	retained_intron	NA	FALSE	2.58673	16.1859	9.63376e-17	9.61743e-15	1.65708e-15	1.3206e-16	2.3306	16.0107	1.30616e-16	8.45415e-15	1.47976e-15	1.79049e-16	0.25613	1.30818	0.200355	0.945324	0.873037	0.274648	TRUE	FALSE	TRUE	TRUE	FALSE	TRUE	FALSE	FALSE	FALSE
ENSG00000089351	ENST00000598362	GRAMD1A	retained_intron	NA	FALSE	3.75901	20.5628	9.72244e-20	5.20593e-17	8.96981e-18	1.33276e-19	3.47503	18.2055	3.30003e-18	3.98712e-16	6.9788e-17	4.5237e-18	0.283971	1.18672	0.244268	0.945324	0.873037	0.334844	TRUE	FALSE	TRUE	TRUE	FALSE	TRUE	FALSE	FALSE	FALSE
ENSG00000089351	ENST00000600231	GRAMD1A	nonsense_mediated_decay	669	FALSE	2.74793	20.021	2.22654e-19	8.89106e-17	1.53193e-17	3.05215e-19	2.55234	20.1506	1.84579e-19	4.18143e-17	7.31892e-18	2.53022e-19	0.195591	1.1564	0.256286	0.945324	0.873037	0.351318	TRUE	FALSE	TRUE	TRUE	FALSE	TRUE	FALSE	FALSE	FALSE
ENSG00000089351	ENST00000598118	GRAMD1A	retained_intron	NA	FALSE	3.6862	22.1328	1.18646e-20	9.31768e-18	1.60544e-18	1.62641e-20	3.48973	22.6076	6.34941e-21	3.64859e-18	6.38626e-19	8.70379e-21	0.196474	0.955427	0.346698	0.950344	0.877673	0.475255	TRUE	FALSE	TRUE	TRUE	FALSE	TRUE	FALSE	FALSE	FALSE
ENSG00000089351	ENST00000603907	GRAMD1A	retained_intron	NA	FALSE	3.34229	10.7565	4.79137e-12	9.43063e-11	1.6249e-11	6.56803e-12	3.04689	11.9261	3.49741e-13	7.9999e-12	1.40025e-12	4.79426e-13	0.295397	0.809473	0.424348	0.95537	0.882315	0.581698	TRUE	FALSE	TRUE	TRUE	FALSE	TRUE	FALSE	FALSE	FALSE
ENSG00000089351	ENST00000424536	GRAMD1A	protein_coding	618	FALSE	4.48675	18.1328	3.87297e-18	7.25086e-16	1.24932e-16	5.30908e-18	4.36852	19.1641	7.90132e-19	1.25781e-16	2.20158e-17	1.08312e-18	0.118238	0.388067	0.700599	0.978394	0.903579	0.960383	TRUE	FALSE	TRUE	TRUE	FALSE	TRUE	FALSE	FALSE	FALSE
ENSG00000089351	ENST00000317991	GRAMD1A	protein_coding	2175	TRUE	3.26661	18.5818	1.92084e-18	4.15183e-16	7.15361e-17	2.63309e-18	3.20706	19.7265	3.42256e-19	6.79169e-17	1.18877e-17	4.69165e-19	0.0595549	0.274645	0.785397	0.985134	0.909803	1	TRUE	FALSE	TRUE	TRUE	FALSE	TRUE	FALSE	FALSE	FALSE
ENSG00000089351	ENST00000411896	GRAMD1A	protein_coding	2142	FALSE	3.78835	17.5513	9.8133e-18	1.4541e-15	2.50541e-16	1.34521e-17	3.81589	18.7215	1.54881e-18	2.21151e-16	3.87088e-17	2.12311e-18	-0.027534	-0.102432	0.919069	0.992755	0.916841	1	TRUE	FALSE	TRUE	TRUE	FALSE	TRUE	FALSE	FALSE	FALSE
ENSG00000168268	ENST00000422318	NT5DC2	protein_coding	1674	TRUE	0.576306	2.51108	0.0174179	0.0274363	0.00472728	0.0238765	1.30765	6.28487	5.29306e-07	2.08362e-06	3.64703e-07	7.25575e-07	-0.731345	-2.60647	0.0138974	0.945324	0.873037	0.0190506	TRUE	FALSE	TRUE	TRUE	FALSE	TRUE	FALSE	TRUE	TRUE
ENSG00000251661	ENST00000602429	AC136475.1	lncRNA	NA	TRUE	-0.642223	-5.41974	6.24079e-06	2.10709e-05	3.63053e-06	8.5549e-06	-0.291236	-3.27659	0.00257098	0.00450251	0.000788092	0.00352431	-0.350987	-2.60593	0.0138998	0.945324	0.873037	0.0190539	FALSE	TRUE	TRUE	FALSE	FALSE	FALSE	FALSE	FALSE	FALSE
ENSG00000126653	ENST00000247026	NSRP1	protein_coding	1677	TRUE	0.404413	2.74743	0.00988495	0.0163672	0.00282008	0.0135503	0.876027	6.48416	3.01066e-07	1.2601e-06	2.2056e-07	4.12702e-07	-0.471614	-2.60633	0.013902	0.945324	0.873037	0.019057	FALSE	FALSE	FALSE	TRUE	FALSE	TRUE	FALSE	FALSE	FALSE
ENSG00000126653	ENST00000612959	NSRP1	protein_coding	1515	FALSE	0.607458	5.15513	1.34908e-05	4.19345e-05	7.22532e-06	1.84932e-05	0.458021	4.15506	0.000234303	0.000504725	8.8344e-05	0.000321184	0.149437	1.02276	0.314277	0.945324	0.873037	0.430812	TRUE	FALSE	TRUE	FALSE	FALSE	FALSE	FALSE	FALSE	FALSE
ENSG00000108799	ENST00000585550	EZH1	retained_intron	NA	FALSE	-0.124674	-0.864429	0.393923	0.451907	0.0778636	0.53999	-0.563012	-4.83089	3.40326e-05	8.74667e-05	1.53096e-05	4.6652e-05	0.438338	2.60483	0.0139364	0.945324	0.873037	0.0191041	FALSE	FALSE	FALSE	FALSE	TRUE	TRUE	FALSE	FALSE	FALSE
ENSG00000108799	ENST00000586714	EZH1	retained_intron	NA	FALSE	-0.54816	-3.54796	0.00124725	0.00249428	0.000429764	0.00170973	-0.748743	-5.80624	2.05216e-06	6.99391e-06	1.22417e-06	2.81311e-06	0.200583	1.09903	0.280128	0.945324	0.873037	0.384	FALSE	TRUE	TRUE	FALSE	TRUE	TRUE	FALSE	FALSE	FALSE
ENSG00000108799	ENST00000428826	EZH1	protein_coding	2244	TRUE	-0.74802	-8.54725	1.09517e-09	1.03774e-08	1.78803e-09	1.50127e-09	-0.706893	-8.74807	6.52037e-10	5.65195e-09	9.89282e-10	8.93815e-10	-0.0411278	-0.381264	0.705584	0.979397	0.904504	0.967217	FALSE	TRUE	TRUE	FALSE	TRUE	TRUE	FALSE	FALSE	FALSE
ENSG00000108799	ENST00000415827	EZH1	protein_coding	2217	FALSE	-0.273076	-0.743915	0.462487	0.520332	0.0896533	NA	-0.476252	-0.990353	0.329612	0.381342	0.0667477	NA	0.203176	0.369535	0.714222	0.980621	0.905635	NA	FALSE	FALSE	FALSE	FALSE	FALSE	FALSE	FALSE	FALSE	FALSE
ENSG00000235750	ENST00000423313	KIAA0040	protein_coding	300	TRUE	-0.889206	-5.56663	4.12783e-06	1.45304e-05	2.50358e-06	5.65845e-06	-0.377938	-2.57996	0.0148032	0.0226117	0.00395781	0.0202922	-0.511268	-2.60462	0.0139588	0.945324	0.873037	0.0191348	FALSE	TRUE	TRUE	FALSE	FALSE	FALSE	FALSE	TRUE	TRUE
ENSG00000235750	ENST00000545251	KIAA0040	protein_coding	300	FALSE	-0.560168	-2.11211	0.0427714	0.0619547	0.0106748	NA	-0.143721	-0.6851	0.498334	0.551053	0.0964529	NA	-0.416447	-1.35636	0.184708	0.945324	0.873037	NA	FALSE	FALSE	FALSE	FALSE	FALSE	FALSE	FALSE	FALSE	FALSE
ENSG00000235750	ENST00000619513	KIAA0040	protein_coding	462	FALSE	-0.196868	-0.86488	0.393698	0.451694	0.0778269	NA	0.0282004	0.110123	0.913016	0.927383	0.162323	NA	-0.225068	-0.72507	0.473806	0.958791	0.885474	NA	FALSE	FALSE	FALSE	FALSE	FALSE	FALSE	FALSE	FALSE	FALSE
ENSG00000177728	ENST00000314256	TMEM94	protein_coding	4071	TRUE	-0.918632	-7.80984	7.77341e-09	5.70357e-08	9.82725e-09	1.06558e-08	-0.545744	-5.16415	1.31452e-05	3.69749e-05	6.47186e-06	1.80196e-05	-0.372887	-2.60323	0.0140051	0.945324	0.873037	0.0191983	FALSE	TRUE	TRUE	FALSE	TRUE	TRUE	FALSE	FALSE	FALSE
ENSG00000177728	ENST00000581085	TMEM94	retained_intron	NA	FALSE	-0.338472	-2.5896	0.0144677	0.0231688	0.00399198	0.0198324	-0.618048	-5.11662	1.50721e-05	4.18453e-05	7.32434e-06	2.06609e-05	0.279576	1.73464	0.0926643	0.945324	0.873037	0.127025	FALSE	FALSE	FALSE	FALSE	TRUE	TRUE	FALSE	FALSE	FALSE
ENSG00000108219	ENST00000469149	TSPAN14	processed_transcript	NA	FALSE	1.74085	11.1059	2.15394e-12	4.69443e-11	8.08851e-12	2.95263e-12	2.24598	15.3538	3.9502e-16	2.19497e-14	3.84193e-15	5.41494e-16	-0.505127	-2.60175	0.0140392	0.945324	0.873037	0.019245	TRUE	FALSE	TRUE	TRUE	FALSE	TRUE	FALSE	TRUE	TRUE
ENSG00000108219	ENST00000616406	TSPAN14	protein_coding	762	FALSE	1.09853	8.7128	7.24235e-10	7.24235e-09	1.24786e-09	9.92784e-10	1.38451	11.8701	4.12478e-13	9.22885e-12	1.61536e-12	5.65426e-13	-0.285981	-1.83859	0.075501	0.945324	0.873037	0.103497	TRUE	FALSE	TRUE	TRUE	FALSE	TRUE	FALSE	FALSE	FALSE
ENSG00000108219	ENST00000372164	TSPAN14	protein_coding	762	FALSE	0.941218	9.23849	1.90897e-10	2.3255e-09	4.00684e-10	2.61682e-10	1.02824	10.9116	3.48434e-12	5.93573e-11	1.03895e-11	4.77635e-12	-0.0870239	-0.692439	0.493777	0.96224	0.88866	0.676872	TRUE	FALSE	TRUE	TRUE	FALSE	TRUE	FALSE	FALSE	FALSE
ENSG00000108219	ENST00000265450	TSPAN14	processed_transcript	NA	FALSE	1.24495	8.21985	2.6124e-09	2.19304e-08	3.77862e-09	3.58108e-09	1.23418	9.09569	2.73241e-10	2.66897e-09	4.6716e-10	3.7456e-10	0.0107713	0.0584724	0.953745	0.994973	0.91889	1	TRUE	FALSE	TRUE	TRUE	FALSE	TRUE	FALSE	FALSE	FALSE
ENSG00000108219	ENST00000372156	TSPAN14	protein_coding	813	FALSE	0.75675	6.81325	1.18297e-07	6.14976e-07	1.0596e-07	1.62162e-07	0.799533	7.75744	8.83598e-09	5.49856e-08	9.62434e-09	1.21124e-08	-0.0427833	-0.311797	0.757262	0.982563	0.907429	1	TRUE	FALSE	TRUE	TRUE	FALSE	TRUE	FALSE	FALSE	FALSE
ENSG00000108219	ENST00000429989	TSPAN14	protein_coding	813	TRUE	-0.0562365	-0.56375	0.576947	0.629474	0.108458	NA	-0.0608561	-0.668019	0.509024	0.561317	0.0982494	NA	0.00461957	0.0377559	0.970122	0.997081	0.920836	NA	FALSE	FALSE	FALSE	FALSE	FALSE	FALSE	FALSE	FALSE	FALSE
ENSG00000151929	ENST00000369085	BAG3	protein_coding	1728	TRUE	-0.373218	-3.05278	0.00460327	0.00821926	0.00141618	0.00631018	0.0177941	0.157879	0.875569	0.89568	0.156774	1	-0.391012	-2.59658	0.0142292	0.945324	0.873037	0.0195054	FALSE	FALSE	FALSE	FALSE	FALSE	FALSE	FALSE	FALSE	FALSE
ENSG00000126264	ENST00000246551	HCST	protein_coding	282	TRUE	-0.631194	-6.41061	3.67524e-07	1.68003e-06	2.89469e-07	5.03804e-07	-0.319012	-3.56321	0.00119827	0.00223791	0.000391709	0.00164259	-0.312182	-2.58997	0.0144453	0.945324	0.873037	0.0198017	FALSE	TRUE	TRUE	FALSE	FALSE	FALSE	FALSE	FALSE	FALSE
ENSG00000126264	ENST00000437550	HCST	protein_coding	279	FALSE	-0.571709	-5.15584	1.34083e-05	4.17194e-05	7.18826e-06	1.83801e-05	-0.319529	-3.19242	0.00320758	0.00552014	0.00096621	0.00439697	-0.25218	-1.86375	0.0717663	0.945324	0.873037	0.0983775	FALSE	TRUE	TRUE	FALSE	FALSE	FALSE	FALSE	FALSE	FALSE
ENSG00000004059	ENST00000459680	ARF5	retained_intron	NA	FALSE	-0.466173	-3.39253	0.00189284	0.00365055	0.000628989	0.00259471	-0.0470584	-0.413198	0.682277	0.723895	0.126706	0.935268	-0.419114	-2.58907	0.0144729	0.945324	0.873037	0.0198396	FALSE	FALSE	FALSE	FALSE	FALSE	FALSE	FALSE	FALSE	FALSE
ENSG00000004059	ENST00000000233	ARF5	protein_coding	543	TRUE	-0.541963	-4.0134	0.000348353	0.000784833	0.000135227	0.000477524	-0.197856	-1.59488	0.120808	0.154552	0.0270518	0.165604	-0.344107	-2.07204	0.0466033	0.945324	0.873037	0.0638839	FALSE	TRUE	TRUE	FALSE	FALSE	FALSE	FALSE	FALSE	FALSE
ENSG00000004059	ENST00000489673	ARF5	retained_intron	NA	FALSE	-0.608738	-1.63899	0.11125	0.146763	0.0252873	0.152501	-1.11864	-3.94452	0.000421978	0.000865709	0.000151528	0.000578449	0.5099	1.20066	0.238911	0.945324	0.873037	0.3275	FALSE	FALSE	FALSE	FALSE	TRUE	TRUE	FALSE	FALSE	FALSE
ENSG00000127314	ENST00000543697	RAP1B	protein_coding	411	FALSE	0.823553	7.32538	2.88184e-08	1.78439e-07	3.07451e-08	3.95044e-08	1.18239	11.3818	1.19504e-12	2.3078e-11	4.03944e-12	1.63817e-12	-0.358839	-2.5886	0.0144986	0.945324	0.873037	0.0198747	TRUE	FALSE	TRUE	TRUE	FALSE	TRUE	FALSE	FALSE	FALSE
ENSG00000127314	ENST00000250559	RAP1B	protein_coding	555	TRUE	0.850603	6.38832	3.94763e-07	1.79134e-06	3.08647e-07	5.41143e-07	0.592305	4.85677	3.1812e-05	8.22711e-05	1.44002e-05	4.3608e-05	0.258299	1.57954	0.124288	0.945324	0.873037	0.170374	TRUE	FALSE	TRUE	TRUE	FALSE	TRUE	FALSE	FALSE	FALSE
ENSG00000127314	ENST00000450214	RAP1B	protein_coding	429	FALSE	1.11074	9.23015	1.94926e-10	2.36847e-09	4.08087e-10	2.67206e-10	1.33597	11.984	3.22447e-13	7.43332e-12	1.30108e-12	4.42012e-13	-0.225233	-1.5162	0.139525	0.945324	0.873037	0.191262	TRUE	FALSE	TRUE	TRUE	FALSE	TRUE	FALSE	FALSE	FALSE
ENSG00000127314	ENST00000543393	RAP1B	protein_coding	357	FALSE	1.40816	4.44684	0.000102683	0.000260775	4.49316e-05	0.000140758	1.00404	2.75928	0.00960222	0.0152076	0.00266184	0.0131628	0.404123	0.924455	0.362336	0.951691	0.878917	0.496692	TRUE	FALSE	TRUE	TRUE	FALSE	TRUE	FALSE	FALSE	FALSE
ENSG00000127314	ENST00000542145	RAP1B	protein_coding	414	FALSE	1.99516	4.99099	2.16332e-05	6.40459e-05	1.10351e-05	2.96548e-05	1.68995	4.26946	0.000169749	0.000376404	6.58834e-05	0.000232692	0.305214	0.599298	0.553297	0.965027	0.891233	0.758461	TRUE	FALSE	TRUE	TRUE	FALSE	TRUE	FALSE	FALSE	FALSE
ENSG00000127314	ENST00000393436	RAP1B	protein_coding	555	FALSE	1.42384	9.98521	3.05715e-11	4.80176e-10	8.27343e-11	4.19075e-11	1.52668	11.566	8.0194e-13	1.63724e-11	2.86572e-12	1.0993e-12	-0.102848	-0.584478	0.563096	0.965027	0.891233	0.771895	TRUE	FALSE	TRUE	TRUE	FALSE	TRUE	FALSE	FALSE	FALSE
ENSG00000127314	ENST00000540209	RAP1B	protein_coding	498	FALSE	-1.3576	-5.55394	4.28114e-06	1.50184e-05	2.58768e-06	5.86861e-06	-1.19568	-5.41913	6.30947e-06	1.90461e-05	3.33372e-06	8.64905e-06	-0.161921	-0.542856	0.591082	0.967128	0.893174	0.810257	FALSE	TRUE	TRUE	FALSE	TRUE	TRUE	FALSE	FALSE	FALSE
ENSG00000127314	ENST00000541216	RAP1B	protein_coding	540	FALSE	-1.56921	-3.82786	0.000580712	0.00124718	0.000214889	0.000796042	-1.78218	-5.31651	8.40376e-06	2.46702e-05	4.31812e-06	1.15199e-05	0.212965	0.443263	0.660621	0.972511	0.898145	0.905582	FALSE	TRUE	TRUE	FALSE	TRUE	TRUE	FALSE	FALSE	FALSE
ENSG00000127314	ENST00000341355	RAP1B	protein_coding	555	FALSE	-1.07906	-2.32646	0.0266504	0.0403266	0.00694827	NA	0.0132257	0.0387544	0.969333	0.975002	0.170658	NA	-1.09228	-2.08492	0.04534	0.945324	0.873037	NA	FALSE	FALSE	FALSE	FALSE	FALSE	FALSE	FALSE	FALSE	FALSE
ENSG00000099917	ENST00000493216	MED15	retained_intron	NA	FALSE	0.867608	6.72601	1.52473e-07	7.70705e-07	1.32793e-07	2.0901e-07	0.458	3.88648	0.000495661	0.00100256	0.000175481	0.000679454	0.409608	2.58849	0.0145058	0.945324	0.873037	0.0198847	TRUE	FALSE	TRUE	FALSE	FALSE	FALSE	FALSE	FALSE	FALSE
ENSG00000099917	ENST00000489651	MED15	retained_intron	NA	FALSE	0.909926	8.05449	3.9996e-09	3.17489e-08	5.47033e-09	5.48267e-09	0.572712	5.40033	6.62952e-06	1.99148e-05	3.48575e-06	9.08776e-06	0.337214	2.40343	0.0223536	0.945324	0.873037	0.0306424	TRUE	FALSE	TRUE	TRUE	FALSE	TRUE	FALSE	FALSE	FALSE
ENSG00000099917	ENST00000473244	MED15	retained_intron	NA	FALSE	0.451822	3.14207	0.0036589	0.00665768	0.00114712	0.00501563	0.240219	1.76095	0.0880346	0.115755	0.020261	0.120678	0.211603	1.17908	0.247269	0.945324	0.873037	0.338957	FALSE	FALSE	FALSE	FALSE	FALSE	FALSE	FALSE	FALSE	FALSE
ENSG00000099917	ENST00000292733	MED15	protein_coding	2247	FALSE	0.370133	4.4092	0.000113897	0.000286293	4.93283e-05	0.000156131	0.319147	4.11342	0.000262646	0.000560959	9.81867e-05	0.000360036	0.0509863	0.492534	0.62578	0.969335	0.895212	0.857821	FALSE	FALSE	FALSE	FALSE	FALSE	FALSE	FALSE	FALSE	FALSE
ENSG00000099917	ENST00000263205	MED15	protein_coding	2367	TRUE	0.331961	3.35141	0.00211527	0.0040379	0.000695731	0.00289962	0.343002	3.74784	0.000726167	0.00141779	0.000248161	0.000995432	-0.0110411	-0.0904054	0.928542	0.992985	0.917054	1	FALSE	FALSE	FALSE	FALSE	FALSE	FALSE	FALSE	FALSE	FALSE
ENSG00000176101	ENST00000459860	SSNA1	retained_intron	NA	FALSE	-0.430649	-5.73518	2.51691e-06	9.35009e-06	1.61102e-06	3.45018e-06	-0.192889	-2.82662	0.00812291	0.0130347	0.00228152	0.0111349	-0.23776	-2.58713	0.014537	0.945324	0.873037	0.0199274	FALSE	FALSE	FALSE	FALSE	FALSE	FALSE	FALSE	FALSE	FALSE
ENSG00000176101	ENST00000322310	SSNA1	protein_coding	360	TRUE	-0.36188	-2.97487	0.00561222	0.00982347	0.00169258	0.00769325	-0.299134	-2.65334	0.0124203	0.01923	0.0033659	0.0170258	-0.0627456	-0.417762	0.678979	0.974606	0.90008	0.930747	FALSE	FALSE	FALSE	FALSE	FALSE	FALSE	FALSE	FALSE	FALSE
ENSG00000170956	ENST00000357396	CEACAM3	protein_coding	759	TRUE	-1.17008	-4.28412	0.000162864	0.000394598	6.79893e-05	0.000223255	-0.315457	-1.305	0.201425	0.245783	0.0430203	0.276114	-0.854626	-2.5862	0.0145853	0.945324	0.873037	0.0199936	FALSE	TRUE	TRUE	FALSE	FALSE	FALSE	FALSE	TRUE	TRUE
ENSG00000170956	ENST00000415495	CEACAM3	nonsense_mediated_decay	534	FALSE	-0.914974	-2.98644	0.00545014	0.00956322	0.00164774	0.00747108	-0.222945	-0.823449	0.416496	0.470111	0.0822854	0.570934	-0.692029	-1.86807	0.0711577	0.945324	0.873037	0.0975432	FALSE	TRUE	TRUE	FALSE	FALSE	FALSE	FALSE	FALSE	FALSE
ENSG00000165119	ENST00000376256	HNRNPK	retained_intron	NA	FALSE	0.302759	3.4963	0.00143349	0.00283403	0.000488303	0.00196504	0.0279253	0.352359	0.726928	0.764368	0.13379	0.996475	0.274834	2.5851	0.0146074	0.945324	0.873037	0.0200238	FALSE	FALSE	FALSE	FALSE	FALSE	FALSE	FALSE	FALSE	FALSE
ENSG00000165119	ENST00000493362	HNRNPK	retained_intron	NA	FALSE	0.444295	4.0307	0.000330692	0.000750009	0.000129227	0.000453313	0.301636	2.98096	0.00551783	0.00911578	0.00159557	0.00756387	0.142659	1.05273	0.300517	0.945324	0.873037	0.41195	FALSE	FALSE	FALSE	FALSE	FALSE	FALSE	FALSE	FALSE	FALSE
ENSG00000165119	ENST00000483135	HNRNPK	retained_intron	NA	FALSE	0.326437	2.74767	0.00987041	0.0163466	0.00281652	0.0135304	0.241436	2.31653	0.0272407	0.0396069	0.00693254	0.0373416	0.0850011	0.593553	0.557077	0.965027	0.891233	0.763643	FALSE	FALSE	FALSE	FALSE	FALSE	FALSE	FALSE	FALSE	FALSE
ENSG00000165119	ENST00000492865	HNRNPK	retained_intron	NA	FALSE	0.144607	2.21824	0.0339153	0.0502218	0.00865322	NA	0.0614117	1.02206	0.314579	0.365908	0.0640463	NA	0.0831957	1.03619	0.308044	0.945324	0.873037	NA	FALSE	FALSE	FALSE	FALSE	FALSE	FALSE	FALSE	FALSE	FALSE
ENSG00000165119	ENST00000360384	HNRNPK	protein_coding	1392	FALSE	-0.0639651	-1.20216	0.23831	0.28986	0.0499429	NA	-0.0419429	-0.851738	0.400823	0.45449	0.079551	NA	-0.0220222	-0.335426	0.739539	0.982563	0.907429	NA	FALSE	FALSE	FALSE	FALSE	FALSE	FALSE	FALSE	FALSE	FALSE
ENSG00000165119	ENST00000376281	HNRNPK	protein_coding	1395	FALSE	0.0562858	0.810422	0.423811	0.481668	0.0829915	NA	0.0831893	1.29687	0.204144	0.248676	0.0435267	NA	-0.0269035	-0.314224	0.755434	0.982563	0.907429	NA	FALSE	FALSE	FALSE	FALSE	FALSE	FALSE	FALSE	FALSE	FALSE
ENSG00000165119	ENST00000376263	HNRNPK	protein_coding	1395	TRUE	0.145132	0.535355	0.596195	0.647358	0.11154	NA	0.518253	2.08012	0.0458071	0.0637683	0.0111616	NA	-0.373121	-1.11896	0.271687	0.945324	0.873037	NA	FALSE	FALSE	FALSE	FALSE	FALSE	FALSE	FALSE	FALSE	FALSE
ENSG00000165119	ENST00000481820	HNRNPK	protein_coding	301	FALSE	0.0210487	0.232706	0.817503	0.846089	0.145781	NA	-0.149487	-1.8291	0.0769168	0.102174	0.0178839	NA	0.170535	1.5444	0.132533	0.945324	0.873037	NA	FALSE	FALSE	FALSE	FALSE	FALSE	FALSE	FALSE	FALSE	FALSE
ENSG00000162722	ENST00000366481	TRIM58	protein_coding	1461	TRUE	2.324	8.51475	1.20809e-09	1.13099e-08	1.9487e-09	1.65605e-09	1.44631	5.62041	3.53655e-06	1.13718e-05	1.99045e-06	4.84792e-06	0.877694	2.58405	0.0146599	0.945324	0.873037	0.0200958	TRUE	FALSE	TRUE	TRUE	FALSE	TRUE	TRUE	FALSE	TRUE
ENSG00000071243	ENST00000431467	ING3	protein_coding	1212	FALSE	0.13595	0.663882	0.511633	0.567571	0.0977925	0.701348	0.783031	4.20107	0.000205608	0.000448529	7.85077e-05	0.000281848	-0.647081	-2.58007	0.0147952	0.945324	0.873037	0.0202813	FALSE	FALSE	FALSE	TRUE	FALSE	TRUE	FALSE	TRUE	TRUE
ENSG00000071243	ENST00000445699	ING3	protein_coding	300	FALSE	1.69457	5.75459	2.3803e-06	8.88885e-06	1.53155e-06	3.26292e-06	1.67769	7.11789	5.03458e-08	2.5514e-07	4.46581e-08	6.90142e-08	0.0168796	0.0493016	0.960992	0.99545	0.91933	1	TRUE	FALSE	TRUE	TRUE	FALSE	TRUE	FALSE	FALSE	FALSE
ENSG00000071243	ENST00000315870	ING3	protein_coding	1257	TRUE	0.0632655	0.883915	0.383475	0.441448	0.0760615	NA	0.12947	1.95079	0.0600748	0.08161	0.0142845	NA	-0.066204	-0.748978	0.459457	0.958733	0.885421	NA	FALSE	FALSE	FALSE	FALSE	FALSE	FALSE	FALSE	FALSE	FALSE
ENSG00000071243	ENST00000427726	ING3	nonsense_mediated_decay	282	FALSE	0.0624354	0.762919	0.451218	0.509231	0.0877405	NA	0.0486979	0.647373	0.522106	0.574321	0.100526	NA	0.0137376	0.136462	0.892329	0.9904	0.914666	NA	FALSE	FALSE	FALSE	FALSE	FALSE	FALSE	FALSE	FALSE	FALSE
ENSG00000188486	ENST00000530167	H2AX	protein_coding	432	TRUE	-0.330499	-3.72322	0.000774701	0.00162225	0.000279514	0.00106196	-0.0498331	-0.615469	0.542692	0.594248	0.104013	0.743925	-0.280666	-2.57921	0.014816	0.945324	0.873037	0.0203098	FALSE	FALSE	FALSE	FALSE	FALSE	FALSE	FALSE	FALSE	FALSE
ENSG00000188486	ENST00000375167	H2AX	nonsense_mediated_decay	432	FALSE	-0.450192	-3.40681	0.00182499	0.00353272	0.000608688	0.0025017	-0.522043	-4.26821	0.000170165	0.000377219	6.6026e-05	0.000233262	0.0718517	0.440643	0.662504	0.972652	0.898276	0.908163	FALSE	FALSE	FALSE	FALSE	TRUE	TRUE	FALSE	FALSE	FALSE
ENSG00000124491	ENST00000264870	F13A1	protein_coding	2199	TRUE	1.02708	4.90858	2.74149e-05	7.91152e-05	1.36315e-05	3.75805e-05	0.352934	1.77492	0.0856578	0.112812	0.019746	0.11742	0.674149	2.57944	0.0148214	0.945324	0.873037	0.0203172	TRUE	FALSE	TRUE	FALSE	FALSE	FALSE	TRUE	FALSE	TRUE
ENSG00000158156	ENST00000675759	XKR8	protein_coding	795	FALSE	-0.363848	-0.600465	0.552528	0.606569	0.104512	0.757408	-1.97639	-6.62284	2.03685e-07	8.90485e-07	1.55865e-07	2.79212e-07	1.61254	2.57895	0.0148388	0.945324	0.873037	0.0203411	FALSE	FALSE	FALSE	FALSE	TRUE	TRUE	TRUE	FALSE	TRUE
ENSG00000158156	ENST00000675575	XKR8	protein_coding	492	FALSE	-1.41201	-3.25238	0.0027457	0.0051198	0.000882143	0.00376382	-1.16453	-3.83911	0.000564991	0.00113075	0.000197919	0.000774491	-0.247477	-0.512728	0.611749	0.968771	0.894692	0.838587	FALSE	TRUE	TRUE	FALSE	TRUE	TRUE	FALSE	FALSE	FALSE
ENSG00000158156	ENST00000373884	XKR8	protein_coding	1188	TRUE	-1.40481	-6.76855	1.3535e-07	6.93079e-07	1.19418e-07	1.85539e-07	-1.41529	-7.4947	1.82228e-08	1.03728e-07	1.81558e-08	2.49798e-08	0.0104799	0.0412353	0.967371	0.996623	0.920414	1	FALSE	TRUE	TRUE	FALSE	TRUE	TRUE	FALSE	FALSE	FALSE
ENSG00000131845	ENST00000282286	ZNF304	protein_coding	1980	TRUE	-0.586806	-6.06383	9.82159e-07	4.04257e-06	6.96535e-07	1.34635e-06	-0.276687	-3.0377	0.00477632	0.00798879	0.00139831	0.0065474	-0.310119	-2.57717	0.0148869	0.945324	0.873037	0.0204071	FALSE	TRUE	TRUE	FALSE	FALSE	FALSE	FALSE	FALSE	FALSE
ENSG00000115685	ENST00000234038	PPP1R7	protein_coding	1083	TRUE	-0.841369	-4.68212	5.24803e-05	0.000142234	2.45068e-05	7.19402e-05	-0.28802	-1.86339	0.0718322	0.0960154	0.0168059	0.0984679	-0.553349	-2.57557	0.0149586	0.945324	0.873037	0.0205053	FALSE	TRUE	TRUE	FALSE	FALSE	FALSE	FALSE	TRUE	TRUE
ENSG00000115685	ENST00000401987	PPP1R7	protein_coding	714	FALSE	-0.394916	-2.47935	0.0187597	0.0293596	0.00505865	0.0257159	-0.347201	-2.38145	0.0235189	0.0345884	0.00605414	0.0322399	-0.047715	-0.243984	0.808839	0.987599	0.912079	1	FALSE	FALSE	FALSE	FALSE	FALSE	FALSE	FALSE	FALSE	FALSE
ENSG00000115685	ENST00000423280	PPP1R7	protein_coding	867	FALSE	-0.355612	-1.14755	0.25984	0.313058	0.0539398	NA	-0.492468	-2.53997	0.0162566	0.0246432	0.0043134	NA	0.136856	0.409048	0.685287	0.975551	0.900952	NA	FALSE	FALSE	FALSE	FALSE	FALSE	FALSE	FALSE	FALSE	FALSE
ENSG00000115685	ENST00000407025	PPP1R7	protein_coding	1083	FALSE	-0.0306467	-0.125533	0.900906	0.916347	0.157887	NA	-0.564425	-2.35179	0.0251636	0.036821	0.00644492	NA	0.533778	1.72228	0.0949089	0.945324	0.873037	NA	FALSE	FALSE	FALSE	FALSE	FALSE	FALSE	FALSE	FALSE	FALSE
ENSG00000267385	ENST00000586020	AC011498.4	nonsense_mediated_decay	255	TRUE	-0.183735	-0.712523	0.481414	0.538383	0.0927634	0.659924	-1.08725	-3.75905	0.000701847	0.00137532	0.000240728	0.000962094	0.903517	2.57377	0.0150064	0.945324	0.873037	0.0205708	FALSE	FALSE	FALSE	FALSE	TRUE	TRUE	TRUE	FALSE	TRUE
ENSG00000117410	ENST00000473485	ATP6V0B	retained_intron	NA	FALSE	-5.76494	-3.23819	0.00284338	0.00528521	0.000910642	0.00389772	-1.25779	-4.66412	5.49112e-05	0.000134902	2.36124e-05	7.52725e-05	-4.50715	-2.57282	0.0150401	0.945324	0.873037	0.020617	FALSE	TRUE	TRUE	FALSE	TRUE	TRUE	FALSE	TRUE	TRUE
ENSG00000117410	ENST00000472174	ATP6V0B	protein_coding	618	TRUE	0.680856	4.82903	3.44482e-05	9.72674e-05	1.67592e-05	4.72217e-05	0.835337	6.391	3.91776e-07	1.59279e-06	2.78793e-07	5.37048e-07	-0.154481	-0.887298	0.3817	0.95537	0.882315	0.523235	TRUE	FALSE	TRUE	TRUE	FALSE	TRUE	FALSE	FALSE	FALSE
ENSG00000117410	ENST00000498664	ATP6V0B	protein_coding	477	FALSE	1.50244	7.21685	3.89897e-08	2.32028e-07	3.99784e-08	5.34473e-08	1.68158	9.02193	3.29195e-10	3.10606e-09	5.43665e-10	4.51261e-10	-0.179145	-0.707704	0.484377	0.960403	0.886963	0.663985	TRUE	FALSE	TRUE	TRUE	FALSE	TRUE	FALSE	FALSE	FALSE
ENSG00000117410	ENST00000468183	ATP6V0B	retained_intron	NA	FALSE	1.24839	5.05034	1.82388e-05	5.49215e-05	9.46298e-06	2.50018e-05	1.40902	6.14543	7.8688e-07	2.9667e-06	5.19272e-07	1.07866e-06	-0.16063	-0.52611	0.602527	0.968771	0.894692	0.825946	TRUE	FALSE	TRUE	TRUE	FALSE	TRUE	FALSE	FALSE	FALSE
ENSG00000117410	ENST00000532642	ATP6V0B	protein_coding	786	FALSE	1.02266	9.07565	2.87409e-10	3.28707e-09	5.66362e-10	3.93981e-10	1.089	10.4666	9.75454e-12	1.46942e-10	2.57198e-11	1.33716e-11	-0.0663364	-0.477607	0.636255	0.969561	0.895421	0.872181	TRUE	FALSE	TRUE	TRUE	FALSE	TRUE	FALSE	FALSE	FALSE
ENSG00000117410	ENST00000236067	ATP6V0B	protein_coding	477	FALSE	1.59949	10.0008	2.94485e-11	4.6533e-10	8.01765e-11	4.03682e-11	1.58701	10.8329	4.17223e-12	6.94194e-11	1.21507e-11	5.71931e-12	0.0124811	0.0635386	0.949742	0.994777	0.918709	1	TRUE	FALSE	TRUE	TRUE	FALSE	TRUE	FALSE	FALSE	FALSE
ENSG00000196531	ENST00000454682	NACA	protein_coding	6237	TRUE	1.25815	5.3574	7.5363e-06	2.4913e-05	4.29252e-06	1.03308e-05	0.561765	3.0593	0.00452712	0.00760601	0.00133131	0.0062058	0.696384	2.57203	0.0150845	0.945324	0.873037	0.0206778	TRUE	FALSE	TRUE	TRUE	FALSE	TRUE	TRUE	FALSE	TRUE
ENSG00000196531	ENST00000393891	NACA	protein_coding	648	FALSE	-0.490083	-5.37801	7.06975e-06	2.35325e-05	4.05466e-06	9.69124e-06	-0.368707	-4.39208	0.000119641	0.000273561	4.78824e-05	0.000164004	-0.121376	-1.0817	0.287652	0.945324	0.873037	0.394315	FALSE	FALSE	FALSE	FALSE	FALSE	FALSE	FALSE	FALSE	FALSE
ENSG00000196531	ENST00000551520	NACA	retained_intron	NA	FALSE	-0.915534	-4.21118	0.000200081	0.000476489	8.20991e-05	0.000274271	-0.654111	-3.2225	0.00296885	0.00514045	0.000899752	0.00406971	-0.261423	-0.970627	0.33919	0.946941	0.87453	0.464963	FALSE	TRUE	TRUE	FALSE	TRUE	TRUE	FALSE	FALSE	FALSE
ENSG00000196531	ENST00000678376	NACA	protein_coding	411	FALSE	-0.210168	-2.25097	0.0315551	0.0470054	0.00809904	0.0432558	-0.215209	-2.49658	0.0180119	0.0270482	0.00473435	0.0246907	0.0050407	0.0438015	0.965341	0.996575	0.92037	1	FALSE	FALSE	FALSE	FALSE	FALSE	FALSE	FALSE	FALSE	FALSE
ENSG00000196531	ENST00000546392	NACA	protein_coding	648	FALSE	-0.17294	-2.10819	0.0431171	0.0623979	0.0107512	NA	-0.116106	-1.53045	0.13595	0.172019	0.0301091	NA	-0.0568348	-0.561684	0.578332	0.966012	0.892143	NA	FALSE	FALSE	FALSE	FALSE	FALSE	FALSE	FALSE	FALSE	FALSE
ENSG00000196531	ENST00000546862	NACA	protein_coding	411	FALSE	-0.407998	-1.54565	0.132263	0.171121	0.0294841	NA	-0.151771	-0.65089	0.519877	0.572137	0.100143	NA	-0.256226	-0.802923	0.428087	0.95537	0.882315	NA	FALSE	FALSE	FALSE	FALSE	FALSE	FALSE	FALSE	FALSE	FALSE
ENSG00000196531	ENST00000550920	NACA	protein_coding	708	FALSE	-0.275689	-1.29114	0.206128	0.25462	0.0438711	NA	0.149174	0.811379	0.423288	0.476835	0.0834622	NA	-0.424863	-1.66356	0.106204	0.945324	0.873037	NA	FALSE	FALSE	FALSE	FALSE	FALSE	FALSE	FALSE	FALSE	FALSE
ENSG00000196531	ENST00000679092	NACA	protein_coding	636	FALSE	-0.149792	-1.13908	0.263332	0.316907	0.0546032	NA	0.0368241	0.302717	0.764112	0.797558	0.1396	NA	-0.186616	-1.15034	0.258734	0.945324	0.873037	NA	FALSE	FALSE	FALSE	FALSE	FALSE	FALSE	FALSE	FALSE	FALSE
ENSG00000196531	ENST00000551793	NACA	processed_transcript	NA	FALSE	-0.103134	-0.762948	0.451218	0.509231	0.0877405	NA	-0.171812	-1.37683	0.178353	0.220207	0.0385437	NA	0.0686778	0.412218	0.682995	0.975551	0.900952	NA	FALSE	FALSE	FALSE	FALSE	FALSE	FALSE	FALSE	FALSE	FALSE
ENSG00000134453	ENST00000418631	RBM17	protein_coding	636	FALSE	3.26722	5.2089	1.14607e-05	3.61659e-05	6.23139e-06	1.57104e-05	1.56012	4.3447	0.00013651	0.000309128	5.41079e-05	0.000187128	1.70709	2.57037	0.0151279	0.945324	0.873037	0.0207373	TRUE	FALSE	TRUE	TRUE	FALSE	TRUE	TRUE	FALSE	TRUE
ENSG00000134453	ENST00000379888	RBM17	protein_coding	1206	TRUE	0.425513	3.65976	0.000923829	0.00190574	0.000328358	0.00126639	0.19156	1.7796	0.0848738	0.111842	0.0195762	0.116345	0.233953	1.63049	0.113042	0.945324	0.873037	0.154958	FALSE	FALSE	FALSE	FALSE	FALSE	FALSE	FALSE	FALSE	FALSE
ENSG00000134453	ENST00000447032	RBM17	protein_coding	676	FALSE	1.01712	5.72687	2.60499e-06	9.63176e-06	1.65955e-06	3.57093e-06	0.696333	4.27077	0.000169122	0.000375154	6.56647e-05	0.000231833	0.320792	1.46916	0.15179	0.945324	0.873037	0.208074	TRUE	FALSE	TRUE	TRUE	FALSE	TRUE	FALSE	FALSE	FALSE
ENSG00000134453	ENST00000465906	RBM17	retained_intron	NA	FALSE	1.19235	6.38445	3.99118e-07	1.80936e-06	3.11752e-07	5.47112e-07	0.871599	4.87254	3.04041e-05	7.89073e-05	1.38114e-05	4.1678e-05	0.32075	1.36993	0.180478	0.945324	0.873037	0.247399	TRUE	FALSE	TRUE	TRUE	FALSE	TRUE	FALSE	FALSE	FALSE
ENSG00000134453	ENST00000476706	RBM17	processed_transcript	NA	FALSE	1.12575	7.04288	6.30442e-08	3.52389e-07	6.07167e-08	8.64211e-08	0.975089	6.43344	3.47455e-07	1.43188e-06	2.50627e-07	4.76292e-07	0.150657	0.755381	0.455679	0.958526	0.885229	0.624646	TRUE	FALSE	TRUE	TRUE	FALSE	TRUE	FALSE	FALSE	FALSE
ENSG00000177191	ENST00000321702	B3GNT8	protein_coding	1194	TRUE	0.118124	0.537163	0.594961	0.646167	0.111335	0.815575	0.813638	4.02335	0.000338815	0.000706914	0.000123734	0.000464448	-0.695513	-2.5706	0.0151357	0.945324	0.873037	0.0207481	FALSE	FALSE	FALSE	TRUE	FALSE	TRUE	FALSE	TRUE	TRUE
ENSG00000169696	ENST00000306739	ASPSCR1	protein_coding	1662	TRUE	-0.491572	-5.52441	4.61593e-06	1.60803e-05	2.77064e-06	6.32753e-06	-0.219346	-2.88755	0.00697961	0.0113204	0.00198145	0.00956768	-0.272226	-2.56672	0.0152594	0.945324	0.873037	0.0209176	FALSE	FALSE	FALSE	FALSE	FALSE	FALSE	FALSE	FALSE	FALSE
ENSG00000115008	ENST00000263339	IL1A	protein_coding	816	TRUE	8.23418	21.9303	1.4211e-20	1.08004e-17	1.86091e-18	1.94805e-20	7.2235	35.3198	8.32983e-27	1.96251e-22	3.43505e-23	1.14186e-26	1.01068	2.56636	0.0152724	0.945324	0.873037	0.0209354	TRUE	FALSE	TRUE	TRUE	FALSE	TRUE	TRUE	FALSE	TRUE
ENSG00000182768	ENST00000331497	NGRN	processed_transcript	NA	FALSE	-0.459658	-5.99835	1.18312e-06	4.76157e-06	8.20419e-07	1.62182e-06	-0.218421	-3.11542	0.00391187	0.00663334	0.00116106	0.0053624	-0.241237	-2.56451	0.0153396	0.945324	0.873037	0.0210276	FALSE	FALSE	FALSE	FALSE	FALSE	FALSE	FALSE	FALSE	FALSE
ENSG00000182768	ENST00000379095	NGRN	protein_coding	876	TRUE	-0.24085	-3.93644	0.000429883	0.000948231	0.00016338	0.000589286	-0.137391	-2.44779	0.0201691	0.0300046	0.00525182	0.0276478	-0.103459	-1.37584	0.178628	0.945324	0.873037	0.244864	FALSE	FALSE	FALSE	FALSE	FALSE	FALSE	FALSE	FALSE	FALSE
ENSG00000229754	ENST00000439871	CXCR2P1	processed_transcript	NA	FALSE	0.855607	4.63543	5.9859e-05	0.000159986	2.75656e-05	8.20549e-05	0.23449	1.21053	0.235149	0.282327	0.0494167	0.322342	0.621117	2.56386	0.0153746	0.945324	0.873037	0.0210755	TRUE	FALSE	TRUE	FALSE	FALSE	FALSE	TRUE	FALSE	TRUE
ENSG00000103066	ENST00000219345	PLA2G15	protein_coding	1239	TRUE	-0.609002	-5.38424	6.9131e-06	2.306e-05	3.97323e-06	9.4765e-06	-0.250668	-2.38167	0.0234867	0.0345475	0.00604698	0.0321957	-0.358334	-2.56119	0.0154607	0.945324	0.873037	0.0211936	FALSE	TRUE	TRUE	FALSE	FALSE	FALSE	FALSE	FALSE	FALSE
ENSG00000136826	ENST00000374672	KLF4	protein_coding	1440	TRUE	1.62661	6.0917	9.17089e-07	3.80331e-06	6.55311e-07	1.25715e-06	2.88016	6.24603	5.91036e-07	2.30238e-06	4.02995e-07	8.10194e-07	-1.25354	-2.56149	0.0154664	0.945324	0.873037	0.0212014	TRUE	FALSE	TRUE	TRUE	FALSE	TRUE	FALSE	TRUE	TRUE
ENSG00000136826	ENST00000497048	KLF4	retained_intron	NA	FALSE	0.981624	2.91176	0.0065689	0.0113007	0.00194711	0.00900467	2.03176	4.96239	2.33157e-05	6.20067e-05	1.08533e-05	3.19612e-05	-1.05013	-2.1827	0.0366719	0.945324	0.873037	0.0502699	TRUE	FALSE	TRUE	TRUE	FALSE	TRUE	FALSE	FALSE	FALSE
ENSG00000111641	ENST00000399466	NOP2	protein_coding	2427	FALSE	-0.947102	-3.7357	0.000750116	0.00157694	0.000271706	0.00102826	-0.22818	-1.30438	0.201626	0.246002	0.0430587	0.276389	-0.718923	-2.55989	0.0155207	0.945324	0.873037	0.0212759	FALSE	TRUE	TRUE	FALSE	FALSE	FALSE	FALSE	TRUE	TRUE
ENSG00000111641	ENST00000322166	NOP2	protein_coding	2439	TRUE	-0.804353	-5.70783	2.75134e-06	1.01189e-05	1.74349e-06	3.77155e-06	-0.744525	-5.76777	2.31659e-06	7.79029e-06	1.36356e-06	3.17558e-06	-0.0598271	-0.345663	0.731913	0.982563	0.907429	1	FALSE	TRUE	TRUE	FALSE	TRUE	TRUE	FALSE	FALSE	FALSE
ENSG00000111641	ENST00000537442	NOP2	protein_coding	2439	FALSE	-0.477039	-0.705474	0.485743	0.542607	0.0934912	NA	-1.19372	-2.24938	0.0316768	0.0454759	0.00795981	NA	0.71668	0.918093	0.365605	0.953243	0.880351	NA	FALSE	FALSE	FALSE	FALSE	FALSE	FALSE	FALSE	FALSE	FALSE
ENSG00000065183	ENST00000349139	WDR3	protein_coding	2832	TRUE	-0.938544	-10.1435	2.02319e-11	3.33331e-10	5.7433e-11	2.7734e-11	-0.653635	-8.09011	3.59849e-09	2.50533e-08	4.38517e-09	4.93282e-09	-0.284909	-2.55948	0.0155236	0.945324	0.873037	0.0212797	FALSE	TRUE	TRUE	FALSE	TRUE	TRUE	FALSE	FALSE	FALSE
ENSG00000156256	ENST00000485067	USP16	retained_intron	NA	FALSE	0.690869	3.96741	0.000394898	0.00087813	0.000151302	0.000541327	0.162555	1.10522	0.277488	0.327388	0.0573039	0.380381	0.528314	2.55631	0.0156458	0.945324	0.873037	0.0214473	TRUE	FALSE	TRUE	FALSE	FALSE	FALSE	TRUE	FALSE	TRUE
ENSG00000156256	ENST00000399975	USP16	protein_coding	2469	FALSE	0.0887587	0.958366	0.345226	0.402471	0.0693458	0.473238	0.250822	2.93309	0.00623107	0.0101946	0.00178439	0.00854158	-0.162064	-1.41965	0.165599	0.945324	0.873037	0.227004	FALSE	FALSE	FALSE	FALSE	FALSE	FALSE	FALSE	FALSE	FALSE
ENSG00000156256	ENST00000399976	USP16	protein_coding	2472	TRUE	-0.331243	-1.99238	0.0551303	0.0779166	0.013425	0.0755728	-0.417442	-2.76701	0.00942209	0.0149505	0.00261684	0.0129158	0.0861984	0.423904	0.674541	0.974031	0.899549	0.924663	FALSE	FALSE	FALSE	FALSE	FALSE	FALSE	FALSE	FALSE	FALSE
ENSG00000156256	ENST00000474835	USP16	retained_intron	NA	FALSE	0.697502	4.91288	2.70785e-05	7.82498e-05	1.34824e-05	3.71194e-05	0.72883	5.60036	3.74639e-06	1.19876e-05	2.09824e-06	5.13556e-06	-0.0313274	-0.179601	0.858626	0.9904	0.914666	1	TRUE	FALSE	TRUE	TRUE	FALSE	TRUE	FALSE	FALSE	FALSE
ENSG00000171105	ENST00000302850	INSR	protein_coding	4149	TRUE	1.13556	5.27092	9.61633e-06	3.09509e-05	5.33284e-06	1.31821e-05	1.80724	9.30214	1.59952e-10	1.6786e-09	2.93812e-10	2.19262e-10	-0.671677	-2.55604	0.0156571	0.945324	0.873037	0.0214628	TRUE	FALSE	TRUE	TRUE	FALSE	TRUE	FALSE	TRUE	TRUE
ENSG00000171105	ENST00000341500	INSR	protein_coding	4113	FALSE	1.29478	5.06667	1.74016e-05	5.2663e-05	9.07384e-06	2.38542e-05	1.3811	5.96638	1.31165e-06	4.68433e-06	8.19916e-07	1.79802e-06	-0.086312	-0.276363	0.78409	0.985134	0.909803	1	TRUE	FALSE	TRUE	TRUE	FALSE	TRUE	FALSE	FALSE	FALSE
ENSG00000163736	ENST00000296028	PPBP	protein_coding	387	TRUE	1.54831	5.67738	3.0027e-06	1.09392e-05	1.88482e-06	4.11611e-06	0.690697	2.75089	0.00980149	0.0154899	0.00271125	0.0134359	0.857617	2.5546	0.0157205	0.945324	0.873037	0.0215497	TRUE	FALSE	TRUE	TRUE	FALSE	TRUE	TRUE	FALSE	TRUE
ENSG00000143185	ENST00000367819	XCL2	protein_coding	345	TRUE	-1.16029	-7.87555	6.38002e-09	4.81465e-08	8.29564e-09	8.74575e-09	-0.736389	-6.84785	1.06731e-07	4.99026e-07	8.73464e-08	1.46308e-07	-0.423901	-2.55381	0.0157332	0.945324	0.873037	0.0215672	FALSE	TRUE	TRUE	FALSE	TRUE	TRUE	FALSE	FALSE	FALSE
ENSG00000067992	ENST00000379162	PDK3	protein_coding	1221	TRUE	-0.161698	-0.603579	0.550482	0.604829	0.104212	0.754603	0.662762	2.82301	0.00820763	0.0131581	0.00230312	0.0112511	-0.82446	-2.55422	0.0157347	0.945324	0.873037	0.0215691	FALSE	FALSE	FALSE	TRUE	FALSE	TRUE	FALSE	TRUE	TRUE
ENSG00000067992	ENST00000568479	PDK3	protein_coding	1248	FALSE	-0.280412	-2.87718	0.00717304	0.0122169	0.00210498	0.00983283	-0.247442	-2.74793	0.00987205	0.0155951	0.00272967	0.0135326	-0.0329704	-0.274375	0.785603	0.985134	0.909803	1	FALSE	FALSE	FALSE	FALSE	FALSE	FALSE	FALSE	FALSE	FALSE
ENSG00000075826	ENST00000492667	SEC31B	retained_intron	NA	FALSE	0.000180504	0.00187244	0.998518	0.998687	0.172074	1	-0.301833	-3.42114	0.00175313	0.00316286	0.000553608	0.0024032	0.302014	2.5518	0.0158082	0.945324	0.873037	0.02167	FALSE	FALSE	FALSE	FALSE	FALSE	FALSE	FALSE	FALSE	FALSE
ENSG00000075826	ENST00000479697	SEC31B	nonsense_mediated_decay	258	FALSE	-0.172873	-1.22595	0.229379	0.280023	0.0482479	0.314433	-0.47019	-3.70274	0.000821618	0.00158914	0.000278153	0.00112628	0.297316	1.72967	0.0935617	0.945324	0.873037	0.128255	FALSE	FALSE	FALSE	FALSE	FALSE	FALSE	FALSE	FALSE	FALSE
ENSG00000075826	ENST00000370345	SEC31B	protein_coding	3540	TRUE	-0.465578	-4.07508	0.000292658	0.000671376	0.000115678	0.000401177	-0.4587	-4.4641	9.75244e-05	0.000227065	3.97441e-05	0.000133687	-0.00687803	-0.0494138	0.960904	0.99545	0.91933	1	FALSE	FALSE	FALSE	FALSE	FALSE	FALSE	FALSE	FALSE	FALSE
ENSG00000102572	ENST00000397517	STK24	protein_coding	1239	FALSE	-0.651632	-6.87334	1.00183e-07	5.30166e-07	9.13477e-08	1.37331e-07	-0.353847	-4.05485	0.000309619	0.000650666	0.000113889	0.000424427	-0.297785	-2.55184	0.0158152	0.945324	0.873037	0.0216795	FALSE	TRUE	TRUE	FALSE	FALSE	FALSE	FALSE	FALSE	FALSE
ENSG00000102572	ENST00000376547	STK24	protein_coding	1332	FALSE	-0.245684	-2.33527	0.026125	0.0396052	0.00682399	NA	-0.156788	-1.61324	0.116751	0.149826	0.0262246	NA	-0.0888958	-0.68536	0.498172	0.96262	0.889011	NA	FALSE	FALSE	FALSE	FALSE	FALSE	FALSE	FALSE	FALSE	FALSE
ENSG00000102572	ENST00000418038	STK24	protein_coding	429	FALSE	0.11503	0.712384	0.481499	0.538452	0.0927754	NA	-0.199058	-1.54513	0.132356	0.167867	0.0293824	NA	0.314087	1.67498	0.103892	0.945324	0.873037	NA	FALSE	FALSE	FALSE	FALSE	FALSE	FALSE	FALSE	FALSE	FALSE
ENSG00000213928	ENST00000560365	IRF9	retained_intron	NA	FALSE	1.55724	4.73242	4.54307e-05	0.000124704	2.14864e-05	6.22766e-05	0.573499	2.13309	0.0408775	0.0574592	0.0100573	0.056035	0.983742	2.55164	0.0158302	0.945324	0.873037	0.0217002	TRUE	FALSE	TRUE	FALSE	FALSE	FALSE	TRUE	FALSE	TRUE
ENSG00000213928	ENST00000560542	IRF9	retained_intron	NA	FALSE	1.36522	6.10125	8.92458e-07	3.7149e-06	6.40077e-07	1.22338e-06	1.07191	5.12802	1.45856e-05	4.06282e-05	7.11131e-06	1.9994e-05	0.293314	1.05784	0.298242	0.945324	0.873037	0.408831	TRUE	FALSE	TRUE	TRUE	FALSE	TRUE	FALSE	FALSE	FALSE
ENSG00000213928	ENST00000560311	IRF9	retained_intron	NA	FALSE	1.11968	4.94343	2.48023e-05	7.22929e-05	1.24561e-05	3.39991e-05	0.943928	4.45323	0.000100834	0.000234008	4.09594e-05	0.000138224	0.175749	0.625668	0.536078	0.965027	0.891233	0.734857	TRUE	FALSE	TRUE	TRUE	FALSE	TRUE	FALSE	FALSE	FALSE
ENSG00000213928	ENST00000557894	IRF9	protein_coding	1062	FALSE	1.86362	7.17628	4.36011e-08	2.56106e-07	4.41271e-08	5.97685e-08	1.76992	7.07148	5.82436e-08	2.90049e-07	5.07683e-08	7.98406e-08	0.093706	0.286968	0.776032	0.98417	0.908913	1	TRUE	FALSE	TRUE	TRUE	FALSE	TRUE	FALSE	FALSE	FALSE
ENSG00000213928	ENST00000561415	IRF9	retained_intron	NA	FALSE	1.04296	4.79418	3.80704e-05	0.000106335	1.83216e-05	5.2187e-05	1.00549	4.99887	2.11488e-05	5.66983e-05	9.92412e-06	2.89908e-05	0.0374693	0.139646	0.889836	0.9904	0.914666	1	TRUE	FALSE	TRUE	TRUE	FALSE	TRUE	FALSE	FALSE	FALSE
ENSG00000213928	ENST00000396864	IRF9	protein_coding	1182	TRUE	0.862641	3.78811	0.000650191	0.00138204	0.000238125	0.000891285	0.878246	4.1632	0.000229005	0.000494398	8.65363e-05	0.000313921	-0.0156047	-0.0555112	0.956085	0.994973	0.91889	1	TRUE	FALSE	TRUE	TRUE	FALSE	TRUE	FALSE	FALSE	FALSE
ENSG00000136436	ENST00000514962	CALCOCO2	retained_intron	NA	FALSE	1.08896	5.72912	2.57022e-06	9.52264e-06	1.64075e-06	3.52327e-06	0.50843	3.09764	0.0040979	0.00692947	0.00121289	0.00561741	0.580535	2.55048	0.0158632	0.945324	0.873037	0.0217454	TRUE	FALSE	TRUE	TRUE	FALSE	TRUE	TRUE	FALSE	TRUE
ENSG00000136436	ENST00000510356	CALCOCO2	retained_intron	NA	FALSE	0.902678	5.51284	4.79493e-06	1.66448e-05	2.86791e-06	6.5729e-06	0.659385	4.32079	0.000146446	0.00032957	5.76859e-05	0.000200749	0.243293	1.20034	0.239019	0.945324	0.873037	0.327649	TRUE	FALSE	TRUE	TRUE	FALSE	TRUE	FALSE	FALSE	FALSE
ENSG00000136436	ENST00000258947	CALCOCO2	protein_coding	1341	TRUE	0.54801	5.07034	1.72192e-05	5.21646e-05	8.98796e-06	2.36041e-05	0.666461	6.67298	1.76927e-07	7.84712e-07	1.37351e-07	2.42532e-07	-0.118451	-0.888806	0.380901	0.95537	0.882315	0.52214	TRUE	FALSE	TRUE	TRUE	FALSE	TRUE	FALSE	FALSE	FALSE
ENSG00000136436	ENST00000416445	CALCOCO2	protein_coding	1215	FALSE	0.379488	2.18101	0.036832	0.0540998	0.00932141	0.0504894	0.545893	3.34451	0.00215438	0.00382583	0.000669649	0.00295324	-0.166405	-0.770309	0.446904	0.958004	0.884748	0.612617	FALSE	FALSE	FALSE	TRUE	FALSE	TRUE	FALSE	FALSE	FALSE
ENSG00000136436	ENST00000503463	CALCOCO2	retained_intron	NA	FALSE	0.485547	3.56297	0.00119861	0.00240745	0.000414803	0.00164307	0.593113	4.79461	3.78374e-05	9.63e-05	1.68558e-05	5.18677e-05	-0.107566	-0.645255	0.523463	0.965027	0.891233	0.717565	FALSE	FALSE	FALSE	TRUE	FALSE	TRUE	FALSE	FALSE	FALSE
ENSG00000136436	ENST00000508679	CALCOCO2	protein_coding	1125	FALSE	0.65771	4.16775	0.000226091	0.000532511	9.17517e-05	0.000309927	0.590957	4.10253	0.000271516	0.000577964	0.000101163	0.000372195	0.0667529	0.344943	0.732449	0.982563	0.907429	1	TRUE	FALSE	TRUE	TRUE	FALSE	TRUE	FALSE	FALSE	FALSE
ENSG00000136436	ENST00000448105	CALCOCO2	protein_coding	1413	FALSE	0.0608027	0.326918	0.745911	0.784223	0.135122	NA	0.146711	0.847345	0.403249	0.456822	0.0799593	NA	-0.0859078	-0.373343	0.711415	0.980178	0.905226	NA	FALSE	FALSE	FALSE	FALSE	FALSE	FALSE	FALSE	FALSE	FALSE
ENSG00000142687	ENST00000485551	KIAA0319L	processed_transcript	NA	FALSE	1.16906	6.32218	4.7614e-07	2.11857e-06	3.65031e-07	6.52694e-07	0.594235	3.55591	0.00122427	0.00228159	0.000399355	0.00167823	0.574828	2.54619	0.0160363	0.945324	0.873037	0.0219826	TRUE	FALSE	TRUE	TRUE	FALSE	TRUE	TRUE	FALSE	TRUE
ENSG00000142687	ENST00000373266	KIAA0319L	protein_coding	1461	FALSE	2.45421	9.93517	3.44856e-11	5.31728e-10	9.16168e-11	4.7273e-11	2.13852	7.68696	1.08211e-08	6.54711e-08	1.14597e-08	1.48336e-08	0.315697	0.9366	0.35615	0.951467	0.878711	0.488212	TRUE	FALSE	TRUE	TRUE	FALSE	TRUE	FALSE	FALSE	FALSE
ENSG00000142687	ENST00000325722	KIAA0319L	protein_coding	3150	TRUE	0.174808	2.26051	0.0308836	0.0461043	0.00794377	NA	-0.027902	-0.390539	0.698782	0.738761	0.129308	NA	0.20271	2.12608	0.041482	0.945324	0.873037	NA	FALSE	FALSE	FALSE	FALSE	FALSE	FALSE	FALSE	FALSE	FALSE
ENSG00000074201	ENST00000528364	CLNS1A	protein_coding	714	FALSE	-0.65982	-5.88656	1.6297e-06	6.3401e-06	1.0924e-06	2.234e-06	-0.313347	-3.1305	0.00376249	0.00639384	0.00111914	0.00515763	-0.346473	-2.54499	0.0160649	0.945324	0.873037	0.0220218	FALSE	TRUE	TRUE	FALSE	FALSE	FALSE	FALSE	FALSE	FALSE
ENSG00000074201	ENST00000532069	CLNS1A	protein_coding	504	FALSE	-0.517487	-2.90502	0.00668092	0.0114717	0.00197657	0.00915823	-0.0869843	-0.570905	0.572136	0.622525	0.108963	0.784287	-0.430503	-2.026	0.051351	0.945324	0.873037	0.0703922	FALSE	TRUE	TRUE	FALSE	FALSE	FALSE	FALSE	FALSE	FALSE
ENSG00000074201	ENST00000263309	CLNS1A	protein_coding	612	FALSE	-0.281683	-2.67768	0.0116977	0.0190989	0.00329075	0.0160352	-0.442759	-4.31533	0.000148361	0.000333359	5.83491e-05	0.000203373	0.161076	1.21078	0.235033	0.945324	0.873037	0.322184	FALSE	FALSE	FALSE	FALSE	FALSE	FALSE	FALSE	FALSE	FALSE
ENSG00000074201	ENST00000525064	CLNS1A	protein_coding	540	FALSE	-0.397933	-3.38998	0.00190671	0.00367452	0.000633119	0.00261373	-0.28824	-2.53072	0.0166216	0.0251464	0.00440148	0.022785	-0.109694	-0.74079	0.464343	0.958791	0.885474	0.636523	FALSE	FALSE	FALSE	FALSE	FALSE	FALSE	FALSE	FALSE	FALSE
ENSG00000074201	ENST00000525428	CLNS1A	protein_coding	714	TRUE	-0.834502	-3.23418	0.00287342	0.00533599	0.000919391	0.00393889	-1.05158	-4.56768	7.23552e-05	0.000173153	3.03076e-05	9.91848e-05	0.217077	0.692927	0.49346	0.962147	0.888574	0.676436	FALSE	TRUE	TRUE	FALSE	TRUE	TRUE	FALSE	FALSE	FALSE
ENSG00000118242	ENST00000263268	MREG	protein_coding	645	TRUE	1.73734	7.31238	2.95986e-08	1.82264e-07	3.14041e-08	4.05738e-08	0.949378	3.85247	0.000543116	0.00109003	0.000190791	0.000744506	0.787966	2.54252	0.0161639	0.945324	0.873037	0.0221575	TRUE	FALSE	TRUE	TRUE	FALSE	TRUE	TRUE	FALSE	TRUE
ENSG00000118242	ENST00000620139	MREG	protein_coding	645	FALSE	1.7524	9.39387	1.27672e-10	1.63921e-09	2.82436e-10	1.75013e-10	1.61383	8.1332	3.24596e-09	2.29516e-08	4.01731e-09	4.44957e-09	0.138572	0.56192	0.578175	0.966012	0.892143	0.792564	TRUE	FALSE	TRUE	TRUE	FALSE	TRUE	FALSE	FALSE	FALSE
ENSG00000072756	ENST00000434583	TRNT1	nonsense_mediated_decay	1305	FALSE	0.0288204	0.190065	0.850484	0.874423	0.150663	1	-0.461837	-3.0788	0.0042985	0.0072467	0.00126842	0.0058924	0.490657	2.54101	0.0162167	0.945324	0.873037	0.0222299	FALSE	FALSE	FALSE	FALSE	FALSE	FALSE	FALSE	FALSE	FALSE
ENSG00000072756	ENST00000251607	TRNT1	protein_coding	1305	TRUE	0.454849	3.61088	0.00105506	0.00214694	0.000369918	0.00144628	0.275988	2.38412	0.0233757	0.0343993	0.00602103	0.0320435	0.178861	1.1544	0.25709	0.945324	0.873037	0.35242	FALSE	FALSE	FALSE	FALSE	FALSE	FALSE	FALSE	FALSE	FALSE
ENSG00000113719	ENST00000520399	ERGIC1	retained_intron	NA	FALSE	0.0606415	0.531264	0.598983	0.649828	0.111965	0.821088	-0.289214	-2.88144	0.00708806	0.0114852	0.0020103	0.00971634	0.349856	2.5402	0.0162492	0.945324	0.873037	0.0222745	FALSE	FALSE	FALSE	FALSE	FALSE	FALSE	FALSE	FALSE	FALSE
ENSG00000113719	ENST00000393784	ERGIC1	protein_coding	873	TRUE	-0.217325	-2.31475	0.0273581	0.0412893	0.00711415	0.0375025	-0.211492	-2.4345	0.0208128	0.0308921	0.00540716	0.0285303	-0.00583364	-0.0503609	0.960155	0.99545	0.91933	1	FALSE	FALSE	FALSE	FALSE	FALSE	FALSE	FALSE	FALSE	FALSE
ENSG00000113719	ENST00000523215	ERGIC1	retained_intron	NA	FALSE	0.147174	1.37741	0.178156	0.223329	0.0384796	NA	-0.163613	-1.73991	0.0917013	0.12012	0.0210251	NA	0.310787	2.40977	0.0220269	0.945324	0.873037	NA	FALSE	FALSE	FALSE	FALSE	FALSE	FALSE	FALSE	FALSE	FALSE
ENSG00000131748	ENST00000394250	STARD3	protein_coding	1284	FALSE	-0.0466276	-0.320617	0.750636	0.788381	0.135838	1	0.414429	3.00344	0.00522013	0.00866894	0.00151736	0.00715577	-0.461056	-2.54004	0.0162706	0.945324	0.873037	0.0223038	FALSE	FALSE	FALSE	FALSE	FALSE	FALSE	FALSE	FALSE	FALSE
ENSG00000131748	ENST00000336308	STARD3	protein_coding	1338	TRUE	-0.179969	-2.41717	0.0216481	0.0333964	0.0057542	0.0296753	-0.116114	-1.69308	0.100361	0.130298	0.0228065	0.137576	-0.063855	-0.696547	0.491222	0.960781	0.887313	0.673369	FALSE	FALSE	FALSE	FALSE	FALSE	FALSE	FALSE	FALSE	FALSE
ENSG00000131748	ENST00000580551	STARD3	retained_intron	NA	FALSE	-0.672403	-3.22629	0.00293544	0.00544216	0.000937685	0.00402391	-0.569227	-3.53421	0.00129566	0.00240341	0.000420678	0.00177609	-0.103176	-0.431163	0.669305	0.972902	0.898506	0.917486	FALSE	TRUE	TRUE	FALSE	TRUE	TRUE	FALSE	FALSE	FALSE
ENSG00000131748	ENST00000488876	STARD3	retained_intron	NA	FALSE	-0.539402	-3.70731	0.000811418	0.00169282	0.000291673	0.00111229	-0.586915	-4.52415	8.23983e-05	0.000194734	3.4085e-05	0.000112952	0.0475131	0.269046	0.789664	0.986414	0.910985	1	FALSE	TRUE	TRUE	FALSE	TRUE	TRUE	FALSE	FALSE	FALSE
ENSG00000131748	ENST00000583582	STARD3	retained_intron	NA	FALSE	-0.495715	-2.52947	0.016664	0.0263351	0.00453755	0.0228431	-0.466604	-3.7921	0.000640878	0.00126713	0.00022179	0.000878517	-0.0291107	-0.137467	0.891541	0.9904	0.914666	1	FALSE	FALSE	FALSE	FALSE	FALSE	FALSE	FALSE	FALSE	FALSE
ENSG00000131748	ENST00000584850	STARD3	retained_intron	NA	FALSE	-0.168009	-2.08458	0.0453474	0.0653366	0.0112575	NA	-0.0551683	-0.758526	0.453804	0.507265	0.0887886	NA	-0.112841	-1.1475	0.259862	0.945324	0.873037	NA	FALSE	FALSE	FALSE	FALSE	FALSE	FALSE	FALSE	FALSE	FALSE
ENSG00000131748	ENST00000481171	STARD3	retained_intron	NA	FALSE	0.157487	1.03583	0.308218	0.363881	0.0626967	NA	0.174176	1.40125	0.170979	0.211836	0.0370785	NA	-0.0166892	-0.0936677	0.92597	0.992946	0.917018	NA	FALSE	FALSE	FALSE	FALSE	FALSE	FALSE	FALSE	FALSE	FALSE
ENSG00000131748	ENST00000544210	STARD3	protein_coding	1338	FALSE	-0.115831	-0.778147	0.442337	0.500503	0.0862366	NA	-0.157429	-1.2267	0.229101	0.275755	0.0482664	NA	0.0415975	0.233512	0.816888	0.988021	0.912469	NA	FALSE	FALSE	FALSE	FALSE	FALSE	FALSE	FALSE	FALSE	FALSE
ENSG00000088038	ENST00000617930	CNOT3	protein_coding	2157	FALSE	0.453216	5.68564	2.90292e-06	1.06101e-05	1.82813e-06	3.97934e-06	0.204634	2.80368	0.00859729	0.0137379	0.0024046	0.0117852	0.248582	2.53952	0.0162742	0.945324	0.873037	0.0223087	FALSE	FALSE	FALSE	FALSE	FALSE	FALSE	FALSE	FALSE	FALSE
ENSG00000088038	ENST00000221232	CNOT3	protein_coding	2262	TRUE	0.170163	2.47083	0.0191173	0.0298558	0.00514415	0.0262061	0.239113	3.7568	0.000706191	0.00138269	0.000242017	0.000968048	-0.0689495	-0.811898	0.422976	0.95537	0.882315	0.579817	FALSE	FALSE	FALSE	FALSE	FALSE	FALSE	FALSE	FALSE	FALSE
ENSG00000088038	ENST00000358389	CNOT3	protein_coding	2262	FALSE	0.281532	1.82215	0.0780199	0.10651	0.0183517	NA	-0.0150422	-0.10906	0.913852	0.927993	0.16243	NA	0.296575	1.58064	0.124034	0.945324	0.873037	NA	FALSE	FALSE	FALSE	FALSE	FALSE	FALSE	FALSE	FALSE	FALSE
ENSG00000088038	ENST00000447684	CNOT3	protein_coding	1716	FALSE	-0.399246	-0.574914	0.569467	0.622467	0.107251	NA	0.0917421	0.303441	0.763566	0.797129	0.139524	NA	-0.490988	-0.695832	0.491679	0.961049	0.88756	NA	FALSE	FALSE	FALSE	FALSE	FALSE	FALSE	FALSE	FALSE	FALSE
ENSG00000127663	ENST00000536461	KDM4B	protein_coding	3393	FALSE	-9.71641	-4.43379	0.000106339	0.000269102	4.63663e-05	0.000145769	-3.89768	-3.32555	0.00226298	0.0040048	0.000700975	0.0031021	-5.81872	-2.5397	0.0162772	0.945324	0.873037	0.0223128	FALSE	TRUE	TRUE	FALSE	TRUE	TRUE	FALSE	TRUE	TRUE
ENSG00000127663	ENST00000611640	KDM4B	protein_coding	3393	FALSE	1.81038	5.24571	1.03943e-05	3.31561e-05	5.71279e-06	1.42486e-05	1.95389	5.31504	8.51374e-06	2.49762e-05	4.37168e-06	1.16707e-05	-0.143509	-0.314316	0.755371	0.982563	0.907429	1	TRUE	FALSE	TRUE	TRUE	FALSE	TRUE	FALSE	FALSE	FALSE
ENSG00000127663	ENST00000159111	KDM4B	protein_coding	3291	TRUE	-0.266197	-2.04759	0.0490884	0.0702028	0.012096	NA	-0.0592624	-0.492585	0.625751	0.672598	0.117727	NA	-0.206934	-1.29004	0.206505	0.945324	0.873037	NA	FALSE	FALSE	FALSE	FALSE	FALSE	FALSE	FALSE	FALSE	FALSE
ENSG00000095059	ENST00000593473	DHPS	retained_intron	NA	FALSE	0.0264558	0.173798	0.863142	0.884704	0.152435	1	-0.414573	-3.58591	0.00112558	0.00211456	0.000370119	0.00154295	0.441029	2.53842	0.0163161	0.945324	0.873037	0.0223662	FALSE	FALSE	FALSE	FALSE	FALSE	FALSE	FALSE	FALSE	FALSE
ENSG00000095059	ENST00000600510	DHPS	retained_intron	NA	FALSE	0.250867	2.28293	0.0293785	0.0440275	0.00758594	NA	-0.0110811	-0.113163	0.910624	0.925472	0.161989	NA	0.261948	1.96445	0.0584098	0.945324	0.873037	NA	FALSE	FALSE	FALSE	FALSE	FALSE	FALSE	FALSE	FALSE	FALSE
ENSG00000095059	ENST00000595844	DHPS	retained_intron	NA	FALSE	0.208974	1.73658	0.0922923	0.124018	0.0213683	NA	-0.117946	-1.1165	0.272706	0.322392	0.0564295	NA	0.32692	2.25313	0.0313966	0.945324	0.873037	NA	FALSE	FALSE	FALSE	FALSE	FALSE	FALSE	FALSE	FALSE	FALSE
ENSG00000095059	ENST00000210060	DHPS	protein_coding	1110	TRUE	-0.122985	-1.65363	0.10819	0.143103	0.0246567	NA	-0.000995673	-0.01448	0.988539	0.990852	0.173433	NA	-0.121989	-1.32991	0.193149	0.945324	0.873037	NA	FALSE	FALSE	FALSE	FALSE	FALSE	FALSE	FALSE	FALSE	FALSE
ENSG00000095059	ENST00000595912	DHPS	nonsense_mediated_decay	420	FALSE	-0.113214	-0.655468	0.516951	0.572479	0.0986382	NA	-0.0201505	-0.145206	0.885478	0.904246	0.158274	NA	-0.0930635	-0.462777	0.646723	0.971592	0.897296	NA	FALSE	FALSE	FALSE	FALSE	FALSE	FALSE	FALSE	FALSE	FALSE
ENSG00000095059	ENST00000601537	DHPS	nonsense_mediated_decay	834	FALSE	-0.0691364	-0.469235	0.64216	0.690016	0.11889	NA	-0.0694121	-0.531243	0.599008	0.647724	0.113374	NA	0.000275663	0.00154504	0.998777	0.999764	0.923314	NA	FALSE	FALSE	FALSE	FALSE	FALSE	FALSE	FALSE	FALSE	FALSE
ENSG00000187554	ENST00000642603	TLR5	protein_coding	2577	TRUE	1.29841	5.11734	1.50411e-05	4.62017e-05	7.96056e-06	2.06183e-05	2.14675	7.99794	4.70141e-09	3.14674e-08	5.50785e-09	6.44471e-09	-0.848345	-2.53667	0.0164004	0.945324	0.873037	0.0224817	TRUE	FALSE	TRUE	TRUE	FALSE	TRUE	FALSE	TRUE	TRUE
ENSG00000153250	ENST00000409972	RBMS1	protein_coding	1113	FALSE	-0.370918	-4.13991	0.000243396	0.00056872	9.79905e-05	0.000333648	-0.0935722	-1.15487	0.256876	0.305502	0.0534732	0.352127	-0.277346	-2.53473	0.0164587	0.945324	0.873037	0.0225617	FALSE	FALSE	FALSE	FALSE	FALSE	FALSE	FALSE	FALSE	FALSE
ENSG00000153250	ENST00000474147	RBMS1	retained_intron	NA	FALSE	-0.376673	-2.58455	0.0146265	0.0233976	0.00403141	0.02005	-0.523174	-4.63553	5.95946e-05	0.000145482	2.54643e-05	8.16925e-05	0.146502	0.874862	0.388306	0.95537	0.882315	0.532292	FALSE	FALSE	FALSE	FALSE	TRUE	TRUE	FALSE	FALSE	FALSE
ENSG00000153250	ENST00000474820	RBMS1	processed_transcript	NA	FALSE	0.643273	4.61333	6.38874e-05	0.000169599	2.92218e-05	8.75771e-05	0.724151	5.46928	5.46153e-06	1.67609e-05	2.93373e-06	7.48668e-06	-0.0808779	-0.464549	0.645476	0.97158	0.897285	0.884821	TRUE	FALSE	TRUE	TRUE	FALSE	TRUE	FALSE	FALSE	FALSE
ENSG00000153250	ENST00000348849	RBMS1	protein_coding	1221	TRUE	-0.60128	-2.70695	0.01091	0.0179146	0.00308669	0.0149554	-0.636731	-3.05144	0.00461911	0.00774564	0.00135575	0.00633189	0.0354509	0.128464	0.898605	0.991397	0.915587	1	FALSE	TRUE	TRUE	FALSE	TRUE	TRUE	FALSE	FALSE	FALSE
ENSG00000153250	ENST00000392753	RBMS1	protein_coding	1161	FALSE	-0.158443	-2.25643	0.0311617	0.046484	0.0080092	NA	0.000992467	0.0153512	0.987849	0.990245	0.173326	NA	-0.159436	-1.84445	0.0745912	0.945324	0.873037	NA	FALSE	FALSE	FALSE	FALSE	FALSE	FALSE	FALSE	FALSE	FALSE
ENSG00000153250	ENST00000490637	RBMS1	retained_intron	NA	FALSE	-0.155648	-0.979925	0.33463	0.391551	0.0674642	NA	-0.174772	-1.38541	0.17571	0.217229	0.0380225	NA	0.0191246	0.103852	0.917948	0.992755	0.916841	NA	FALSE	FALSE	FALSE	FALSE	FALSE	FALSE	FALSE	FALSE	FALSE
ENSG00000163041	ENST00000366813	H3-3A	protein_coding	411	FALSE	-0.00105954	-0.00813935	0.993557	0.994655	0.171379	1	0.411101	3.32135	0.00228495	0.00404064	0.000707248	0.00313222	-0.412161	-2.53423	0.0164782	0.945324	0.873037	0.0225884	FALSE	FALSE	FALSE	FALSE	FALSE	FALSE	FALSE	FALSE	FALSE
ENSG00000163041	ENST00000366816	H3-3A	protein_coding	411	FALSE	-0.222014	-1.4592	0.154493	0.196731	0.0338968	NA	0.0493051	0.354976	0.724993	0.762678	0.133494	NA	-0.271319	-1.45412	0.155888	0.945324	0.873037	NA	FALSE	FALSE	FALSE	FALSE	FALSE	FALSE	FALSE	FALSE	FALSE
ENSG00000163041	ENST00000366814	H3-3A	protein_coding	372	FALSE	0.0378857	0.323076	0.748786	0.786631	0.135537	NA	-0.0499627	-0.505805	0.616536	0.664088	0.116238	NA	0.0878483	0.631887	0.532048	0.965027	0.891233	NA	FALSE	FALSE	FALSE	FALSE	FALSE	FALSE	FALSE	FALSE	FALSE
ENSG00000163041	ENST00000366815	H3-3A	protein_coding	411	TRUE	-0.0190858	-0.144182	0.886283	0.904441	0.155835	NA	0.224032	1.82245	0.0779732	0.103432	0.018104	NA	-0.243118	-1.48614	0.147265	0.945324	0.873037	NA	FALSE	FALSE	FALSE	FALSE	FALSE	FALSE	FALSE	FALSE	FALSE
ENSG00000103966	ENST00000220325	EHD4	protein_coding	1626	TRUE	0.183037	1.7643	0.0874538	0.118146	0.0203566	0.119882	0.507776	5.2745	9.54921e-06	2.76795e-05	4.84485e-06	1.30901e-05	-0.324739	-2.53373	0.0165106	0.945324	0.873037	0.0226327	FALSE	FALSE	FALSE	TRUE	FALSE	TRUE	FALSE	FALSE	FALSE
ENSG00000167447	ENST00000300917	SMG8	protein_coding	2976	TRUE	0.137764	1.82721	0.077207	0.105529	0.0181826	0.105836	0.374172	5.32153	8.28314e-06	2.43493e-05	4.26195e-06	1.13546e-05	-0.236408	-2.53234	0.0165515	0.945324	0.873037	0.0226889	FALSE	FALSE	FALSE	FALSE	FALSE	FALSE	FALSE	FALSE	FALSE
ENSG00000115762	ENST00000439822	PLEKHB2	protein_coding	516	FALSE	3.78898	10.6507	6.35249e-12	1.20697e-10	2.07961e-11	8.70801e-12	2.78053	10.923	3.39463e-12	5.81654e-11	1.01809e-11	4.65337e-12	1.00845	2.53162	0.0165968	0.945324	0.873037	0.0227509	TRUE	FALSE	TRUE	TRUE	FALSE	TRUE	TRUE	FALSE	TRUE
ENSG00000115762	ENST00000409612	PLEKHB2	protein_coding	669	FALSE	3.01777	20.5178	1.09118e-19	5.58873e-17	9.62938e-18	1.49579e-19	2.80369	20.3981	1.29402e-19	3.2782e-17	5.73795e-18	1.77385e-19	0.214078	1.17439	0.249113	0.945324	0.873037	0.341485	TRUE	FALSE	TRUE	TRUE	FALSE	TRUE	FALSE	FALSE	FALSE
ENSG00000115762	ENST00000234115	PLEKHB2	protein_coding	666	FALSE	3.40883	23.4031	2.28552e-21	2.24362e-18	3.86576e-19	3.133e-21	3.20795	23.9064	1.21656e-21	1.02365e-18	1.79173e-19	1.66766e-21	0.200882	1.12002	0.271245	0.945324	0.873037	0.371824	TRUE	FALSE	TRUE	TRUE	FALSE	TRUE	FALSE	FALSE	FALSE
ENSG00000115762	ENST00000403716	PLEKHB2	protein_coding	711	TRUE	3.7158	23.7886	1.40845e-21	1.96891e-18	3.39242e-19	1.9307e-21	3.5557	24.5186	5.74056e-22	5.20183e-19	9.10496e-20	7.86918e-22	0.160095	0.829448	0.413145	0.95537	0.882315	0.566341	TRUE	FALSE	TRUE	TRUE	FALSE	TRUE	FALSE	FALSE	FALSE
ENSG00000115762	ENST00000409158	PLEKHB2	protein_coding	693	FALSE	2.87909	16.8536	2.8935e-17	3.55057e-15	6.11763e-16	3.96643e-17	2.76111	18.1719	3.38043e-18	4.02237e-16	7.0405e-17	4.6339e-18	0.11798	0.569599	0.573012	0.965027	0.891233	0.785486	TRUE	FALSE	TRUE	TRUE	FALSE	TRUE	FALSE	FALSE	FALSE
ENSG00000115762	ENST00000409279	PLEKHB2	protein_coding	669	FALSE	3.38163	8.74586	6.48094e-10	6.59857e-09	1.13693e-09	8.88409e-10	3.14136	7.7479	8.99392e-09	5.5816e-08	9.76969e-09	1.23289e-08	0.240269	0.473661	0.639026	0.970192	0.896004	0.875979	TRUE	FALSE	TRUE	TRUE	FALSE	TRUE	FALSE	FALSE	FALSE
ENSG00000070756	ENST00000518716	PABPC1	retained_intron	NA	FALSE	-2.39752	-7.79884	8.00642e-09	5.84903e-08	1.00779e-08	1.09752e-08	-1.45251	-5.29146	9.11153e-06	2.65317e-05	4.64393e-06	1.24901e-05	-0.945013	-2.53106	0.0166187	0.945324	0.873037	0.022781	FALSE	TRUE	TRUE	FALSE	TRUE	TRUE	FALSE	TRUE	TRUE
ENSG00000070756	ENST00000520142	PABPC1	protein_coding	1911	FALSE	-0.642971	-4.02155	0.000340526	0.000769705	0.00013262	0.000466795	-0.405459	-2.7364	0.0101548	0.0159978	0.00280016	0.0139203	-0.237511	-1.20319	0.237944	0.945324	0.873037	0.326175	FALSE	TRUE	TRUE	FALSE	FALSE	FALSE	FALSE	FALSE	FALSE
ENSG00000070756	ENST00000519100	PABPC1	protein_coding	1800	FALSE	1.11797	3.99233	0.000369423	0.000827261	0.000142537	0.000506407	0.779825	2.98422	0.00548097	0.00906123	0.00158602	0.00751333	0.338147	0.974952	0.337075	0.946857	0.874453	0.462063	TRUE	FALSE	TRUE	TRUE	FALSE	TRUE	FALSE	FALSE	FALSE
ENSG00000070756	ENST00000522720	PABPC1	protein_coding	1911	FALSE	-1.82556	-3.73306	0.00075623	0.0015881	0.00027363	0.00103664	-1.39325	-3.27942	0.0025577	0.00448159	0.000784429	0.0035061	-0.432315	-0.736384	0.466992	0.958791	0.885474	0.640154	FALSE	TRUE	TRUE	FALSE	TRUE	TRUE	FALSE	FALSE	FALSE
ENSG00000070756	ENST00000522387	PABPC1	protein_coding	1815	FALSE	-0.269699	-2.88677	0.00700117	0.0119562	0.00206005	0.00959723	-0.217654	-2.52137	0.0169973	0.0256638	0.00449203	0.0233	-0.0520451	-0.451804	0.654529	0.972511	0.898145	0.897231	FALSE	FALSE	FALSE	FALSE	FALSE	FALSE	FALSE	FALSE	FALSE
ENSG00000070756	ENST00000610907	PABPC1	protein_coding	1767	FALSE	-0.312387	-2.33406	0.0261961	0.0396978	0.00683993	0.0359098	-0.241042	-1.94482	0.0608469	0.0825542	0.0144498	0.0834092	-0.0713444	-0.431895	0.668784	0.972738	0.898355	0.916772	FALSE	FALSE	FALSE	FALSE	FALSE	FALSE	FALSE	FALSE	FALSE
ENSG00000070756	ENST00000677140	PABPC1	protein_coding	1902	FALSE	-0.718801	-6.0286	1.09804e-06	4.45877e-06	7.68246e-07	1.50519e-06	-0.665448	-6.04036	1.06177e-06	3.87835e-06	6.78842e-07	1.45548e-06	-0.0533525	-0.362913	0.719114	0.981194	0.906165	0.985765	FALSE	TRUE	TRUE	FALSE	TRUE	TRUE	FALSE	FALSE	FALSE
ENSG00000070756	ENST00000520804	PABPC1	protein_coding	1911	FALSE	-1.12649	-8.56842	1.05113e-09	1.001e-08	1.72472e-09	1.4409e-09	-1.12955	-9.32565	1.53571e-10	1.6203e-09	2.83607e-10	2.10515e-10	0.00305832	0.0188915	0.985048	0.998255	0.921921	1	FALSE	TRUE	TRUE	FALSE	TRUE	TRUE	FALSE	FALSE	FALSE
ENSG00000070756	ENST00000521865	PABPC1	protein_coding	1911	FALSE	-0.31928	-3.11527	0.00392101	0.00709461	0.0012224	0.00537493	-0.308514	-3.24107	0.00282821	0.00491159	0.000859694	0.00387692	-0.0107655	-0.0849921	0.93281	0.993452	0.917485	1	FALSE	FALSE	FALSE	FALSE	FALSE	FALSE	FALSE	FALSE	FALSE
ENSG00000070756	ENST00000318607	PABPC1	protein_coding	1911	TRUE	-0.161139	-1.88532	0.0686904	0.0950682	0.0163803	NA	-0.0410642	-0.520858	0.606128	0.654313	0.114527	NA	-0.120075	-1.14027	0.262818	0.945324	0.873037	NA	FALSE	FALSE	FALSE	FALSE	FALSE	FALSE	FALSE	FALSE	FALSE
ENSG00000070756	ENST00000679197	PABPC1	protein_coding	1815	FALSE	0.0832186	0.698782	0.489859	0.546478	0.0941582	NA	0.103632	0.939407	0.35473	0.407282	0.0712881	NA	-0.0204137	-0.138862	0.890451	0.9904	0.914666	NA	FALSE	FALSE	FALSE	FALSE	FALSE	FALSE	FALSE	FALSE	FALSE
ENSG00000070756	ENST00000522658	PABPC1	protein_coding	1911	FALSE	-0.0156707	-0.102454	0.919051	0.931647	0.160523	NA	-0.149005	-1.07844	0.289097	0.339522	0.0594277	NA	0.133334	0.71415	0.480437	0.958791	0.885474	NA	FALSE	FALSE	FALSE	FALSE	FALSE	FALSE	FALSE	FALSE	FALSE
ENSG00000196405	ENST00000555848	EVL	retained_intron	NA	FALSE	0.0584586	0.42691	0.672373	0.717994	0.12371	0.921691	-0.370432	-2.90381	0.00671175	0.0109212	0.00191159	0.00920048	0.428891	2.53077	0.0166301	0.945324	0.873037	0.0227966	FALSE	FALSE	FALSE	FALSE	FALSE	FALSE	FALSE	FALSE	FALSE
ENSG00000196405	ENST00000544450	EVL	protein_coding	1173	FALSE	-0.191014	-1.44382	0.158744	0.201585	0.0347331	0.217607	-0.518375	-4.22888	0.000190348	0.000418027	7.31689e-05	0.00026093	0.327361	2.00433	0.0537704	0.945324	0.873037	0.0737086	FALSE	FALSE	FALSE	FALSE	TRUE	TRUE	FALSE	FALSE	FALSE
ENSG00000196405	ENST00000554518	EVL	retained_intron	NA	FALSE	-0.604609	-3.18678	0.00325164	0.00597617	0.00102969	0.00445735	-1.07883	-5.81853	1.98096e-06	6.77086e-06	1.18513e-06	2.71551e-06	0.474223	1.97459	0.0571839	0.945324	0.873037	0.0783878	FALSE	TRUE	TRUE	FALSE	TRUE	TRUE	FALSE	FALSE	FALSE
ENSG00000196405	ENST00000392920	EVL	protein_coding	1257	TRUE	-0.648858	-7.09773	5.36913e-08	3.06584e-07	5.28245e-08	7.36002e-08	-0.588343	-6.97972	7.44873e-08	3.60946e-07	6.31778e-08	1.02107e-07	-0.0605145	-0.53737	0.594814	0.967971	0.893952	0.815373	FALSE	TRUE	TRUE	FALSE	TRUE	TRUE	FALSE	FALSE	FALSE
ENSG00000196405	ENST00000553875	EVL	nonsense_mediated_decay	375	FALSE	-0.721259	-4.12546	0.000253486	0.000589782	0.000101619	0.00034748	-0.815049	-5.52099	4.66169e-06	1.45431e-05	2.54553e-06	6.39026e-06	0.0937894	0.452055	0.654344	0.972511	0.898145	0.896977	FALSE	TRUE	TRUE	FALSE	TRUE	TRUE	FALSE	FALSE	FALSE
ENSG00000122641	ENST00000242208	INHBA	protein_coding	1281	TRUE	8.51104	24.9018	3.36997e-22	7.93964e-19	1.368e-19	4.61956e-22	7.56674	33.6561	3.77612e-26	2.22414e-22	3.89299e-23	5.17632e-26	0.944293	2.52706	0.0167639	0.945324	0.873037	0.02298	TRUE	FALSE	TRUE	TRUE	FALSE	TRUE	TRUE	FALSE	TRUE
ENSG00000122641	ENST00000464515	INHBA	processed_transcript	NA	FALSE	8.63498	10.2801	1.46156e-11	2.50069e-10	4.30868e-11	2.00352e-11	7.31109	9.82599	4.34808e-11	5.38747e-10	9.42988e-11	5.96036e-11	1.32389	1.30219	0.202345	0.945324	0.873037	0.277375	TRUE	FALSE	TRUE	TRUE	FALSE	TRUE	FALSE	FALSE	FALSE
ENSG00000122641	ENST00000442711	INHBA	protein_coding	1281	FALSE	7.46687	7.22403	3.75491e-08	2.24646e-07	3.87066e-08	5.14725e-08	6.27502	7.39318	2.35897e-08	1.30066e-07	2.2766e-08	3.23368e-08	1.19186	0.98231	0.333472	0.946684	0.874293	0.457125	TRUE	FALSE	TRUE	TRUE	FALSE	TRUE	FALSE	FALSE	FALSE
ENSG00000078747	ENST00000535650	ITCH	protein_coding	2259	FALSE	1.13287	2.79928	0.00870307	0.0145752	0.00251131	0.0119302	-0.047291	-0.149109	0.882426	0.901598	0.15781	1	1.18016	2.52735	0.0167646	0.945324	0.873037	0.0229809	TRUE	FALSE	TRUE	FALSE	FALSE	FALSE	TRUE	FALSE	TRUE
ENSG00000078747	ENST00000374864	ITCH	protein_coding	2589	TRUE	-0.330648	-4.14454	0.000240485	0.000562588	9.69339e-05	0.000329657	-0.341035	-4.65786	5.5981e-05	0.000137329	2.40372e-05	7.6739e-05	0.0103868	0.105914	0.916326	0.992755	0.916841	1	FALSE	FALSE	FALSE	FALSE	FALSE	FALSE	FALSE	FALSE	FALSE
ENSG00000078747	ENST00000665346	ITCH	protein_coding	2712	FALSE	0.383859	1.4754	0.150114	0.191711	0.0330317	NA	0.240536	1.19127	0.242521	0.29035	0.0508211	NA	0.143323	0.479074	0.635223	0.969561	0.895421	NA	FALSE	FALSE	FALSE	FALSE	FALSE	FALSE	FALSE	FALSE	FALSE
ENSG00000078747	ENST00000660337	ITCH	protein_coding	2340	FALSE	-1.00986	-1.26816	0.214112	0.26338	0.0453805	NA	-0.334917	-1.30781	0.200481	0.244694	0.0428297	NA	-0.674941	-0.852984	0.400162	0.95537	0.882315	NA	FALSE	FALSE	FALSE	FALSE	FALSE	FALSE	FALSE	FALSE	FALSE
ENSG00000078747	ENST00000670516	ITCH	protein_coding	2703	FALSE	-0.15562	-0.866287	0.392938	0.450954	0.0776994	NA	-0.0233502	-0.144657	0.885911	0.904571	0.15833	NA	-0.13227	-0.604601	0.549811	0.965027	0.891233	NA	FALSE	FALSE	FALSE	FALSE	FALSE	FALSE	FALSE	FALSE	FALSE
ENSG00000078747	ENST00000665484	ITCH	protein_coding	2493	FALSE	0.0411193	0.45017	0.655693	0.703114	0.121147	NA	0.0994093	1.17862	0.247439	0.295517	0.0517255	NA	-0.05829	-0.517712	0.608302	0.968771	0.894692	NA	FALSE	FALSE	FALSE	FALSE	FALSE	FALSE	FALSE	FALSE	FALSE
ENSG00000167613	ENST00000391742	LAIR1	protein_coding	864	TRUE	-0.0419135	-0.25771	0.798321	0.829369	0.1429	1	0.457702	3.13757	0.00370166	0.00629956	0.00110264	0.00507425	-0.499616	-2.52444	0.0168798	0.945324	0.873037	0.0231389	FALSE	FALSE	FALSE	FALSE	FALSE	FALSE	FALSE	FALSE	FALSE
ENSG00000167613	ENST00000348231	LAIR1	protein_coding	813	FALSE	0.480506	2.07966	0.0458527	0.065988	0.0113697	0.062855	1.10487	5.31568	8.49801e-06	2.49332e-05	4.36414e-06	1.16491e-05	-0.624359	-2.2178	0.0339717	0.945324	0.873037	0.0465685	FALSE	FALSE	FALSE	TRUE	FALSE	TRUE	FALSE	TRUE	TRUE
ENSG00000167613	ENST00000475389	LAIR1	retained_intron	NA	FALSE	0.421725	1.99909	0.0543628	0.0769705	0.013262	0.0745208	0.931911	4.89627	2.84018e-05	7.4119e-05	1.29733e-05	3.89333e-05	-0.510186	-1.98231	0.0562998	0.945324	0.873037	0.077176	FALSE	FALSE	FALSE	TRUE	FALSE	TRUE	FALSE	FALSE	FALSE
ENSG00000167613	ENST00000391743	LAIR1	protein_coding	810	FALSE	0.224462	1.17603	0.248469	0.300988	0.0518603	0.340602	0.667351	3.8387	0.000565628	0.00113174	0.000198092	0.000775365	-0.442888	-1.89404	0.0675118	0.945324	0.873037	0.0925454	FALSE	FALSE	FALSE	TRUE	FALSE	TRUE	FALSE	FALSE	FALSE
ENSG00000167613	ENST00000434277	LAIR1	protein_coding	861	FALSE	1.21001	4.23554	0.000186803	0.000447674	7.71342e-05	0.00025607	1.81183	6.83193	1.13375e-07	5.27053e-07	9.22521e-08	1.55414e-07	-0.601815	-1.70491	0.0981402	0.945324	0.873037	0.134531	TRUE	FALSE	TRUE	TRUE	FALSE	TRUE	FALSE	FALSE	FALSE
ENSG00000187147	ENST00000480686	RNF220	processed_transcript	NA	FALSE	-0.117884	-0.785401	0.438118	0.496266	0.0855067	0.600573	-0.606529	-3.96863	0.000393068	0.000811557	0.00014205	0.000538819	0.488645	2.51977	0.0170489	0.945324	0.873037	0.0233707	FALSE	FALSE	FALSE	FALSE	TRUE	TRUE	FALSE	FALSE	FALSE
ENSG00000187147	ENST00000474064	RNF220	processed_transcript	NA	FALSE	-0.455581	-6.04281	1.04182e-06	4.25689e-06	7.33462e-07	1.42813e-06	-0.299104	-4.34617	0.000135942	0.000307992	5.39089e-05	0.00018635	-0.156477	-1.69249	0.100477	0.945324	0.873037	0.137734	FALSE	FALSE	FALSE	FALSE	FALSE	FALSE	FALSE	FALSE	FALSE
ENSG00000187147	ENST00000372247	RNF220	protein_coding	1701	FALSE	-0.590668	-3.07547	0.00434344	0.00778959	0.00134215	0.005954	-0.287322	-1.39298	0.173461	0.214674	0.0375752	0.237781	-0.303346	-1.18859	0.243559	0.945324	0.873037	0.333872	FALSE	TRUE	TRUE	FALSE	FALSE	FALSE	FALSE	FALSE	FALSE
ENSG00000187147	ENST00000440132	RNF220	protein_coding	777	FALSE	-0.483257	-5.05968	1.76189e-05	5.32591e-05	9.17654e-06	2.4152e-05	-0.558325	-6.29992	5.00523e-07	1.9839e-06	3.4725e-07	6.86119e-07	0.0750678	0.636217	0.529256	0.965027	0.891233	0.725505	FALSE	FALSE	FALSE	FALSE	TRUE	TRUE	FALSE	FALSE	FALSE
ENSG00000187147	ENST00000497469	RNF220	processed_transcript	NA	FALSE	-0.629033	-4.13368	0.0002477	0.000577517	9.95062e-05	0.000339548	-0.649078	-4.32653	0.000143727	0.000323852	5.66851e-05	0.000197021	0.0200446	0.103614	0.918136	0.992755	0.916841	1	FALSE	TRUE	TRUE	FALSE	TRUE	TRUE	FALSE	FALSE	FALSE
ENSG00000189067	ENST00000339430	LITAF	protein_coding	486	FALSE	6.13565	15.3886	3.94465e-16	3.06313e-14	5.27778e-15	5.40734e-16	4.88508	12.9737	4.04458e-14	1.21081e-12	2.11932e-13	5.54433e-14	1.25057	2.51847	0.0171182	0.945324	0.873037	0.0234656	TRUE	FALSE	TRUE	TRUE	FALSE	TRUE	TRUE	FALSE	TRUE
ENSG00000189067	ENST00000570904	LITAF	protein_coding	486	FALSE	1.178	10.7554	4.98002e-12	9.76117e-11	1.68185e-11	6.82663e-12	0.881592	8.73691	6.80077e-10	5.85622e-09	1.02504e-09	9.32252e-10	0.296408	2.19777	0.0355025	0.945324	0.873037	0.0486669	TRUE	FALSE	TRUE	TRUE	FALSE	TRUE	FALSE	FALSE	FALSE
ENSG00000189067	ENST00000574703	LITAF	protein_coding	318	FALSE	2.08698	8.62088	9.1767e-10	8.90824e-09	1.53489e-09	1.25795e-09	1.67224	7.24868	3.57169e-08	1.87959e-07	3.28991e-08	4.89609e-08	0.414747	1.36984	0.180504	0.945324	0.873037	0.247436	TRUE	FALSE	TRUE	TRUE	FALSE	TRUE	FALSE	FALSE	FALSE
ENSG00000189067	ENST00000413364	LITAF	protein_coding	459	FALSE	3.03121	10.5613	7.81989e-12	1.44726e-10	2.49364e-11	1.07195e-11	2.71548	10.2819	1.50675e-11	2.13721e-10	3.74084e-11	2.06546e-11	0.315729	0.893837	0.378244	0.95537	0.882315	0.518499	TRUE	FALSE	TRUE	TRUE	FALSE	TRUE	FALSE	FALSE	FALSE
ENSG00000189067	ENST00000574763	LITAF	protein_coding	486	FALSE	2.86592	13.0011	3.69312e-14	1.39887e-12	2.41026e-13	5.06254e-14	2.74723	12.2013	1.96102e-13	4.81266e-12	8.42378e-13	2.68817e-13	0.118691	0.416071	0.680197	0.974834	0.900291	0.932416	TRUE	FALSE	TRUE	TRUE	FALSE	TRUE	FALSE	FALSE	FALSE
ENSG00000189067	ENST00000622633	LITAF	protein_coding	486	TRUE	1.57007	12.0915	2.55954e-13	7.56623e-12	1.30366e-12	3.50863e-13	1.59807	13.3008	2.08598e-14	6.72307e-13	1.17676e-13	2.85947e-14	-0.0280068	-0.174817	0.862352	0.9904	0.914666	1	TRUE	FALSE	TRUE	TRUE	FALSE	TRUE	FALSE	FALSE	FALSE
ENSG00000189067	ENST00000571976	LITAF	protein_coding	381	FALSE	2.24534	11.9588	3.31389e-13	9.42938e-12	1.62468e-12	4.54269e-13	2.20544	10.1158	2.1898e-11	2.9753e-10	5.20778e-11	3.00178e-11	0.0398986	0.152991	0.879387	0.9904	0.914666	1	TRUE	FALSE	TRUE	TRUE	FALSE	TRUE	FALSE	FALSE	FALSE
ENSG00000189067	ENST00000571688	LITAF	protein_coding	486	FALSE	1.01477	6.4231	3.57768e-07	1.63988e-06	2.82552e-07	4.90429e-07	1.03631	7.26018	3.46093e-08	1.82742e-07	3.19861e-08	4.74426e-08	-0.0215341	-0.111655	0.911811	0.992484	0.916591	1	TRUE	FALSE	TRUE	TRUE	FALSE	TRUE	FALSE	FALSE	FALSE
ENSG00000067560	ENST00000678921	RHOA	protein_coding	414	FALSE	-0.0775384	-1.00169	0.324169	0.380577	0.0655734	0.444372	-0.315768	-4.50163	8.73635e-05	0.00020531	3.59362e-05	0.000119758	0.23823	2.51778	0.0171288	0.945324	0.873037	0.0234802	FALSE	FALSE	FALSE	FALSE	FALSE	FALSE	FALSE	FALSE	FALSE
ENSG00000067560	ENST00000676712	RHOA	protein_coding	330	FALSE	0.347467	2.35603	0.0249222	0.0379283	0.00653505	0.0341635	0.564375	4.2068	0.000202563	0.000442326	7.74219e-05	0.000277675	-0.216908	-1.20119	0.238706	0.945324	0.873037	0.327219	FALSE	FALSE	FALSE	TRUE	FALSE	TRUE	FALSE	FALSE	FALSE
ENSG00000067560	ENST00000422781	RHOA	protein_coding	564	FALSE	-0.396373	-3.21327	0.00303472	0.00560769	0.000966205	0.00416001	-0.325743	-3.27602	0.00257484	0.00450894	0.000789216	0.0035296	-0.0706301	-0.49119	0.626716	0.969335	0.895212	0.859104	FALSE	FALSE	FALSE	FALSE	FALSE	FALSE	FALSE	FALSE	FALSE
ENSG00000067560	ENST00000418115	RHOA	protein_coding	582	TRUE	-0.137898	-1.46669	0.152442	0.194358	0.0334879	NA	0.0236625	0.271746	0.787603	0.818235	0.143219	NA	-0.16156	-1.39217	0.173688	0.945324	0.873037	NA	FALSE	FALSE	FALSE	FALSE	FALSE	FALSE	FALSE	FALSE	FALSE
ENSG00000067560	ENST00000678200	RHOA	protein_coding	582	FALSE	-0.204977	-1.06311	0.295869	0.350849	0.0604513	NA	-0.102413	-0.612781	0.54445	0.595868	0.104297	NA	-0.102564	-0.443516	0.660445	0.972511	0.898145	NA	FALSE	FALSE	FALSE	FALSE	FALSE	FALSE	FALSE	FALSE	FALSE
ENSG00000277053	ENST00000618412	GTF2IP1	retained_intron	NA	FALSE	-0.455725	-3.2773	0.00257199	0.00482799	0.000831863	0.0035257	-0.0294166	-0.235564	0.815308	0.842633	0.147489	1	-0.426308	-2.51801	0.0171367	0.945324	0.873037	0.0234911	FALSE	FALSE	FALSE	FALSE	FALSE	FALSE	FALSE	FALSE	FALSE
ENSG00000277053	ENST00000621948	GTF2IP1	retained_intron	NA	FALSE	-0.14101	-1.24816	0.221239	0.271098	0.0467102	0.303276	-0.310394	-3.07389	0.00435909	0.00734412	0.00128547	0.00597546	0.169385	1.23397	0.226411	0.945324	0.873037	0.310366	FALSE	FALSE	FALSE	FALSE	FALSE	FALSE	FALSE	FALSE	FALSE
ENSG00000277053	ENST00000616377	GTF2IP1	processed_transcript	NA	FALSE	-1.67547	-4.08752	0.000283176	0.00065167	0.000112283	0.000388178	-1.22039	-3.58431	0.00113383	0.00212829	0.000372522	0.00155425	-0.455075	-0.941605	0.353621	0.95131	0.878566	0.484744	FALSE	TRUE	TRUE	FALSE	TRUE	TRUE	FALSE	FALSE	FALSE
ENSG00000277053	ENST00000622829	GTF2IP1	processed_transcript	NA	FALSE	-0.22856	-2.20997	0.034563	0.0510888	0.00880261	0.0473791	-0.341942	-3.59679	0.00109614	0.00206485	0.000361418	0.00150259	0.113383	0.891208	0.379631	0.95537	0.882315	0.5204	FALSE	FALSE	FALSE	FALSE	FALSE	FALSE	FALSE	FALSE	FALSE
ENSG00000133657	ENST00000645538	ATP13A3	protein_coding	3681	FALSE	2.78999	14.5184	1.95717e-15	1.17033e-13	2.01648e-14	2.6829e-15	2.19633	12.5048	1.06663e-13	2.84918e-12	4.98703e-13	1.46214e-13	0.593661	2.51775	0.0171472	0.945324	0.873037	0.0235054	TRUE	FALSE	TRUE	TRUE	FALSE	TRUE	TRUE	FALSE	TRUE
ENSG00000133657	ENST00000642744	ATP13A3	protein_coding	3690	FALSE	3.44677	18.6266	1.79261e-18	4.02227e-16	6.93038e-17	2.45732e-18	3.01494	17.6904	7.83838e-18	8.17134e-16	1.43026e-16	1.07449e-17	0.431835	1.89543	0.0673213	0.945324	0.873037	0.0922842	TRUE	FALSE	TRUE	TRUE	FALSE	TRUE	FALSE	FALSE	FALSE
ENSG00000133657	ENST00000645319	ATP13A3	protein_coding	3771	TRUE	3.78077	14.9403	8.92269e-16	6.20114e-14	1.06846e-14	1.22313e-15	4.11784	12.468	1.15201e-13	3.04276e-12	5.32585e-13	1.57918e-13	-0.337072	-0.891503	0.379476	0.95537	0.882315	0.520186	TRUE	FALSE	TRUE	TRUE	FALSE	TRUE	FALSE	FALSE	FALSE
ENSG00000133657	ENST00000461660	ATP13A3	retained_intron	NA	FALSE	3.15137	17.9107	5.50739e-18	9.47111e-16	1.63187e-16	7.54955e-18	3.05418	17.2354	1.64399e-17	1.537e-15	2.69027e-16	2.25359e-17	0.0971915	0.42992	0.670206	0.973125	0.898712	0.91872	TRUE	FALSE	TRUE	TRUE	FALSE	TRUE	FALSE	FALSE	FALSE
ENSG00000249437	ENST00000315147	NAIP	retained_intron	NA	FALSE	-0.473392	-1.84606	0.0743502	0.102038	0.0175812	0.10192	-1.28379	-5.19709	1.18576e-05	3.36664e-05	5.89276e-06	1.62544e-05	0.810398	2.51394	0.0172839	0.945324	0.873037	0.0236928	FALSE	FALSE	FALSE	FALSE	TRUE	TRUE	TRUE	FALSE	TRUE
ENSG00000249437	ENST00000503719	NAIP	protein_coding	3726	FALSE	-0.524567	-2.3402	0.0258345	0.0392305	0.00675942	NA	-0.336454	-1.67345	0.104226	0.13498	0.023626	NA	-0.188113	-0.689641	0.495512	0.962246	0.888665	NA	FALSE	FALSE	FALSE	FALSE	FALSE	FALSE	FALSE	FALSE	FALSE
ENSG00000249437	ENST00000194097	NAIP	protein_coding	4212	FALSE	-0.252791	-0.769994	0.447088	0.505029	0.0870165	NA	-0.1661	-0.525958	0.602632	0.651016	0.11395	NA	-0.0866912	-0.210196	0.83488	0.9904	0.914666	NA	FALSE	FALSE	FALSE	FALSE	FALSE	FALSE	FALSE	FALSE	FALSE
ENSG00000095370	ENST00000420366	SH2D3C	protein_coding	2109	FALSE	0.959002	3.65018	0.000948234	0.00194959	0.000335915	0.00129984	0.0179443	0.0563917	0.955389	0.963239	0.168599	1	0.941057	2.51408	0.0172954	0.945324	0.873037	0.0237086	TRUE	FALSE	TRUE	FALSE	FALSE	FALSE	TRUE	FALSE	TRUE
ENSG00000095370	ENST00000314830	SH2D3C	protein_coding	2583	TRUE	-0.621718	-5.61868	3.55424e-06	1.27184e-05	2.19138e-06	4.87216e-06	-0.335162	-3.28563	0.00251629	0.00441691	0.000773109	0.00344934	-0.286556	-2.10249	0.0436653	0.945324	0.873037	0.0598565	FALSE	TRUE	TRUE	FALSE	FALSE	FALSE	FALSE	FALSE	FALSE
ENSG00000095370	ENST00000373277	SH2D3C	protein_coding	2112	FALSE	0.385729	2.0028	0.0539429	0.0764389	0.0131704	0.0739452	0.589003	3.30289	0.00240454	0.0042359	0.000741426	0.00329615	-0.203274	-0.855186	0.39896	0.95537	0.882315	0.546896	FALSE	FALSE	FALSE	TRUE	FALSE	TRUE	FALSE	FALSE	FALSE
ENSG00000127054	ENST00000462432	INTS11	processed_transcript	NA	FALSE	0.371222	2.86569	0.00737555	0.0125274	0.00215848	0.0101104	-0.026108	-0.223305	0.824749	0.850935	0.148942	1	0.39733	2.51373	0.0172993	0.945324	0.873037	0.0237139	FALSE	FALSE	FALSE	FALSE	FALSE	FALSE	FALSE	FALSE	FALSE
ENSG00000127054	ENST00000478641	INTS11	retained_intron	NA	FALSE	0.0706921	0.821588	0.417519	0.475363	0.081905	0.572337	-0.188345	-2.43767	0.0206473	0.0306632	0.00536709	0.0283034	0.259037	2.47275	0.0190322	0.945324	0.873037	0.0260895	FALSE	FALSE	FALSE	FALSE	FALSE	FALSE	FALSE	FALSE	FALSE
ENSG00000127054	ENST00000435064	INTS11	protein_coding	1803	TRUE	-0.186988	-2.18821	0.0362399	0.0533399	0.00919047	NA	0.0108433	0.137792	0.891288	0.909233	0.159146	NA	-0.197831	-1.88045	0.069381	0.945324	0.873037	NA	FALSE	FALSE	FALSE	FALSE	FALSE	FALSE	FALSE	FALSE	FALSE
ENSG00000127054	ENST00000421495	INTS11	protein_coding	1029	FALSE	0.335605	1.29713	0.204078	0.252446	0.0434965	NA	-0.0709001	-0.347467	0.730569	0.76772	0.134377	NA	0.406505	1.35862	0.183991	0.945324	0.873037	NA	FALSE	FALSE	FALSE	FALSE	FALSE	FALSE	FALSE	FALSE	FALSE
ENSG00000127054	ENST00000498173	INTS11	retained_intron	NA	FALSE	-0.0241593	-0.187351	0.852593	0.876133	0.150958	NA	-0.117525	-1.07178	0.292004	0.342696	0.0599833	NA	0.0933658	0.608409	0.547302	0.965027	0.891233	NA	FALSE	FALSE	FALSE	FALSE	FALSE	FALSE	FALSE	FALSE	FALSE
ENSG00000150540	ENST00000280097	HNMT	protein_coding	879	TRUE	1.00141	4.35655	0.000132227	0.000326719	5.62938e-05	0.000181257	1.87402	6.14507	7.81217e-07	2.9496e-06	5.16279e-07	1.0709e-06	-0.872608	-2.51334	0.0173139	0.945324	0.873037	0.023734	TRUE	FALSE	TRUE	TRUE	FALSE	TRUE	FALSE	TRUE	TRUE
ENSG00000088448	ENST00000310847	ANKRD10	protein_coding	663	FALSE	0.67942	8.59261	9.62681e-10	9.27465e-09	1.59802e-09	1.31965e-09	0.434618	5.95536	1.33807e-06	4.76639e-06	8.34278e-07	1.83423e-06	0.244802	2.5122	0.0173544	0.945324	0.873037	0.0237895	TRUE	FALSE	TRUE	FALSE	FALSE	FALSE	FALSE	FALSE	FALSE
ENSG00000088448	ENST00000267339	ANKRD10	protein_coding	1263	TRUE	-0.0430966	-0.871332	0.390201	0.448139	0.0772144	0.534888	-0.135524	-2.96388	0.00576079	0.00948789	0.0016607	0.00789691	0.0924276	1.51522	0.139742	0.945324	0.873037	0.191559	FALSE	FALSE	FALSE	FALSE	FALSE	FALSE	FALSE	FALSE	FALSE
ENSG00000127445	ENST00000586025	PIN1	retained_intron	NA	FALSE	-0.282699	-2.19138	0.0359806	0.0529947	0.00913098	0.0493223	-0.67324	-5.93825	1.4053e-06	4.98854e-06	8.73162e-07	1.92639e-06	0.390541	2.50959	0.0174612	0.945324	0.873037	0.0239359	FALSE	FALSE	FALSE	FALSE	TRUE	TRUE	FALSE	FALSE	FALSE
ENSG00000127445	ENST00000247970	PIN1	protein_coding	492	TRUE	-0.755862	-8.39446	1.62151e-09	1.44989e-08	2.49817e-09	2.22277e-09	-0.638467	-7.72686	9.56235e-09	5.88222e-08	1.02959e-08	1.31081e-08	-0.117395	-1.06066	0.296959	0.945324	0.873037	0.407072	FALSE	TRUE	TRUE	FALSE	TRUE	TRUE	FALSE	FALSE	FALSE
ENSG00000082014	ENST00000356800	SMARCD3	protein_coding	1413	FALSE	0.188741	0.648718	0.521262	0.576658	0.0993582	0.714548	1.02908	4.52852	8.13789e-05	0.000192595	3.37107e-05	0.000111554	-0.840341	-2.50621	0.0176178	0.945324	0.873037	0.0241505	FALSE	FALSE	FALSE	TRUE	FALSE	TRUE	FALSE	TRUE	TRUE
ENSG00000108654	ENST00000578758	DDX5	retained_intron	NA	FALSE	0.0219882	0.227723	0.821344	0.849505	0.14637	1	0.320551	3.58156	0.00114141	0.00214157	0.000374847	0.00156465	-0.298563	-2.50418	0.017697	0.945324	0.873037	0.0242591	FALSE	FALSE	FALSE	FALSE	FALSE	FALSE	FALSE	FALSE	FALSE
ENSG00000108654	ENST00000578804	DDX5	protein_coding	1845	FALSE	0.910666	1.89539	0.0673266	0.0934112	0.0160948	0.0922916	1.66362	3.78364	0.000658233	0.00129785	0.000227167	0.000902309	-0.752956	-1.27651	0.211185	0.945324	0.873037	0.289493	FALSE	FALSE	FALSE	TRUE	FALSE	TRUE	FALSE	FALSE	FALSE
ENSG00000108654	ENST00000225792	DDX5	protein_coding	1845	TRUE	-0.612595	-6.70532	1.60366e-07	8.04744e-07	1.38657e-07	2.1983e-07	-0.514492	-6.09661	8.98885e-07	3.34453e-06	5.85406e-07	1.2322e-06	-0.0981031	-0.871012	0.390383	0.95537	0.882315	0.535138	FALSE	TRUE	TRUE	FALSE	TRUE	TRUE	FALSE	FALSE	FALSE
ENSG00000108654	ENST00000577787	DDX5	protein_coding	501	FALSE	0.483069	3.3007	0.00241844	0.00456266	0.000786147	0.0033152	0.495077	3.76866	0.000685896	0.00134743	0.000235845	0.000940228	-0.0120079	-0.0674023	0.946691	0.994399	0.918359	1	FALSE	FALSE	FALSE	FALSE	FALSE	FALSE	FALSE	FALSE	FALSE
ENSG00000108654	ENST00000583894	DDX5	retained_intron	NA	FALSE	0.238264	1.69763	0.0994898	0.132623	0.0228509	NA	0.284131	2.3795	0.0236036	0.0347085	0.00607516	NA	-0.045867	-0.274557	0.785459	0.985134	0.909803	NA	FALSE	FALSE	FALSE	FALSE	FALSE	FALSE	FALSE	FALSE	FALSE
ENSG00000108654	ENST00000579996	DDX5	protein_coding	461	FALSE	0.0206532	0.191935	0.849035	0.873124	0.150439	NA	0.0148017	0.150495	0.881342	0.900647	0.157644	NA	0.00585147	0.044318	0.964933	0.996517	0.920316	NA	FALSE	FALSE	FALSE	FALSE	FALSE	FALSE	FALSE	FALSE	FALSE
ENSG00000108654	ENST00000581230	DDX5	retained_intron	NA	FALSE	-0.00897382	-0.147106	0.883991	0.902532	0.155506	NA	0.0666478	1.18195	0.246119	0.294179	0.0514913	NA	-0.0756216	-1.00521	0.322496	0.945324	0.873037	NA	FALSE	FALSE	FALSE	FALSE	FALSE	FALSE	FALSE	FALSE	FALSE
ENSG00000274423	ENST00000618702	SEC22B2P	unprocessed_pseudogene	NA	TRUE	3.32354	9.98246	2.97739e-11	4.69527e-10	8.08996e-11	4.08142e-11	2.09043	4.88378	2.92329e-05	7.60689e-05	1.33146e-05	4.00726e-05	1.23311	2.50339	0.0177171	0.945324	0.873037	0.0242866	TRUE	FALSE	TRUE	TRUE	FALSE	TRUE	TRUE	FALSE	TRUE
ENSG00000146834	ENST00000414441	MEPCE	protein_coding	663	FALSE	0.000697865	0.00533471	0.995777	0.996539	0.171704	1	0.405593	3.331	0.00223272	0.0039554	0.000692329	0.00306062	-0.404896	-2.5019	0.0177965	0.945324	0.873037	0.0243955	FALSE	FALSE	FALSE	FALSE	FALSE	FALSE	FALSE	FALSE	FALSE
ENSG00000146834	ENST00000310512	MEPCE	protein_coding	2070	TRUE	0.256218	2.83173	0.00802635	0.0135362	0.00233229	0.0110025	0.303869	3.62231	0.00102127	0.0019362	0.000338901	0.00139997	-0.0476509	-0.426463	0.672691	0.974031	0.899549	0.922127	FALSE	FALSE	FALSE	FALSE	FALSE	FALSE	FALSE	FALSE	FALSE
ENSG00000204267	ENST00000620123	TAP2	protein_coding	2109	FALSE	1.41872	3.6022	0.00108021	0.0021928	0.00037782	0.00148075	0.182996	0.484597	0.631343	0.677867	0.11865	0.865447	1.23573	2.50143	0.0178161	0.945324	0.873037	0.0244224	TRUE	FALSE	TRUE	FALSE	FALSE	FALSE	TRUE	FALSE	TRUE
ENSG00000204267	ENST00000464100	TAP2	retained_intron	NA	FALSE	1.46472	5.60042	3.74572e-06	1.33126e-05	2.29376e-06	5.13465e-06	1.10046	4.37323	0.000126551	0.000288015	5.04124e-05	0.000173476	0.364256	1.10854	0.276089	0.945324	0.873037	0.378464	TRUE	FALSE	TRUE	TRUE	FALSE	TRUE	FALSE	FALSE	FALSE
ENSG00000204267	ENST00000652259	TAP2	protein_coding	1962	FALSE	0.959241	3.02825	0.00490069	0.0086956	0.00149825	0.00671788	0.559478	2.09409	0.0444587	0.0620342	0.0108581	0.0609442	0.399763	1.06395	0.295508	0.945324	0.873037	0.405083	TRUE	FALSE	TRUE	FALSE	FALSE	FALSE	FALSE	FALSE	FALSE
ENSG00000204267	ENST00000374897	TAP2	protein_coding	2061	TRUE	1.20174	5.75723	2.3877e-06	8.91226e-06	1.53558e-06	3.27307e-06	1.12141	5.83636	1.90304e-06	6.53008e-06	1.14298e-06	2.60869e-06	0.0803276	0.312638	0.756633	0.982563	0.907429	1	TRUE	FALSE	TRUE	TRUE	FALSE	TRUE	FALSE	FALSE	FALSE
ENSG00000166886	ENST00000342556	NAB2	protein_coding	1386	FALSE	0.454207	1.72907	0.0936703	0.125698	0.0216577	0.128404	1.22286	5.71417	2.7017e-06	8.92361e-06	1.56193e-06	3.7035e-06	-0.768651	-2.50022	0.0178668	0.945324	0.873037	0.0244919	FALSE	FALSE	FALSE	TRUE	FALSE	TRUE	FALSE	TRUE	TRUE
ENSG00000166886	ENST00000300131	NAB2	protein_coding	1578	TRUE	0.152419	1.18465	0.24509	0.297324	0.0512289	0.33597	0.314973	2.65142	0.0124777	0.0193075	0.00337946	0.0171045	-0.162553	-1.02501	0.313231	0.945324	0.873037	0.429378	FALSE	FALSE	FALSE	FALSE	FALSE	FALSE	FALSE	FALSE	FALSE
ENSG00000288663	ENST00000679196	AC073611.1	retained_intron	NA	FALSE	-0.0822339	-1.16433	0.253078	0.305864	0.0527004	0.34692	-0.299791	-4.60002	6.59673e-05	0.000159224	2.78696e-05	9.04282e-05	0.217557	2.49976	0.0178684	0.945324	0.873037	0.0244941	FALSE	FALSE	FALSE	FALSE	FALSE	FALSE	FALSE	FALSE	FALSE
ENSG00000251380	ENST00000503143	DCANP1	protein_coding	735	TRUE	3.69151	4.35936	0.000130947	0.000323998	5.58249e-05	0.000179503	7.04141	5.84843	1.81809e-06	6.2724e-06	1.09788e-06	2.49224e-06	-3.3499	-2.49777	0.0179519	0.945324	0.873037	0.0246086	TRUE	FALSE	TRUE	TRUE	FALSE	TRUE	FALSE	TRUE	TRUE
ENSG00000143110	ENST00000343534	C1orf162	protein_coding	468	FALSE	-1.15493	-8.24488	2.38927e-09	2.02705e-08	3.49261e-09	3.27522e-09	-0.717578	-5.37696	7.05985e-06	2.10571e-05	3.6857e-06	9.67766e-06	-0.437354	-2.4967	0.0179968	0.945324	0.873037	0.02467	FALSE	TRUE	TRUE	FALSE	TRUE	TRUE	FALSE	FALSE	FALSE
ENSG00000143110	ENST00000369718	C1orf162	protein_coding	393	TRUE	-0.911786	-8.3753	1.73626e-09	1.54363e-08	2.65968e-09	2.38007e-09	-0.629007	-6.1826	7.07631e-07	2.70119e-06	4.728e-07	9.70022e-07	-0.282778	-2.09579	0.0442969	0.945324	0.873037	0.0607224	FALSE	TRUE	TRUE	FALSE	TRUE	TRUE	FALSE	FALSE	FALSE
ENSG00000143110	ENST00000464591	C1orf162	processed_transcript	NA	FALSE	-0.598983	-4.95557	2.37783e-05	6.97307e-05	1.20146e-05	3.25954e-05	-0.636746	-5.22273	1.10127e-05	3.1465e-05	5.50743e-06	1.50963e-05	0.0377621	0.242967	0.809614	0.987599	0.912079	1	FALSE	TRUE	TRUE	FALSE	TRUE	TRUE	FALSE	FALSE	FALSE
ENSG00000141552	ENST00000344877	ANAPC11	protein_coding	255	TRUE	-0.0278672	-0.261394	0.795499	0.827131	0.142515	1	0.294832	3.10819	0.00398553	0.00675193	0.00118182	0.00546338	-0.3227	-2.49609	0.0180227	0.945324	0.873037	0.0247056	FALSE	FALSE	FALSE	FALSE	FALSE	FALSE	FALSE	FALSE	FALSE
ENSG00000197302	ENST00000534277	ZNF720	nonsense_mediated_decay	159	FALSE	0.323936	3.37095	0.00200453	0.00384645	0.000662743	0.00274781	0.0291822	0.330737	0.743046	0.779299	0.136404	1	0.294754	2.49472	0.0180836	0.945324	0.873037	0.0247891	FALSE	FALSE	FALSE	FALSE	FALSE	FALSE	FALSE	FALSE	FALSE
ENSG00000197302	ENST00000316491	ZNF720	protein_coding	381	FALSE	-0.524837	-4.59749	6.64452e-05	0.000175913	3.03098e-05	9.10833e-05	-0.513242	-5.11912	1.48458e-05	4.12705e-05	7.22373e-06	2.03507e-05	-0.0115952	-0.0842242	0.933414	0.993452	0.917485	1	FALSE	TRUE	TRUE	FALSE	TRUE	TRUE	FALSE	FALSE	FALSE
ENSG00000105011	ENST00000263382	ASF1B	protein_coding	609	TRUE	-1.96396	-4.99296	2.15116e-05	6.375e-05	1.09841e-05	2.94881e-05	-0.927319	-4.14635	0.000240106	0.000516375	9.03831e-05	0.000329138	-1.03665	-2.4924	0.0181966	0.945324	0.873037	0.024944	FALSE	TRUE	TRUE	FALSE	TRUE	TRUE	FALSE	TRUE	TRUE
ENSG00000186020	ENST00000591340	ZNF529	protein_coding	1692	TRUE	-0.120723	-1.23676	0.225376	0.275579	0.0474823	0.308946	-0.420262	-4.67058	5.40111e-05	0.000132982	2.32763e-05	7.40386e-05	0.29954	2.49142	0.018226	0.945324	0.873037	0.0249843	FALSE	FALSE	FALSE	FALSE	FALSE	FALSE	FALSE	FALSE	FALSE
ENSG00000141582	ENST00000269397	CBX4	protein_coding	1683	TRUE	-0.168913	-3.35703	0.00207906	0.00397489	0.000684874	0.00284998	-0.0146569	-0.31543	0.754526	0.789617	0.13821	1	-0.154256	-2.48701	0.0184096	0.945324	0.873037	0.0252359	FALSE	FALSE	FALSE	FALSE	FALSE	FALSE	FALSE	FALSE	FALSE
ENSG00000081041	ENST00000508487	CXCL2	protein_coding	324	TRUE	9.21959	18.6282	1.78817e-18	4.02227e-16	6.93038e-17	2.45124e-18	7.95378	33.4338	5.05436e-26	2.38161e-22	4.16863e-23	6.92853e-26	1.26581	2.48698	0.0184287	0.945324	0.873037	0.0252621	TRUE	FALSE	TRUE	TRUE	FALSE	TRUE	TRUE	FALSE	TRUE
ENSG00000081041	ENST00000296031	CXCL2	processed_transcript	NA	FALSE	9.76056	12.3379	1.44719e-13	4.62004e-12	7.96033e-13	1.98382e-13	8.31913	12.0261	2.8179e-13	6.65894e-12	1.16554e-12	3.86278e-13	1.44143	1.51363	0.140142	0.945324	0.873037	0.192107	TRUE	FALSE	TRUE	TRUE	FALSE	TRUE	FALSE	FALSE	FALSE
ENSG00000136147	ENST00000426879	PHF11	protein_coding	860	FALSE	0.472306	2.81265	0.00840863	0.0141303	0.00243466	0.0115266	-0.0517424	-0.320905	0.750413	0.785905	0.13756	1	0.524049	2.48634	0.0184382	0.945324	0.873037	0.0252752	FALSE	FALSE	FALSE	FALSE	FALSE	FALSE	TRUE	FALSE	TRUE
ENSG00000136147	ENST00000460489	PHF11	processed_transcript	NA	FALSE	0.684736	4.3118	0.000150213	0.000366814	6.3202e-05	0.000205913	0.334623	2.26823	0.030363	0.0437685	0.00766097	0.0416217	0.350113	1.78369	0.0841774	0.945324	0.873037	0.115391	TRUE	FALSE	TRUE	FALSE	FALSE	FALSE	FALSE	FALSE	FALSE
ENSG00000136147	ENST00000496623	PHF11	protein_coding	480	FALSE	0.663781	3.96342	0.00040038	0.000889398	0.000153243	0.000548842	0.376169	2.46789	0.0192671	0.0287736	0.00503635	0.0264114	0.287611	1.40224	0.170703	0.945324	0.873037	0.234	TRUE	FALSE	TRUE	FALSE	FALSE	FALSE	FALSE	FALSE	FALSE
ENSG00000136147	ENST00000486276	PHF11	retained_intron	NA	FALSE	1.33643	5.80944	2.05567e-06	7.78895e-06	1.34204e-06	2.81792e-06	0.934877	4.14266	0.000242609	0.000521331	9.12506e-05	0.00033257	0.401549	1.3764	0.178487	0.945324	0.873037	0.24467	TRUE	FALSE	TRUE	TRUE	FALSE	TRUE	FALSE	FALSE	FALSE
ENSG00000136147	ENST00000465045	PHF11	nonsense_mediated_decay	681	FALSE	0.608421	3.36791	0.00202486	0.00388135	0.000668757	0.00277568	0.571605	3.27293	0.00260165	0.00455182	0.000796722	0.00356635	0.0368154	0.161835	0.872478	0.9904	0.914666	1	TRUE	FALSE	TRUE	TRUE	FALSE	TRUE	FALSE	FALSE	FALSE
ENSG00000136147	ENST00000378319	PHF11	protein_coding	996	TRUE	0.307947	2.3114	0.0275722	0.0415851	0.00716512	0.0377961	0.280449	2.26867	0.0303448	0.0437449	0.00765683	0.0415967	0.027498	0.167076	0.868387	0.9904	0.914666	1	FALSE	FALSE	FALSE	FALSE	FALSE	FALSE	FALSE	FALSE	FALSE
ENSG00000162236	ENST00000394690	STX5	protein_coding	906	FALSE	0.306054	1.8081	0.0802286	0.109221	0.0188189	0.109978	0.838618	5.07318	1.70788e-05	4.67989e-05	8.19138e-06	2.34117e-05	-0.532564	-2.48636	0.0184553	0.945324	0.873037	0.0252986	FALSE	FALSE	FALSE	TRUE	FALSE	TRUE	FALSE	TRUE	TRUE
ENSG00000162236	ENST00000294179	STX5	protein_coding	1068	TRUE	0.302246	4.43359	0.000106048	0.000268452	4.62544e-05	0.000145371	0.315451	5.00718	2.0495e-05	5.514e-05	9.65137e-06	2.80946e-05	-0.0132054	-0.157091	0.876181	0.9904	0.914666	1	FALSE	FALSE	FALSE	FALSE	FALSE	FALSE	FALSE	FALSE	FALSE
ENSG00000115267	ENST00000421365	IFIH1	protein_coding	666	FALSE	2.4391	5.81048	2.04956e-06	7.76954e-06	1.33869e-06	2.80955e-06	1.27105	4.1997	0.000206658	0.000450626	7.88748e-05	0.000283288	1.16804	2.47925	0.0187639	0.945324	0.873037	0.0257216	TRUE	FALSE	TRUE	TRUE	FALSE	TRUE	TRUE	FALSE	TRUE
ENSG00000115267	ENST00000649979	IFIH1	protein_coding	3078	TRUE	1.23929	6.66574	1.80559e-07	8.95759e-07	1.54339e-07	2.4751e-07	1.1571	6.74471	1.4469e-07	6.55178e-07	1.14678e-07	1.98341e-07	0.0821974	0.358784	0.722171	0.981194	0.906165	0.989954	TRUE	FALSE	TRUE	TRUE	FALSE	TRUE	FALSE	FALSE	FALSE
ENSG00000091592	ENST00000269280	NLRP1	protein_coding	4290	FALSE	-1.4761	-3.71135	0.000802505	0.00167571	0.000288725	0.00110008	-0.394947	-1.48933	0.146428	0.184041	0.0322134	0.200724	-1.08115	-2.47743	0.0188436	0.945324	0.873037	0.0258308	FALSE	TRUE	TRUE	FALSE	FALSE	FALSE	FALSE	TRUE	TRUE
ENSG00000091592	ENST00000574512	NLRP1	retained_intron	NA	FALSE	-0.597009	-3.56976	0.00117591	0.0023673	0.000407885	0.00161194	-0.888589	-6.34375	4.41915e-07	1.77489e-06	3.10666e-07	6.05779e-07	0.29158	1.47391	0.150483	0.945324	0.873037	0.206283	FALSE	TRUE	TRUE	FALSE	TRUE	TRUE	FALSE	FALSE	FALSE
ENSG00000091592	ENST00000262467	NLRP1	protein_coding	4128	FALSE	-0.798647	-6.76336	1.37331e-07	7.01848e-07	1.20928e-07	1.88254e-07	-0.954841	-8.77958	6.10157e-10	5.33462e-09	9.33739e-10	8.36406e-10	0.156194	1.07433	0.290902	0.945324	0.873037	0.39877	FALSE	TRUE	TRUE	FALSE	TRUE	TRUE	FALSE	FALSE	FALSE
ENSG00000091592	ENST00000619223	NLRP1	protein_coding	4332	FALSE	-1.24015	-7.37606	2.51887e-08	1.58888e-07	2.73763e-08	3.45287e-08	-1.04538	-7.08383	5.62851e-08	2.81485e-07	4.92695e-08	7.71559e-08	-0.194778	-0.960866	0.343999	0.949449	0.876846	0.471555	FALSE	TRUE	TRUE	FALSE	TRUE	TRUE	FALSE	FALSE	FALSE
ENSG00000091592	ENST00000572272	NLRP1	protein_coding	4422	TRUE	-1.06343	-12.3758	1.35967e-13	4.38219e-12	7.55051e-13	1.86384e-13	-0.998259	-12.5745	8.95656e-14	2.45083e-12	4.28978e-13	1.22777e-13	-0.065173	-0.615165	0.542894	0.965027	0.891233	0.744201	FALSE	TRUE	TRUE	FALSE	TRUE	TRUE	FALSE	FALSE	FALSE
ENSG00000091592	ENST00000544378	NLRP1	nonsense_mediated_decay	4128	FALSE	-1.67409	-10.2011	1.82496e-11	3.04721e-10	5.25035e-11	2.50167e-11	-1.58974	-10.8389	4.11542e-12	6.86681e-11	1.20192e-11	5.64143e-12	-0.0843549	-0.423061	0.67515	0.974031	0.899549	0.925498	FALSE	TRUE	TRUE	FALSE	TRUE	TRUE	FALSE	FALSE	FALSE
ENSG00000091592	ENST00000571451	NLRP1	protein_coding	4290	FALSE	-0.853462	-6.50352	2.85055e-07	1.3395e-06	2.30796e-07	3.90754e-07	-0.87708	-7.32836	2.87033e-08	1.54996e-07	2.71296e-08	3.93466e-08	0.0236177	0.146817	0.88422	0.9904	0.914666	1	FALSE	TRUE	TRUE	FALSE	TRUE	TRUE	FALSE	FALSE	FALSE
ENSG00000069493	ENST00000444971	CLEC2D	nonsense_mediated_decay	369	FALSE	1.16333	6.76605	1.36298e-07	6.97465e-07	1.20173e-07	1.86838e-07	0.648657	4.26581	0.00017151	0.000379916	6.64981e-05	0.000235107	0.514671	2.47481	0.0189589	0.945324	0.873037	0.025989	TRUE	FALSE	TRUE	TRUE	FALSE	TRUE	TRUE	FALSE	TRUE
ENSG00000069493	ENST00000479877	CLEC2D	nonsense_mediated_decay	465	FALSE	0.416069	3.36975	0.00201504	0.00386347	0.000665676	0.00276222	0.224204	1.95722	0.0593091	0.0806582	0.0141179	0.0813012	0.191865	1.25795	0.217733	0.945324	0.873037	0.298469	FALSE	FALSE	FALSE	FALSE	FALSE	FALSE	FALSE	FALSE	FALSE
ENSG00000069493	ENST00000430909	CLEC2D	protein_coding	522	FALSE	1.40947	10.2382	1.6709e-11	2.81792e-10	4.85528e-11	2.29048e-11	1.22379	9.24228	1.89097e-10	1.9451e-09	3.40459e-10	2.59214e-10	0.18568	1.0737	0.291182	0.945324	0.873037	0.399154	TRUE	FALSE	TRUE	TRUE	FALSE	TRUE	FALSE	FALSE	FALSE
ENSG00000069493	ENST00000325960	CLEC2D	nonsense_mediated_decay	369	FALSE	-0.352348	-2.18112	0.0367993	0.0540552	0.00931372	NA	-0.106474	-0.783356	0.439299	0.492876	0.0862699	NA	-0.245873	-1.28438	0.208426	0.945324	0.873037	NA	FALSE	FALSE	FALSE	FALSE	FALSE	FALSE	FALSE	FALSE	FALSE
ENSG00000069493	ENST00000290855	CLEC2D	protein_coding	576	TRUE	-0.031335	-0.285969	0.77679	0.811114	0.139755	NA	-0.148743	-1.46886	0.15187	0.190292	0.0333075	NA	0.117408	0.868935	0.391511	0.95537	0.882315	NA	FALSE	FALSE	FALSE	FALSE	FALSE	FALSE	FALSE	FALSE	FALSE
ENSG00000197343	ENST00000320583	ZNF655	protein_coding	546	FALSE	0.00157335	0.0146438	0.988409	0.990217	0.170614	1	0.330346	3.3032	0.00239918	0.00422805	0.000740051	0.00328881	-0.328773	-2.47348	0.0190069	0.945324	0.873037	0.0260547	FALSE	FALSE	FALSE	FALSE	FALSE	FALSE	FALSE	FALSE	FALSE
ENSG00000197343	ENST00000494357	ZNF655	retained_intron	NA	FALSE	-0.199307	-1.6829	0.102359	0.136155	0.0234595	0.140314	-0.440075	-4.09686	0.000275598	0.000585701	0.000102518	0.000377791	0.240768	1.66251	0.106407	0.945324	0.873037	0.145863	FALSE	FALSE	FALSE	FALSE	FALSE	FALSE	FALSE	FALSE	FALSE
ENSG00000197343	ENST00000440391	ZNF655	protein_coding	333	FALSE	0.402327	3.16669	0.00342896	0.00626833	0.00108003	0.00470043	0.448452	4.00285	0.000357945	0.000743865	0.000130201	0.000490673	-0.0461244	-0.300523	0.765766	0.983509	0.908302	1	FALSE	FALSE	FALSE	FALSE	FALSE	FALSE	FALSE	FALSE	FALSE
ENSG00000197343	ENST00000467680	ZNF655	retained_intron	NA	FALSE	0.12211	1.38338	0.176334	0.221404	0.0381479	NA	0.143355	1.77432	0.0857365	0.112903	0.0197619	NA	-0.0212451	-0.196031	0.845853	0.9904	0.914666	NA	FALSE	FALSE	FALSE	FALSE	FALSE	FALSE	FALSE	FALSE	FALSE
ENSG00000197343	ENST00000425063	ZNF655	protein_coding	312	FALSE	-0.568798	-0.965873	0.341514	0.398517	0.0686646	NA	-0.477296	-1.26693	0.214531	0.26005	0.0455176	NA	-0.0915018	-0.143136	0.887101	0.9904	0.914666	NA	FALSE	FALSE	FALSE	FALSE	FALSE	FALSE	FALSE	FALSE	FALSE
ENSG00000197343	ENST00000419215	ZNF655	processed_transcript	NA	FALSE	0.0514351	0.691247	0.494501	0.550926	0.0949246	NA	0.0496675	0.723508	0.474735	0.527866	0.0923943	NA	0.00176757	0.019279	0.984741	0.998255	0.921921	NA	FALSE	FALSE	FALSE	FALSE	FALSE	FALSE	FALSE	FALSE	FALSE
ENSG00000197343	ENST00000252713	ZNF655	protein_coding	1476	TRUE	-0.0979238	-0.408549	0.685658	0.730162	0.125807	NA	-0.414551	-1.61813	0.11569	0.148618	0.0260131	NA	0.316628	0.996675	0.326581	0.946188	0.873835	NA	FALSE	FALSE	FALSE	FALSE	FALSE	FALSE	FALSE	FALSE	FALSE
ENSG00000160679	ENST00000368690	CHTOP	protein_coding	750	FALSE	-0.419157	-3.41325	0.00179499	0.00348152	0.000599866	0.00246058	-0.0464314	-0.413577	0.68201	0.723732	0.126677	0.934901	-0.372726	-2.47337	0.0190227	0.945324	0.873037	0.0260764	FALSE	FALSE	FALSE	FALSE	FALSE	FALSE	FALSE	FALSE	FALSE
ENSG00000160679	ENST00000368694	CHTOP	protein_coding	747	TRUE	0.283688	3.52852	0.00131452	0.00261746	0.000450989	0.00180195	0.0626835	0.846773	0.403544	0.457091	0.0800064	0.55318	0.221004	2.23295	0.0328309	0.945324	0.873037	0.0450047	FALSE	FALSE	FALSE	FALSE	FALSE	FALSE	FALSE	FALSE	FALSE
ENSG00000160679	ENST00000495554	CHTOP	processed_transcript	NA	FALSE	0.181024	3.12317	0.00383443	0.00695291	0.00119799	0.00525625	0.0717075	1.34063	0.189681	0.232706	0.0407313	0.260015	0.109316	1.53049	0.135931	0.945324	0.873037	0.186335	FALSE	FALSE	FALSE	FALSE	FALSE	FALSE	FALSE	FALSE	FALSE
ENSG00000160679	ENST00000368686	CHTOP	protein_coding	306	FALSE	0.877298	8.07965	3.73742e-09	2.99706e-08	5.16394e-09	5.12327e-09	0.745982	7.42684	2.16975e-08	1.20935e-07	2.11678e-08	2.97431e-08	0.131316	0.980328	0.334444	0.946857	0.874453	0.458457	TRUE	FALSE	TRUE	TRUE	FALSE	TRUE	FALSE	FALSE	FALSE
[truncated: 22,192 more rows]
