# Supplementary material for: Transcriptome immune-regulatory differences between leprosy patients and type 1 reaction patients, before onset of symptoms
Source: PLoS Negl Trop Dis. 2024 Dec 16;18(12):e0011866. doi: 10.1371/journal.pntd.0011866 (PMC11684701; doi:10.1371/journal.pntd.0011866)
Supplement: S3 Table — (XLSX) [file pntd.0011866.s016.xlsx]

## Sheet: S3_Table
S3 Table. Profiles for transcripts with significant expression difference between the T1R and LEP groups in their transcriptomic response to M. leprae sonicate.
Category	Transcript			Response to M. leprae-stimulus in T1R		Response to M. leprae-stimulus in LEP		Interaction (T1R - LEP)
	Symbol	Transcript ID	Transcript biotype	log2FCT1R	Significant	log2FCLEP	Significant	log2FCInt	Significant
A) Up-regulated in both but greater in T1R
(Log2FC > 0 in both & Log2FCT1R > Log2FCLEP & FDR < 0.05 at least in T1R)
A	IL12B	ENST00000231228	protein_coding	10.3644	TRUE	8.1957	TRUE	2.16869	TRUE
A	SPINK1	ENST00000296695	protein_coding	10.1769	TRUE	8.08274	TRUE	2.09411	TRUE
A	CXCL2	ENST00000508487	protein_coding	9.21959	TRUE	7.95378	TRUE	1.26581	TRUE
A	IL6	ENST00000258743	protein_coding	9.84434	TRUE	7.88991	TRUE	1.95443	TRUE
A	INHBA	ENST00000242208	protein_coding	8.51104	TRUE	7.56674	TRUE	0.944293	TRUE
A	CSF3	ENST00000225474	protein_coding	10.0831	TRUE	7.50484	TRUE	2.57831	TRUE
A	CSF3	ENST00000394149	protein_coding	11.1311	TRUE	7.45439	TRUE	3.67673	TRUE
A	IL1A	ENST00000263339	protein_coding	8.23418	TRUE	7.2235	TRUE	1.01068	TRUE
A	NLN	ENST00000506539	retained_intron	9.80583	TRUE	7.15854	TRUE	2.6473	TRUE
A	GJB2	ENST00000382848	protein_coding	9.69346	TRUE	6.97966	TRUE	2.7138	TRUE
A	CD22	ENST00000544992	protein_coding	7.41772	TRUE	5.23186	TRUE	2.18587	TRUE
A	MAP4K4	ENST00000425019	protein_coding	10.8562	TRUE	5.21203	TRUE	5.6442	TRUE
A	CCL3L3	ENST00000616702	processed_transcript	7.52007	TRUE	5.19846	TRUE	2.32161	TRUE
A	C3	ENST00000599899	retained_intron	7.4278	TRUE	5.08858	TRUE	2.33922	TRUE
A	LITAF	ENST00000339430	protein_coding	6.13565	TRUE	4.88508	TRUE	1.25057	TRUE
A	CASP5	ENST00000418434	protein_coding	7.6404	TRUE	4.40787	TRUE	3.23254	TRUE
A	ZNF385C	ENST00000461831	protein_coding	7.31408	TRUE	4.38622	TRUE	2.92786	TRUE
A	TNIP1	ENST00000315050	protein_coding	6.66197	TRUE	4.38223	TRUE	2.27974	TRUE
A	AP1S3	ENST00000396654	protein_coding	4.83252	TRUE	4.05713	TRUE	0.775388	TRUE
A	MS4A2	ENST00000278888	protein_coding	7.55312	TRUE	4.00944	TRUE	3.54368	TRUE
A	MIR9-1HG	ENST00000465270	lncRNA	6.97586	TRUE	3.98693	TRUE	2.98893	TRUE
A	GRAMD1A	ENST00000599564	protein_coding	4.63512	TRUE	3.72754	TRUE	0.907583	TRUE
A	SCN1B	ENST00000262631	protein_coding	4.27681	TRUE	3.57306	TRUE	0.703748	TRUE
A	AP1S3	ENST00000443700	protein_coding	4.713	TRUE	3.48473	TRUE	1.22827	TRUE
A	STAT5A	ENST00000546010	protein_coding	4.1333	TRUE	3.37214	TRUE	0.76116	TRUE
A	MR1	ENST00000614012	protein_coding	9.61206	TRUE	3.22037	TRUE	6.39169	TRUE
A	ETS2	ENST00000666778	protein_coding	4.62444	TRUE	3.01506	TRUE	1.60938	TRUE
A	CMKLR1	ENST00000412676	protein_coding	8.20199	TRUE	3.0126	TRUE	5.18938	TRUE
A	SLC41A2	ENST00000258538	protein_coding	4.02308	TRUE	2.97711	TRUE	1.04597	TRUE
A	TMEM63B	ENST00000259746	protein_coding	4.51789	TRUE	2.95516	TRUE	1.56273	TRUE
A	AL078604.2	ENST00000430078	lncRNA	3.62551	TRUE	2.90544	TRUE	0.720069	TRUE
A	ACSL5	ENST00000433418	protein_coding	5.85889	TRUE	2.89713	TRUE	2.96176	TRUE
A	PLEKHB2	ENST00000439822	protein_coding	3.78898	TRUE	2.78053	TRUE	1.00845	TRUE
A	IL15RA	ENST00000379977	protein_coding	3.60851	TRUE	2.74703	TRUE	0.861484	TRUE
A	SEC22B4P	ENST00000643391	processed_transcript	3.27191	TRUE	2.67974	TRUE	0.592168	TRUE
A	LINC02732	ENST00000662858	lncRNA	4.18624	TRUE	2.63296	TRUE	1.55329	TRUE
A	LINC00239	ENST00000556973	lncRNA	3.53574	TRUE	2.60686	TRUE	0.928878	TRUE
A	PSD3	ENST00000327040	protein_coding	8.7061	TRUE	2.5883	TRUE	6.1178	TRUE
A	UBE2V2	ENST00000521346	protein_coding	3.53316	TRUE	2.43923	TRUE	1.09393	TRUE
A	MYOF	ENST00000358334	protein_coding	7.67022	TRUE	2.22816	FALSE	5.44207	TRUE
A	TNIP1	ENST00000522574	retained_intron	2.83974	TRUE	2.19639	TRUE	0.643344	TRUE
A	ATP13A3	ENST00000645538	protein_coding	2.78999	TRUE	2.19633	TRUE	0.593661	TRUE
A	MFSD2A	ENST00000481612	processed_transcript	4.96467	TRUE	2.19617	TRUE	2.76849	TRUE
A	IRF2-DT	ENST00000605834	lncRNA	2.67163	TRUE	2.13834	TRUE	0.533291	TRUE
A	IL32	ENST00000325568	protein_coding	4.67828	TRUE	2.12469	TRUE	2.55359	TRUE
A	SEC22B2P	ENST00000618702	unprocessed_pseudogene	3.32354	TRUE	2.09043	TRUE	1.23311	TRUE
A	IL1RN	ENST00000472292	retained_intron	3.1285	TRUE	2.0862	TRUE	1.04229	TRUE
A	CD40	ENST00000620709	protein_coding	2.84044	TRUE	2.05042	TRUE	0.790019	TRUE
A	MFSD2A	ENST00000480630	processed_transcript	5.31883	TRUE	1.84644	TRUE	3.47239	TRUE
A	RGS1	ENST00000469578	protein_coding	3.21368	TRUE	1.70235	TRUE	1.51132	TRUE
A	ADORA2A	ENST00000610595	protein_coding	2.39806	TRUE	1.68087	TRUE	0.717193	TRUE
A	DNAJB9	ENST00000491582	retained_intron	2.33317	TRUE	1.65624	TRUE	0.676929	TRUE
A	AL355304.1	ENST00000657536	lncRNA	2.36041	TRUE	1.62644	TRUE	0.733966	TRUE
A	SMAD3	ENST00000558763	retained_intron	2.2795	TRUE	1.5952	TRUE	0.684294	TRUE
A	RBM17	ENST00000418631	protein_coding	3.26722	TRUE	1.56012	TRUE	1.70709	TRUE
A	CASP1	ENST00000436863	protein_coding	2.47227	TRUE	1.52356	TRUE	0.948704	TRUE
A	SKIL	ENST00000458537	protein_coding	2.23159	TRUE	1.51641	TRUE	0.715181	TRUE
A	TRIM58	ENST00000366481	protein_coding	2.324	TRUE	1.44631	TRUE	0.877694	TRUE
A	RAB5A	ENST00000476544	retained_intron	2.26719	TRUE	1.43746	TRUE	0.829737	TRUE
A	LINC01002	ENST00000631858	lncRNA	2.26057	TRUE	1.37844	TRUE	0.88213	TRUE
A	FAM157A	ENST00000634862	processed_transcript	2.00208	TRUE	1.36339	TRUE	0.638689	TRUE
A	XRN1	ENST00000463916	protein_coding	2.14666	TRUE	1.34847	TRUE	0.798186	TRUE
A	EMC2	ENST00000517593	retained_intron	1.93905	TRUE	1.34401	TRUE	0.595039	TRUE
A	PSME2	ENST00000559359	retained_intron	2.00281	TRUE	1.33954	TRUE	0.663274	TRUE
A	ARHGAP45	ENST00000586866	protein_coding	1.87422	TRUE	1.32253	TRUE	0.55169	TRUE
A	HAPLN3	ENST00000563808	retained_intron	2.01625	TRUE	1.32173	TRUE	0.694521	TRUE
A	HNRNPC	ENST00000336053	protein_coding	3.31871	TRUE	1.29322	TRUE	2.02549	TRUE
A	MT-ND6	ENST00000361681	protein_coding	2.33761	TRUE	1.28264	TRUE	1.05497	TRUE
A	SYNGAP1	ENST00000646630	protein_coding	2.5756	TRUE	1.27445	TRUE	1.30115	TRUE
A	IFIH1	ENST00000421365	protein_coding	2.4391	TRUE	1.27105	TRUE	1.16804	TRUE
A	PML	ENST00000564428	protein_coding	7.90139	TRUE	1.2465	FALSE	6.65489	TRUE
A	SYNE2	ENST00000358025	protein_coding	3.06355	TRUE	1.19471	TRUE	1.86884	TRUE
A	ALAS2	ENST00000335854	protein_coding	2.69676	TRUE	1.19002	TRUE	1.50675	TRUE
A	PLD6	ENST00000321560	protein_coding	1.58753	TRUE	0.984771	TRUE	0.60276	TRUE
A	GGT5	ENST00000327365	protein_coding	2.34871	TRUE	0.978833	FALSE	1.36987	TRUE
A	MREG	ENST00000263268	protein_coding	1.73734	TRUE	0.949378	TRUE	0.787966	TRUE
A	MAPK13	ENST00000373766	protein_coding	1.69467	TRUE	0.886787	TRUE	0.807882	TRUE
A	SLX4IP	ENST00000334534	protein_coding	1.38611	TRUE	0.881377	TRUE	0.504734	TRUE
A	EDEM2	ENST00000374491	protein_coding	2.32339	TRUE	0.849159	FALSE	1.47423	TRUE
A	VAV1	ENST00000304076	protein_coding	2.98095	TRUE	0.827457	FALSE	2.15349	TRUE
A	MAP3K7CL	ENST00000545939	protein_coding	1.62935	TRUE	0.815938	TRUE	0.813416	TRUE
A	HLA-A	ENST00000638375	protein_coding	1.51757	TRUE	0.805411	TRUE	0.712154	TRUE
A	NEXN	ENST00000330010	protein_coding	1.58562	TRUE	0.801437	TRUE	0.784184	TRUE
A	GNG11	ENST00000248564	protein_coding	1.58766	TRUE	0.782735	TRUE	0.804926	TRUE
A	RNF213	ENST00000559070	retained_intron	1.81814	TRUE	0.777556	TRUE	1.04058	TRUE
A	HBB	ENST00000475226	retained_intron	1.63557	TRUE	0.756325	TRUE	0.879247	TRUE
A	TNIP2	ENST00000503235	protein_coding	1.75282	TRUE	0.710618	TRUE	1.0422	TRUE
A	PRKCD	ENST00000654719	protein_coding	1.7313	TRUE	0.693674	FALSE	1.03763	TRUE
A	PPBP	ENST00000296028	protein_coding	1.54831	TRUE	0.690697	TRUE	0.857617	TRUE
A	IKZF4	ENST00000431367	protein_coding	1.53064	TRUE	0.686702	TRUE	0.84394	TRUE
A	RSF1	ENST00000526324	protein_coding	2.02847	TRUE	0.686294	TRUE	1.34217	TRUE
A	MAP3K7CL	ENST00000470800	processed_transcript	1.43249	TRUE	0.678252	TRUE	0.754241	TRUE
A	EIF2A	ENST00000487799	protein_coding	1.39862	TRUE	0.664276	TRUE	0.734342	TRUE
A	TMEM165	ENST00000515591	retained_intron	1.15592	TRUE	0.648945	TRUE	0.50698	TRUE
A	CLEC2D	ENST00000444971	nonsense_mediated_decay	1.16333	TRUE	0.648657	TRUE	0.514671	TRUE
A	CAVIN2	ENST00000304141	protein_coding	1.49339	TRUE	0.636957	TRUE	0.856436	TRUE
A	RELA	ENST00000525858	retained_intron	1.24237	TRUE	0.625949	TRUE	0.616425	TRUE
A	KIAA0319L	ENST00000485551	processed_transcript	1.16906	TRUE	0.594235	TRUE	0.574828	TRUE
A	C2orf88	ENST00000340623	protein_coding	1.42327	TRUE	0.574684	TRUE	0.848591	TRUE
A	IRF9	ENST00000560365	retained_intron	1.55724	TRUE	0.573499	FALSE	0.983742	TRUE
A	WDR11	ENST00000604509	processed_transcript	1.1	TRUE	0.568636	TRUE	0.531363	TRUE
A	NACA	ENST00000454682	protein_coding	1.25815	TRUE	0.561765	TRUE	0.696384	TRUE
A	PRKAR2B	ENST00000265717	protein_coding	1.34166	TRUE	0.526548	TRUE	0.81511	TRUE
A	AC018755.2	ENST00000599649	protein_coding	1.82011	TRUE	0.523853	FALSE	1.29626	TRUE
A	NSUN2	ENST00000513888	retained_intron	1.11244	TRUE	0.514013	TRUE	0.598431	TRUE
A	CALCOCO2	ENST00000514962	retained_intron	1.08896	TRUE	0.50843	TRUE	0.580535	TRUE
A	TUBB1	ENST00000217133	protein_coding	1.29326	TRUE	0.505707	TRUE	0.787557	TRUE
A	SLC26A11	ENST00000411502	protein_coding	4.18398	TRUE	0.501581	FALSE	3.6824	TRUE
A	AL008729.1	ENST00000606150	lncRNA	0.989248	TRUE	0.479754	FALSE	0.509494	TRUE
A	PML	ENST00000268059	protein_coding	1.34698	TRUE	0.467302	FALSE	0.879681	TRUE
A	MIR34AHG	ENST00000635687	lncRNA	1.9671	TRUE	0.465162	FALSE	1.50194	TRUE
A	APOL1	ENST00000397279	protein_coding	1.31302	TRUE	0.464842	FALSE	0.848178	TRUE
A	MTND2P28	ENST00000457540	unprocessed_pseudogene	0.957391	TRUE	0.454347	FALSE	0.503045	TRUE
A	TSPAN18	ENST00000340160	protein_coding	1.44611	TRUE	0.446618	FALSE	0.99949	TRUE
A	USP36	ENST00000312010	protein_coding	1.37241	TRUE	0.442714	FALSE	0.929696	TRUE
A	KDM6A	ENST00000674867	protein_coding	3.15111	TRUE	0.393793	FALSE	2.75732	TRUE
A	NFKBIB	ENST00000572515	protein_coding	0.964411	TRUE	0.39121	FALSE	0.573201	TRUE
A	SLC38A10	ENST00000539643	retained_intron	0.887871	TRUE	0.382197	FALSE	0.505674	TRUE
A	SH3BGRL2	ENST00000369838	protein_coding	1.01737	TRUE	0.373587	FALSE	0.643783	TRUE
A	KIF2A	ENST00000381103	protein_coding	1.46194	TRUE	0.363296	FALSE	1.09865	TRUE
A	F13A1	ENST00000264870	protein_coding	1.02708	TRUE	0.352934	FALSE	0.674149	TRUE
A	AP001189.1	ENST00000447519	lncRNA	1.10531	TRUE	0.347514	FALSE	0.757799	TRUE
A	UBE2L6	ENST00000340573	protein_coding	0.970471	TRUE	0.330599	FALSE	0.639873	TRUE
A	TMBIM6	ENST00000395006	protein_coding	1.7212	TRUE	0.323219	FALSE	1.39798	TRUE
A	PF4	ENST00000296029	protein_coding	1.01512	TRUE	0.320799	FALSE	0.694322	TRUE
A	N4BP2L2	ENST00000267068	protein_coding	0.797063	TRUE	0.283568	FALSE	0.513494	TRUE
A	CXCR2P1	ENST00000439871	processed_transcript	0.855607	TRUE	0.23449	FALSE	0.621117	TRUE
A	TMEM222	ENST00000374076	protein_coding	0.944087	TRUE	0.227225	FALSE	0.716861	TRUE
A	PPP4C	ENST00000561610	protein_coding	1.28462	TRUE	0.199678	FALSE	1.08495	TRUE
A	TAP2	ENST00000620123	protein_coding	1.41872	TRUE	0.182996	FALSE	1.23573	TRUE
A	FUS	ENST00000483853	retained_intron	0.69205	TRUE	0.176892	FALSE	0.515158	TRUE
A	AP000547.3	ENST00000592918	lncRNA	0.710099	TRUE	0.168203	FALSE	0.541896	TRUE
A	DEDD	ENST00000545495	protein_coding	0.917425	TRUE	0.165256	FALSE	0.752169	TRUE
A	USP16	ENST00000485067	retained_intron	0.690869	TRUE	0.162555	FALSE	0.528314	TRUE
A	ADAR	ENST00000530954	retained_intron	0.746792	TRUE	0.15742	FALSE	0.589371	TRUE
A	NCL	ENST00000417652	protein_coding	2.65974	TRUE	0.135196	FALSE	2.52454	TRUE
A	NSUN2	ENST00000505892	retained_intron	1.10706	TRUE	0.112113	FALSE	0.994947	TRUE
A	SPARC	ENST00000520687	retained_intron	0.86044	TRUE	0.0985062	FALSE	0.761934	TRUE
A	CREM	ENST00000344351	protein_coding	0.826501	TRUE	0.0768541	FALSE	0.749647	TRUE
A	IQCG	ENST00000478903	retained_intron	0.634462	TRUE	0.0763942	FALSE	0.558068	TRUE
A	GOLGA8A	ENST00000432566	protein_coding	1.35022	TRUE	0.0340672	FALSE	1.31615	TRUE
A	MBTPS1	ENST00000562906	retained_intron	0.536066	TRUE	0.0330313	FALSE	0.503034	TRUE
A	SH2D3C	ENST00000420366	protein_coding	0.959002	TRUE	0.0179443	FALSE	0.941057	TRUE
A	SYNGAP1	ENST00000628646	protein_coding	0.5967	TRUE	0.0159926	FALSE	0.580707	TRUE
A	SRRM2	ENST00000576894	retained_intron	0.609393	TRUE	0.013306	FALSE	0.596087	TRUE
B) Up-regulated in T1R & down-regulated in LEP
(Log2FCT1R > 0 & Log2FCLEP < 0 & FDR < 0.05 at least in one group)
B	HLA-DOB	ENST00000438763	protein_coding	0.66416	TRUE	-0.00719907	FALSE	0.671359	TRUE
B	NRGN	ENST00000284292	protein_coding	0.530492	TRUE	-0.0110335	FALSE	0.541526	TRUE
B	DUSP8	ENST00000397374	protein_coding	0.734467	TRUE	-0.030856	FALSE	0.765323	TRUE
B	SNRPA1	ENST00000560433	retained_intron	0.534323	TRUE	-0.0376442	FALSE	0.571967	TRUE
B	ITCH	ENST00000535650	protein_coding	1.13287	TRUE	-0.047291	FALSE	1.18016	TRUE
B	RABGAP1L	ENST00000489615	protein_coding	0.576481	TRUE	-0.0512801	FALSE	0.627761	TRUE
B	REXO1	ENST00000643515	protein_coding	0.568665	TRUE	-0.0689525	FALSE	0.637618	TRUE
B	SEC31A	ENST00000505984	protein_coding	1.24889	TRUE	-0.123822	FALSE	1.37272	TRUE
B	GNAS	ENST00000477931	protein_coding	0.689415	TRUE	-0.130625	FALSE	0.82004	TRUE
B	RRP12	ENST00000370992	protein_coding	0.638696	TRUE	-0.23987	FALSE	0.878566	TRUE
B	OSBPL2	ENST00000643981	protein_coding	0.541486	TRUE	-0.292067	FALSE	0.833553	TRUE
B	P2RX5	ENST00000547178	protein_coding	0.761225	TRUE	-0.298899	FALSE	1.06012	TRUE
B	ZSWIM8	ENST00000398706	protein_coding	1.51145	TRUE	-0.386658	FALSE	1.8981	TRUE
B	PIDD1	ENST00000524486	nonsense_mediated_decay	0.103905	FALSE	-0.503008	TRUE	0.606913	TRUE
B	GANAB	ENST00000648273	protein_coding	1.05679	TRUE	-0.558797	FALSE	1.61559	TRUE
B	ILK	ENST00000528995	protein_coding	0.151889	FALSE	-0.58357	TRUE	0.735459	TRUE
B	ZNF331	ENST00000648236	protein_coding	0.110706	FALSE	-0.595921	TRUE	0.706626	TRUE
B	CARD8	ENST00000651546	protein_coding	5.03867	TRUE	-0.619922	FALSE	5.6586	TRUE
B	POLD4	ENST00000534515	retained_intron	0.0323387	FALSE	-0.63214	TRUE	0.664479	TRUE
B	SEC62	ENST00000481435	retained_intron	0.0445239	FALSE	-0.667733	TRUE	0.712257	TRUE
B	DHX29	ENST00000504778	retained_intron	0.102466	FALSE	-0.670998	TRUE	0.773464	TRUE
B	HECTD4	ENST00000377560	protein_coding	0.41879	FALSE	-0.730893	TRUE	1.14968	TRUE
B	SFPQ	ENST00000466213	processed_transcript	0.19297	FALSE	-0.738948	TRUE	0.931919	TRUE
B	MSL3	ENST00000649602	protein_coding	0.142087	FALSE	-0.747616	TRUE	0.889702	TRUE
B	SUPT20H	ENST00000356185	protein_coding	0.0395707	FALSE	-0.783896	TRUE	0.823467	TRUE
B	GPRASP1	ENST00000415986	protein_coding	1.80099	TRUE	-0.834297	FALSE	2.63528	TRUE
B	INPPL1	ENST00000538751	protein_coding	0.14903	FALSE	-0.908782	TRUE	1.05781	TRUE
B	AKT1	ENST00000555528	protein_coding	0.470575	FALSE	-0.979883	TRUE	1.45046	TRUE
B	FAM3A	ENST00000621967	nonsense_mediated_decay	0.12842	FALSE	-0.985596	TRUE	1.11402	TRUE
B	ITGB7	ENST00000422257	protein_coding	0.329072	FALSE	-1.01788	TRUE	1.34695	TRUE
B	NPIPB3	ENST00000504841	protein_coding	1.52498	TRUE	-1.29862	TRUE	2.82361	TRUE
B	TYW1	ENST00000361660	nonsense_mediated_decay	0.955193	FALSE	-1.39528	TRUE	2.35048	TRUE
B	IKZF1	ENST00000357364	protein_coding	0.022726	FALSE	-1.43998	TRUE	1.46271	TRUE
C) Down-regulated in both but greater in LEP
(Log2FC < 0 in both & Log2FCT1R > Log2FCLEP & FDR < 0.05 at least in LEP)
C	MAN1B1	ENST00000536349	retained_intron	-0.00410027	FALSE	-0.510504	TRUE	0.506404	TRUE
C	CIAO3	ENST00000566650	retained_intron	-0.00690887	FALSE	-0.517347	TRUE	0.510438	TRUE
C	YWHAZ	ENST00000480304	retained_intron	-0.00285058	FALSE	-0.561936	TRUE	0.559085	TRUE
C	SIK3	ENST00000488337	processed_transcript	-0.0537872	FALSE	-0.58243	TRUE	0.528643	TRUE
C	ERP29	ENST00000546477	protein_coding	-0.0880611	FALSE	-0.628182	TRUE	0.540121	TRUE
C	PDCD2	ENST00000453163	protein_coding	-0.121395	FALSE	-0.658951	TRUE	0.537557	TRUE
C	SEPTIN6	ENST00000481072	processed_transcript	-0.172535	FALSE	-0.674271	TRUE	0.501737	TRUE
C	CARS1	ENST00000397111	protein_coding	-0.103432	FALSE	-0.698461	TRUE	0.595029	TRUE
C	RASGRP4	ENST00000618320	protein_coding	-0.140176	FALSE	-0.702106	TRUE	0.56193	TRUE
C	SH3TC1	ENST00000515682	nonsense_mediated_decay	-0.187794	FALSE	-0.730437	TRUE	0.542642	TRUE
C	PHF10	ENST00000339209	protein_coding	-0.0687084	FALSE	-0.733294	TRUE	0.664585	TRUE
C	ITGB7	ENST00000549462	retained_intron	-0.278872	FALSE	-0.783521	TRUE	0.504648	TRUE
C	ANKRD39	ENST00000443120	nonsense_mediated_decay	-0.232877	FALSE	-0.79276	TRUE	0.559883	TRUE
C	RAD50	ENST00000378823	protein_coding	-0.21172	FALSE	-0.799307	TRUE	0.587587	TRUE
C	MCRIP1	ENST00000538396	protein_coding	-0.4107	FALSE	-0.953028	TRUE	0.542328	TRUE
C	NDUFV3	ENST00000354250	protein_coding	-0.163275	FALSE	-0.971029	TRUE	0.807753	TRUE
C	NBPF15	ENST00000577412	protein_coding	-0.309609	FALSE	-0.995853	TRUE	0.686244	TRUE
C	AC011498.4	ENST00000586020	nonsense_mediated_decay	-0.183735	FALSE	-1.08725	TRUE	0.903517	TRUE
C	DPH5	ENST00000488176	protein_coding	-0.417324	FALSE	-1.19196	TRUE	0.774639	TRUE
C	CASP10	ENST00000360132	protein_coding	-0.190914	FALSE	-1.20948	TRUE	1.01856	TRUE
C	NAIP	ENST00000315147	retained_intron	-0.473392	FALSE	-1.28379	TRUE	0.810398	TRUE
C	MCM7	ENST00000354230	protein_coding	-0.30134	FALSE	-1.39101	TRUE	1.08967	TRUE
C	PLXDC1	ENST00000578517	retained_intron	-0.896827	TRUE	-1.46147	TRUE	0.564647	TRUE
C	CHI3L2	ENST00000466741	protein_coding	-0.576069	FALSE	-1.5545	TRUE	0.978431	TRUE
C	ASH1L	ENST00000677213	protein_coding	-0.145918	FALSE	-1.70032	TRUE	1.5544	TRUE
C	APEX1	ENST00000398030	protein_coding	-0.785778	TRUE	-1.75316	TRUE	0.967384	TRUE
C	XKR8	ENST00000675759	protein_coding	-0.363848	FALSE	-1.97639	TRUE	1.61254	TRUE
C	PLEC	ENST00000354589	protein_coding	-0.639197	FALSE	-2.64139	TRUE	2.0022	TRUE
C	TBC1D4	ENST00000648194	protein_coding	-2.97138	TRUE	-4.90561	TRUE	1.93423	TRUE
D) Down-regulated in both but greater in T1R
(Log2FC < 0 in both & Log2FCT1R < Log2FCLEP & FDR < 0.05 at least in T1R)
D	INTS14	ENST00000313182	protein_coding	-0.567102	TRUE	-0.0265591	FALSE	-0.540543	TRUE
D	ARHGAP19	ENST00000487035	processed_transcript	-0.71607	TRUE	-0.0577281	FALSE	-0.658341	TRUE
D	DNAJB1	ENST00000254322	protein_coding	-0.574858	TRUE	-0.0608004	FALSE	-0.514058	TRUE
D	MCFD2	ENST00000409913	protein_coding	-2.03513	TRUE	-0.0677614	FALSE	-1.96737	TRUE
D	UFD1	ENST00000399523	protein_coding	-0.592584	TRUE	-0.0787568	FALSE	-0.513828	TRUE
D	DNAJB1	ENST00000677204	protein_coding	-0.863701	TRUE	-0.0799467	FALSE	-0.783754	TRUE
D	HSPH1	ENST00000626866	retained_intron	-0.610365	TRUE	-0.09403	FALSE	-0.516335	TRUE
D	ABCB7	ENST00000644766	protein_coding	-0.890272	TRUE	-0.121654	FALSE	-0.768618	TRUE
D	NFXL1	ENST00000507489	protein_coding	-1.69001	TRUE	-0.143407	FALSE	-1.54661	TRUE
D	NKRF	ENST00000304449	protein_coding	-0.78628	TRUE	-0.167017	FALSE	-0.619262	TRUE
D	NDUFA10	ENST00000620965	protein_coding	-0.714661	TRUE	-0.172888	FALSE	-0.541773	TRUE
D	HSPA1L	ENST00000375654	protein_coding	-0.864704	TRUE	-0.176685	FALSE	-0.688019	TRUE
D	PRKAR1A	ENST00000392711	protein_coding	-1.36413	TRUE	-0.194536	FALSE	-1.1696	TRUE
D	HSPA8	ENST00000527983	retained_intron	-0.953026	TRUE	-0.222787	FALSE	-0.730239	TRUE
D	NOP2	ENST00000399466	protein_coding	-0.947102	TRUE	-0.22818	FALSE	-0.718923	TRUE
D	MAN2A2	ENST00000560451	nonsense_mediated_decay	-1.16135	TRUE	-0.23456	FALSE	-0.92679	TRUE
D	NFXL1	ENST00000464756	nonsense_mediated_decay	-2.50143	TRUE	-0.238236	FALSE	-2.26319	TRUE
D	ZNF331	ENST00000253144	protein_coding	-0.879001	TRUE	-0.270117	FALSE	-0.608885	TRUE
D	IL1R2	ENST00000332549	protein_coding	-1.15737	TRUE	-0.272522	FALSE	-0.884848	TRUE
D	PLXDC2	ENST00000377242	protein_coding	-1.45532	TRUE	-0.276929	FALSE	-1.17839	TRUE
D	PPP1R7	ENST00000234038	protein_coding	-0.841369	TRUE	-0.28802	FALSE	-0.553349	TRUE
D	ZBTB47	ENST00000232974	protein_coding	-1.12395	TRUE	-0.293864	FALSE	-0.830082	TRUE
D	SNX1	ENST00000261889	protein_coding	-1.01121	TRUE	-0.306981	FALSE	-0.704233	TRUE
D	CEACAM3	ENST00000357396	protein_coding	-1.17008	TRUE	-0.315457	FALSE	-0.854626	TRUE
D	GATAD2A	ENST00000404158	protein_coding	-0.893615	TRUE	-0.319628	FALSE	-0.573986	TRUE
D	NUP50	ENST00000407019	protein_coding	-0.957268	TRUE	-0.340789	FALSE	-0.616479	TRUE
D	CNN2	ENST00000348419	protein_coding	-0.857553	TRUE	-0.354955	FALSE	-0.502598	TRUE
D	NCALD	ENST00000311028	protein_coding	-1.58522	TRUE	-0.357991	FALSE	-1.22722	TRUE
D	KIAA0040	ENST00000423313	protein_coding	-0.889206	TRUE	-0.377938	FALSE	-0.511268	TRUE
D	PRORP	ENST00000321130	protein_coding	-1.01898	TRUE	-0.383872	FALSE	-0.635107	TRUE
D	NLRP1	ENST00000269280	protein_coding	-1.4761	TRUE	-0.394947	FALSE	-1.08115	TRUE
D	MTHFS	ENST00000258874	protein_coding	-1.07722	TRUE	-0.419757	FALSE	-0.657468	TRUE
D	DOK1	ENST00000480318	processed_transcript	-1.56519	TRUE	-0.42697	FALSE	-1.13822	TRUE
D	SRGAP2B	ENST00000641863	protein_coding	-1.68042	TRUE	-0.432064	FALSE	-1.24836	TRUE
D	GPRASP1	ENST00000361600	protein_coding	-1.87055	TRUE	-0.444601	FALSE	-1.42594	TRUE
D	DENND3	ENST00000520571	retained_intron	-1.006	TRUE	-0.464728	FALSE	-0.541273	TRUE
D	NRCAM	ENST00000351718	protein_coding	-1.21101	TRUE	-0.465187	FALSE	-0.745823	TRUE
D	RIPOR2	ENST00000645100	protein_coding	-2.31996	TRUE	-0.472313	FALSE	-1.84765	TRUE
D	NUP214	ENST00000359428	protein_coding	-1.3343	TRUE	-0.53593	TRUE	-0.798367	TRUE
D	TNFRSF10C	ENST00000517558	nonsense_mediated_decay	-1.78205	TRUE	-0.543807	FALSE	-1.23824	TRUE
D	PUM1	ENST00000257075	protein_coding	-3.51469	TRUE	-0.587097	FALSE	-2.92759	TRUE
D	MTMR3	ENST00000401950	protein_coding	-5.89217	TRUE	-0.590711	FALSE	-5.30146	TRUE
D	FCGR3B	ENST00000614870	protein_coding	-1.7851	TRUE	-0.595182	FALSE	-1.18992	TRUE
D	XCL1	ENST00000367818	protein_coding	-1.15467	TRUE	-0.623476	TRUE	-0.531191	TRUE
D	PRDM8	ENST00000415738	protein_coding	-1.6464	TRUE	-0.643424	TRUE	-1.00298	TRUE
D	KIR2DL4	ENST00000359085	protein_coding	-1.26335	TRUE	-0.65146	TRUE	-0.611888	TRUE
D	B4GALT3	ENST00000622395	protein_coding	-1.28471	TRUE	-0.66721	TRUE	-0.617504	TRUE
D	FBXL4	ENST00000229971	protein_coding	-1.35672	TRUE	-0.680974	TRUE	-0.675745	TRUE
D	TMEM164	ENST00000372073	protein_coding	-2.64794	TRUE	-0.68258	TRUE	-1.96536	TRUE
D	DPH5	ENST00000370109	protein_coding	-1.23827	TRUE	-0.690401	TRUE	-0.54787	TRUE
D	TRGV2	ENST00000426402	TR_V_gene	-1.21485	TRUE	-0.70137	TRUE	-0.513478	TRUE
D	MYOM2	ENST00000523438	protein_coding	-1.37625	TRUE	-0.772093	TRUE	-0.604162	TRUE
D	MLC1	ENST00000311597	protein_coding	-1.36312	TRUE	-0.797944	TRUE	-0.565171	TRUE
D	LRATD2	ENST00000652209	protein_coding	-1.54862	TRUE	-0.845845	TRUE	-0.702778	TRUE
D	DAAM2	ENST00000274867	protein_coding	-2.56469	TRUE	-0.848955	TRUE	-1.71574	TRUE
D	DUSP6	ENST00000547291	protein_coding	-2.30897	TRUE	-0.853311	TRUE	-1.45566	TRUE
D	AC012368.1	ENST00000675176	lncRNA	-3.09609	TRUE	-0.857407	TRUE	-2.23869	TRUE
D	RIPOR2	ENST00000643623	protein_coding	-2.24822	TRUE	-0.863373	TRUE	-1.38485	TRUE
D	AXIN2	ENST00000307078	protein_coding	-1.51142	TRUE	-0.893455	TRUE	-0.617966	TRUE
D	PTPRM	ENST00000400053	protein_coding	-1.65418	TRUE	-0.92083	TRUE	-0.733351	TRUE
D	ASF1B	ENST00000263382	protein_coding	-1.96396	TRUE	-0.927319	TRUE	-1.03665	TRUE
D	CCNDBP1	ENST00000565296	nonsense_mediated_decay	-1.55778	TRUE	-0.930171	TRUE	-0.627609	TRUE
D	TGFBI	ENST00000442011	protein_coding	-2.14814	TRUE	-0.931737	TRUE	-1.2164	TRUE
D	JAML	ENST00000526595	nonsense_mediated_decay	-1.87111	TRUE	-0.942154	TRUE	-0.928954	TRUE
D	BBS9	ENST00000242067	protein_coding	-4.47611	TRUE	-0.957955	FALSE	-3.51816	TRUE
D	JAML	ENST00000533261	protein_coding	-1.90411	TRUE	-1.00641	TRUE	-0.897697	TRUE
D	TPT1	ENST00000484604	retained_intron	-2.18392	TRUE	-1.03697	TRUE	-1.14695	TRUE
D	JAML	ENST00000292067	protein_coding	-2.81095	TRUE	-1.09544	TRUE	-1.71551	TRUE
D	PARP8	ENST00000505697	protein_coding	-2.18299	TRUE	-1.14673	TRUE	-1.03626	TRUE
D	VMP1	ENST00000585847	nonsense_mediated_decay	-2.39752	TRUE	-1.17897	TRUE	-1.21854	TRUE
D	ATP6V0B	ENST00000473485	retained_intron	-5.76494	TRUE	-1.25779	TRUE	-4.50715	TRUE
D	EBAG9	ENST00000337573	protein_coding	-2.27392	TRUE	-1.27166	TRUE	-1.00226	TRUE
D	LST1	ENST00000376099	protein_coding	-2.20565	TRUE	-1.35146	TRUE	-0.854184	TRUE
D	PABPC1	ENST00000518716	retained_intron	-2.39752	TRUE	-1.45251	TRUE	-0.945013	TRUE
D	AC012368.1	ENST00000674774	lncRNA	-2.60403	TRUE	-1.54073	TRUE	-1.0633	TRUE
D	AC012368.1	ENST00000413030	lncRNA	-2.84018	TRUE	-1.64136	TRUE	-1.19882	TRUE
D	CSF3R	ENST00000361632	protein_coding	-3.0275	TRUE	-1.97993	TRUE	-1.04758	TRUE
D	CXCR1	ENST00000295683	protein_coding	-3.41285	TRUE	-2.38971	TRUE	-1.02314	TRUE
D	KDM4B	ENST00000536461	protein_coding	-9.71641	TRUE	-3.89768	TRUE	-5.81872	TRUE
E) Down-regulated in T1R & up-regulated in LEP
(Log2FCT1R < 0 & Log2FCLEP > 0 & FDR < 0.05 at least in one group)
E	SCAF11	ENST00000549162	protein_coding	-1.35973	FALSE	5.91	TRUE	-7.26973	TRUE
E	CCL5	ENST00000605509	protein_coding	-2.85175	TRUE	2.68987	TRUE	-5.54162	TRUE
E	RNF41	ENST00000615206	protein_coding	-0.0693854	FALSE	2.40662	TRUE	-2.476	TRUE
E	WBP1L	ENST00000369889	protein_coding	-1.6633	FALSE	2.26844	TRUE	-3.93173	TRUE
E	TMEM229B	ENST00000357461	protein_coding	-0.854614	FALSE	1.16216	TRUE	-2.01678	TRUE
E	VPS13B	ENST00000358544	protein_coding	-0.342962	FALSE	0.951577	TRUE	-1.29454	TRUE
E	HPCAL1	ENST00000381765	protein_coding	-0.0414279	FALSE	0.710929	TRUE	-0.752357	TRUE
E	PPIG	ENST00000409714	protein_coding	-0.330728	FALSE	0.686912	TRUE	-1.01764	TRUE
E	PDK3	ENST00000379162	protein_coding	-0.161698	FALSE	0.662762	TRUE	-0.82446	TRUE
E	DBNL	ENST00000429716	nonsense_mediated_decay	-0.305374	FALSE	0.548197	TRUE	-0.853572	TRUE
E	MTHFD2	ENST00000409804	protein_coding	-0.0420005	FALSE	0.512861	TRUE	-0.554861	TRUE
E	NFXL1	ENST00000502448	retained_intron	-0.784288	TRUE	0.453037	FALSE	-1.23732	TRUE
E	DENND3	ENST00000424248	protein_coding	-0.733424	TRUE	0.399157	FALSE	-1.13258	TRUE
E	TBC1D14	ENST00000446947	protein_coding	-0.538835	TRUE	0.263113	FALSE	-0.801948	TRUE
E	OSBPL2	ENST00000644702	protein_coding	-0.654686	TRUE	0.190002	FALSE	-0.844688	TRUE
E	SERPINH1	ENST00000358171	protein_coding	-0.858009	TRUE	0.161221	FALSE	-1.01923	TRUE
E	DUSP6	ENST00000308385	protein_coding	-0.978281	TRUE	0.144358	FALSE	-1.12264	TRUE
E	CD46	ENST00000322875	protein_coding	-1.40858	TRUE	0.127118	FALSE	-1.53569	TRUE
E	DCAKD	ENST00000614054	protein_coding	-0.683024	TRUE	0.122954	FALSE	-0.805977	TRUE
E	NFXL1	ENST00000381538	protein_coding	-1.00499	TRUE	0.119265	FALSE	-1.12425	TRUE
F) Up-regulated in both but greater in LEP
(Log2FC > 0 in both & Log2FCT1R < Log2FCLEP & FDR < 0.05 at least in LEP)
F	GOLGB1	ENST00000482512	nonsense_mediated_decay	4.98113	TRUE	9.64731	TRUE	-4.66618	TRUE
F	KMT5B	ENST00000615954	protein_coding	3.76305	TRUE	8.70289	TRUE	-4.93985	TRUE
F	DCANP1	ENST00000503143	protein_coding	3.69151	TRUE	7.04141	TRUE	-3.3499	TRUE
F	ITPR1	ENST00000649139	protein_coding	3.84122	TRUE	6.30654	TRUE	-2.46532	TRUE
F	RXRA	ENST00000672570	protein_coding	2.56969	TRUE	6.18062	TRUE	-3.61094	TRUE
F	TRPM2	ENST00000300482	protein_coding	4.66039	TRUE	5.56456	TRUE	-0.904161	TRUE
F	FOSB	ENST00000353609	protein_coding	3.04714	TRUE	5.10476	TRUE	-2.05762	TRUE
F	MS4A7	ENST00000358246	protein_coding	3.89244	TRUE	4.78271	TRUE	-0.890268	TRUE
F	IL18BP	ENST00000393705	protein_coding	3.52738	TRUE	4.52091	TRUE	-0.993531	TRUE
F	FOXP1	ENST00000649596	protein_coding	0.753914	FALSE	4.49733	TRUE	-3.74341	TRUE
F	TMEM51	ENST00000428417	protein_coding	1.82909	TRUE	3.81266	TRUE	-1.98356	TRUE
F	C6orf223	ENST00000439969	lncRNA	2.59465	TRUE	3.58172	TRUE	-0.987069	TRUE
F	TMEM45A	ENST00000403410	protein_coding	2.03877	TRUE	3.50392	TRUE	-1.46515	TRUE
F	RASGEF1B	ENST00000509081	protein_coding	2.48963	TRUE	3.4505	TRUE	-0.960866	TRUE
F	CTSD	ENST00000637915	protein_coding	2.78725	TRUE	3.42603	TRUE	-0.638779	TRUE
F	HLA-DRA	ENST00000374982	protein_coding	2.47045	TRUE	3.28503	TRUE	-0.814579	TRUE
F	SLC37A2	ENST00000354617	processed_transcript	1.13469	FALSE	3.26337	TRUE	-2.12868	TRUE
F	OLFM4	ENST00000219022	protein_coding	1.52943	TRUE	3.00932	TRUE	-1.47989	TRUE
F	CASP4	ENST00000393150	protein_coding	2.10269	TRUE	2.99772	TRUE	-0.89503	TRUE
F	FP565260.3	ENST00000623960	protein_coding	2.26822	TRUE	2.96408	TRUE	-0.695866	TRUE
F	KLF4	ENST00000374672	protein_coding	1.62661	TRUE	2.88016	TRUE	-1.25354	TRUE
F	PI4KB	ENST00000529142	protein_coding	0.412112	FALSE	2.85779	TRUE	-2.44568	TRUE
F	NUPR1	ENST00000395641	protein_coding	1.1378	TRUE	2.76503	TRUE	-1.62724	TRUE
F	PIK3R5	ENST00000616147	protein_coding	1.98129	TRUE	2.6728	TRUE	-0.69151	TRUE
F	MB21D2	ENST00000392452	protein_coding	1.49184	TRUE	2.62305	TRUE	-1.13121	TRUE
F	EIF4A1	ENST00000577269	protein_coding	1.67389	TRUE	2.56474	TRUE	-0.890851	TRUE
F	ATP6AP2	ENST00000637327	protein_coding	1.21458	TRUE	2.46328	TRUE	-1.2487	TRUE
F	COMMD4	ENST00000563220	retained_intron	1.39704	TRUE	2.43648	TRUE	-1.03945	TRUE
F	SERPING1	ENST00000378324	protein_coding	0.889873	TRUE	2.28783	TRUE	-1.39796	TRUE
F	TSPAN14	ENST00000469149	processed_transcript	1.74085	TRUE	2.24598	TRUE	-0.505127	TRUE
F	RUSC2	ENST00000455600	protein_coding	1.5134	TRUE	2.21204	TRUE	-0.698635	TRUE
F	ZNF518A	ENST00000316045	protein_coding	1.13761	TRUE	2.17845	TRUE	-1.04084	TRUE
F	TLR5	ENST00000642603	protein_coding	1.29841	TRUE	2.14675	TRUE	-0.848345	TRUE
F	OLR1	ENST00000309539	protein_coding	1.19133	TRUE	2.05574	TRUE	-0.864415	TRUE
F	IFNGR2	ENST00000381995	protein_coding	1.18433	TRUE	1.88918	TRUE	-0.704847	TRUE
F	HNMT	ENST00000280097	protein_coding	1.00141	TRUE	1.87402	TRUE	-0.872608	TRUE
F	TBC1D7	ENST00000379300	protein_coding	1.22843	TRUE	1.86832	TRUE	-0.639889	TRUE
F	RGS12	ENST00000382788	protein_coding	1.15139	TRUE	1.85025	TRUE	-0.698858	TRUE
F	GLUL	ENST00000491322	processed_transcript	0.970321	TRUE	1.8463	TRUE	-0.875978	TRUE
F	DOK3	ENST00000357198	protein_coding	1.29294	TRUE	1.82505	TRUE	-0.532113	TRUE
F	INSR	ENST00000302850	protein_coding	1.13556	TRUE	1.80724	TRUE	-0.671677	TRUE
F	EPS15L1	ENST00000535753	protein_coding	0.952279	TRUE	1.75174	TRUE	-0.799462	TRUE
F	CD14	ENST00000302014	protein_coding	0.651279	FALSE	1.70484	TRUE	-1.05356	TRUE
F	QPCT	ENST00000404976	protein_coding	0.701395	TRUE	1.60945	TRUE	-0.908059	TRUE
F	BSDC1	ENST00000444377	nonsense_mediated_decay	0.498027	FALSE	1.46651	TRUE	-0.968484	TRUE
F	MCTP2	ENST00000456504	nonsense_mediated_decay	0.365983	FALSE	1.46205	TRUE	-1.09606	TRUE
F	PRR13	ENST00000379786	protein_coding	0.379975	FALSE	1.43261	TRUE	-1.05263	TRUE
F	PLIN2	ENST00000276914	protein_coding	0.899316	TRUE	1.41875	TRUE	-0.519435	TRUE
F	SEC61G	ENST00000415949	protein_coding	0.0231131	FALSE	1.41655	TRUE	-1.39344	TRUE
F	ACTB	ENST00000480301	retained_intron	0.849128	TRUE	1.41152	TRUE	-0.56239	TRUE
F	FGFR1OP2	ENST00000229395	protein_coding	0.79589	TRUE	1.40157	TRUE	-0.605678	TRUE
F	MAGT1	ENST00000618282	protein_coding	0.592916	TRUE	1.38704	TRUE	-0.79412	TRUE
F	SRD5A1	ENST00000513117	nonsense_mediated_decay	0.774377	TRUE	1.38116	TRUE	-0.606782	TRUE
F	GTPBP2	ENST00000307114	protein_coding	0.496206	FALSE	1.337	TRUE	-0.840799	TRUE
F	NT5DC2	ENST00000422318	protein_coding	0.576306	TRUE	1.30765	TRUE	-0.731345	TRUE
F	PRPSAP2	ENST00000536323	protein_coding	0.626037	TRUE	1.29165	TRUE	-0.665613	TRUE
F	CFP	ENST00000247153	protein_coding	0.156384	FALSE	1.26269	TRUE	-1.10631	TRUE
F	DSE	ENST00000606712	retained_intron	0.722709	TRUE	1.26007	TRUE	-0.53736	TRUE
F	ACTG1	ENST00000574671	retained_intron	0.602193	TRUE	1.22958	TRUE	-0.627391	TRUE
F	NAB2	ENST00000342556	protein_coding	0.454207	FALSE	1.22286	TRUE	-0.768651	TRUE
F	NRBF2	ENST00000435510	protein_coding	0.183958	FALSE	1.17278	TRUE	-0.988825	TRUE
F	PIK3R5	ENST00000611902	protein_coding	0.581188	TRUE	1.1189	TRUE	-0.537715	TRUE
F	AC002996.1	ENST00000546840	protein_coding	0.56914	TRUE	1.1087	TRUE	-0.539559	TRUE
F	LAIR1	ENST00000348231	protein_coding	0.480506	FALSE	1.10487	TRUE	-0.624359	TRUE
F	SMARCD3	ENST00000356800	protein_coding	0.188741	FALSE	1.02908	TRUE	-0.840341	TRUE
F	SLC25A19	ENST00000442286	protein_coding	0.0829339	FALSE	1.00296	TRUE	-0.920024	TRUE
F	PRKCD	ENST00000330452	protein_coding	0.384928	FALSE	0.905634	TRUE	-0.520706	TRUE
F	STX5	ENST00000394690	protein_coding	0.306054	FALSE	0.838618	TRUE	-0.532564	TRUE
F	LRRC25	ENST00000339007	protein_coding	0.199569	FALSE	0.822225	TRUE	-0.622656	TRUE
F	B3GNT8	ENST00000321702	protein_coding	0.118124	FALSE	0.813638	TRUE	-0.695513	TRUE
F	MAN2C1	ENST00000565683	protein_coding	0.229423	FALSE	0.785214	TRUE	-0.555791	TRUE
F	ING3	ENST00000431467	protein_coding	0.13595	FALSE	0.783031	TRUE	-0.647081	TRUE
F	HNRNPC	ENST00000555914	protein_coding	0.179419	FALSE	0.700135	TRUE	-0.520716	TRUE
F	SIRT2	ENST00000249396	protein_coding	0.142021	FALSE	0.659685	TRUE	-0.517664	TRUE
F	PIP5K1A	ENST00000409426	protein_coding	0.07829	FALSE	0.629682	TRUE	-0.551392	TRUE
