# Supplementary material for: Transcriptome immune-regulatory differences between leprosy patients and type 1 reaction patients, before onset of symptoms
Source: PLoS Negl Trop Dis. 2024 Dec 16;18(12):e0011866. doi: 10.1371/journal.pntd.0011866 (PMC11684701; doi:10.1371/journal.pntd.0011866)
Supplement: S4 Table — (XLSX) [file pntd.0011866.s017.xlsx]

## Sheet: S4 table
S4 Table. Results for gene ontology and pathway enrichment analysis for 145 transcripts with higher up-regulation in T1R group.
Term description	*GeneRatio_all	*GeneRatio_coding	P.Value_all	P.Value_coding	P.adjust_all	P.adjust_coding	significant_all	significant_coding
response to bacterium	22/114	19/84	1.16247e-09	9.68548e-10	2.9608e-06	2.08528e-06	TRUE	TRUE
response to lipopolysaccharide	16/114	14/84	1.35314e-08	1.17282e-08	1.56856e-05	7.39119e-06	TRUE	TRUE
inflammatory response	22/114	17/84	2.00013e-08	4.06709e-07	1.56856e-05	0.000125092	TRUE	TRUE
response to molecule of bacterial origin	16/114	14/84	2.46339e-08	2.00848e-08	1.56856e-05	8.64851e-06	TRUE	TRUE
cellular response to lipopolysaccharide	13/114	12/84	3.42738e-08	8.93102e-09	1.74591e-05	7.39119e-06	TRUE	TRUE
cellular response to molecule of bacterial origin	13/114	12/84	5.39636e-08	1.37319e-08	2.29075e-05	7.39119e-06	TRUE	TRUE
cellular response to biotic stimulus	13/114	12/84	2.28652e-07	5.4192e-08	8.31965e-05	1.94459e-05	TRUE	TRUE
Signaling by Interleukins	18/83	13/62	3.95043e-07	2.45796e-05	0.000210163	0.0095781	TRUE	TRUE
Interleukin-10 signaling	7/83	5/62	8.90937e-07	4.68367e-05	0.000236989	0.0095781	TRUE	TRUE
cellular response to lipid	16/114	15/84	7.15795e-06	6.19437e-07	0.00227891	0.000166706	TRUE	TRUE
wound healing	14/114	10/84	8.39126e-06	0.00021494	0.00237473	0.0333013	TRUE	TRUE
Leishmania infection	10/83	8/62	2.04137e-05	8.61826e-05	0.00362002	0.0117496	TRUE	TRUE
cellular response to interleukin-1	9/114	5/84	3.36303e-05	0.00681626	0.00778695	0.10972	TRUE	FALSE
positive regulation of lymphocyte mediated immunity	7/114	6/84	4.42509e-05	6.88212e-05	0.00866977	0.0134702	TRUE	TRUE
GPCR ligand binding	9/83	6/62	6.36132e-05	0.00201191	0.00832053	0.0886545	TRUE	TRUE
response to wounding	14/114	10/84	6.58127e-05	0.000924085	0.0119732	0.0537717	TRUE	TRUE
response to interferon-gamma	9/114	6/84	7.6373e-05	0.00207868	0.0129681	0.0725781	TRUE	TRUE
Class A/1 (Rhodopsin-like receptors)	8/83	5/62	7.82005e-05	0.00402444	0.00832053	0.130693	TRUE	FALSE
regulation of inflammatory response	11/114	8/84	8.64641e-05	0.000875191	0.0133226	0.0523413	TRUE	TRUE
response to interleukin-1	9/114	5/84	8.89217e-05	0.0113298	0.0133226	0.136275	TRUE	FALSE
blood coagulation	10/114	8/84	9.84266e-05	0.000280875	0.0137737	0.0333013	TRUE	TRUE
coagulation	10/114	8/84	0.000102749	0.000290886	0.0137737	0.0333013	TRUE	TRUE
hemostasis	10/114	8/84	0.000116693	0.000322688	0.0148609	0.0347374	TRUE	TRUE
Peptide ligand-binding receptors	6/83	3/62	0.000130327	0.0214069	0.0104923	0.263978	TRUE	FALSE
Interleukin-1 family signaling	8/83	4/62	0.000146933	0.0284689	0.0104923	0.276601	TRUE	FALSE
cell killing	7/114	6/84	0.000195074	0.000250647	0.0236597	0.0333013	TRUE	TRUE
Signaling by GPCR	13/83	10/62	0.000225502	0.000939311	0.0119967	0.0491749	TRUE	TRUE
positive regulation of leukocyte mediated immunity	7/114	6/84	0.000233973	0.000293881	0.0270877	0.0333013	TRUE	TRUE
chemokine-mediated signaling pathway	5/114	4/84	0.000277504	0.00087084	0.0307305	0.0523413	TRUE	FALSE
regulation of body fluid levels	11/114	9/84	0.00033195	0.000534301	0.0352282	0.0426056	TRUE	TRUE
granulocyte chemotaxis	6/114	5/84	0.000395901	0.000706217	0.040263	0.0475152	TRUE	TRUE
regulation of lymphocyte mediated immunity	7/114	6/84	0.000411009	0.000481721	0.040263	0.0415117	TRUE	TRUE
positive regulation of adaptive immune response based on somatic recombination of immune receptors built from immunoglobulin superfamily domains	6/114	5/84	0.000451645	0.000789395	0.0426052	0.0499873	TRUE	TRUE
regulation of defense response	15/114	10/84	0.000475498	0.00826815	0.0432533	0.118229	TRUE	FALSE
response to chemokine	5/114	4/84	0.000520253	0.0014409	0.0441694	0.0612589	TRUE	FALSE
cellular response to chemokine	5/114	4/84	0.000520253	0.0014409	0.0441694	0.0612589	TRUE	FALSE
positive regulation of adaptive immune response	6/114	5/84	0.000617954	0.00102927	0.0507719	0.0555759	TRUE	TRUE
positive regulation of cytokine production	12/114	9/84	0.000663054	0.00271751	0.0522898	0.0785455	TRUE	TRUE
interleukin-1-mediated signaling pathway	6/114	3/84	0.000738421	0.0458104	0.0550121	0.284565	TRUE	FALSE
extrinsic apoptotic signaling pathway	8/114	6/84	0.000808635	0.00333683	0.0572109	0.0789471	TRUE	TRUE
granulocyte migration	6/114	5/84	0.000926429	0.00145109	0.0620951	0.0612589	TRUE	TRUE
regulation of angiogenesis	8/114	6/84	0.00105784	0.00408789	0.0657153	0.0871409	TRUE	TRUE
Immunoregulatory interactions between a Lymphoid and a non-Lymphoid cell	6/83	4/62	0.00111338	0.011506	0.0493881	0.235298	TRUE	FALSE
cellular response to interferon-gamma	7/114	5/84	0.00112667	0.00661043	0.0683248	0.10972	TRUE	FALSE
G alpha (i) signalling events	8/83	7/62	0.00121076	0.000961857	0.0495482	0.0491749	TRUE	TRUE
neutrophil chemotaxis	5/114	4/84	0.00126762	0.00295015	0.0724867	0.0785455	TRUE	FALSE
platelet activation	6/114	5/84	0.00127516	0.00190403	0.0724867	0.0725781	TRUE	TRUE
myeloid leukocyte migration	7/114	6/84	0.00128068	0.00131307	0.0724867	0.0601496	TRUE	TRUE
production of molecular mediator of immune response	8/114	7/84	0.00141429	0.00103253	0.0750459	0.0555759	TRUE	TRUE
Interleukin-1 signaling	6/83	3/62	0.0016498	0.0696843	0.0626923	0.421341	TRUE	FALSE
response to hydrogen peroxide	6/114	4/84	0.00171652	0.0144515	0.0840764	0.148871	TRUE	FALSE
angiogenesis	10/114	7/84	0.0017498	0.0109895	0.0840895	0.135319	TRUE	FALSE
cell chemotaxis	8/114	7/84	0.00179925	0.00128765	0.0848646	0.0601496	TRUE	TRUE
regulation of vasculature development	8/114	6/84	0.00192323	0.00642749	0.0890629	0.10972	TRUE	FALSE
leukocyte chemotaxis	7/114	6/84	0.00206853	0.00201001	0.0915984	0.0725781	TRUE	TRUE
positive regulation of myeloid cell differentiation	5/114	5/84	0.0020835	0.000526983	0.0915984	0.0426056	TRUE	TRUE
regulation of extrinsic apoptotic signaling pathway	6/114	5/84	0.00236842	0.00322924	0.0972963	0.0789471	TRUE	TRUE
chemotaxis	11/114	9/84	0.00256615	0.00305819	0.100037	0.0789471	FALSE	TRUE
regulation of adaptive immune response based on somatic recombination of immune receptors built from immunoglobulin superfamily domains	6/114	5/84	0.00258502	0.00348032	0.100037	0.0810302	FALSE	TRUE
taxis	11/114	9/84	0.00268427	0.00317898	0.100037	0.0789471	FALSE	TRUE
positive regulation of hemopoiesis	7/114	7/84	0.00277344	0.000460824	0.100037	0.0415117	FALSE	TRUE
apoptotic signaling pathway	13/114	11/84	0.00281049	0.001951	0.100037	0.0725781	FALSE	TRUE
regulation of leukocyte mediated immunity	7/114	6/84	0.00287311	0.00269402	0.100037	0.0785455	FALSE	TRUE
regulation of apoptotic signaling pathway	10/114	8/84	0.00290646	0.00454685	0.100037	0.091471	FALSE	TRUE
Hemostasis	12/83	9/62	0.0031922	0.0098648	0.0787364	0.212353	TRUE	FALSE
Anti-inflammatory response favouring Leishmania parasite infection	5/83	5/62	0.00325602	0.000884664	0.0787364	0.0491749	TRUE	TRUE
Leishmania parasite growth and survival	5/83	5/62	0.00325602	0.000884664	0.0787364	0.0491749	TRUE	TRUE
positive regulation of immune effector process	7/114	6/84	0.00365003	0.00333683	0.114773	0.0789471	FALSE	TRUE
regulation of adaptive immune response	6/114	5/84	0.00454328	0.00564646	0.133454	0.0996461	FALSE	TRUE
regulation of DNA metabolic process	9/114	8/84	0.0045585	0.00232496	0.133454	0.0736124	FALSE	TRUE
GPCR downstream signalling	10/83	9/62	0.0050729	0.00216759	0.117338	0.0886545	FALSE	TRUE
regulation of protein transport	12/114	10/84	0.00519384	0.00435886	0.140839	0.091471	FALSE	TRUE
lymphocyte mediated immunity	8/114	7/84	0.00615219	0.00401547	0.146263	0.0864531	FALSE	TRUE
regulation of peptide transport	12/114	10/84	0.00632273	0.00519929	0.146263	0.0965505	FALSE	TRUE
defense response to bacterium	6/114	6/84	0.00718551	0.00157623	0.150961	0.0652619	FALSE	TRUE
positive regulation of lymphocyte proliferation	5/114	5/84	0.00797511	0.00216577	0.154433	0.0725781	FALSE	TRUE
regulation of production of molecular mediator of immune response	5/114	5/84	0.00829596	0.00225858	0.154433	0.0725781	FALSE	TRUE
positive regulation of mononuclear cell proliferation	5/114	5/84	0.00829596	0.00225858	0.154433	0.0725781	FALSE	TRUE
regulation of peptidyl-tyrosine phosphorylation	6/114	6/84	0.00986808	0.00222136	0.16756	0.0725781	FALSE	TRUE
negative regulation of immune system process	9/114	8/84	0.0101484	0.0050219	0.167844	0.0948434	FALSE	TRUE
lymphocyte proliferation	7/114	7/84	0.0106832	0.00200006	0.170699	0.0725781	FALSE	TRUE
positive regulation of leukocyte proliferation	5/114	5/84	0.0107965	0.00299152	0.170699	0.0785455	FALSE	TRUE
mononuclear cell proliferation	7/114	7/84	0.0109565	0.00205663	0.170699	0.0725781	FALSE	TRUE
regulation of protein secretion	7/114	7/84	0.0115183	0.00217348	0.171339	0.0725781	FALSE	TRUE
regulation of lymphocyte activation	10/114	10/84	0.0117051	0.00129832	0.171339	0.0601496	FALSE	TRUE
regulation of lymphocyte proliferation	6/114	6/84	0.0124777	0.00286724	0.172405	0.0785455	FALSE	TRUE
regulation of mononuclear cell proliferation	6/114	6/84	0.012835	0.00295692	0.172405	0.0785455	FALSE	TRUE
regulation of peptide secretion	7/114	7/84	0.0143081	0.00276439	0.175352	0.0785455	FALSE	TRUE
leukocyte proliferation	7/114	7/84	0.0146454	0.00283699	0.175352	0.0785455	FALSE	TRUE
regulation of leukocyte proliferation	6/114	6/84	0.01638	0.00386164	0.177657	0.0864531	FALSE	TRUE
regulation of cell activation	11/114	11/84	0.0169538	0.00169416	0.177657	0.0688211	FALSE	TRUE
regulation of B cell activation	5/114	5/84	0.0183455	0.00529034	0.181109	0.0965505	FALSE	TRUE
regulation of leukocyte activation	10/114	10/84	0.0297888	0.00388286	0.223154	0.0864531	FALSE	TRUE
Column descriptions:
{column_name}_all refers to test statistics from the whole list of 145 transcripts that implicated 137 genes, while {column_name}_coding records to values from 96 protein coding transcripts (92 genes) after removing 49 non-coding transcripts.
GeneRatio is a fraction with the numerator representing the number of gene IDs that were in the input list that mapped to GO or pathway term represented in each row, while the denominator is the total number of genes that mapped to any GO or pathway term.
P.Value and P.adjust are respectively test's raw p-value and the BH’s false discovery rate adjusted-p values.
Significant are boolean values that indicate whether terms met or were below the BH’s false discovery rate ≤ 0.1 and had more than four genes assigned to the tested term.
* the denominator in geneRatio columns do not match the 137 or 92 input gene list given that not all genes had a term assigned to them. The denominator differs in some rows given that the number of genes mapped to a term varies for each database (GO, Kegg or Reactome).
