# Supplementary material for: Transcriptome immune-regulatory differences between leprosy patients and type 1 reaction patients, before onset of symptoms
Source: PLoS Negl Trop Dis. 2024 Dec 16;18(12):e0011866. doi: 10.1371/journal.pntd.0011866 (PMC11684701; doi:10.1371/journal.pntd.0011866)
Supplement: S5 Table — (XLSX) [file pntd.0011866.s018.xlsx]

## Sheet: S5_Table
S5 Table. Differential transcript usage results for all contrasts addressing stimulation effect.
						T1Rst vs T1Rbaseline					LEPst vs LEPbaseline					(T1Rst vs T1Rbaseline) vs (LEPst vs LEPbaseline)					Significance Indexes
gene.id	transcript.id	symbol	transcript_biotype	transcript_length	transcript_is_canonical	lr_T1R	P.Value_T1R	adj.Pvalue_T1R	stgr.Pval_T1R	PΔ_T1R	lr_LEP	pvalue_LEP	adj.pvalue_LEP	stgr.pval_LEP	PΔ_LEP	lr_Int	pvalue_Int	adj.pvalue_Int	stgr.pval_Int	PΔ_Int	DTU_T1R	DTU_LEP	DTU_int	transcript_switch
ENSG00000197283	ENST00000629380	SYNGAP1	protein_coding	4032	FALSE	36.9115	1.23617e-09	2.77301e-08	3.05595e-09	-0.350185	4.6218	0.0315682	0.0774679	0.0780401	0.110268	38.8937	4.47523e-10	3.41641e-06	1.10633e-09	-0.460453	TRUE	FALSE	TRUE	TRUE
ENSG00000197283	ENST00000646630	SYNGAP1	protein_coding	4032	TRUE	7.96097	0.00477968	0.0204533	0.0118159	0.14629	4.02869	0.0447326	0.10373	0.110584	0.0262526	1.76455	0.184058	0.999615	0.455013	0.120037	TRUE	FALSE	FALSE	FALSE
ENSG00000197283	ENST00000449372	SYNGAP1	protein_coding	3879	FALSE	-0.00823731	1	1	NA	0.0761411	0.158763	0.690298	0.809387	NA	-0.0144256	-0.287724	1	1	NA	0.0905667	FALSE	FALSE	FALSE	FALSE
ENSG00000197283	ENST00000628646	SYNGAP1	protein_coding	3900	FALSE	-0.146656	1	1	NA	0.0625226	0.289717	0.590402	0.73144	NA	-0.0229901	0.00631607	0.936656	1	NA	0.0855127	FALSE	FALSE	FALSE	FALSE
ENSG00000197283	ENST00000418600	SYNGAP1	protein_coding	3858	FALSE	0.288081	0.591453	0.758248	NA	0.0652316	2.98993	0.0837838	0.17262	NA	-0.0991047	0.13021	0.718214	1	NA	0.164336	FALSE	FALSE	FALSE	FALSE
ENSG00000064607	ENST00000597095	SUGP2	processed_transcript	NA	FALSE	4.39559	0.0360321	0.102928	0.0890753	0.142145	42.971	5.55561e-11	8.37426e-10	1.37341e-10	-0.11145	38.2419	6.24953e-10	3.41641e-06	1.54495e-09	0.253595	FALSE	TRUE	TRUE	FALSE
ENSG00000064607	ENST00000452918	SUGP2	protein_coding	3249	TRUE	0.113365	0.736345	0.859816	NA	-0.0381775	2.57729	0.108407	0.211551	NA	0.0722962	1.76201	0.184374	0.999615	NA	-0.110474	FALSE	FALSE	FALSE	FALSE
ENSG00000064607	ENST00000594773	SUGP2	nonsense_mediated_decay	3123	FALSE	0.464517	0.495521	0.68442	NA	-0.0539812	0.544783	0.460457	0.617912	NA	0.0344659	1.10487	0.2932	1	NA	-0.0884471	FALSE	FALSE	FALSE	FALSE
ENSG00000064607	ENST00000600377	SUGP2	protein_coding	3291	FALSE	0.43173	0.511141	0.695713	NA	-0.0499866	-0.136122	1	1	NA	0.00468797	0.105449	0.745386	1	NA	-0.0546746	FALSE	FALSE	FALSE	FALSE
ENSG00000113712	ENST00000657001	CSNK1A1	protein_coding	978	FALSE	70.216	5.31546e-17	3.90865e-15	1.31404e-16	0.252103	4.35117	0.0369835	0.0881326	0.0914273	0.136238	34.7883	3.67572e-09	1.50705e-05	9.08681e-09	0.115865	TRUE	FALSE	TRUE	TRUE
ENSG00000113712	ENST00000504676	CSNK1A1	protein_coding	711	FALSE	4.66996	0.0306946	0.0906084	0.0758805	0.0407684	17.982	2.23004e-05	0.000134755	5.5129e-05	0.0686585	2.78916	0.0949042	0.875604	0.234614	-0.0278901	FALSE	FALSE	FALSE	FALSE
ENSG00000113712	ENST00000515768	CSNK1A1	protein_coding	1062	FALSE	1.37495	0.240964	0.425194	NA	-0.0914074	0.0449365	0.832121	0.918666	NA	-0.0329224	1.88843	0.169379	0.989399	NA	-0.058485	FALSE	FALSE	FALSE	FALSE
ENSG00000113712	ENST00000606719	CSNK1A1	protein_coding	1107	FALSE	0.66368	0.415264	0.611517	NA	-0.0821707	2.53615	0.111265	0.215819	NA	-0.0855821	0.145419	0.702952	1	NA	0.00341145	FALSE	FALSE	FALSE	FALSE
ENSG00000113712	ENST00000377843	CSNK1A1	protein_coding	1014	TRUE	5.71599	0.016811	0.0567217	NA	-0.128339	1.48247	0.223389	0.367056	NA	-0.0745074	1.80395	0.179236	0.999615	NA	-0.0538312	FALSE	FALSE	FALSE	FALSE
ENSG00000113712	ENST00000503350	CSNK1A1	protein_coding	503	FALSE	1.20705	0.271916	0.462856	NA	0.00904497	-0.00185593	1	1	NA	-0.0118847	0.266204	0.605889	1	NA	0.0209296	FALSE	FALSE	FALSE	FALSE
ENSG00000112695	ENST00000460985	COX7A2	protein_coding	162	FALSE	37.2472	1.04063e-09	2.40342e-08	2.57256e-09	-0.162476	0.787376	0.374895	0.535331	0.926782	-0.0291123	29.4816	5.64494e-08	0.000167935	1.39549e-07	-0.133364	TRUE	FALSE	TRUE	TRUE
ENSG00000112695	ENST00000509698	COX7A2	protein_coding	276	FALSE	5.19613	0.0226372	0.0716336	0.0559618	0.113118	5.79654	0.0160578	0.0440749	0.0396966	0.0730868	0.779081	0.377422	1	0.933031	0.0400315	FALSE	TRUE	FALSE	FALSE
ENSG00000112695	ENST00000370089	COX7A2	protein_coding	348	TRUE	-0.261333	1	1	NA	0.0448113	0.265795	0.606167	0.744599	NA	0.00566002	-0.644408	1	1	NA	0.0391513	FALSE	FALSE	FALSE	FALSE
ENSG00000112695	ENST00000459637	COX7A2	nonsense_mediated_decay	203	FALSE	0.421357	0.516261	0.700027	NA	0.0385196	0.370329	0.542825	0.691389	NA	-0.00285218	0.080332	0.776848	1	NA	0.0413717	FALSE	FALSE	FALSE	FALSE
ENSG00000112695	ENST00000481061	COX7A2	retained_intron	NA	FALSE	3.59361	0.058002	0.147827	0.143387	-0.0339733	7.52795	0.00607491	0.0194321	0.0150179	-0.0467823	-0.124212	1	1	1	0.012809	FALSE	FALSE	FALSE	FALSE
ENSG00000138398	ENST00000409714	PPIG	protein_coding	2220	FALSE	0.804374	0.369789	0.568517	0.91416	-0.00698352	51.0539	8.98643e-13	1.64668e-11	2.22155e-12	0.104822	28.4553	9.58848e-08	0.000224644	2.37038e-07	-0.111805	FALSE	TRUE	TRUE	TRUE
ENSG00000138398	ENST00000448752	PPIG	protein_coding	2265	FALSE	-0.748723	1	1	1	0.00388639	14.6444	0.000129822	0.0006547	0.000320935	-0.128413	5.33851	0.0208594	0.504563	0.0515667	0.132299	FALSE	TRUE	FALSE	FALSE
ENSG00000138398	ENST00000678088	PPIG	protein_coding	2256	FALSE	0.420371	0.516752	0.700248	NA	-0.0038672	-0.223678	1	1	NA	0.0101901	0.215004	0.642873	1	NA	-0.0140573	FALSE	FALSE	FALSE	FALSE
ENSG00000138398	ENST00000678499	PPIG	protein_coding	2265	FALSE	2.05935	0.151275	0.303995	NA	-0.0192696	0.528565	0.467211	0.623505	NA	0.0019577	2.37586	0.123224	0.930047	NA	-0.0212273	FALSE	FALSE	FALSE	FALSE
ENSG00000138398	ENST00000466142	PPIG	retained_intron	NA	FALSE	2.09266	0.148008	0.299191	NA	0.0262339	2.2216	0.136092	0.252364	NA	0.0114431	0.115331	0.734155	1	NA	0.0147909	FALSE	FALSE	FALSE	FALSE
ENSG00000022556	ENST00000448584	NLRP2	protein_coding	3189	TRUE	9.85385	0.00169477	0.00854839	0.00418966	-0.183151	17.6062	2.71696e-05	0.000161034	6.71664e-05	0.0768591	27.5742	1.51182e-07	0.000309924	3.7374e-07	-0.26001	TRUE	TRUE	TRUE	TRUE
ENSG00000022556	ENST00000540597	NLRP2	retained_intron	NA	FALSE	-0.799173	1	1	NA	0.0556591	1.20826	0.271677	0.424616	NA	-0.00542142	-0.00534075	1	1	NA	0.0610805	FALSE	FALSE	FALSE	FALSE
ENSG00000022556	ENST00000542755	NLRP2	retained_intron	NA	FALSE	3.63831	0.0564643	0.144944	NA	0.127492	0.774799	0.378736	0.539361	NA	-0.0714377	5.45614	0.0194996	0.497534	NA	0.198929	FALSE	FALSE	FALSE	FALSE
ENSG00000124224	ENST00000244070	PPP4R1L	processed_transcript	NA	FALSE	3.02774	0.0818521	0.192708	0.202348	-0.035744	47.431	5.69743e-12	9.53448e-11	1.40847e-11	0.133859	25.6192	4.15891e-07	0.000757846	1.02813e-06	-0.169602	FALSE	TRUE	TRUE	TRUE
ENSG00000124224	ENST00000497138	PPP4R1L	processed_transcript	NA	FALSE	1.48761	0.222587	0.402113	NA	-0.028655	1.31762	0.251019	0.400654	NA	-0.0112115	0.570845	0.449923	1	NA	-0.0174435	FALSE	FALSE	FALSE	FALSE
ENSG00000124224	ENST00000650934	PPP4R1L	processed_transcript	NA	FALSE	0.168034	0.681865	0.822753	NA	-0.0228863	8.92444	0.0028138	0.00991755	NA	-0.165974	1.18715	0.275906	1	NA	0.143088	FALSE	FALSE	FALSE	FALSE
ENSG00000124224	ENST00000493688	PPP4R1L	processed_transcript	NA	FALSE	1.66819	0.196501	0.367933	NA	0.0568082	0.925103	0.336139	0.495052	NA	0.0257853	0.166942	0.682844	1	NA	0.0310229	FALSE	FALSE	FALSE	FALSE
ENSG00000124224	ENST00000495058	PPP4R1L	retained_intron	NA	FALSE	0.444018	0.50519	0.692303	NA	0.0304771	0.908494	0.340514	0.500308	NA	0.0175417	-0.0696265	1	1	NA	0.0129353	FALSE	FALSE	FALSE	FALSE
ENSG00000104852	ENST00000597936	SNRNP70	retained_intron	NA	FALSE	56.3021	6.21481e-14	3.05121e-12	1.53637e-13	-0.109304	6.7542	0.00935273	0.0279797	0.023121	-0.0039372	24.7888	6.39682e-07	0.00104908	1.58137e-06	-0.105367	TRUE	FALSE	TRUE	TRUE
ENSG00000104852	ENST00000598441	SNRNP70	protein_coding	1314	TRUE	1.13631	0.286434	0.478865	0.708096	0.0145737	16.0539	6.15642e-05	0.000338958	0.000152194	0.0327027	3.19415	0.073902	0.817436	0.182694	-0.018129	FALSE	FALSE	FALSE	FALSE
ENSG00000104852	ENST00000221448	SNRNP70	protein_coding	1287	FALSE	2.28129	0.130943	0.27429	NA	0.0524504	1.25102	0.263358	0.414857	NA	0.00790046	0.62985	0.42741	1	NA	0.0445499	FALSE	FALSE	FALSE	FALSE
ENSG00000104852	ENST00000401730	SNRNP70	nonsense_mediated_decay	501	FALSE	0.34696	0.555839	0.731395	NA	0.00737509	0.823985	0.364018	0.524641	NA	-0.0229903	0.817536	0.365902	1	NA	0.0303653	FALSE	FALSE	FALSE	FALSE
ENSG00000104852	ENST00000599687	SNRNP70	retained_intron	NA	FALSE	0.0907669	0.763204	0.877724	NA	0.000883458	-0.104959	1	1	NA	-0.000131187	0.0809788	0.775975	1	NA	0.00101464	FALSE	FALSE	FALSE	FALSE
ENSG00000104852	ENST00000544278	SNRNP70	retained_intron	NA	FALSE	0.479752	0.488534	0.678578	NA	0.0340213	-0.0269857	1	1	NA	-0.0135445	0.950504	0.329591	1	NA	0.0475658	FALSE	FALSE	FALSE	FALSE
ENSG00000153551	ENST00000465248	CMTM7	protein_coding	492	FALSE	8.13356	0.00434533	0.0189105	0.0107421	-0.145631	14.6627	0.000128566	0.000649365	0.000317831	0.0395641	23.9318	9.98074e-07	0.00148804	2.46735e-06	-0.185195	TRUE	FALSE	TRUE	TRUE
ENSG00000153551	ENST00000334983	CMTM7	protein_coding	528	TRUE	1.14989	0.283573	0.475949	NA	0.0683733	-0.892151	1	1	NA	-0.0137773	0.534873	0.464565	1	NA	0.0821506	FALSE	FALSE	FALSE	FALSE
ENSG00000153551	ENST00000349718	CMTM7	protein_coding	429	FALSE	1.09379	0.295634	0.488526	NA	0.0772573	0.274595	0.600266	0.739586	NA	-0.0257868	2.14815	0.142742	0.959122	NA	0.103044	FALSE	FALSE	FALSE	FALSE
ENSG00000130589	ENST00000454223	HELZ2	processed_transcript	NA	FALSE	7.15325	0.00748285	0.0295502	0.0184984	0.0614819	12.3995	0.000429443	0.00190708	0.00106163	-0.0879411	23.6431	1.1596e-06	0.00158479	2.86666e-06	0.149423	FALSE	TRUE	TRUE	FALSE
ENSG00000130589	ENST00000427522	HELZ2	protein_coding	6243	FALSE	0.335725	0.562307	0.735832	NA	-0.0315594	0.202876	0.65241	0.781044	NA	0.0244509	0.677863	0.410324	1	NA	-0.0560103	FALSE	FALSE	FALSE	FALSE
ENSG00000130589	ENST00000467148	HELZ2	protein_coding	7950	TRUE	0.401368	0.526383	0.707337	NA	-0.0254781	0.0276103	0.868028	0.945242	NA	0.0213978	0.275003	0.599995	1	NA	-0.046876	FALSE	FALSE	FALSE	FALSE
ENSG00000130589	ENST00000370082	HELZ2	retained_intron	NA	FALSE	0.154978	0.693823	0.830581	NA	-0.0044443	0.51758	0.471876	0.628147	NA	0.0420924	0.301083	0.583204	1	NA	-0.0465367	FALSE	FALSE	FALSE	FALSE
ENSG00000178149	ENST00000481001	DALRD3	retained_intron	NA	FALSE	3.63414	0.0566057	0.145102	0.139936	0.100017	25.1357	5.34351e-07	4.41702e-06	1.32098e-06	-0.114208	22.9481	1.66436e-06	0.00209965	4.11449e-06	0.214225	FALSE	TRUE	TRUE	FALSE
ENSG00000178149	ENST00000441576	DALRD3	protein_coding	1551	FALSE	0.290112	0.590149	0.757323	NA	-0.0202835	1.1752	0.278336	0.431978	NA	0.0659569	1.20284	0.272755	1	NA	-0.0862404	FALSE	FALSE	FALSE	FALSE
ENSG00000178149	ENST00000341949	DALRD3	protein_coding	1632	TRUE	0.504066	0.477719	0.668477	NA	-0.0797334	0.230008	0.631518	0.764911	NA	0.0482512	0.851695	0.356073	1	NA	-0.127985	FALSE	FALSE	FALSE	FALSE
ENSG00000089280	ENST00000568901	FUS	retained_intron	NA	FALSE	2.61774	0.105675	0.23406	0.26124	0.0286726	9.93835	0.00161871	0.00617368	0.00400163	-0.0176539	22.1274	2.55138e-06	0.00280448	6.3073e-06	0.0463265	FALSE	FALSE	FALSE	FALSE
ENSG00000089280	ENST00000380244	FUS	protein_coding	1578	FALSE	2.57208	0.108765	0.239046	0.268879	0.0572857	11.9319	0.000551811	0.00238087	0.00136414	0.0976716	1.05249	0.304935	1	0.753834	-0.0403859	FALSE	TRUE	FALSE	FALSE
ENSG00000089280	ENST00000254108	FUS	protein_coding	1581	TRUE	57.0708	4.20409e-14	2.08905e-12	1.0393e-13	0.152668	95.9268	1.1921e-22	6.34756e-21	2.94701e-22	0.142062	0.0422995	0.83705	1	1	0.0106068	TRUE	TRUE	FALSE	FALSE
ENSG00000089280	ENST00000566605	FUS	nonsense_mediated_decay	792	FALSE	9.97708	0.00158501	0.00809183	0.00391832	-0.110664	7.23466	0.00715093	0.0222872	0.0176779	-0.0827745	0.556273	0.455766	1	1	-0.0278891	TRUE	TRUE	FALSE	FALSE
ENSG00000089280	ENST00000487509	FUS	retained_intron	NA	FALSE	5.8432	0.0156373	0.0535661	NA	-0.0991143	4.76079	0.0291152	0.072674	NA	-0.0901796	-0.0431896	1	1	NA	-0.0089347	FALSE	FALSE	FALSE	FALSE
ENSG00000089280	ENST00000564766	FUS	retained_intron	NA	FALSE	0.677368	0.410495	0.607517	NA	-0.0288487	1.31252	0.251939	0.401809	NA	-0.0491251	-0.170104	1	1	NA	0.0202764	FALSE	FALSE	FALSE	FALSE
ENSG00000198431	ENST00000525566	TXNRD1	protein_coding	1950	TRUE	16.3146	5.36502e-05	0.000433164	0.000132629	0.144453	4.85891	0.0275038	0.0694262	0.0679924	-0.125365	22.0223	2.69507e-06	0.00280448	6.66251e-06	0.269818	TRUE	FALSE	TRUE	FALSE
ENSG00000198431	ENST00000503506	TXNRD1	protein_coding	1500	FALSE	-3.36204	1	1	NA	-0.0771953	1.75294	0.185507	0.319471	NA	0.103137	-1.76708	1	1	NA	-0.180332	FALSE	FALSE	FALSE	FALSE
ENSG00000198431	ENST00000526691	TXNRD1	protein_coding	1656	FALSE	-0.940383	1	1	NA	-0.0334827	0.0412307	0.839093	0.923876	NA	0.00483809	-0.700872	1	1	NA	-0.0383208	FALSE	FALSE	FALSE	FALSE
ENSG00000198431	ENST00000526580	TXNRD1	protein_coding	311	FALSE	-0.399815	1	1	NA	-0.00427298	0.896574	0.343702	0.503776	NA	0.0282342	-0.410856	1	1	NA	-0.0325072	FALSE	FALSE	FALSE	FALSE
ENSG00000198431	ENST00000527688	TXNRD1	nonsense_mediated_decay	1449	FALSE	-0.732656	1	1	NA	-0.0295025	-0.218107	1	1	NA	-0.0108442	-0.700299	1	1	NA	-0.0186583	FALSE	FALSE	FALSE	FALSE
ENSG00000143398	ENST00000489625	PIP5K1A	retained_intron	NA	FALSE	1.79208	0.180673	0.346309	0.446643	0.0469804	29.2187	6.46529e-08	6.23711e-07	1.59829e-07	-0.0741819	21.9933	2.73608e-06	0.00280448	6.76389e-06	0.121162	FALSE	TRUE	TRUE	FALSE
ENSG00000143398	ENST00000349792	PIP5K1A	protein_coding	1650	FALSE	0.00387186	0.950384	1	NA	-0.00997439	2.17176	0.140566	0.258466	NA	0.030966	1.14033	0.285582	1	NA	-0.0409404	FALSE	FALSE	FALSE	FALSE
ENSG00000143398	ENST00000409426	PIP5K1A	protein_coding	1653	FALSE	0.449921	0.502372	0.690288	NA	-0.0370061	1.05374	0.304648	0.460524	NA	0.0432158	1.35815	0.243858	1	NA	-0.0802219	FALSE	FALSE	FALSE	FALSE
ENSG00000141252	ENST00000437048	VPS53	protein_coding	2499	TRUE	24.3793	7.91147e-07	9.88814e-06	1.95581e-06	-0.491914	0.799463	0.371254	0.531706	0.917782	-0.0487629	21.1722	4.19818e-06	0.00334743	1.03784e-05	-0.443151	TRUE	FALSE	TRUE	FALSE
ENSG00000141252	ENST00000541903	VPS53	processed_transcript	NA	FALSE	24.3793	7.91147e-07	9.88814e-06	1.95581e-06	0.491914	0.799463	0.371254	0.531706	0.917782	0.0487629	21.1722	4.19818e-06	0.00334743	1.03784e-05	0.443151	TRUE	FALSE	TRUE	TRUE
ENSG00000123213	ENST00000380985	NLN	protein_coding	2115	TRUE	52.467	4.37529e-13	1.83025e-11	1.08162e-12	-0.508807	5.75662	0.0164266	0.0449369	0.0406085	-0.238207	21.1323	4.28634e-06	0.00334743	1.05963e-05	-0.2706	TRUE	TRUE	TRUE	FALSE
ENSG00000123213	ENST00000506539	NLN	retained_intron	NA	FALSE	52.467	4.37529e-13	1.83025e-11	1.08162e-12	0.508807	5.75662	0.0164266	0.0449369	0.0406085	0.238207	21.1323	4.28634e-06	0.00334743	1.05963e-05	0.2706	TRUE	TRUE	TRUE	TRUE
ENSG00000136527	ENST00000342294	TRA2B	protein_coding	117	FALSE	64.2066	1.12035e-15	6.95891e-14	2.76963e-15	-0.0841453	13.6921	0.000215363	0.00103213	0.000532401	-0.0641904	20.7958	5.1094e-06	0.00380883	1.2631e-05	-0.0199549	TRUE	FALSE	FALSE	FALSE
ENSG00000136527	ENST00000492417	TRA2B	retained_intron	NA	FALSE	6.31133	0.0119969	0.043113	0.0296576	0.0801296	8.18503	0.00422375	0.0141021	0.0104416	0.0789417	0.207341	0.64886	1	1	0.00118787	TRUE	TRUE	FALSE	FALSE
ENSG00000136527	ENST00000382191	TRA2B	protein_coding	567	FALSE	0.0548035	0.814906	0.914261	NA	-0.00635356	1.23448	0.266538	0.418299	NA	-0.0213166	0.0999831	0.75185	1	NA	0.0149631	FALSE	FALSE	FALSE	FALSE
ENSG00000136527	ENST00000485530	TRA2B	retained_intron	NA	FALSE	0.0257913	0.872411	0.955185	NA	0.00692146	2.19517	0.138444	0.255522	NA	0.0170399	0.375712	0.539907	1	NA	-0.0101184	FALSE	FALSE	FALSE	FALSE
ENSG00000136527	ENST00000477939	TRA2B	retained_intron	NA	FALSE	4.90348	0.0268027	0.0817086	0.0662593	-0.0439592	7.50915	0.00613863	0.0195977	0.0151754	-0.0362312	-0.119936	1	1	1	-0.00772803	FALSE	FALSE	FALSE	FALSE
ENSG00000136527	ENST00000480461	TRA2B	retained_intron	NA	FALSE	1.00626	0.315801	0.510349	NA	0.0474071	0.77952	0.377288	0.537578	NA	0.0257566	0.95372	0.328774	1	NA	0.0216504	FALSE	FALSE	FALSE	FALSE
ENSG00000065357	ENST00000550957	DGKA	retained_intron	NA	FALSE	7.37941	0.00659749	0.0266205	0.0163097	0.03461	11.4099	0.000730544	0.00306183	0.00180599	-0.0327077	20.5532	5.79977e-06	0.00413549	1.43377e-05	0.0673177	FALSE	FALSE	FALSE	FALSE
ENSG00000065357	ENST00000331886	DGKA	protein_coding	2208	TRUE	0.240253	0.624023	0.78208	NA	-0.0103861	1.91312	0.166617	0.293978	NA	0.00931351	-0.307193	1	1	NA	-0.0196996	FALSE	FALSE	FALSE	FALSE
ENSG00000065357	ENST00000549097	DGKA	retained_intron	NA	FALSE	-0.0303901	1	1	NA	0.000760236	0.143893	0.704441	0.820222	NA	0.00102685	-0.0141444	1	1	NA	-0.000266615	FALSE	FALSE	FALSE	FALSE
ENSG00000065357	ENST00000546895	DGKA	retained_intron	NA	FALSE	1.07575	0.299651	0.493143	NA	0.018862	0.35234	0.552792	0.699952	NA	0.0144603	0.0553989	0.813922	1	NA	0.00440167	FALSE	FALSE	FALSE	FALSE
ENSG00000065357	ENST00000548491	DGKA	retained_intron	NA	FALSE	2.88053	0.0896568	0.206662	NA	-0.0438461	3.53824	0.0599689	0.131878	NA	0.00790703	7.1239	0.00760632	0.316608	NA	-0.0517532	FALSE	FALSE	FALSE	FALSE
ENSG00000145979	ENST00000356436	TBC1D7	protein_coding	882	FALSE	35.7776	2.21179e-09	4.69198e-08	5.4678e-09	0.225764	2.63684	0.104411	0.204899	0.258116	0.0722104	20.2022	6.96724e-06	0.00476095	1.72238e-05	0.153554	TRUE	FALSE	TRUE	FALSE
ENSG00000145979	ENST00000379300	TBC1D7	protein_coding	882	TRUE	3.0194	0.0822737	0.193395	NA	-0.147982	0.260961	0.609461	0.746911	NA	-0.0235424	4.33652	0.0373032	0.642618	NA	-0.12444	FALSE	FALSE	FALSE	FALSE
ENSG00000145979	ENST00000379307	TBC1D7	protein_coding	801	FALSE	0.787827	0.374758	0.573624	NA	-0.0777822	0.255141	0.613478	0.750477	NA	-0.048668	0.528631	0.467183	1	NA	-0.0291142	FALSE	FALSE	FALSE	FALSE
ENSG00000004534	ENST00000266022	RBM6	protein_coding	3372	TRUE	72.7178	1.49576e-17	1.1849e-15	3.6977e-17	-0.0816764	21.4605	3.61196e-06	2.5467e-05	8.92917e-06	-0.0484147	19.6589	9.25718e-06	0.00607271	2.28848e-05	-0.0332616	TRUE	FALSE	FALSE	FALSE
ENSG00000004534	ENST00000442092	RBM6	protein_coding	1806	FALSE	-0.00854671	1	1	NA	0.0110794	0.608552	0.435333	0.593817	NA	0.0222502	0.199731	0.654938	1	NA	-0.0111708	FALSE	FALSE	FALSE	FALSE
ENSG00000004534	ENST00000422955	RBM6	protein_coding	1806	FALSE	-0.03335	1	1	NA	-0.00335428	0.823623	0.364123	0.524747	NA	0.00973065	0.113723	0.735944	1	NA	-0.0130849	FALSE	FALSE	FALSE	FALSE
ENSG00000004534	ENST00000454079	RBM6	nonsense_mediated_decay	2094	FALSE	0.386333	0.534233	0.713911	NA	0.0207342	0.00784949	0.929402	0.995376	NA	0.0103624	0.379949	0.53763	1	NA	0.0103718	FALSE	FALSE	FALSE	FALSE
ENSG00000004534	ENST00000425608	RBM6	nonsense_mediated_decay	1563	FALSE	1.70593	0.191514	0.36122	NA	0.0283787	0.074585	0.784774	0.882253	NA	0.0268067	0.782886	0.37626	1	NA	0.00157202	FALSE	FALSE	FALSE	FALSE
ENSG00000004534	ENST00000421682	RBM6	protein_coding	360	FALSE	2.27931	0.13111	0.274472	NA	0.0248383	0.385749	0.534542	0.68392	NA	-0.0207352	1.84825	0.173987	0.995576	NA	0.0455736	FALSE	FALSE	FALSE	FALSE
ENSG00000130177	ENST00000252457	CDC16	protein_coding	1860	FALSE	21.4076	3.71303e-06	4.00568e-05	9.17904e-06	-0.0756071	0.472486	0.491846	0.645405	1	0.0126749	18.8947	1.38133e-05	0.00812074	3.41479e-05	-0.088282	TRUE	FALSE	TRUE	TRUE
ENSG00000130177	ENST00000375308	CDC16	protein_coding	1581	FALSE	5.27307	0.0216578	0.069175	0.0535405	0.0547801	1.27749	0.258366	0.409114	0.63871	-0.0251468	7.21985	0.00721018	0.30476	0.0178244	0.0799269	FALSE	FALSE	FALSE	FALSE
ENSG00000130177	ENST00000356221	CDC16	protein_coding	1863	TRUE	-0.338839	1	1	NA	0.0132987	-0.421632	1	1	NA	0.00579891	-0.534936	1	1	NA	0.00749975	FALSE	FALSE	FALSE	FALSE
ENSG00000130177	ENST00000494766	CDC16	retained_intron	NA	FALSE	-0.0214209	1	1	NA	0.00752835	0.371503	0.542186	0.690707	NA	0.00667302	-0.115658	1	1	NA	0.000855329	FALSE	FALSE	FALSE	FALSE
ENSG00000046651	ENST00000340096	OFD1	protein_coding	3039	TRUE	85.5102	2.30505e-20	2.5713e-18	5.69834e-20	-0.198971	31.1583	2.37826e-08	2.48588e-07	5.87933e-08	-0.0953463	18.7913	1.45834e-05	0.00812074	3.60518e-05	-0.103624	TRUE	TRUE	TRUE	TRUE
ENSG00000046651	ENST00000380567	OFD1	nonsense_mediated_decay	432	FALSE	15.2599	9.36838e-05	0.000705662	0.000231597	0.0727056	22.062	2.63985e-06	1.92271e-05	6.52602e-06	0.0591021	-0.00672841	1	1	1	0.0136035	TRUE	FALSE	FALSE	FALSE
ENSG00000046651	ENST00000490265	OFD1	processed_transcript	NA	FALSE	11.2298	0.000804951	0.00451886	0.00198993	0.107755	20.4061	6.26285e-06	4.23375e-05	1.54825e-05	0.105639	0.638964	0.424086	1	1	0.00211593	TRUE	TRUE	FALSE	FALSE
ENSG00000046651	ENST00000474705	OFD1	processed_transcript	NA	FALSE	1.39815	0.237034	0.420158	NA	0.00973662	1.43799	0.230464	0.375371	NA	-0.0505384	1.45314	0.228025	1	NA	0.060275	FALSE	FALSE	FALSE	FALSE
ENSG00000046651	ENST00000380550	OFD1	protein_coding	2919	FALSE	2.568	0.109046	0.239343	NA	0.00877348	4.57206	0.0324976	0.0792977	NA	-0.0188565	1.1925	0.274825	1	NA	0.02763	FALSE	FALSE	FALSE	FALSE
ENSG00000111877	ENST00000619706	MCM9	protein_coding	3432	TRUE	17.6962	2.59147e-05	0.00022676	6.4064e-05	0.204683	0.670772	0.412783	0.5719	1	-0.0663337	18.7591	1.48311e-05	0.00812074	3.66641e-05	0.271017	TRUE	FALSE	TRUE	TRUE
ENSG00000111877	ENST00000316316	MCM9	protein_coding	3432	FALSE	7.23804	0.00713749	0.0283467	NA	-0.222176	0.210408	0.646448	0.776173	NA	-0.00661884	2.93754	0.0865427	0.857083	NA	-0.215557	FALSE	FALSE	FALSE	FALSE
ENSG00000111877	ENST00000368478	MCM9	processed_transcript	NA	FALSE	0.603538	0.437231	0.631768	NA	-0.0383909	0.90661	0.341016	0.500775	NA	-0.024797	0.105894	0.744868	1	NA	-0.0135939	FALSE	FALSE	FALSE	FALSE
ENSG00000111877	ENST00000316068	MCM9	protein_coding	1176	FALSE	1.50699	0.2196	0.398693	NA	0.0558839	1.97112	0.160329	0.286333	NA	0.0977495	1.09793	0.294721	1	NA	-0.0418656	FALSE	FALSE	FALSE	FALSE
ENSG00000033627	ENST00000343619	ATP6V0A1	protein_coding	2514	TRUE	3.72308	0.0536652	0.139594	0.132666	0.0453196	96.148	1.06611e-22	5.69516e-21	2.63553e-22	0.0829524	18.7561	1.4855e-05	0.00812074	3.67233e-05	-0.0376328	FALSE	TRUE	FALSE	FALSE
ENSG00000033627	ENST00000393829	ATP6V0A1	protein_coding	2496	FALSE	4.64582	0.0311293	0.0914439	NA	0.0476726	0.728043	0.393518	0.553159	NA	-0.0276133	7.43559	0.00639463	0.284978	NA	0.0752859	FALSE	FALSE	FALSE	FALSE
ENSG00000033627	ENST00000264649	ATP6V0A1	protein_coding	2517	FALSE	-0.293622	1	1	NA	-0.0206955	0.0079842	0.9288	0.994999	NA	0.0136928	0.625262	0.429099	1	NA	-0.0343883	FALSE	FALSE	FALSE	FALSE
ENSG00000033627	ENST00000585828	ATP6V0A1	retained_intron	NA	FALSE	1.44574	0.229213	0.41087	NA	-0.0475665	-0.10224	1	1	NA	-0.0153812	1.43162	0.2315	1	NA	-0.0321853	FALSE	FALSE	FALSE	FALSE
ENSG00000033627	ENST00000587797	ATP6V0A1	processed_transcript	NA	FALSE	0.227052	0.633718	0.788865	NA	-0.0247302	4.11828	0.0424222	0.0990074	NA	-0.0536507	1.00898	0.315148	1	NA	0.0289205	FALSE	FALSE	FALSE	FALSE
ENSG00000069248	ENST00000261396	NUP133	protein_coding	3471	TRUE	16.1676	5.79763e-05	0.000462625	0.000143324	-0.345877	2.39797	0.121493	0.231254	0.300344	0.133359	18.4752	1.72131e-05	0.00882172	4.25528e-05	-0.479236	TRUE	FALSE	TRUE	FALSE
ENSG00000069248	ENST00000490352	NUP133	processed_transcript	NA	FALSE	16.1676	5.79763e-05	0.000462625	0.000143324	0.345877	2.39797	0.121493	0.231254	0.300344	-0.133359	18.4752	1.72131e-05	0.00882172	4.25528e-05	0.479236	TRUE	FALSE	TRUE	TRUE
ENSG00000214717	ENST00000381223	ZBED1	protein_coding	2085	FALSE	19.6034	9.5298e-06	9.3073e-05	2.35587e-05	-0.408801	1.11036	0.292004	0.447181	0.721866	0.0879723	18.3727	1.81639e-05	0.00902692	4.49033e-05	-0.496774	TRUE	FALSE	TRUE	TRUE
ENSG00000214717	ENST00000381222	ZBED1	protein_coding	2085	FALSE	2.79686	0.0944493	0.215288	NA	0.125151	-0.292852	1	1	NA	-0.0832989	1.15122	0.283293	1	NA	0.20845	FALSE	FALSE	FALSE	FALSE
ENSG00000214717	ENST00000652001	ZBED1	protein_coding	2085	TRUE	8.29082	0.00398459	0.0175643	NA	0.283651	0.384548	0.535179	0.684255	NA	-0.00467333	7.02217	0.00805065	0.329254	NA	0.288324	FALSE	FALSE	FALSE	FALSE
ENSG00000169045	ENST00000442819	HNRNPH1	protein_coding	1350	FALSE	7.81751	0.00517426	0.0218061	0.0127913	0.0559845	72.0551	2.09274e-17	6.91955e-16	5.17349e-17	0.0718986	18.167	2.02354e-05	0.00924304	5.00241e-05	-0.0159141	FALSE	TRUE	FALSE	FALSE
ENSG00000169045	ENST00000502904	HNRNPH1	retained_intron	NA	FALSE	0.565665	0.451987	0.645201	NA	-0.0210443	2.21359	0.1368	0.253334	NA	-0.0379168	0.276699	0.598873	1	NA	0.0168724	FALSE	FALSE	FALSE	FALSE
ENSG00000169045	ENST00000515481	HNRNPH1	retained_intron	NA	FALSE	0.575182	0.448207	0.6424	NA	0.0117711	1.03672	0.308586	0.464806	NA	0.00793073	0.0861611	0.769115	1	NA	0.00384037	FALSE	FALSE	FALSE	FALSE
ENSG00000169045	ENST00000514332	HNRNPH1	retained_intron	NA	FALSE	4.88501	0.0270909	0.0823423	0.0669718	-0.0644173	8.06465	0.00451371	0.0149198	0.0111584	-0.0597057	0.361674	0.547578	1	1	-0.0047116	FALSE	FALSE	FALSE	FALSE
ENSG00000169045	ENST00000519943	HNRNPH1	retained_intron	NA	FALSE	0.172019	0.678323	0.82067	NA	0.017706	0.32623	0.567888	0.711823	NA	0.0177931	0.37525	0.540156	1	NA	-8.70865e-05	FALSE	FALSE	FALSE	FALSE
ENSG00000197779	ENST00000338637	ZNF81	protein_coding	1986	TRUE	1.14588	0.284413	0.476969	0.7031	0.0514915	28.4738	9.4977e-08	8.9211e-07	2.34794e-07	-0.189491	18.1186	2.07568e-05	0.00924304	5.13132e-05	0.240983	FALSE	TRUE	TRUE	FALSE
ENSG00000197779	ENST00000483520	ZNF81	processed_transcript	NA	FALSE	1.14588	0.284413	0.476969	0.7031	-0.0514915	28.4738	9.4977e-08	8.9211e-07	2.34794e-07	0.189491	18.1186	2.07568e-05	0.00924304	5.13132e-05	-0.240983	FALSE	TRUE	TRUE	FALSE
ENSG00000089053	ENST00000541652	ANAPC5	retained_intron	NA	FALSE	0.248367	0.618228	0.777204	1	0.000528217	52.4863	4.33256e-13	8.2525e-12	1.07106e-12	-0.145548	18.0736	2.12527e-05	0.00924304	5.25391e-05	0.146076	FALSE	TRUE	TRUE	TRUE
ENSG00000089053	ENST00000535641	ANAPC5	retained_intron	NA	FALSE	0.92601	0.335902	0.533474	NA	0.0539673	1.61444	0.203869	0.343481	NA	0.0481697	0.0810649	0.775859	1	NA	0.00579763	FALSE	FALSE	FALSE	FALSE
ENSG00000089053	ENST00000541887	ANAPC5	protein_coding	2229	FALSE	4.09448	0.0430236	0.118234	NA	-0.0898323	0.316027	0.574005	0.717615	NA	0.0452689	2.73785	0.0979968	0.884663	NA	-0.135101	FALSE	FALSE	FALSE	FALSE
ENSG00000089053	ENST00000261819	ANAPC5	protein_coding	2268	TRUE	0.225486	0.634891	0.789366	NA	0.0478712	1.1006	0.294135	0.449437	NA	0.0595942	0.280824	0.596161	1	NA	-0.0117231	FALSE	FALSE	FALSE	FALSE
ENSG00000089053	ENST00000535482	ANAPC5	protein_coding	1266	FALSE	0.364094	0.546241	0.723523	NA	-0.0125344	0.339337	0.560212	0.705511	NA	-0.00748469	0.0542365	0.815849	1	NA	-0.00504969	FALSE	FALSE	FALSE	FALSE
ENSG00000167604	ENST00000590828	NFKBID	nonsense_mediated_decay	197	FALSE	238.027	1.05924e-53	8.68474e-51	2.61857e-53	-0.112365	168.875	1.30263e-38	2.27267e-36	3.22024e-38	-0.0838798	18.059	2.14168e-05	0.00924304	5.29448e-05	-0.0284851	TRUE	TRUE	FALSE	FALSE
ENSG00000167604	ENST00000641389	NFKBID	protein_coding	1368	TRUE	94.5311	2.41277e-22	3.53255e-20	5.96464e-22	0.0577587	65.0098	7.45275e-16	2.01359e-14	1.8424e-15	0.0421932	7.40871	0.00649088	0.287704	0.0160462	0.0155655	FALSE	FALSE	FALSE	FALSE
ENSG00000167604	ENST00000396901	NFKBID	protein_coding	942	FALSE	80.7461	2.56664e-19	2.44462e-17	6.34504e-19	0.0546061	56.838	4.73238e-14	1.02389e-12	1.1699e-13	0.0416866	6.01295	0.0142013	0.440267	0.0351072	0.0129195	FALSE	FALSE	FALSE	FALSE
ENSG00000118495	ENST00000367572	PLAGL1	protein_coding	1236	FALSE	10.142	0.00144931	0.00747894	0.00358286	0.128378	4.90565	0.0267689	0.0679794	0.0661759	-0.0583385	17.985	2.22647e-05	0.00936258	5.50408e-05	0.186716	TRUE	FALSE	TRUE	FALSE
ENSG00000118495	ENST00000360537	PLAGL1	protein_coding	1392	FALSE	-0.564968	1	1	NA	-0.0159208	2.48482	0.11495	0.22155	NA	0.0409675	-0.317535	1	1	NA	-0.0568883	FALSE	FALSE	FALSE	FALSE
ENSG00000118495	ENST00000647880	PLAGL1	protein_coding	1236	FALSE	0.452052	0.501362	0.689489	NA	-0.0293694	3.6919	0.0546775	0.122418	NA	0.0382594	3.84964	0.0497567	0.735325	NA	-0.0676288	FALSE	FALSE	FALSE	FALSE
ENSG00000118495	ENST00000626294	PLAGL1	protein_coding	240	FALSE	2.51167	0.113006	0.2457	NA	0.0172546	-0.0516668	1	1	NA	-0.0014213	0.996139	0.318247	1	NA	0.0186759	FALSE	FALSE	FALSE	FALSE
ENSG00000118495	ENST00000437412	PLAGL1	protein_coding	1236	FALSE	-1.26548	1	1	NA	-0.076562	0.424094	0.514901	0.666223	NA	-0.0213176	-0.143159	1	1	NA	-0.0552444	FALSE	FALSE	FALSE	FALSE
ENSG00000118495	ENST00000392307	PLAGL1	protein_coding	759	FALSE	-0.959242	1	1	NA	-0.0237802	0.592181	0.441577	0.599898	NA	0.00185051	-0.106729	1	1	NA	-0.0256307	FALSE	FALSE	FALSE	FALSE
ENSG00000168071	ENST00000473405	CCDC88B	processed_transcript	NA	FALSE	143.718	4.09433e-33	1.37018e-30	1.01216e-32	0.0812104	102.731	3.83903e-24	2.37585e-22	9.49051e-24	0.0543928	17.8573	2.38105e-05	0.00976229	5.88622e-05	0.0268176	TRUE	FALSE	FALSE	FALSE
ENSG00000168071	ENST00000301897	CCDC88B	protein_coding	420	FALSE	32.7786	1.03274e-08	1.99e-07	2.55306e-08	-0.108981	19.7082	9.02134e-06	5.90854e-05	2.23018e-05	-0.0778534	3.58423	0.0583303	0.775308	0.144199	-0.0311271	TRUE	TRUE	FALSE	FALSE
ENSG00000168071	ENST00000356786	CCDC88B	protein_coding	4431	TRUE	19.0356	1.28303e-05	0.000122392	3.1718e-05	-0.0567276	24.759	6.49659e-07	5.3007e-06	1.60603e-06	-0.0332636	0.636625	0.424936	1	1	-0.0234639	FALSE	FALSE	FALSE	FALSE
ENSG00000168071	ENST00000463837	CCDC88B	processed_transcript	NA	FALSE	5.80871	0.0159469	0.0543994	0.0394227	0.0236435	6.1985	0.0127859	0.0363979	0.0316081	0.0139502	0.193242	0.660232	1	1	0.00969329	FALSE	FALSE	FALSE	FALSE
ENSG00000168071	ENST00000494566	CCDC88B	processed_transcript	NA	FALSE	1.91889	0.165979	0.325642	NA	0.0141427	0.496748	0.480933	0.636123	NA	0.00340042	0.54363	0.460932	1	NA	0.0107423	FALSE	FALSE	FALSE	FALSE
ENSG00000168071	ENST00000359902	CCDC88B	protein_coding	2139	FALSE	14.4522	0.000143758	0.00102315	0.000355387	0.0467115	26.1977	3.08191e-07	2.6421e-06	7.61883e-07	0.0393735	0.103536	0.747627	1	1	0.00733791	FALSE	FALSE	FALSE	FALSE
ENSG00000113845	ENST00000498399	TIMMDC1	nonsense_mediated_decay	115	FALSE	11.4417	0.000718138	0.00409174	0.00177532	0.271888	4.67468	0.0306105	0.0755018	0.0756726	-0.0229442	17.8027	2.45034e-05	0.00980137	6.05752e-05	0.294832	TRUE	FALSE	TRUE	TRUE
ENSG00000113845	ENST00000494664	TIMMDC1	protein_coding	858	TRUE	0.562251	0.453355	0.646363	NA	-0.129974	0.152845	0.695831	0.813431	NA	-0.02596	-0.432016	1	1	NA	-0.104014	FALSE	FALSE	FALSE	FALSE
ENSG00000113845	ENST00000264244	TIMMDC1	nonsense_mediated_decay	528	FALSE	0.174084	0.676508	0.819728	NA	-0.141914	0.574237	0.44858	0.606631	NA	0.0489042	0.591009	0.442029	1	NA	-0.190818	FALSE	FALSE	FALSE	FALSE
ENSG00000133657	ENST00000645319	ATP13A3	protein_coding	3771	TRUE	2.2013	0.137895	0.284718	0.340891	0.0395211	57.063	4.22068e-14	9.18026e-13	1.0434e-13	0.145724	17.718	2.5619e-05	0.00989988	6.3333e-05	-0.106203	FALSE	TRUE	TRUE	TRUE
ENSG00000133657	ENST00000645538	ATP13A3	protein_coding	3681	FALSE	2.15021	0.14255	0.291602	0.352401	-0.0449889	14.0039	0.000182435	0.000888869	0.000451	-0.118026	1.96171	0.161331	0.981349	0.398829	0.0730375	FALSE	TRUE	FALSE	FALSE
ENSG00000133657	ENST00000642744	ATP13A3	protein_coding	3690	FALSE	1.15566	0.282368	0.474644	NA	0.0506145	0.102307	0.749078	0.853591	NA	-0.0230004	0.957766	0.32775	1	NA	0.0736149	FALSE	FALSE	FALSE	FALSE
ENSG00000133657	ENST00000461660	ATP13A3	retained_intron	NA	FALSE	0.718047	0.396785	0.594037	NA	-0.0451468	0.606332	0.436172	0.594418	NA	-0.00469745	0.274128	0.600576	1	NA	-0.0404493	FALSE	FALSE	FALSE	FALSE
ENSG00000168036	ENST00000646725	CTNNB1	protein_coding	2346	FALSE	28.8777	7.70963e-08	1.2274e-06	1.90591e-07	-0.115882	0.139537	0.708741	0.823534	1	-0.00945293	17.6656	2.63343e-05	0.00989988	6.51015e-05	-0.106429	TRUE	FALSE	TRUE	TRUE
ENSG00000168036	ENST00000396185	CTNNB1	protein_coding	2346	FALSE	7.47964	0.00624004	0.0254159	0.0154261	0.0632489	0.844906	0.357997	0.518974	0.88501	0.00409925	2.71264	0.0995562	0.886406	0.246114	0.0591497	FALSE	FALSE	FALSE	FALSE
ENSG00000168036	ENST00000349496	CTNNB1	protein_coding	2346	TRUE	1.13902	0.285858	0.478334	NA	0.0428234	-1.09837	1	1	NA	-0.021394	1.07455	0.29992	1	NA	0.0642174	FALSE	FALSE	FALSE	FALSE
ENSG00000168036	ENST00000396183	CTNNB1	protein_coding	2346	FALSE	0.0751618	0.783964	0.892739	NA	0.00980951	0.953736	0.32877	0.487371	NA	0.0267476	0.0120444	0.91261	1	NA	-0.0169381	FALSE	FALSE	FALSE	FALSE
ENSG00000160201	ENST00000291552	U2AF1	protein_coding	723	TRUE	6.88015	0.0087158	0.0333785	0.0215465	-0.0999819	7.06085	0.00787864	0.0241694	0.0194769	0.0767891	17.6493	2.65607e-05	0.00989988	6.5661e-05	-0.176771	TRUE	TRUE	TRUE	FALSE
ENSG00000160201	ENST00000380276	U2AF1	protein_coding	723	FALSE	5.12673	0.0235601	0.0739546	0.0582433	-0.0501499	22.214	2.43886e-06	1.79441e-05	6.02915e-06	-0.113824	0.780042	0.377128	1	0.932304	0.0636739	FALSE	TRUE	FALSE	FALSE
ENSG00000160201	ENST00000478282	U2AF1	retained_intron	NA	FALSE	3.74459	0.0529789	0.138182	NA	0.0577139	2.10724	0.146604	0.266848	NA	0.016134	0.193207	0.66026	1	NA	0.0415799	FALSE	FALSE	FALSE	FALSE
ENSG00000160201	ENST00000475639	U2AF1	retained_intron	NA	FALSE	1.31971	0.250644	0.436967	NA	0.0494866	0.475849	0.490308	0.644316	NA	0.0161422	0.0623959	0.802748	1	NA	0.0333444	FALSE	FALSE	FALSE	FALSE
ENSG00000160201	ENST00000496462	U2AF1	retained_intron	NA	FALSE	1.53939	0.214708	0.392208	NA	0.0429312	0.298051	0.585107	0.727279	NA	0.0047584	0.328565	0.566505	1	NA	0.0381728	FALSE	FALSE	FALSE	FALSE
ENSG00000168118	ENST00000481981	RAB4A	retained_intron	NA	FALSE	27.9442	1.24863e-07	1.875e-06	3.08675e-07	-0.272786	0.0584694	0.808932	0.900766	1	0.0215157	17.57	2.76927e-05	0.0100924	6.84594e-05	-0.294302	TRUE	FALSE	TRUE	TRUE
ENSG00000168118	ENST00000366690	RAB4A	protein_coding	657	TRUE	-0.39065	1	1	NA	0.208052	-0.100718	1	1	NA	-0.021742	1.85997	0.172629	0.994843	NA	0.229794	FALSE	FALSE	FALSE	FALSE
ENSG00000168118	ENST00000618010	RAB4A	protein_coding	342	FALSE	0.718941	0.396491	0.593705	NA	0.064734	0.0043152	0.947624	1	NA	0.000226327	0.616404	0.432387	1	NA	0.0645077	FALSE	FALSE	FALSE	FALSE
ENSG00000145725	ENST00000613674	PPIP5K2	protein_coding	3837	FALSE	14.0917	0.000174109	0.00120568	0.000430418	-0.135715	2.1432	0.143203	0.262083	0.354014	0.0360103	17.389	3.04581e-05	0.0102087	7.52959e-05	-0.171726	TRUE	FALSE	TRUE	TRUE
ENSG00000145725	ENST00000414217	PPIP5K2	protein_coding	3669	FALSE	37.7465	8.05628e-10	1.9063e-08	1.9916e-09	0.235499	15.8977	6.68583e-05	0.000365005	0.000165281	0.203949	7.26916	0.00701487	0.301772	0.0173415	0.0315506	TRUE	TRUE	FALSE	FALSE
ENSG00000145725	ENST00000507921	PPIP5K2	protein_coding	1357	FALSE	3.37457	0.06621	0.163708	0.163679	-0.112209	14.1498	0.000168813	0.000833895	0.000417325	-0.166708	0.0468088	0.828712	1	1	0.0544987	FALSE	TRUE	FALSE	FALSE
ENSG00000145725	ENST00000509597	PPIP5K2	protein_coding	1197	FALSE	6.00969	0.0142275	0.0494496	NA	0.012425	1.94632	0.162984	0.289656	NA	-0.0732512	1.02426	0.311512	1	NA	0.0856762	FALSE	FALSE	FALSE	FALSE
ENSG00000010295	ENST00000356896	IFFO1	protein_coding	1692	FALSE	8.66992	0.00323505	0.0147356	0.0079974	0.0326121	7.72863	0.00543519	0.0175917	0.0134364	-0.0366582	17.3839	3.05405e-05	0.0102087	7.54997e-05	0.0692703	FALSE	FALSE	FALSE	FALSE
ENSG00000010295	ENST00000472558	IFFO1	retained_intron	NA	FALSE	-0.106847	1	1	NA	0.0136684	-0.175595	1	1	NA	0.00165829	0.0417304	0.838135	1	NA	0.0120101	FALSE	FALSE	FALSE	FALSE
ENSG00000010295	ENST00000336604	IFFO1	protein_coding	1689	FALSE	4.94089	0.0262285	0.0803164	NA	-0.0925791	1.06658	0.301719	0.457614	NA	0.00254908	1.17507	0.278362	1	NA	-0.0951281	FALSE	FALSE	FALSE	FALSE
ENSG00000010295	ENST00000487279	IFFO1	nonsense_mediated_decay	795	FALSE	0.0359824	0.849552	0.939757	NA	0.00738681	-0.018876	1	1	NA	-0.00278168	0.0510381	0.821267	1	NA	0.0101685	FALSE	FALSE	FALSE	FALSE
ENSG00000010295	ENST00000619571	IFFO1	protein_coding	1716	TRUE	3.60395	0.0576423	0.147093	NA	-0.0363089	1.97343	0.160084	0.28599	NA	-0.0166095	0.0908502	0.763099	1	NA	-0.0196994	FALSE	FALSE	FALSE	FALSE
ENSG00000010295	ENST00000396830	IFFO1	retained_intron	NA	FALSE	0.0933242	0.759993	0.875263	NA	0.0752207	-0.61133	1	1	NA	0.051842	-0.330472	1	1	NA	0.0233788	FALSE	FALSE	FALSE	FALSE
ENSG00000119760	ENST00000464789	SUPT7L	protein_coding	1239	FALSE	1.32237	0.250167	0.436455	0.618442	0.0575086	86.562	1.35425e-20	6.05168e-19	3.34786e-20	0.157277	17.3738	3.07037e-05	0.0102087	7.59031e-05	-0.0997685	FALSE	TRUE	TRUE	TRUE
ENSG00000119760	ENST00000406540	SUPT7L	protein_coding	1239	FALSE	0.313151	0.575753	0.746104	1	-0.036873	9.48397	0.00207275	0.00760641	0.00512406	-0.118545	0.900541	0.342637	1	0.847037	0.0816719	FALSE	TRUE	FALSE	FALSE
ENSG00000119760	ENST00000337768	SUPT7L	protein_coding	1245	TRUE	0.0338823	0.853957	0.942532	NA	0.00626585	0.660204	0.416488	0.575143	NA	-0.0124612	-0.279692	1	1	NA	0.0187271	FALSE	FALSE	FALSE	FALSE
ENSG00000119760	ENST00000405491	SUPT7L	protein_coding	1239	FALSE	0.432052	0.510984	0.695651	NA	-0.0269014	0.923505	0.336556	0.495602	NA	-0.026271	0.136189	0.712099	1	NA	-0.000630489	FALSE	FALSE	FALSE	FALSE
ENSG00000186866	ENST00000485190	POFUT2	processed_transcript	NA	FALSE	5.35227	0.0206953	0.0666853	0.0511611	0.0318253	13.6511	0.000220111	0.00105273	0.00054414	-0.0291561	17.3479	3.11242e-05	0.0102087	7.69426e-05	0.0609814	FALSE	FALSE	FALSE	FALSE
ENSG00000186866	ENST00000331343	POFUT2	protein_coding	1275	FALSE	0.232962	0.629336	0.785466	NA	0.00915288	-0.0107785	1	1	NA	0.019192	0.104005	0.747075	1	NA	-0.0100392	FALSE	FALSE	FALSE	FALSE
ENSG00000186866	ENST00000334538	POFUT2	nonsense_mediated_decay	1143	FALSE	14.979	0.000108715	0.000802657	0.000268755	-0.040231	14.7938	0.000119929	0.000611261	0.000296479	-0.0274277	0.39905	0.527581	1	1	-0.0128033	FALSE	FALSE	FALSE	FALSE
ENSG00000186866	ENST00000349485	POFUT2	protein_coding	1290	TRUE	0.068881	0.792973	0.899012	NA	-0.0369452	0.786659	0.375112	0.535595	NA	0.0326416	-0.508091	1	1	NA	-0.0695868	FALSE	FALSE	FALSE	FALSE
ENSG00000186866	ENST00000476653	POFUT2	processed_transcript	NA	FALSE	2.10037	0.147263	0.298127	NA	0.0350033	0.0360671	0.849377	0.930949	NA	0.0166732	0.880473	0.348072	1	NA	0.0183301	FALSE	FALSE	FALSE	FALSE
ENSG00000186866	ENST00000615172	POFUT2	protein_coding	426	FALSE	0.125034	0.723638	0.850502	NA	0.00119466	-0.0293541	1	1	NA	-0.011923	0.225202	0.635105	1	NA	0.0131177	FALSE	FALSE	FALSE	FALSE
ENSG00000166432	ENST00000651725	ZMAT1	protein_coding	2088	TRUE	7.79666	0.00523429	0.0220251	0.0129397	0.0713633	6.48669	0.0108685	0.0317	0.0268682	-0.0379145	17.245	3.28553e-05	0.0103865	8.12219e-05	0.109278	TRUE	FALSE	TRUE	TRUE
ENSG00000166432	ENST00000540921	ZMAT1	protein_coding	1917	FALSE	-0.656102	1	1	1	-0.0830867	12.3575	0.000439229	0.00194685	0.00108582	0.0284939	5.64535	0.0175017	0.48159	0.0432661	-0.111581	FALSE	FALSE	FALSE	FALSE
ENSG00000166432	ENST00000494068	ZMAT1	processed_transcript	NA	FALSE	0.333887	0.563379	0.736647	NA	0.0727429	1.04061	0.30768	0.463868	NA	0.0011103	0.381421	0.536844	1	NA	0.0716326	FALSE	FALSE	FALSE	FALSE
ENSG00000166432	ENST00000458570	ZMAT1	processed_transcript	NA	FALSE	3.06925	0.0797861	0.189038	NA	-0.0448568	0.0706776	0.790353	0.886578	NA	0.0281482	3.12926	0.0768984	0.82866	NA	-0.073005	FALSE	FALSE	FALSE	FALSE
ENSG00000166432	ENST00000488347	ZMAT1	processed_transcript	NA	FALSE	0.990714	0.319568	0.51461	NA	-0.0161628	1.44664	0.229068	0.373691	NA	-0.019838	0.253983	0.614285	1	NA	0.00367519	FALSE	FALSE	FALSE	FALSE
ENSG00000141664	ENST00000586834	ZCCHC2	protein_coding	2574	FALSE	36.9567	1.20782e-09	2.72433e-08	2.98588e-09	0.267741	4.97204	0.0257602	0.0658946	0.0636822	0.0415817	17.2406	3.29328e-05	0.0103865	8.14135e-05	0.226159	TRUE	FALSE	TRUE	TRUE
ENSG00000141664	ENST00000269499	ZCCHC2	protein_coding	3537	TRUE	-0.765245	1	1	NA	-0.13727	-0.94697	1	1	NA	0.00759692	1.27539	0.258758	1	NA	-0.144867	FALSE	FALSE	FALSE	FALSE
ENSG00000141664	ENST00000585873	ZCCHC2	nonsense_mediated_decay	3295	FALSE	2.30028	0.12935	0.271972	NA	-0.130471	2.17559	0.140216	0.257999	NA	-0.0491786	0.580761	0.446014	1	NA	-0.081292	FALSE	FALSE	FALSE	FALSE
ENSG00000189308	ENST00000446851	LIN54	protein_coding	1587	FALSE	38.539	5.36709e-10	1.31554e-08	1.32681e-09	0.422236	2.25958	0.13279	0.247951	0.328272	0.109475	17.1032	3.54032e-05	0.010955	8.75208e-05	0.312761	TRUE	FALSE	TRUE	TRUE
ENSG00000189308	ENST00000442461	LIN54	protein_coding	1587	FALSE	19.9037	8.14446e-06	8.1352e-05	2.0134e-05	-0.283375	1.65835	0.197826	0.335854	0.489048	-0.0567824	7.3354	0.00676096	0.293928	0.0167139	-0.226592	TRUE	FALSE	TRUE	TRUE
ENSG00000189308	ENST00000340417	LIN54	protein_coding	2250	TRUE	2.41655	0.120059	0.25678	NA	-0.111248	0.909548	0.340234	0.499941	NA	-0.0856376	0.631418	0.426836	1	NA	-0.0256102	FALSE	FALSE	FALSE	FALSE
ENSG00000189308	ENST00000505397	LIN54	protein_coding	2250	FALSE	0.858204	0.354242	0.55295	NA	-0.0276133	0.30712	0.579453	0.722005	NA	0.0329448	0.571475	0.449673	1	NA	-0.0605581	FALSE	FALSE	FALSE	FALSE
ENSG00000115234	ENST00000440760	SNX17	nonsense_mediated_decay	162	FALSE	2.69817	0.100463	0.225362	0.248357	0.0569444	19.5797	9.64903e-06	6.28953e-05	2.38535e-05	-0.0931889	17.0386	3.66267e-05	0.0111237	9.05453e-05	0.150133	FALSE	TRUE	TRUE	FALSE
ENSG00000115234	ENST00000233575	SNX17	protein_coding	1413	TRUE	0.297116	0.585696	0.75428	NA	-0.0207325	-0.412066	1	1	NA	0.0432332	0.69282	0.405207	1	NA	-0.0639657	FALSE	FALSE	FALSE	FALSE
ENSG00000115234	ENST00000427123	SNX17	nonsense_mediated_decay	264	FALSE	1.16601	0.280223	0.472466	NA	-0.036212	0.456673	0.499183	0.652312	NA	0.0499557	2.37039	0.123656	0.931333	NA	-0.0861676	FALSE	FALSE	FALSE	FALSE
ENSG00000128928	ENST00000484250	IVD	retained_intron	NA	FALSE	28.7674	8.16149e-08	1.29104e-06	2.01761e-07	-0.183097	0.287043	0.592122	0.732558	1	0.00598432	16.6855	4.41179e-05	0.0129432	0.000109064	-0.189082	TRUE	FALSE	TRUE	TRUE
ENSG00000128928	ENST00000487418	IVD	protein_coding	1272	TRUE	1.72463	0.189098	0.35811	NA	0.0981585	1.50607	0.219739	0.362548	NA	0.0174961	-0.500022	1	1	NA	0.0806624	FALSE	FALSE	FALSE	FALSE
ENSG00000128928	ENST00000560660	IVD	retained_intron	NA	FALSE	1.02571	0.311169	0.505403	NA	0.0657277	-0.0697349	1	1	NA	-0.0251008	1.12159	0.289576	1	NA	0.0908285	FALSE	FALSE	FALSE	FALSE
ENSG00000128928	ENST00000497816	IVD	retained_intron	NA	FALSE	0.569687	0.450383	0.644007	NA	0.0192111	0.00791715	0.929099	0.995117	NA	0.00162039	0.29678	0.585908	1	NA	0.0175907	FALSE	FALSE	FALSE	FALSE
ENSG00000160058	ENST00000444377	BSDC1	nonsense_mediated_decay	1287	FALSE	1.14996	0.283557	0.475949	0.700985	0.0208591	55.6787	8.53385e-14	1.7966e-12	2.10967e-13	0.127039	16.6435	4.51055e-05	0.0129432	0.000111506	-0.10618	FALSE	TRUE	TRUE	TRUE
ENSG00000160058	ENST00000455895	BSDC1	protein_coding	1293	TRUE	0.704867	0.401153	0.598031	0.991696	-0.0179552	11.9519	0.00054591	0.00235852	0.00134955	-0.0781052	2.92069	0.0874503	0.860377	0.216187	0.0601501	FALSE	TRUE	FALSE	FALSE
ENSG00000160058	ENST00000341071	BSDC1	protein_coding	1425	FALSE	0.0456755	0.830767	0.926855	NA	-0.00290393	4.24342	0.0394026	0.0929791	NA	-0.0489337	1.40631	0.23567	1	NA	0.0460298	FALSE	FALSE	FALSE	FALSE
ENSG00000132432	ENST00000352861	SEC61G	protein_coding	207	TRUE	3.8784	0.0489113	0.129844	0.120914	-0.0296634	19.4619	1.02626e-05	6.65246e-05	2.53704e-05	0.0792149	16.6155	4.57746e-05	0.0129432	0.00011316	-0.108878	FALSE	TRUE	TRUE	FALSE
ENSG00000132432	ENST00000480303	SEC61G	retained_intron	NA	FALSE	3.8784	0.0489113	0.129844	0.120914	0.0296634	19.4619	1.02626e-05	6.65246e-05	2.53704e-05	-0.0792149	16.6155	4.57746e-05	0.0129432	0.00011316	0.108878	FALSE	TRUE	TRUE	FALSE
ENSG00000151498	ENST00000281182	ACAD8	protein_coding	1248	TRUE	26.1796	3.11087e-07	4.26523e-06	7.69043e-07	-0.101544	0.044851	0.832278	0.918778	1	-0.00553807	16.4353	5.03395e-05	0.0139927	0.000124445	-0.0960058	TRUE	FALSE	TRUE	TRUE
ENSG00000151498	ENST00000533387	ACAD8	retained_intron	NA	FALSE	16.396	5.1394e-05	0.00041845	0.000127052	0.0833831	-0.00985841	1	1	1	0.00294863	10.7113	0.00106486	0.098665	0.00263245	0.0804345	TRUE	FALSE	TRUE	TRUE
ENSG00000151498	ENST00000531338	ACAD8	retained_intron	NA	FALSE	1.45281	0.228077	0.409281	NA	0.0181607	0.0481993	0.826227	0.914005	NA	0.00258944	0.712115	0.398743	1	NA	0.0155713	FALSE	FALSE	FALSE	FALSE
ENSG00000013374	ENST00000483358	NUB1	protein_coding	762	FALSE	0.192811	0.660588	0.806583	1	0.000741071	30.8943	2.72474e-08	2.82107e-07	6.73587e-08	0.0626783	16.1532	5.84203e-05	0.0154531	0.000144422	-0.0619372	FALSE	FALSE	FALSE	FALSE
ENSG00000013374	ENST00000413040	NUB1	protein_coding	1806	FALSE	-0.426878	1	1	NA	0.014173	1.31134	0.252152	0.402032	NA	-0.0308278	-0.0258562	1	1	NA	0.0450007	FALSE	FALSE	FALSE	FALSE
ENSG00000013374	ENST00000470229	NUB1	protein_coding	1848	FALSE	0.709497	0.399611	0.596596	NA	-0.0139145	0.282955	0.594771	0.734617	NA	-0.00792767	0.142459	0.705849	1	NA	-0.00598688	FALSE	FALSE	FALSE	FALSE
ENSG00000013374	ENST00000460712	NUB1	protein_coding	608	FALSE	0.176722	0.674206	0.817724	NA	-0.00939601	0.441449	0.506424	0.658685	NA	-0.0143053	-0.0980257	1	1	NA	0.00490933	FALSE	FALSE	FALSE	FALSE
ENSG00000013374	ENST00000480714	NUB1	protein_coding	385	FALSE	0.0281632	0.866726	0.951182	NA	0.00839653	0.03597	0.849577	0.931106	NA	-0.00961746	0.0809121	0.776065	1	NA	0.018014	FALSE	FALSE	FALSE	FALSE
ENSG00000013441	ENST00000464454	CLK1	retained_intron	NA	FALSE	53.2377	2.95534e-13	1.28887e-11	7.30594e-13	0.109211	1.57324	0.209737	0.350881	0.518494	0.00412769	16.072	6.09799e-05	0.0157745	0.000150749	0.105083	TRUE	FALSE	TRUE	TRUE
ENSG00000013441	ENST00000321356	CLK1	protein_coding	1455	TRUE	0.453172	0.500833	0.689064	NA	-0.0220014	0.0160152	0.899296	0.97055	NA	0.0118555	0.0527896	0.818278	1	NA	-0.0338568	FALSE	FALSE	FALSE	FALSE
ENSG00000013441	ENST00000432425	CLK1	nonsense_mediated_decay	411	FALSE	5.74319	0.0165527	0.0561155	NA	-0.110511	0.779381	0.377331	0.537592	NA	-0.0247877	0.35001	0.554108	1	NA	-0.0857235	FALSE	FALSE	FALSE	FALSE
ENSG00000013441	ENST00000473565	CLK1	retained_intron	NA	FALSE	1.2951	0.255111	0.442631	NA	-0.0306508	4.71615	0.0298805	0.0741699	NA	-0.048591	0.786381	0.375197	1	NA	0.0179402	FALSE	FALSE	FALSE	FALSE
ENSG00000013441	ENST00000409769	CLK1	protein_coding	924	FALSE	5.90097	0.0151326	0.0521092	0.0374095	0.0539523	10.5247	0.00117789	0.00467845	0.00291187	0.0573955	0.086112	0.769179	1	1	-0.00344329	FALSE	FALSE	FALSE	FALSE
ENSG00000012822	ENST00000553154	CALCOCO1	retained_intron	NA	FALSE	0.395448	0.529449	0.709913	1	-0.0159681	41.5628	1.14145e-10	1.65077e-09	2.82179e-10	-0.0871208	16.0541	6.15591e-05	0.0157745	0.000152181	0.0711527	FALSE	TRUE	TRUE	FALSE
ENSG00000012822	ENST00000546443	CALCOCO1	protein_coding	698	FALSE	-0.00271932	1	1	NA	0.0038478	0.698829	0.403177	0.562685	NA	0.0313041	0.392311	0.531087	1	NA	-0.0274563	FALSE	FALSE	FALSE	FALSE
ENSG00000012822	ENST00000430117	CALCOCO1	protein_coding	1821	FALSE	-0.0105347	1	1	NA	0.00329622	0.287435	0.591869	0.732356	NA	0.0262944	0.260771	0.609591	1	NA	-0.0229982	FALSE	FALSE	FALSE	FALSE
ENSG00000012822	ENST00000548263	CALCOCO1	protein_coding	1902	FALSE	-0.0921879	1	1	NA	0.0088241	0.131821	0.716551	0.829698	NA	0.0295223	0.233471	0.628962	1	NA	-0.0206982	FALSE	FALSE	FALSE	FALSE
ENSG00000183401	ENST00000590919	CCDC159	nonsense_mediated_decay	111	FALSE	0.26278	0.608217	0.770117	1	0.0192535	52.6163	4.05513e-13	7.73303e-12	1.00247e-12	-0.109754	15.6583	7.58797e-05	0.019145	0.000187583	0.129008	FALSE	TRUE	TRUE	FALSE
ENSG00000183401	ENST00000458408	CCDC159	protein_coding	894	TRUE	0.464631	0.495468	0.68442	NA	-0.0205702	0.219368	0.639522	0.771075	NA	0.0461674	0.588789	0.442888	1	NA	-0.0667375	FALSE	FALSE	FALSE	FALSE
ENSG00000183401	ENST00000588821	CCDC159	retained_intron	NA	FALSE	-0.0228168	1	1	NA	-0.00248993	1.59563	0.206524	0.347135	NA	-0.0289357	1.64971	0.198998	1	NA	0.0264458	FALSE	FALSE	FALSE	FALSE
ENSG00000183401	ENST00000589022	CCDC159	retained_intron	NA	FALSE	0.647078	0.421159	0.617063	NA	-0.0318182	-0.52695	1	1	NA	0.0107693	-0.0124056	1	1	NA	-0.0425875	FALSE	FALSE	FALSE	FALSE
ENSG00000183401	ENST00000591691	CCDC159	protein_coding	467	FALSE	0.799019	0.371387	0.570171	NA	0.0356248	2.8736	0.0900434	0.182739	NA	0.0817531	-0.0258857	1	1	NA	-0.0461284	FALSE	FALSE	FALSE	FALSE
ENSG00000113732	ENST00000517669	ATP6V0E1	protein_coding	246	FALSE	28.4255	9.73737e-08	1.50069e-06	2.40719e-07	0.0601247	0.855458	0.355013	0.515879	0.877632	0.00620242	15.611	7.77992e-05	0.0193319	0.000192328	0.0539223	FALSE	FALSE	FALSE	FALSE
ENSG00000113732	ENST00000519374	ATP6V0E1	protein_coding	246	TRUE	12.5241	0.00040174	0.00247845	0.000993146	-0.098161	5.17454	0.0229202	0.0596464	0.0566614	-0.0472234	2.27006	0.131895	0.944986	0.326059	-0.0509376	TRUE	FALSE	FALSE	FALSE
ENSG00000113732	ENST00000519911	ATP6V0E1	protein_coding	177	FALSE	0.706356	0.400656	0.597595	NA	0.00396536	1.11651	0.290671	0.445431	NA	0.00550279	-0.0672461	1	1	NA	-0.00153743	FALSE	FALSE	FALSE	FALSE
ENSG00000113732	ENST00000265093	ATP6V0E1	protein_coding	198	FALSE	1.2598	0.261689	0.450328	NA	0.034071	0.766426	0.381325	0.541383	NA	0.0355182	0.273206	0.601189	1	NA	-0.00144724	FALSE	FALSE	FALSE	FALSE
ENSG00000215644	ENST00000572185	GCGR	retained_intron	NA	FALSE	6.11709	0.0133881	0.0471213	0.0330969	-0.303777	10.4774	0.00120846	0.00478135	0.00298744	0.303989	15.5253	8.14101e-05	0.0196342	0.000201255	-0.607765	TRUE	TRUE	TRUE	TRUE
ENSG00000215644	ENST00000400723	GCGR	protein_coding	1434	TRUE	6.11709	0.0133881	0.0471213	0.0330969	0.303777	10.4774	0.00120846	0.00478135	0.00298744	-0.303989	15.5253	8.14101e-05	0.0196342	0.000201255	0.607765	TRUE	TRUE	TRUE	TRUE
ENSG00000114850	ENST00000476217	SSR3	protein_coding	525	FALSE	0.644844	0.421962	0.617828	1	0.033649	45.1586	1.81704e-11	2.88196e-10	4.49193e-11	0.108127	15.4474	8.48327e-05	0.0201631	0.000209716	-0.0744775	FALSE	TRUE	TRUE	TRUE
ENSG00000114850	ENST00000467733	SSR3	retained_intron	NA	FALSE	9.05321	0.00262234	0.0124137	0.00648272	0.0454287	2.47331	0.115794	0.222883	0.286256	0.0121814	2.45586	0.117087	0.919651	0.289453	0.0332473	FALSE	FALSE	FALSE	FALSE
ENSG00000114850	ENST00000265044	SSR3	protein_coding	558	TRUE	11.132	0.000848488	0.00471439	0.00209756	-0.1309	22.2088	2.44556e-06	1.79691e-05	6.04569e-06	-0.158832	-0.0131555	1	1	1	0.0279313	TRUE	TRUE	FALSE	FALSE
ENSG00000114850	ENST00000467789	SSR3	protein_coding	597	FALSE	1.7497	0.185915	0.353874	NA	-0.0512605	4.08798	0.0431891	0.100611	NA	-0.0593881	0.479427	0.488682	1	NA	0.00812758	FALSE	FALSE	FALSE	FALSE
ENSG00000114850	ENST00000498205	SSR3	retained_intron	NA	FALSE	30.9071	2.70679e-08	4.77269e-07	6.6915e-08	0.103083	60.5314	7.24133e-15	1.71121e-13	1.79014e-14	0.0979118	0.501734	0.478739	1	1	0.00517136	TRUE	TRUE	FALSE	FALSE
ENSG00000102030	ENST00000393710	NAA10	processed_transcript	NA	FALSE	28.4633	9.54932e-08	1.47726e-06	2.3607e-07	-0.155947	187.263	1.25815e-42	2.61185e-40	3.11028e-42	-0.236421	15.3258	9.04722e-05	0.0209779	0.000223658	0.0804741	TRUE	TRUE	TRUE	TRUE
ENSG00000102030	ENST00000370009	NAA10	protein_coding	663	FALSE	9.7595	0.00178398	0.00893245	0.00441021	-0.084558	6.54916	0.0104934	0.0307745	0.0259408	-0.0232961	1.41625	0.234022	1	0.57853	-0.061262	TRUE	FALSE	FALSE	FALSE
ENSG00000102030	ENST00000482485	NAA10	retained_intron	NA	FALSE	8.52132	0.00351009	0.0157868	0.00867735	0.109884	8.25805	0.00405716	0.0136403	0.0100298	0.0890299	0.788138	0.374664	1	0.926211	0.020854	TRUE	TRUE	FALSE	FALSE
ENSG00000102030	ENST00000370015	NAA10	protein_coding	510	FALSE	-0.344591	1	1	NA	0.00713696	3.08757	0.0788926	0.164401	NA	0.03605	0.46421	0.495663	1	NA	-0.028913	FALSE	FALSE	FALSE	FALSE
ENSG00000102030	ENST00000466877	NAA10	retained_intron	NA	FALSE	4.92206	0.0265159	0.0810301	NA	0.0720888	5.78793	0.0161366	0.0442541	NA	0.0750502	-0.182248	1	1	NA	-0.00296139	FALSE	FALSE	FALSE	FALSE
ENSG00000102030	ENST00000484950	NAA10	retained_intron	NA	FALSE	4.0521	0.0441165	0.12053	NA	0.0513949	5.36208	0.0205793	0.0544179	NA	0.0595867	-0.3864	1	1	NA	-0.00819174	FALSE	FALSE	FALSE	FALSE
ENSG00000078674	ENST00000519802	PCM1	retained_intron	NA	FALSE	18.2243	1.96361e-05	0.000178489	4.85428e-05	0.0939138	0.244813	0.620751	0.755834	1	-0.0149918	15.2922	9.20956e-05	0.0209779	0.000227671	0.108906	TRUE	FALSE	TRUE	TRUE
ENSG00000078674	ENST00000325083	PCM1	protein_coding	6075	TRUE	2.7762	0.0956749	0.217387	NA	-0.0351371	1.11133	0.291794	0.446943	NA	-0.000501695	0.364357	0.546096	1	NA	-0.0346354	FALSE	FALSE	FALSE	FALSE
ENSG00000078674	ENST00000519253	PCM1	protein_coding	6051	FALSE	-0.282681	1	1	NA	-0.0210452	-0.0234762	1	1	NA	0.00931855	-0.423364	1	1	NA	-0.0303638	FALSE	FALSE	FALSE	FALSE
ENSG00000078674	ENST00000524226	PCM1	protein_coding	5583	FALSE	0.323109	0.569745	0.742013	NA	0.00575068	1.72334	0.189264	0.324475	NA	0.0245109	-0.106356	1	1	NA	-0.0187602	FALSE	FALSE	FALSE	FALSE
ENSG00000078674	ENST00000522275	PCM1	protein_coding	2294	FALSE	0.420792	0.516542	0.700157	NA	-0.0434821	0.159845	0.689299	0.809031	NA	-0.0183359	-0.301436	1	1	NA	-0.0251462	FALSE	FALSE	FALSE	FALSE
ENSG00000183486	ENST00000481838	MX2	nonsense_mediated_decay	290	FALSE	24.0546	9.36427e-07	1.15716e-05	2.31495e-06	0.0971745	0.122523	0.726314	0.836661	1	-0.00971435	15.2922	9.20982e-05	0.0209779	0.000227677	0.106889	TRUE	FALSE	TRUE	FALSE
ENSG00000183486	ENST00000330714	MX2	protein_coding	2148	TRUE	6.43922	0.0111628	0.0407949	NA	-0.138702	0.87286	0.350165	0.510871	NA	-0.0227386	3.42706	0.0641363	0.794869	NA	-0.115964	FALSE	FALSE	FALSE	FALSE
ENSG00000183486	ENST00000398632	MX2	retained_intron	NA	FALSE	1.55299	0.212694	0.389522	NA	0.0415278	1.56514	0.210915	0.352097	NA	0.032453	0.0140837	0.905533	1	NA	0.00907489	FALSE	FALSE	FALSE	FALSE
ENSG00000115325	ENST00000480318	DOK1	processed_transcript	NA	FALSE	27.7981	1.34657e-07	2.0001e-06	3.32888e-07	-0.089749	0.817658	0.365866	0.52615	0.904462	-0.000796458	15.0717	0.000103506	0.0230997	0.000255878	-0.0889525	TRUE	FALSE	TRUE	TRUE
ENSG00000115325	ENST00000464613	DOK1	retained_intron	NA	FALSE	17.3947	3.03673e-05	0.000261398	7.50714e-05	0.106855	4.19178	0.0406205	0.09549	0.100419	0.0518091	4.44468	0.0350102	0.623131	0.0865493	0.0550455	TRUE	FALSE	FALSE	FALSE
ENSG00000115325	ENST00000340004	DOK1	protein_coding	534	FALSE	1.95817	0.161709	0.319567	NA	-0.0294728	2.0063	0.156647	0.281259	NA	-0.0450239	0.391447	0.53154	1	NA	0.0155511	FALSE	FALSE	FALSE	FALSE
ENSG00000115325	ENST00000474924	DOK1	retained_intron	NA	FALSE	0.488238	0.484714	0.674789	NA	0.0123672	0.314372	0.57501	0.718176	NA	-0.00598873	0.292969	0.588324	1	NA	0.0183559	FALSE	FALSE	FALSE	FALSE
ENSG00000182885	ENST00000567991	ADGRG3	nonsense_mediated_decay	948	FALSE	31.7377	1.76468e-08	3.25869e-07	4.36248e-08	-0.0714707	1.24711	0.264105	0.415594	0.652897	-0.0088656	15.0585	0.000104231	0.0230997	0.00025767	-0.0626051	TRUE	FALSE	FALSE	FALSE
ENSG00000182885	ENST00000565579	ADGRG3	retained_intron	NA	FALSE	1.06675	0.301681	0.495309	NA	-0.0137201	2.44946	0.117565	0.2254	NA	-0.0136797	0.054643	0.815173	1	NA	-4.03893e-05	FALSE	FALSE	FALSE	FALSE
ENSG00000182885	ENST00000333493	ADGRG3	protein_coding	1650	TRUE	5.71608	0.0168102	0.0567217	0.0415567	0.0768179	5.17153	0.02296	0.0596932	0.0567598	0.0455778	0.594256	0.440778	1	1	0.0312401	TRUE	FALSE	FALSE	FALSE
ENSG00000182885	ENST00000569977	ADGRG3	retained_intron	NA	FALSE	-0.258373	1	1	NA	0.00837301	1.99743	0.157566	0.28263	NA	-0.0230325	1.08116	0.298439	1	NA	0.0314055	FALSE	FALSE	FALSE	FALSE
ENSG00000148737	ENST00000536810	TCF7L2	protein_coding	1740	FALSE	13.9908	0.000183712	0.00126417	0.000454157	-0.283074	1.03152	0.309803	0.466166	0.765868	0.0197509	14.996	0.00010774	0.0232901	0.000266347	-0.302825	TRUE	FALSE	TRUE	TRUE
ENSG00000148737	ENST00000627217	TCF7L2	protein_coding	1809	TRUE	0.590208	0.442339	0.636716	1	-0.0429369	20.9302	4.76323e-06	3.27397e-05	1.17752e-05	-0.150288	8.25576	0.00406229	0.215604	0.0100424	0.107351	FALSE	TRUE	TRUE	TRUE
ENSG00000148737	ENST00000369397	TCF7L2	protein_coding	1791	FALSE	14.5089	0.000139498	0.00100065	0.000344855	0.291127	-1.01199	1	1	1	0.0308218	7.51671	0.00611293	0.283198	0.0151119	0.260305	TRUE	FALSE	TRUE	TRUE
ENSG00000148737	ENST00000466338	TCF7L2	protein_coding	351	FALSE	0.782851	0.376271	0.575241	NA	-0.013011	-0.296489	1	1	NA	0.00587113	0.248475	0.618151	1	NA	-0.0188822	FALSE	FALSE	FALSE	FALSE
ENSG00000148737	ENST00000534894	TCF7L2	protein_coding	1227	FALSE	5.46785	0.0193694	0.0632834	0.0478834	0.0529607	14.7226	0.000124542	0.000631764	0.000307883	0.0479503	0.462759	0.496337	1	1	0.00501041	FALSE	FALSE	FALSE	FALSE
ENSG00000148737	ENST00000542695	TCF7L2	protein_coding	1605	FALSE	1.38655	0.238989	0.422411	NA	-0.00506503	3.69449	0.0545923	0.122327	NA	0.0458938	1.31277	0.251894	1	NA	-0.0509588	FALSE	FALSE	FALSE	FALSE
ENSG00000151883	ENST00000505554	PARP8	protein_coding	2502	FALSE	5.01577	0.0251175	0.0775953	0.0620932	0.127507	99.3175	2.15098e-23	1.25538e-21	5.31748e-23	0.234351	14.9927	0.00010793	0.0232901	0.000266814	-0.106844	FALSE	TRUE	TRUE	TRUE
ENSG00000151883	ENST00000505697	PARP8	protein_coding	2565	FALSE	7.58721	0.0058784	0.0241771	0.0145321	-0.105865	1.87217	0.171227	0.300078	0.423293	-0.0517665	2.22847	0.135488	0.952422	0.334941	-0.0540981	TRUE	FALSE	FALSE	FALSE
ENSG00000151883	ENST00000511363	PARP8	processed_transcript	NA	FALSE	4.19139	0.0406299	0.113308	NA	0.0543903	-0.146602	1	1	NA	-0.0329058	2.54839	0.110407	0.904455	NA	0.087296	FALSE	FALSE	FALSE	FALSE
ENSG00000151883	ENST00000281631	PARP8	protein_coding	2565	TRUE	-0.339134	1	1	NA	-0.0411295	0.240492	0.623851	0.75855	NA	-0.0749354	1.44486	0.229354	1	NA	0.0338059	FALSE	FALSE	FALSE	FALSE
ENSG00000151883	ENST00000514067	PARP8	protein_coding	2439	FALSE	-0.246602	1	1	NA	-0.034903	-0.0701195	1	1	NA	-0.0747433	1.3497	0.245331	1	NA	0.0398403	FALSE	FALSE	FALSE	FALSE
ENSG00000140368	ENST00000558870	PSTPIP1	protein_coding	400	FALSE	17.6198	2.69765e-05	0.000234301	6.66889e-05	0.0733881	0.708457	0.399957	0.559571	0.988738	-0.065135	14.8951	0.000113659	0.0242078	0.000280977	0.138523	TRUE	FALSE	TRUE	FALSE
ENSG00000140368	ENST00000558012	PSTPIP1	protein_coding	1251	TRUE	2.92279	0.0873367	0.20271	NA	-0.045664	0.0438278	0.834174	0.919695	NA	0.0399004	0.880816	0.347978	1	NA	-0.0855644	FALSE	FALSE	FALSE	FALSE
ENSG00000140368	ENST00000379595	PSTPIP1	protein_coding	1242	FALSE	1.04708	0.306181	0.500075	NA	-0.0240044	0.507946	0.476029	0.632048	NA	0.0127858	1.80817	0.178728	0.998587	NA	-0.0367902	FALSE	FALSE	FALSE	FALSE
ENSG00000140368	ENST00000559750	PSTPIP1	nonsense_mediated_decay	411	FALSE	0.0543501	0.81566	0.914787	NA	-0.00665685	-0.00798689	1	1	NA	0.00900841	0.0499102	0.82322	1	NA	-0.0156653	FALSE	FALSE	FALSE	FALSE
ENSG00000140368	ENST00000560377	PSTPIP1	retained_intron	NA	FALSE	0.268829	0.604119	0.766847	NA	0.00293727	-0.014351	1	1	NA	0.00344044	0.153479	0.695233	1	NA	-0.000503179	FALSE	FALSE	FALSE	FALSE
ENSG00000110429	ENST00000265651	FBXO3	protein_coding	1416	TRUE	5.05812	0.0245108	0.076177	0.0605936	-0.0583063	8.74631	0.00310229	0.010802	0.00766922	0.0943884	14.7807	0.000120765	0.0253915	0.000298544	-0.152695	FALSE	TRUE	TRUE	TRUE
ENSG00000110429	ENST00000534136	FBXO3	protein_coding	1293	FALSE	0.609105	0.435125	0.630038	1	-0.0234997	7.28038	0.00697119	0.021801	0.0172336	-0.0494584	1.1515	0.283234	1	0.700188	0.0259587	FALSE	FALSE	FALSE	FALSE
ENSG00000110429	ENST00000526785	FBXO3	protein_coding	1077	FALSE	0.87264	0.350226	0.549254	NA	0.0583005	0.260322	0.609899	0.74724	NA	-0.011192	-0.152234	1	1	NA	0.0694925	FALSE	FALSE	FALSE	FALSE
ENSG00000110429	ENST00000530401	FBXO3	protein_coding	1233	FALSE	-0.0261796	1	1	NA	0.0183033	-0.134865	1	1	NA	-0.0180897	-0.185481	1	1	NA	0.0363929	FALSE	FALSE	FALSE	FALSE
ENSG00000110429	ENST00000448981	FBXO3	protein_coding	1248	FALSE	0.395328	0.529512	0.709913	NA	0.00520222	0.115551	0.733911	0.843044	NA	-0.0156483	0.162896	0.686504	1	NA	0.0208505	FALSE	FALSE	FALSE	FALSE
ENSG00000169139	ENST00000517630	UBE2V2	protein_coding	318	FALSE	61.7163	3.96686e-15	2.25082e-13	9.80653e-15	-0.16563	18.001	2.20789e-05	0.000133527	5.45815e-05	-0.061607	14.6621	0.000128605	0.0266978	0.000317927	-0.104023	TRUE	FALSE	TRUE	TRUE
ENSG00000169139	ENST00000521346	UBE2V2	protein_coding	318	FALSE	24.85	6.19702e-07	7.9701e-06	1.53197e-06	0.116083	15.8981	6.68463e-05	0.000365005	0.000165252	0.0655624	1.63598	0.200878	1	0.496592	0.050521	TRUE	FALSE	FALSE	FALSE
ENSG00000169139	ENST00000523111	UBE2V2	protein_coding	438	TRUE	5.63302	0.0176252	0.0586838	0.0435715	-0.0763929	12.0165	0.000527307	0.00228779	0.00130356	-0.118434	0.151354	0.697245	1	1	0.0420414	TRUE	TRUE	FALSE	FALSE
ENSG00000169139	ENST00000523432	UBE2V2	protein_coding	329	FALSE	7.70715	0.00550026	0.0229324	0.0135973	0.125939	9.16045	0.00247302	0.00884832	0.00611359	0.114479	-0.197927	1	1	1	0.0114605	TRUE	TRUE	FALSE	FALSE
ENSG00000136448	ENST00000592654	NMT1	protein_coding	1251	FALSE	16.6768	4.43186e-05	0.000365746	0.000109561	0.113362	105.229	1.08788e-24	7.07987e-23	2.68937e-24	0.20346	14.6095	0.000132246	0.0271104	0.000326927	-0.0900977	TRUE	TRUE	TRUE	TRUE
ENSG00000136448	ENST00000258960	NMT1	protein_coding	1491	TRUE	14.4572	0.000143382	0.00102092	0.000354457	-0.113714	32.6436	1.10705e-08	1.21037e-07	2.73675e-08	-0.136307	0.950046	0.329708	1	0.815075	0.0225933	TRUE	TRUE	FALSE	FALSE
ENSG00000136448	ENST00000590310	NMT1	protein_coding	1182	FALSE	0.442589	0.505875	0.692529	NA	0.00658265	0.196047	0.657931	0.785075	NA	-0.0380683	1.74774	0.186161	0.999865	NA	0.044651	FALSE	FALSE	FALSE	FALSE
ENSG00000136448	ENST00000677949	NMT1	protein_coding	1485	FALSE	0.39928	0.527461	0.708495	NA	-0.00623101	3.7285	0.0534915	0.120272	NA	-0.0290844	0.89618	0.343808	1	NA	0.0228534	FALSE	FALSE	FALSE	FALSE
ENSG00000122547	ENST00000468591	EEPD1	retained_intron	NA	FALSE	0.0564801	0.812148	0.912353	1	-0.0256639	29.6814	5.09205e-08	4.98267e-07	1.25881e-07	-0.223623	14.5428	0.000137009	0.0277401	0.000338701	0.197959	FALSE	TRUE	TRUE	TRUE
ENSG00000122547	ENST00000242108	EEPD1	protein_coding	1710	TRUE	0.195584	0.658309	0.804894	NA	-0.0201754	1.41023	0.235018	0.380897	NA	0.0998181	1.87297	0.171136	0.993507	NA	-0.119993	FALSE	FALSE	FALSE	FALSE
ENSG00000122547	ENST00000534978	EEPD1	protein_coding	1710	FALSE	0.16129	0.687972	0.826958	NA	0.0458393	3.09497	0.0785344	0.163821	NA	0.123805	1.17425	0.278529	1	NA	-0.0779656	FALSE	FALSE	FALSE	FALSE
ENSG00000129197	ENST00000572174	RPAIN	retained_intron	NA	FALSE	17.1723	3.41386e-05	0.000290657	8.43945e-05	-0.0904318	0.657535	0.417432	0.57601	1	0.000970884	14.4094	0.000147066	0.0294132	0.000363564	-0.0914027	TRUE	FALSE	TRUE	TRUE
ENSG00000129197	ENST00000536255	RPAIN	protein_coding	321	FALSE	-0.024768	1	1	NA	-0.00128627	0.652196	0.419329	0.577462	NA	-0.000181848	0.0972414	0.755166	1	NA	-0.00110442	FALSE	FALSE	FALSE	FALSE
ENSG00000129197	ENST00000381209	RPAIN	protein_coding	660	TRUE	0.654502	0.418508	0.614386	NA	0.0335449	0.0905821	0.763438	0.865385	NA	0.00863393	1.03726	0.308459	1	NA	0.024911	FALSE	FALSE	FALSE	FALSE
ENSG00000129197	ENST00000575112	RPAIN	nonsense_mediated_decay	324	FALSE	2.17767	0.140027	0.288136	NA	0.0343668	0.444866	0.504783	0.657332	NA	0.0181532	0.424047	0.514925	1	NA	0.0162136	FALSE	FALSE	FALSE	FALSE
ENSG00000129197	ENST00000575711	RPAIN	retained_intron	NA	FALSE	-0.0604204	1	1	NA	0.00733918	7.82359	0.00515688	0.0167703	NA	-0.021378	2.88878	0.0891985	0.865029	NA	0.0287172	FALSE	FALSE	FALSE	FALSE
ENSG00000129197	ENST00000573126	RPAIN	retained_intron	NA	FALSE	0.425383	0.514263	0.698318	NA	0.0164671	-0.0458852	1	1	NA	-0.00619807	0.557115	0.455425	1	NA	0.0226652	FALSE	FALSE	FALSE	FALSE
ENSG00000149534	ENST00000440896	MS4A2	retained_intron	NA	FALSE	2.33712	0.126323	0.267076	0.312285	-0.221586	14.5037	0.000139884	0.000699632	0.000345808	0.153743	14.3577	0.000151163	0.0294247	0.000373691	-0.375329	FALSE	TRUE	TRUE	FALSE
ENSG00000149534	ENST00000278888	MS4A2	protein_coding	735	TRUE	2.33712	0.126323	0.267076	0.312285	0.221586	14.5037	0.000139884	0.000699632	0.000345808	-0.153743	14.3577	0.000151163	0.0294247	0.000373691	0.375329	FALSE	TRUE	TRUE	FALSE
ENSG00000157593	ENST00000393810	SLC35B2	protein_coding	285	FALSE	1.45027	0.228485	0.409731	0.564842	-0.0111447	19.879	8.24997e-06	5.44684e-05	2.03949e-05	0.0450497	14.341	0.000152506	0.0294247	0.000377012	-0.0561944	FALSE	FALSE	FALSE	FALSE
ENSG00000157593	ENST00000393812	SLC35B2	protein_coding	1299	TRUE	0.110378	0.739715	0.861555	NA	0.0170533	1.03892	0.308073	0.464332	NA	-0.0364962	0.664446	0.414995	1	NA	0.0535495	FALSE	FALSE	FALSE	FALSE
ENSG00000157593	ENST00000619636	SLC35B2	protein_coding	1152	FALSE	0.197764	0.656531	0.803478	NA	-0.0059086	0.0447078	0.832542	0.918883	NA	-0.00855348	0.213622	0.643943	1	NA	0.00264488	FALSE	FALSE	FALSE	FALSE
ENSG00000164022	ENST00000672911	AIMP1	protein_coding	939	FALSE	8.68695	0.00320497	0.0146679	0.00792306	0.0404995	4.7929	0.0285772	0.0715521	0.0706461	-0.0197716	14.0063	0.000182196	0.0343527	0.000450408	0.0602711	FALSE	FALSE	FALSE	FALSE
ENSG00000164022	ENST00000394701	AIMP1	protein_coding	669	FALSE	0.183603	0.668295	0.813021	NA	-0.065155	1.41694	0.233908	0.379472	NA	-0.061934	0.501783	0.478718	1	NA	-0.00322101	FALSE	FALSE	FALSE	FALSE
ENSG00000164022	ENST00000672337	AIMP1	protein_coding	939	FALSE	1.12988	0.287802	0.480383	NA	-0.04326	0.108302	0.742086	0.848749	NA	-0.00130602	0.928934	0.33514	1	NA	-0.041954	FALSE	FALSE	FALSE	FALSE
ENSG00000164022	ENST00000672328	AIMP1	protein_coding	939	FALSE	-0.0315453	1	1	NA	-0.00430687	0.197202	0.656989	0.784158	NA	-0.0108205	0.191633	0.661561	1	NA	0.0065136	FALSE	FALSE	FALSE	FALSE
ENSG00000164022	ENST00000672285	AIMP1	protein_coding	939	FALSE	1.52697	0.216567	0.394586	0.535379	0.0722225	8.84658	0.00293638	0.0102833	0.00725908	0.0938321	0.654502	0.418508	1	1	-0.0216096	FALSE	TRUE	FALSE	FALSE
ENSG00000116171	ENST00000408941	SCP2	protein_coding	180	FALSE	11.9532	0.000545533	0.00321208	0.00134862	0.165481	1.74138	0.186965	0.321373	0.462198	-0.106424	14.0059	0.000182237	0.0343527	0.000450511	0.271905	TRUE	FALSE	TRUE	FALSE
ENSG00000116171	ENST00000371514	SCP2	protein_coding	1644	TRUE	0.408759	0.5226	0.704529	NA	-0.0131248	-0.104457	1	1	NA	0.0365629	0.275003	0.599995	1	NA	-0.0496877	FALSE	FALSE	FALSE	FALSE
ENSG00000116171	ENST00000435345	SCP2	protein_coding	432	FALSE	3.63908	0.056438	0.144899	NA	-0.152356	-0.491473	1	1	NA	0.0698613	2.19438	0.138515	0.955513	NA	-0.222218	FALSE	FALSE	FALSE	FALSE
ENSG00000135655	ENST00000549101	USP15	processed_transcript	NA	FALSE	1.75545	0.185194	0.35283	0.45782	0.0260899	13.8195	0.000201242	0.000970982	0.000497493	-0.0937372	13.9418	0.000188559	0.0351406	0.00046614	0.119827	FALSE	TRUE	TRUE	FALSE
ENSG00000135655	ENST00000312635	USP15	protein_coding	708	FALSE	0.497843	0.480449	0.670953	NA	-0.0415017	0.353294	0.552255	0.699542	NA	-0.0120904	0.0580927	0.809536	1	NA	-0.0294113	FALSE	FALSE	FALSE	FALSE
ENSG00000135655	ENST00000552346	USP15	processed_transcript	NA	FALSE	0.473069	0.491579	0.68151	NA	0.0154119	7.06218	0.00787283	0.0241606	NA	0.105828	-1.06774	1	1	NA	-0.0904158	FALSE	FALSE	FALSE	FALSE
ENSG00000048028	ENST00000542033	USP28	processed_transcript	NA	FALSE	0.283391	0.594487	0.760104	1	0.0360495	22.0276	2.68755e-06	1.95285e-05	6.64392e-06	-0.125228	13.8615	0.000196784	0.0362614	0.000486473	0.161278	FALSE	TRUE	TRUE	TRUE
ENSG00000048028	ENST00000544272	USP28	retained_intron	NA	FALSE	20.0381	7.59126e-06	7.66511e-05	1.87665e-05	-0.127306	35.4691	2.59123e-09	3.111e-08	6.40583e-09	-0.0913109	0.727858	0.393578	1	0.97297	-0.0359947	TRUE	TRUE	FALSE	FALSE
ENSG00000048028	ENST00000003302	USP28	protein_coding	3234	TRUE	1.74119	0.186988	0.354975	NA	0.0770154	3.82113	0.0506101	0.115055	NA	0.109064	0.086034	0.769281	1	NA	-0.032049	FALSE	FALSE	FALSE	FALSE
ENSG00000048028	ENST00000544967	USP28	protein_coding	2262	FALSE	1.16687	0.280045	0.472252	NA	0.029907	1.6669	0.196674	0.334417	NA	0.106476	0.385204	0.534831	1	NA	-0.0765686	FALSE	FALSE	FALSE	FALSE
ENSG00000048028	ENST00000545540	USP28	protein_coding	2763	FALSE	0.368799	0.543659	0.721555	NA	-0.0156662	0.405042	0.524497	0.674647	NA	0.000999208	0.000797807	0.977466	1	NA	-0.0166654	FALSE	FALSE	FALSE	FALSE
ENSG00000197635	ENST00000678668	DPP4	protein_coding	1425	FALSE	16.9819	3.7737e-05	0.000317176	9.32901e-05	-0.161237	0.212744	0.644625	0.775117	1	0.0469834	13.8072	0.000202555	0.03691	0.000500738	-0.20822	TRUE	FALSE	TRUE	TRUE
ENSG00000197635	ENST00000360534	DPP4	protein_coding	2301	TRUE	0.691913	0.405515	0.60254	NA	0.122172	0.175623	0.675162	0.798145	NA	-0.030087	1.7842	0.181635	0.999615	NA	0.152259	FALSE	FALSE	FALSE	FALSE
ENSG00000197635	ENST00000676810	DPP4	protein_coding	2298	FALSE	0.349763	0.554247	0.729988	NA	-0.00267767	1.14497	0.284605	0.438883	NA	-0.0301256	0.202748	0.652511	1	NA	0.0274479	FALSE	FALSE	FALSE	FALSE
ENSG00000197635	ENST00000676768	DPP4	protein_coding	2205	FALSE	-0.045457	1	1	NA	0.0417426	0.170635	0.679548	0.801769	NA	0.0132291	0.0854346	0.770063	1	NA	0.0285135	FALSE	FALSE	FALSE	FALSE
ENSG00000107669	ENST00000369043	ATE1	protein_coding	1557	FALSE	21.7552	3.09751e-06	3.41581e-05	7.65741e-06	-0.208293	0.0270205	0.869433	0.946164	1	0.0213067	13.7103	0.000213284	0.0380202	0.000527263	-0.2296	TRUE	FALSE	TRUE	TRUE
ENSG00000107669	ENST00000224652	ATE1	protein_coding	1557	TRUE	-1.63013	1	1	NA	0.157788	-0.274262	1	1	NA	-0.0183363	0.511123	0.474653	1	NA	0.176124	FALSE	FALSE	FALSE	FALSE
ENSG00000107669	ENST00000540606	ATE1	protein_coding	1536	FALSE	0.647136	0.421139	0.617063	NA	0.0505056	0.214156	0.643529	0.774273	NA	-0.00297041	1.19771	0.273779	1	NA	0.053476	FALSE	FALSE	FALSE	FALSE
ENSG00000104960	ENST00000599732	PTOV1	protein_coding	1251	FALSE	38.9954	4.24806e-10	1.06513e-08	1.05017e-09	-0.0760911	4.9553	0.0260108	0.0664038	0.0643018	-0.00108399	13.6499	0.000220257	0.0384839	0.0005445	-0.0750071	TRUE	FALSE	TRUE	FALSE
ENSG00000104960	ENST00000597793	PTOV1	retained_intron	NA	FALSE	23.193	1.46526e-06	1.72858e-05	3.62229e-06	0.0487221	3.69369	0.0546185	0.122352	0.135023	0.0053874	7.3519	0.00669918	0.292645	0.0165611	0.0433347	FALSE	FALSE	FALSE	FALSE
ENSG00000104960	ENST00000598632	PTOV1	retained_intron	NA	FALSE	3.7007	0.0543896	0.141187	NA	0.0180057	-0.0379576	1	1	NA	-0.00557544	2.54648	0.11054	0.904455	NA	0.0235812	FALSE	FALSE	FALSE	FALSE
ENSG00000104960	ENST00000391842	PTOV1	protein_coding	1251	TRUE	1.97796	0.159605	0.316202	NA	0.00936323	1.09203	0.296021	0.45152	NA	0.00127203	0.257123	0.612103	1	NA	0.0080912	FALSE	FALSE	FALSE	FALSE
ENSG00000138674	ENST00000508502	SEC31A	protein_coding	3618	FALSE	61.8806	3.64935e-15	2.09238e-13	9.02161e-15	-0.12893	25.7208	3.9455e-07	3.33366e-06	9.75373e-07	-0.0712753	13.6448	0.000220857	0.0384839	0.000545983	-0.0576547	TRUE	TRUE	FALSE	FALSE
ENSG00000138674	ENST00000348405	SEC31A	protein_coding	3546	FALSE	9.23079	0.00237979	0.0114205	0.00588312	-0.0482898	17.5127	2.85397e-05	0.000168303	7.05535e-05	-0.0674413	1.81507	0.177901	0.997919	0.439792	0.0191515	FALSE	FALSE	FALSE	FALSE
ENSG00000138674	ENST00000503937	SEC31A	protein_coding	1151	FALSE	37.4021	9.61188e-10	2.23568e-08	2.37616e-09	0.17722	67.6693	1.93353e-16	5.73415e-15	4.7799e-16	0.138717	0.145139	0.703225	1	1	0.0385032	TRUE	TRUE	FALSE	FALSE
ENSG00000184545	ENST00000331588	DUSP8	protein_coding	1878	FALSE	19.5277	9.91527e-06	9.62644e-05	2.45117e-05	-0.130119	0.0298618	0.862804	0.940761	1	0.0176133	13.5881	0.000227618	0.0384839	0.000562698	-0.147732	TRUE	FALSE	TRUE	FALSE
ENSG00000184545	ENST00000397374	DUSP8	protein_coding	1878	TRUE	19.5277	9.91527e-06	9.62644e-05	2.45117e-05	0.130119	0.0298618	0.862804	0.940761	1	-0.0176133	13.5881	0.000227618	0.0384839	0.000562698	0.147732	TRUE	FALSE	TRUE	FALSE
ENSG00000107263	ENST00000372195	RAPGEF1	protein_coding	3285	FALSE	0.00208271	0.9636	1	1	0.00922723	37.962	7.2137e-10	9.53301e-09	1.78331e-09	-0.122203	13.499	0.000238693	0.0391972	0.000590076	0.13143	FALSE	TRUE	TRUE	FALSE
ENSG00000107263	ENST00000372190	RAPGEF1	protein_coding	3288	FALSE	0.00208271	0.9636	1	1	-0.00922723	37.962	7.2137e-10	9.53301e-09	1.78331e-09	0.122203	13.499	0.000238693	0.0391972	0.000590076	-0.13143	FALSE	TRUE	TRUE	FALSE
ENSG00000197299	ENST00000559724	BLM	nonsense_mediated_decay	1242	FALSE	14.5886	0.000133719	0.000964257	0.000330568	-0.334638	0.597381	0.439579	0.597868	1	0.0292654	13.4778	0.000241398	0.0391972	0.000596762	-0.363903	TRUE	FALSE	TRUE	FALSE
ENSG00000197299	ENST00000560821	BLM	processed_transcript	NA	FALSE	14.5886	0.000133719	0.000964257	0.000330568	0.334638	0.597381	0.439579	0.597868	1	-0.0292654	13.4778	0.000241398	0.0391972	0.000596762	0.363903	TRUE	FALSE	TRUE	TRUE
ENSG00000153317	ENST00000521075	ASAP1	nonsense_mediated_decay	120	FALSE	38.6592	5.04648e-10	1.24221e-08	1.24755e-09	-0.165645	12.6607	0.000373424	0.00167923	0.000923145	-0.0929712	13.2864	0.000267335	0.0425659	0.000660882	-0.0726736	TRUE	TRUE	TRUE	TRUE
ENSG00000153317	ENST00000524124	ASAP1	protein_coding	2851	FALSE	2.59821	0.106984	0.236146	NA	-0.0574787	3.9662	0.0464224	0.107033	NA	-0.101625	-0.251525	1	1	NA	0.0441462	FALSE	FALSE	FALSE	FALSE
ENSG00000153317	ENST00000518721	ASAP1	protein_coding	3390	TRUE	2.65187	0.103428	0.230594	NA	0.223124	2.2844	0.13068	0.244753	NA	0.194596	0.339757	0.55997	1	NA	0.0285274	FALSE	FALSE	FALSE	FALSE
ENSG00000122515	ENST00000463056	ZMIZ2	retained_intron	NA	FALSE	1.0911	0.296227	0.489078	0.732306	0.00152888	30.5905	3.18657e-08	3.26012e-07	7.87756e-08	0.0469299	13.023	0.000307682	0.0478262	0.000760624	-0.045401	FALSE	FALSE	FALSE	FALSE
ENSG00000122515	ENST00000413916	ZMIZ2	protein_coding	2589	FALSE	30.5524	3.24973e-08	5.63906e-07	8.0337e-08	-0.0800358	12.8241	0.000342176	0.00155062	0.000845898	-0.0508709	3.72927	0.0534667	0.74499	0.132176	-0.0291649	TRUE	FALSE	FALSE	FALSE
ENSG00000122515	ENST00000309315	ZMIZ2	protein_coding	2763	TRUE	7.86424	0.00504219	0.0213648	0.0124649	-0.0530764	19.7485	8.83325e-06	5.80157e-05	2.18368e-05	-0.066414	0.508023	0.475996	1	1	0.0133375	FALSE	FALSE	FALSE	FALSE
ENSG00000122515	ENST00000433667	ZMIZ2	protein_coding	2667	FALSE	165.986	5.5717e-38	2.17535e-35	1.37739e-37	0.0918221	254.882	2.23981e-57	9.66653e-55	5.53705e-57	0.0717029	-0.0824327	1	1	1	0.0201192	TRUE	TRUE	FALSE	FALSE
ENSG00000122515	ENST00000265346	ZMIZ2	protein_coding	2685	FALSE	1.171	0.279196	0.471208	NA	0.0159605	0.366751	0.54478	0.693341	NA	0.0138298	0.0837122	0.772328	1	NA	0.00213076	FALSE	FALSE	FALSE	FALSE
ENSG00000122515	ENST00000478045	ZMIZ2	retained_intron	NA	FALSE	4.95086	0.0260776	0.079956	NA	0.0417964	3.77919	0.0518936	0.117258	NA	0.00772199	1.93571	0.164135	0.985678	NA	0.0340745	FALSE	FALSE	FALSE	FALSE
ENSG00000122515	ENST00000482322	ZMIZ2	retained_intron	NA	FALSE	1.23433	0.266566	0.456469	NA	-0.0179957	2.25644	0.13306	0.248285	NA	-0.0228997	0.0525193	0.818736	1	NA	0.00490405	FALSE	FALSE	FALSE	FALSE
ENSG00000213585	ENST00000492324	VDAC1	processed_transcript	NA	FALSE	41.9036	9.58862e-11	2.65598e-09	2.37041e-10	-0.0861337	8.13385	0.00434464	0.0144479	0.0107404	-0.0263431	13.0143	0.00030912	0.0478262	0.00076418	-0.0597906	TRUE	FALSE	FALSE	FALSE
ENSG00000213585	ENST00000265333	VDAC1	protein_coding	852	TRUE	3.19931	0.0736696	0.177783	0.18212	0.0366705	36.5538	1.48511e-09	1.85074e-08	3.67135e-09	0.0914931	5.95841	0.0146472	0.444008	0.0362096	-0.0548226	FALSE	TRUE	FALSE	FALSE
ENSG00000213585	ENST00000395044	VDAC1	protein_coding	852	FALSE	3.24828	0.0714983	0.173539	NA	0.0600804	-0.295064	1	1	NA	-0.0412069	5.21781	0.0223567	0.52081	NA	0.101287	FALSE	FALSE	FALSE	FALSE
ENSG00000213585	ENST00000395047	VDAC1	protein_coding	852	FALSE	1.08503	0.297576	0.490614	NA	-0.0106172	1.39543	0.23749	0.384069	NA	-0.0239432	0.248165	0.61837	1	NA	0.013326	FALSE	FALSE	FALSE	FALSE
ENSG00000108175	ENST00000611351	ZMIZ1	protein_coding	663	FALSE	3.34318	0.0674839	0.166007	0.166828	0.0826188	12.1965	0.000478798	0.00210348	0.00118364	-0.0993313	12.9443	0.000320894	0.0491837	0.000793285	0.18195	FALSE	TRUE	TRUE	TRUE
ENSG00000108175	ENST00000334512	ZMIZ1	protein_coding	3204	TRUE	1.08122	0.298426	0.491521	NA	-0.105685	0.486898	0.485314	0.640805	NA	0.0712036	1.20658	0.272011	1	NA	-0.176888	FALSE	FALSE	FALSE	FALSE
ENSG00000108175	ENST00000472035	ZMIZ1	processed_transcript	NA	FALSE	0.354578	0.551533	0.727714	NA	0.0230658	0.250119	0.616992	0.752765	NA	0.0281277	0.0947612	0.758209	1	NA	-0.00506191	FALSE	FALSE	FALSE	FALSE
ENSG00000073605	ENST00000394179	GSDMB	protein_coding	1212	FALSE	24.9394	5.91601e-07	7.63865e-06	1.46251e-06	-0.0796968	1.28501	0.256969	0.407374	0.635256	-0.0138275	12.9001	0.00032857	0.049894	0.000812263	-0.0658693	TRUE	FALSE	FALSE	FALSE
ENSG00000073605	ENST00000479136	GSDMB	retained_intron	NA	FALSE	2.07217	0.150008	0.302191	NA	0.0478586	0.417324	0.518275	0.669015	NA	0.0128259	0.809241	0.368345	1	NA	0.0350327	FALSE	FALSE	FALSE	FALSE
ENSG00000073605	ENST00000360317	GSDMB	protein_coding	1251	FALSE	0.102408	0.748959	0.867816	NA	0.00761945	0.115122	0.734386	0.843354	NA	-0.00583783	-0.191746	1	1	NA	0.0134573	FALSE	FALSE	FALSE	FALSE
ENSG00000073605	ENST00000394175	GSDMB	protein_coding	1185	FALSE	-0.511976	1	1	NA	0.0242187	-0.0786469	1	1	NA	0.00683946	0.0128955	0.909588	1	NA	0.0173793	FALSE	FALSE	FALSE	FALSE
ENSG00000124789	ENST00000262077	NUP153	protein_coding	4428	TRUE	20.0841	7.41108e-06	7.52489e-05	1.8321e-05	0.21758	0.0173809	0.895114	0.966925	1	0.0713747	12.7765	0.000350998	0.0521587	0.000867707	0.146205	TRUE	FALSE	TRUE	FALSE
ENSG00000124789	ENST00000613258	NUP153	protein_coding	4302	FALSE	25.3379	4.81164e-07	6.33746e-06	1.18949e-06	-0.186363	2.12318	0.145085	0.264671	0.358667	-0.0799524	11.8978	0.000562017	0.0667905	0.00138937	-0.10641	TRUE	FALSE	TRUE	FALSE
ENSG00000124789	ENST00000537253	NUP153	protein_coding	4521	FALSE	2.31045	0.128507	0.270801	NA	-0.031217	0.360426	0.54827	0.696161	NA	0.00857777	2.10224	0.147083	0.964094	NA	-0.0397948	FALSE	FALSE	FALSE	FALSE
ENSG00000112659	ENST00000504647	CUL9	retained_intron	NA	FALSE	0.342	0.558677	0.732864	1	0.0357036	21.9181	2.84533e-06	2.05566e-05	7.03399e-06	-0.143731	12.7681	0.000352589	0.0521587	0.000871639	0.179434	FALSE	TRUE	TRUE	TRUE
ENSG00000112659	ENST00000515773	CUL9	retained_intron	NA	FALSE	0.051146	0.821081	0.91949	NA	0.00262067	-0.440996	1	1	NA	0.0482647	-0.240774	1	1	NA	-0.045644	FALSE	FALSE	FALSE	FALSE
ENSG00000112659	ENST00000252050	CUL9	protein_coding	7554	TRUE	1.15993	0.281481	0.473796	NA	-0.0615212	-0.499596	1	1	NA	0.0389934	-0.329863	1	1	NA	-0.100515	FALSE	FALSE	FALSE	FALSE
ENSG00000112659	ENST00000506830	CUL9	nonsense_mediated_decay	588	FALSE	0.105425	0.745415	0.865	NA	0.023197	-0.157428	1	1	NA	0.0564727	-0.261536	1	1	NA	-0.0332757	FALSE	FALSE	FALSE	FALSE
ENSG00000269713	ENST00000613595	NBPF9	protein_coding	2829	FALSE	7.40439	0.0065065	0.0263441	0.0160848	-0.120328	4.87004	0.0273269	0.0690648	0.0675552	0.0420615	12.7497	0.000356074	0.0521587	0.000880255	-0.162389	TRUE	FALSE	TRUE	FALSE
ENSG00000269713	ENST00000615421	NBPF9	protein_coding	3336	FALSE	0.132426	0.71593	0.845991	NA	-0.00288395	-0.123932	1	1	NA	-0.00541606	0.00351285	0.952738	1	NA	0.00253211	FALSE	FALSE	FALSE	FALSE
ENSG00000269713	ENST00000621645	NBPF9	protein_coding	2946	FALSE	0.470964	0.492544	0.682247	NA	-0.0247773	1.78581	0.181437	0.314377	NA	-0.0587052	0.0178521	0.89371	1	NA	0.0339279	FALSE	FALSE	FALSE	FALSE
ENSG00000269713	ENST00000621074	NBPF9	protein_coding	2604	FALSE	3.94168	0.0471038	0.126438	NA	0.147989	0.670465	0.412889	0.571908	NA	0.0220597	1.10057	0.294141	1	NA	0.125929	FALSE	FALSE	FALSE	FALSE
ENSG00000134644	ENST00000373747	PUM1	protein_coding	3570	FALSE	-0.0931971	1	1	1	0.00177573	30.0406	4.23094e-08	4.2053e-07	1.04594e-07	0.0951886	12.749	0.000356206	0.0521587	0.00088058	-0.0934129	FALSE	TRUE	TRUE	TRUE
ENSG00000134644	ENST00000257075	PUM1	protein_coding	3561	FALSE	21.6085	3.3437e-06	3.65777e-05	8.26601e-06	-0.0482082	31.9842	1.55431e-08	1.66279e-07	3.84242e-08	-0.036499	1.42059	0.233306	1	0.576758	-0.0117092	FALSE	FALSE	FALSE	FALSE
ENSG00000134644	ENST00000424085	PUM1	protein_coding	2835	FALSE	4.27405	0.0386986	0.109053	NA	0.0828001	4.93473	0.0263222	0.0670798	NA	0.0414358	0.975633	0.323279	1	NA	0.0413643	FALSE	FALSE	FALSE	FALSE
ENSG00000134644	ENST00000426105	PUM1	protein_coding	3567	TRUE	0.445332	0.50456	0.691787	NA	0.0309856	0.279371	0.597114	0.736568	NA	-0.0432423	3.01476	0.0825098	0.845177	NA	0.0742279	FALSE	FALSE	FALSE	FALSE
ENSG00000134644	ENST00000440538	PUM1	protein_coding	3489	FALSE	5.87119	0.0153906	0.0528297	0.0380474	-0.0673532	6.44306	0.0111386	0.032366	0.027536	-0.0568831	0.0710944	0.78975	1	1	-0.0104701	FALSE	FALSE	FALSE	FALSE
ENSG00000123240	ENST00000378764	OPTN	protein_coding	1716	FALSE	8.82788	0.00296663	0.0137615	0.00733385	0.10085	2.15659	0.141959	0.260214	0.350939	-0.00675163	12.7169	0.000362367	0.0525913	0.000895812	0.107602	TRUE	FALSE	TRUE	TRUE
ENSG00000123240	ENST00000263036	OPTN	protein_coding	1734	FALSE	7.39729	0.00653223	0.0264417	0.0161484	0.0575238	39.3605	3.5235e-10	4.80344e-09	8.71049e-10	0.110211	3.66462	0.0555794	0.758321	0.137399	-0.0526873	FALSE	TRUE	FALSE	FALSE
ENSG00000123240	ENST00000378757	OPTN	protein_coding	1734	FALSE	1.4019	0.236405	0.419678	NA	-0.0540502	2.74991	0.0972598	0.193881	NA	-0.0411572	0.281358	0.595812	1	NA	-0.012893	FALSE	FALSE	FALSE	FALSE
ENSG00000123240	ENST00000378752	OPTN	protein_coding	1716	FALSE	0.838952	0.359697	0.558287	NA	-0.0397386	0.649506	0.420289	0.578397	NA	-0.0177845	0.0462981	0.829635	1	NA	-0.0219542	FALSE	FALSE	FALSE	FALSE
ENSG00000123240	ENST00000378747	OPTN	protein_coding	1734	TRUE	1.48111	0.223601	0.403457	NA	-0.0645855	2.17827	0.139972	0.257636	NA	-0.0445178	-0.388242	1	1	NA	-0.0200676	FALSE	FALSE	FALSE	FALSE
ENSG00000105821	ENST00000379257	DNAJC2	nonsense_mediated_decay	504	FALSE	20.7001	5.37123e-06	5.60289e-05	1.32783e-05	-0.0810471	0.250587	0.616662	0.752735	1	-0.00677544	12.682	0.000369187	0.0528724	0.000912672	-0.0742717	TRUE	FALSE	TRUE	FALSE
ENSG00000105821	ENST00000379263	DNAJC2	protein_coding	1866	TRUE	0.714207	0.398051	0.595388	NA	0.031279	4.04339	0.0443446	0.102981	NA	-0.0379513	3.39995	0.0651984	0.794869	NA	0.0692304	FALSE	FALSE	FALSE	FALSE
ENSG00000105821	ENST00000475065	DNAJC2	retained_intron	NA	FALSE	1.79987	0.179729	0.345028	NA	0.0497681	4.13666	0.0419638	0.0981421	NA	0.0447268	-0.144885	1	1	NA	0.00504131	FALSE	FALSE	FALSE	FALSE
ENSG00000177989	ENST00000329363	ODF3B	protein_coding	762	TRUE	4.05695	0.0439898	0.12026	0.108748	-0.024561	8.17195	0.00425432	0.0141926	0.0105172	0.0235592	12.6579	0.000373975	0.0528724	0.00092451	-0.0481202	FALSE	FALSE	FALSE	FALSE
ENSG00000177989	ENST00000463472	ODF3B	retained_intron	NA	FALSE	12.3527	0.00044035	0.00268134	0.00108859	-0.0699855	35.1524	3.04881e-09	3.6206e-08	7.53701e-09	-0.099725	0.906104	0.34115	1	0.843362	0.0297396	FALSE	TRUE	FALSE	FALSE
ENSG00000177989	ENST00000468249	ODF3B	retained_intron	NA	FALSE	7.28538	0.00695182	0.0277565	0.0171857	0.0587547	9.24092	0.00236667	0.00852665	0.00585067	0.050721	0.0266866	0.870235	1	1	0.00803368	FALSE	FALSE	FALSE	FALSE
ENSG00000177989	ENST00000401779	ODF3B	protein_coding	729	FALSE	1.34746	0.245723	0.431032	NA	0.0122337	2.8436	0.0917384	0.185202	NA	0.0159899	0.00916467	0.923733	1	NA	-0.00375617	FALSE	FALSE	FALSE	FALSE
ENSG00000177989	ENST00000405135	ODF3B	protein_coding	846	FALSE	3.21373	0.0730227	0.17656	NA	0.0235581	-0.0319127	1	1	NA	0.00945496	1.51957	0.217685	1	NA	0.0141031	FALSE	FALSE	FALSE	FALSE
ENSG00000133943	ENST00000412671	DGLUCY	protein_coding	1866	FALSE	18.3609	1.8277e-05	0.00016734	4.51828e-05	-0.0318499	0.240192	0.624067	0.758744	1	0.00232376	12.5915	0.000387496	0.0532597	0.000957935	-0.0341736	FALSE	FALSE	FALSE	FALSE
ENSG00000133943	ENST00000256324	DGLUCY	protein_coding	1866	TRUE	-0.0929403	1	1	NA	0.00304714	0.603051	0.437416	0.595565	NA	-0.0100851	0.368902	0.543604	1	NA	0.0131323	FALSE	FALSE	FALSE	FALSE
ENSG00000133943	ENST00000523894	DGLUCY	protein_coding	456	FALSE	0.163621	0.685844	0.825401	NA	0.00818789	0.483669	0.486765	0.641406	NA	0.0269868	-0.0287206	1	1	NA	-0.0187989	FALSE	FALSE	FALSE	FALSE
ENSG00000133943	ENST00000522322	DGLUCY	protein_coding	1851	FALSE	0.635608	0.425306	0.620367	NA	-0.0221447	0.205308	0.65047	0.779597	NA	-0.0120846	0.133567	0.714762	1	NA	-0.0100601	FALSE	FALSE	FALSE	FALSE
ENSG00000133943	ENST00000523461	DGLUCY	nonsense_mediated_decay	1694	FALSE	2.8381	0.0920527	0.211124	NA	0.044782	0.078352	0.779543	0.878238	NA	0.000754911	1.85713	0.172956	0.994843	NA	0.0440271	FALSE	FALSE	FALSE	FALSE
ENSG00000133943	ENST00000517306	DGLUCY	nonsense_mediated_decay	1520	FALSE	0.0266833	0.870243	0.953893	NA	-0.00202242	0.0888921	0.76559	0.866866	NA	-0.00789581	0.0593999	0.807447	1	NA	0.00587339	FALSE	FALSE	FALSE	FALSE
ENSG00000168724	ENST00000642851	DNAJC21	protein_coding	1635	FALSE	43.5398	4.1542e-11	1.23307e-09	1.02697e-10	-0.0889153	10.533	0.00117263	0.00466095	0.00289886	-0.0496743	12.5849	0.000388876	0.0532597	0.000961345	-0.039241	TRUE	FALSE	FALSE	FALSE
ENSG00000168724	ENST00000509626	DNAJC21	retained_intron	NA	FALSE	3.01836	0.0823267	0.193492	0.203521	-0.0404443	19.0002	1.30703e-05	8.2826e-05	3.23114e-05	-0.0681182	2.3693	0.123742	0.931333	0.305905	0.027674	FALSE	FALSE	FALSE	FALSE
ENSG00000168724	ENST00000642675	DNAJC21	protein_coding	1248	FALSE	38.7485	4.82085e-10	1.19163e-08	1.19177e-09	0.124141	44.2094	2.95067e-11	4.57815e-10	7.2944e-11	0.102399	0.855057	0.355126	1	0.877911	0.021742	TRUE	TRUE	FALSE	FALSE
ENSG00000168724	ENST00000512136	DNAJC21	processed_transcript	NA	FALSE	0.189669	0.663193	0.808913	NA	0.00521878	0.958663	0.327524	0.486055	NA	0.0153938	0.0513635	0.820708	1	NA	-0.010175	FALSE	FALSE	FALSE	FALSE
ENSG00000126759	ENST00000247153	CFP	protein_coding	1410	FALSE	1.84074	0.174864	0.338739	0.432284	-0.0268192	13.2415	0.000273813	0.00127717	0.000676897	0.0362753	12.546	0.000397064	0.053817	0.000981588	-0.0630944	FALSE	FALSE	FALSE	FALSE
ENSG00000126759	ENST00000478222	CFP	retained_intron	NA	FALSE	0.131343	0.717043	0.846765	NA	0.0104799	2.89743	0.088721	0.180883	NA	-0.0295639	2.1216	0.145234	0.961873	NA	0.0400438	FALSE	FALSE	FALSE	FALSE
ENSG00000126759	ENST00000377005	CFP	protein_coding	1248	FALSE	0.342788	0.558224	0.732477	NA	0.0163393	0.439089	0.507563	0.659699	NA	-0.00671138	0.959768	0.327245	1	NA	0.0230506	FALSE	FALSE	FALSE	FALSE
ENSG00000068001	ENST00000395139	HYAL2	protein_coding	1422	FALSE	2.61677	0.105739	0.23406	0.2614	-0.176666	11.7576	0.000605969	0.00259543	0.00149802	0.304722	12.508	0.000405221	0.0540294	0.00100175	-0.481388	FALSE	TRUE	TRUE	FALSE
ENSG00000068001	ENST00000357750	HYAL2	protein_coding	1422	TRUE	2.61677	0.105739	0.23406	0.2614	0.176666	11.7576	0.000605969	0.00259543	0.00149802	-0.304722	12.508	0.000405221	0.0540294	0.00100175	0.481388	FALSE	TRUE	TRUE	FALSE
ENSG00000082397	ENST00000545076	EPB41L3	protein_coding	2271	FALSE	14.9216	0.000112071	0.00082447	0.000277053	-0.107583	2.23832	0.134627	0.250356	0.332814	0.00266453	12.4787	0.000411618	0.0544398	0.00101757	-0.110247	TRUE	FALSE	TRUE	TRUE
ENSG00000082397	ENST00000342933	EPB41L3	protein_coding	2757	FALSE	26.4676	2.68002e-07	3.73502e-06	6.6253e-07	0.144919	14.7857	0.000120445	0.000613063	0.000297753	0.0885281	2.56119	0.109516	0.902544	0.270736	0.0563906	TRUE	TRUE	FALSE	FALSE
ENSG00000082397	ENST00000544123	EPB41L3	protein_coding	2652	FALSE	0.77869	0.377542	0.576287	0.933327	0.0326384	8.21471	0.00415521	0.0139072	0.0102722	0.0761423	1.48348	0.22323	1	0.551851	-0.0435039	FALSE	TRUE	FALSE	FALSE
ENSG00000082397	ENST00000578618	EPB41L3	retained_intron	NA	FALSE	0.098859	0.753203	0.870526	NA	0.000604387	-1.48685	1	1	NA	-0.0749799	-0.272956	1	1	NA	0.0755842	FALSE	FALSE	FALSE	FALSE
ENSG00000082397	ENST00000540638	EPB41L3	protein_coding	2598	FALSE	1.0657	0.30192	0.495484	NA	-0.117469	-2.13688	1	1	NA	-0.177789	-0.595871	1	1	NA	0.0603198	FALSE	FALSE	FALSE	FALSE
ENSG00000082397	ENST00000579951	EPB41L3	protein_coding	333	FALSE	2.99462	0.0835414	0.195898	0.206524	0.0468904	10.1473	0.0014451	0.00557484	0.00357245	0.0854339	-0.0418501	1	1	1	-0.0385435	FALSE	TRUE	FALSE	FALSE
ENSG00000137221	ENST00000436109	TJAP1	protein_coding	1644	FALSE	0.690244	0.406082	0.603054	1	-0.0145474	17.2509	3.27548e-05	0.000191309	8.09737e-05	0.0331203	12.4179	0.00042524	0.0557915	0.00105124	-0.0476677	FALSE	FALSE	FALSE	FALSE
ENSG00000137221	ENST00000259751	TJAP1	protein_coding	1644	FALSE	0.117366	0.731909	0.856785	NA	-0.00530589	-0.315202	1	1	NA	0.00727112	-0.0471386	1	1	NA	-0.012577	FALSE	FALSE	FALSE	FALSE
ENSG00000137221	ENST00000372452	TJAP1	protein_coding	1644	FALSE	0.295215	0.586898	0.755235	NA	0.0158204	2.32797	0.127067	0.239474	NA	-0.0261786	2.0238	0.154852	0.972474	NA	0.041999	FALSE	FALSE	FALSE	FALSE
ENSG00000137221	ENST00000454762	TJAP1	protein_coding	718	FALSE	0.383953	0.535495	0.714713	NA	0.00658016	0.175941	0.674885	0.798047	NA	-0.0107305	0.23885	0.625038	1	NA	0.0173107	FALSE	FALSE	FALSE	FALSE
ENSG00000137221	ENST00000372445	TJAP1	protein_coding	1674	FALSE	0.0639136	0.800414	0.904125	NA	-0.00254731	0.354736	0.551444	0.698624	NA	-0.00348231	0.160204	0.688969	1	NA	0.000934999	FALSE	FALSE	FALSE	FALSE
ENSG00000102445	ENST00000631139	RUBCNL	protein_coding	1584	FALSE	71.8801	2.28681e-17	1.7635e-15	5.65325e-17	-0.291313	33.5462	6.9591e-09	7.81172e-08	1.72037e-08	-0.194565	12.3268	0.000446513	0.0581175	0.00110383	-0.0967482	TRUE	TRUE	TRUE	TRUE
ENSG00000102445	ENST00000378784	RUBCNL	protein_coding	1788	FALSE	39.0808	4.06628e-10	1.02274e-08	1.00523e-09	0.306521	18.8461	1.41698e-05	8.91387e-05	3.50293e-05	0.160799	3.28509	0.069912	0.805872	0.17283	0.145722	TRUE	TRUE	FALSE	FALSE
ENSG00000102445	ENST00000676307	RUBCNL	protein_coding	1989	FALSE	1.19958	0.273405	0.46467	NA	0.0344317	-0.0820201	1	1	NA	0.0107044	1.51454	0.218447	1	NA	0.0237273	FALSE	FALSE	FALSE	FALSE
ENSG00000102445	ENST00000487195	RUBCNL	retained_intron	NA	FALSE	1.01748	0.313117	0.507361	NA	0.029861	0.398738	0.527742	0.677715	NA	0.0324256	0.079548	0.777911	1	NA	-0.00256468	FALSE	FALSE	FALSE	FALSE
ENSG00000102445	ENST00000378787	RUBCNL	protein_coding	1908	FALSE	2.32614	0.127217	0.268516	NA	-0.0331239	5.33692	0.0208783	0.0550758	NA	-0.0442133	1.31317	0.251822	1	NA	0.0110894	FALSE	FALSE	FALSE	FALSE
ENSG00000102445	ENST00000439642	RUBCNL	protein_coding	535	FALSE	5.18293	0.0228098	0.0719853	NA	-0.0463768	4.41168	0.0356936	0.0856063	NA	0.0348489	-0.684851	1	1	NA	-0.0812257	FALSE	FALSE	FALSE	FALSE
ENSG00000078319	ENST00000431037	PMS2P1	transcribed_unprocessed_pseudogene	NA	TRUE	3.0399	0.081241	0.191709	0.200837	-0.164397	53.1254	3.12919e-13	6.07322e-12	7.73571e-13	-0.340147	12.2145	0.00047419	0.061234	0.00117225	0.17575	FALSE	TRUE	TRUE	TRUE
ENSG00000078319	ENST00000676200	PMS2P1	processed_transcript	NA	FALSE	-0.361233	1	1	NA	0.0738988	1.52699	0.216565	0.358572	NA	0.135883	1.71915	0.189803	1	NA	-0.0619838	FALSE	FALSE	FALSE	FALSE
ENSG00000078319	ENST00000675162	PMS2P1	processed_transcript	NA	FALSE	-0.295437	1	1	NA	0.0904978	4.04405	0.0443272	0.102955	NA	0.204264	2.49462	0.114236	0.91447	NA	-0.113766	FALSE	FALSE	FALSE	FALSE
ENSG00000186517	ENST00000368016	ARHGAP30	protein_coding	2673	FALSE	25.1751	5.23533e-07	6.85694e-06	1.29423e-06	-0.152235	1.72168	0.189477	0.324688	0.468408	-0.028419	12.1211	0.000498544	0.063253	0.00123246	-0.123816	TRUE	FALSE	TRUE	TRUE
ENSG00000186517	ENST00000368013	ARHGAP30	protein_coding	3306	TRUE	-2.58129	1	1	NA	0.124006	-0.71094	1	1	NA	0.0439781	-0.392246	1	1	NA	0.0800278	FALSE	FALSE	FALSE	FALSE
ENSG00000186517	ENST00000368015	ARHGAP30	protein_coding	2775	FALSE	-0.306034	1	1	NA	0.028229	0.107134	0.743431	0.849517	NA	-0.0155591	0.102933	0.748338	1	NA	0.0437881	FALSE	FALSE	FALSE	FALSE
ENSG00000103253	ENST00000569385	HAGHL	nonsense_mediated_decay	65	FALSE	1.12005	0.289908	0.48301	0.716685	0.107528	15.8153	6.98339e-05	0.000378603	0.000172637	-0.14049	12.1063	0.000502511	0.063253	0.00124226	0.248018	FALSE	TRUE	TRUE	FALSE
ENSG00000103253	ENST00000389703	HAGHL	protein_coding	849	TRUE	-0.342877	1	1	NA	-0.0798163	1.30342	0.253589	0.403617	NA	0.197131	-0.459436	1	1	NA	-0.276947	FALSE	FALSE	FALSE	FALSE
ENSG00000103253	ENST00000561561	HAGHL	nonsense_mediated_decay	285	FALSE	0.0449098	0.83217	0.927789	NA	-0.0277116	0.201595	0.653437	0.781475	NA	-0.056641	0.351302	0.553377	1	NA	0.0289294	FALSE	FALSE	FALSE	FALSE
ENSG00000160593	ENST00000533261	JAML	protein_coding	1152	FALSE	6.87637	0.00873429	0.0334169	0.0215922	-0.019347	3.97232	0.0462541	0.106705	0.114345	0.00764714	12.0994	0.000504369	0.063253	0.00124686	-0.0269941	FALSE	FALSE	FALSE	FALSE
ENSG00000160593	ENST00000534294	JAML	retained_intron	NA	FALSE	22.0466	2.66116e-06	2.97665e-05	6.57868e-06	0.0518528	17.5608	2.78266e-05	0.00016469	6.87905e-05	0.0341474	1.22332	0.268711	1	0.664284	0.0177054	FALSE	FALSE	FALSE	FALSE
ENSG00000160593	ENST00000356289	JAML	protein_coding	1185	TRUE	33.9914	5.53566e-09	1.10029e-07	1.36848e-08	-0.0660049	31.0782	2.47836e-08	2.58064e-07	6.12679e-08	-0.061588	1.04645	0.306327	1	0.757274	-0.00441692	FALSE	FALSE	FALSE	FALSE
ENSG00000160593	ENST00000531530	JAML	retained_intron	NA	FALSE	2.98438	0.0840716	0.196836	NA	0.0194931	0.0794023	0.778109	0.877285	NA	0.00610119	2.78695	0.0950351	0.875604	NA	0.0133919	FALSE	FALSE	FALSE	FALSE
ENSG00000160593	ENST00000526620	JAML	protein_coding	1068	FALSE	-0.170216	1	1	NA	0.00429238	0.254696	0.613788	0.750547	NA	0.00655755	0.154791	0.693999	1	NA	-0.00226517	FALSE	FALSE	FALSE	FALSE
ENSG00000160593	ENST00000531536	JAML	retained_intron	NA	FALSE	0.964945	0.325944	0.522568	NA	0.00971361	-0.0175257	1	1	NA	0.00713467	0.359951	0.548533	1	NA	0.00257894	FALSE	FALSE	FALSE	FALSE
ENSG00000121073	ENST00000240333	SLC35B1	protein_coding	969	TRUE	0.542148	0.461544	0.653033	1	0.0309076	36.762	1.33464e-09	1.68241e-08	3.29938e-09	0.156074	12.0962	0.000505253	0.063253	0.00124904	-0.125166	FALSE	TRUE	TRUE	TRUE
ENSG00000121073	ENST00000649906	SLC35B1	protein_coding	1080	FALSE	0.455811	0.499588	0.688193	NA	0.0318683	0.463429	0.496026	0.649392	NA	-0.071369	2.31468	0.128158	0.939676	NA	0.103237	FALSE	FALSE	FALSE	FALSE
ENSG00000121073	ENST00000502406	SLC35B1	retained_intron	NA	FALSE	0.222806	0.636911	0.790737	NA	-0.0288567	1.32667	0.249399	0.398727	NA	-0.0464713	0.377205	0.539103	1	NA	0.0176147	FALSE	FALSE	FALSE	FALSE
ENSG00000121073	ENST00000508749	SLC35B1	retained_intron	NA	FALSE	-0.0141913	1	1	NA	-0.00187658	0.686156	0.407475	0.566946	NA	-0.0115058	0.532366	0.465614	1	NA	0.00962918	FALSE	FALSE	FALSE	FALSE
ENSG00000121073	ENST00000513508	SLC35B1	retained_intron	NA	FALSE	0.0420693	0.837488	0.931565	NA	-0.0131526	0.36372	0.546447	0.694762	NA	-0.0286716	0.328228	0.566704	1	NA	0.015519	FALSE	FALSE	FALSE	FALSE
ENSG00000121073	ENST00000508607	SLC35B1	retained_intron	NA	FALSE	0.176147	0.674705	0.818027	NA	-0.01889	0.410092	0.521923	0.672391	NA	0.00194419	0.352407	0.552754	1	NA	-0.0208342	FALSE	FALSE	FALSE	FALSE
ENSG00000099899	ENST00000403707	TRMT2A	protein_coding	1878	FALSE	2.07419	0.149809	0.301992	0.370346	-0.0202098	15.3984	8.70605e-05	0.000459598	0.000215223	0.0345499	12.0762	0.000510692	0.0634496	0.00126249	-0.0547597	FALSE	FALSE	FALSE	FALSE
ENSG00000099899	ENST00000252136	TRMT2A	protein_coding	1878	TRUE	29.3248	6.12088e-08	1.00976e-06	1.51315e-07	-0.156216	96.501	8.91978e-23	4.82787e-21	2.20507e-22	-0.212574	3.85097	0.0497173	0.735325	0.122907	0.0563582	TRUE	TRUE	FALSE	FALSE
ENSG00000099899	ENST00000480339	TRMT2A	retained_intron	NA	FALSE	1.55713	0.212085	0.388839	NA	0.0141968	5.83756	0.0156876	0.0432615	NA	0.0197905	0.0136616	0.906953	1	NA	-0.0055937	FALSE	FALSE	FALSE	FALSE
ENSG00000099899	ENST00000404751	TRMT2A	protein_coding	1689	FALSE	7.09782	0.00771778	0.0302911	0.0190792	0.0292483	12.9032	0.00032802	0.0014939	0.000810903	0.0298644	-0.0589467	1	1	1	-0.000616063	FALSE	FALSE	FALSE	FALSE
ENSG00000099899	ENST00000487378	TRMT2A	retained_intron	NA	FALSE	5.91157	0.0150417	0.0518835	0.0371849	0.0419867	8.0533	0.00454208	0.014994	0.0112285	0.033641	-0.108463	1	1	1	0.00834569	FALSE	FALSE	FALSE	FALSE
ENSG00000099899	ENST00000468917	TRMT2A	retained_intron	NA	FALSE	13.5834	0.000228189	0.00152231	0.000564109	0.0909941	25.1795	5.22334e-07	4.31985e-06	1.29127e-06	0.0947286	-0.0257513	1	1	1	-0.00373447	TRUE	TRUE	FALSE	FALSE
ENSG00000048740	ENST00000542579	CELF2	protein_coding	1566	FALSE	11.3174	0.000767824	0.00433866	0.00189815	0.0742966	0.679957	0.409601	0.568794	1	-0.0216152	12.0526	0.000517189	0.0637737	0.00127855	0.0959118	TRUE	FALSE	TRUE	TRUE
ENSG00000048740	ENST00000416382	CELF2	protein_coding	1527	FALSE	0.805133	0.369563	0.568276	NA	-0.0620086	0.255974	0.6129	0.75006	NA	0.00966417	0.544032	0.460767	1	NA	-0.0716728	FALSE	FALSE	FALSE	FALSE
ENSG00000048740	ENST00000417956	CELF2	protein_coding	1473	FALSE	2.70629	0.0999533	0.224495	NA	0.0555409	1.42883	0.231956	0.377072	NA	0.0493228	0.435428	0.509338	1	NA	0.00621807	FALSE	FALSE	FALSE	FALSE
ENSG00000048740	ENST00000609870	CELF2	nonsense_mediated_decay	213	FALSE	4.2706	0.0387772	0.109162	NA	-0.0678288	3.4183	0.0644775	0.139779	NA	-0.0373718	0.288938	0.590902	1	NA	-0.0304571	FALSE	FALSE	FALSE	FALSE
ENSG00000185187	ENST00000526395	SIGIRR	protein_coding	428	FALSE	22.8122	1.78628e-06	2.05843e-05	4.41589e-06	-0.0537026	0.195794	0.658138	0.785264	1	-0.011444	11.9905	0.000534715	0.0654427	0.00132188	-0.0422586	FALSE	FALSE	FALSE	FALSE
ENSG00000185187	ENST00000528845	SIGIRR	protein_coding	393	FALSE	-0.141014	1	1	NA	0.00341476	0.989226	0.319931	0.477022	NA	-0.0100766	0.115337	0.734148	1	NA	0.0134913	FALSE	FALSE	FALSE	FALSE
ENSG00000185187	ENST00000431843	SIGIRR	protein_coding	1233	TRUE	4.9112	0.0266832	0.0814302	NA	-0.0462603	3.69324	0.0546335	0.122353	NA	-0.0306728	0.837722	0.360049	1	NA	-0.0155875	FALSE	FALSE	FALSE	FALSE
ENSG00000185187	ENST00000527987	SIGIRR	retained_intron	NA	FALSE	2.64994	0.103554	0.230791	NA	0.0690951	1.20949	0.271434	0.424439	NA	0.0291789	0.421928	0.515977	1	NA	0.0399162	FALSE	FALSE	FALSE	FALSE
ENSG00000185187	ENST00000531205	SIGIRR	protein_coding	1515	FALSE	0.203413	0.65198	0.800318	NA	0.027453	1.16616	0.280192	0.434199	NA	0.0230145	-0.103598	1	1	NA	0.00443856	FALSE	FALSE	FALSE	FALSE
ENSG00000090621	ENST00000372857	PABPC4	protein_coding	1935	FALSE	18.9366	1.35138e-05	0.000127959	3.34077e-05	-0.0705514	0.0088388	0.925097	0.991867	1	0.00132814	11.9733	0.000539691	0.0655624	0.00133418	-0.0718795	TRUE	FALSE	TRUE	FALSE
ENSG00000090621	ENST00000372856	PABPC4	protein_coding	1896	FALSE	1.02172	0.312113	0.506319	NA	0.048628	-0.0365706	1	1	NA	0.0134675	0.617841	0.431851	1	NA	0.0351605	FALSE	FALSE	FALSE	FALSE
ENSG00000090621	ENST00000372858	PABPC4	protein_coding	1983	TRUE	-0.724456	1	1	NA	0.0219234	0.462626	0.496399	0.649665	NA	-0.0147956	0.492858	0.482655	1	NA	0.036719	FALSE	FALSE	FALSE	FALSE
ENSG00000215252	ENST00000438958	GOLGA8B	protein_coding	1902	FALSE	2.06434	0.15078	0.303373	0.372746	-0.0294375	11.7661	0.000603188	0.00258487	0.00149115	0.0046488	11.9419	0.000548856	0.0659831	0.00135683	-0.0340863	FALSE	FALSE	FALSE	FALSE
ENSG00000215252	ENST00000342314	GOLGA8B	protein_coding	1812	FALSE	1.75104	0.185746	0.353595	NA	0.0619472	0.903415	0.341868	0.501757	NA	0.0334985	-0.211238	1	1	NA	0.0284487	FALSE	FALSE	FALSE	FALSE
ENSG00000215252	ENST00000484716	GOLGA8B	retained_intron	NA	FALSE	0.351254	0.553404	0.72942	NA	-0.0262983	0.844192	0.358201	0.519035	NA	-0.0314952	-0.119781	1	1	NA	0.00519692	FALSE	FALSE	FALSE	FALSE
ENSG00000215252	ENST00000567956	GOLGA8B	NA	NA	NA	0.632878	0.426302	0.621598	NA	-0.00621138	0.804195	0.369842	0.530193	NA	-0.0066521	0.613864	0.433337	1	NA	0.000440725	FALSE	FALSE	FALSE	FALSE
ENSG00000137171	ENST00000259708	KLC4	protein_coding	1914	FALSE	0.064236	0.799922	0.903659	1	0.00660998	26.6764	2.40543e-07	2.09835e-06	5.94649e-07	-0.0717569	11.934	0.0005512	0.0659831	0.00136263	0.0783668	FALSE	TRUE	TRUE	FALSE
ENSG00000137171	ENST00000347162	KLC4	protein_coding	1860	TRUE	-0.00666109	1	1	1	0.00900477	12.8217	0.000342624	0.00155179	0.000847005	0.0883376	5.07356	0.0242934	0.542057	0.0600561	-0.0793328	FALSE	TRUE	FALSE	FALSE
ENSG00000137171	ENST00000481888	KLC4	protein_coding	275	FALSE	0.203995	0.651516	0.800149	NA	-0.0156148	0.618232	0.431705	0.590341	NA	-0.0165807	0.147478	0.700957	1	NA	0.000965988	FALSE	FALSE	FALSE	FALSE
ENSG00000131115	ENST00000589005	ZNF227	protein_coding	2247	FALSE	13.5354	0.000234101	0.00155606	0.000578725	-0.220375	0.289552	0.590508	0.7315	1	0.0112226	11.8758	0.000568667	0.0670945	0.00140581	-0.231597	TRUE	FALSE	TRUE	FALSE
ENSG00000131115	ENST00000621083	ZNF227	protein_coding	2400	FALSE	7.82245	0.00516012	0.0217913	0.0127564	-0.139828	1.98496	0.158869	0.284438	0.392743	-0.0354681	1.55135	0.212936	1	0.526401	-0.10436	TRUE	FALSE	FALSE	FALSE
ENSG00000131115	ENST00000313040	ZNF227	protein_coding	2400	TRUE	2.60005	0.106861	0.236	NA	0.360203	0.0563516	0.812358	0.9036	NA	0.0242455	1.80781	0.178771	0.998587	NA	0.335958	FALSE	FALSE	FALSE	FALSE
ENSG00000070756	ENST00000518716	PABPC1	retained_intron	NA	FALSE	81.3985	1.84499e-19	1.76925e-17	4.56102e-19	-0.0786351	39.1523	3.92009e-10	5.31758e-09	9.69091e-10	-0.0484967	11.8563	0.000574671	0.0671487	0.00142065	-0.0301383	TRUE	FALSE	FALSE	FALSE
ENSG00000070756	ENST00000520804	PABPC1	protein_coding	1911	FALSE	34.5613	4.13045e-09	8.3722e-08	1.02109e-08	-0.06906	80.4959	2.91309e-19	1.1321e-17	7.20148e-19	-0.0820235	1.1839	0.276563	1	0.683695	0.0129635	FALSE	TRUE	FALSE	FALSE
ENSG00000070756	ENST00000318607	PABPC1	protein_coding	1911	TRUE	101.575	6.87927e-24	1.11689e-21	1.70063e-23	0.147695	133.168	8.30859e-31	8.8481e-29	2.05398e-30	0.13052	0.140413	0.707871	1	1	0.0171749	TRUE	TRUE	FALSE	FALSE
ENSG00000160194	ENST00000460740	NDUFV3	processed_transcript	NA	FALSE	2.87503	0.0899634	0.207136	0.2224	-0.0363705	45.962	1.20571e-11	1.95006e-10	2.98065e-11	-0.147035	11.8477	0.000577315	0.0671487	0.00142719	0.110664	FALSE	TRUE	TRUE	TRUE
ENSG00000160194	ENST00000340344	NDUFV3	protein_coding	327	FALSE	4.71302	0.0299351	0.088798	0.0740029	0.1475	14.0094	0.000181899	0.000887048	0.000449675	0.19131	1.22289	0.268795	1	0.664491	-0.0438105	FALSE	TRUE	FALSE	FALSE
ENSG00000160194	ENST00000460259	NDUFV3	processed_transcript	NA	FALSE	1.10889	0.292324	0.485176	NA	-0.0658942	2.64666	0.103768	0.203978	NA	0.0643553	2.76494	0.0963502	0.880302	NA	-0.130249	FALSE	FALSE	FALSE	FALSE
ENSG00000160194	ENST00000354250	NDUFV3	protein_coding	1422	TRUE	1.35515	0.24438	0.429742	NA	-0.0452353	8.78086	0.00304407	0.0106219	NA	-0.108631	0.668798	0.413471	1	NA	0.0633957	FALSE	FALSE	FALSE	FALSE
ENSG00000213983	ENST00000557391	AP1G2	retained_intron	NA	FALSE	12.3496	0.000441076	0.00268477	0.00109039	-0.117024	74.2123	7.01533e-18	2.41198e-16	1.73427e-17	-0.177559	11.7489	0.000608782	0.0703101	0.00150498	0.0605354	TRUE	TRUE	FALSE	FALSE
ENSG00000213983	ENST00000397120	AP1G2	protein_coding	2358	TRUE	-0.12665	1	1	NA	0.0600966	0.616335	0.432412	0.591111	NA	0.0886086	0.535818	0.464171	1	NA	-0.028512	FALSE	FALSE	FALSE	FALSE
ENSG00000213983	ENST00000554554	AP1G2	retained_intron	NA	FALSE	0.00782813	0.929498	0.996854	NA	0.0341421	-0.047864	1	1	NA	0.0324859	0.0594741	0.807329	1	NA	0.00165624	FALSE	FALSE	FALSE	FALSE
ENSG00000213983	ENST00000460049	AP1G2	retained_intron	NA	FALSE	0.0326721	0.85656	0.944388	NA	0.0136037	0.623655	0.429692	0.588128	NA	0.0329051	0.368272	0.543948	1	NA	-0.0193014	FALSE	FALSE	FALSE	FALSE
ENSG00000213983	ENST00000556743	AP1G2	retained_intron	NA	FALSE	-0.150612	1	1	NA	0.00918165	-0.0837037	1	1	NA	0.0235599	0.248145	0.618384	1	NA	-0.0143783	FALSE	FALSE	FALSE	FALSE
ENSG00000187266	ENST00000592375	EPOR	protein_coding	987	FALSE	19.636	9.36879e-06	9.15551e-05	2.31607e-05	-0.128392	0.16587	0.683809	0.80464	1	0.0134437	11.7234	0.000617176	0.0707811	0.00152573	-0.141836	TRUE	FALSE	TRUE	TRUE
ENSG00000187266	ENST00000222139	EPOR	protein_coding	1527	TRUE	1.11074	0.291921	0.484755	NA	0.0675146	0.659149	0.416861	0.575561	NA	-0.0429626	2.45413	0.117216	0.919742	NA	0.110477	FALSE	FALSE	FALSE	FALSE
ENSG00000187266	ENST00000590927	EPOR	retained_intron	NA	FALSE	2.26806	0.132065	0.275697	NA	0.0608777	1.33464	0.247981	0.39708	NA	0.0295189	0.214022	0.643633	1	NA	0.0313589	FALSE	FALSE	FALSE	FALSE
ENSG00000077150	ENST00000189444	NFKB2	protein_coding	2700	FALSE	66.8487	2.93167e-16	1.95421e-14	7.24742e-16	0.210942	200.861	1.35498e-45	3.52725e-43	3.34966e-45	0.236651	11.6584	0.000639123	0.072789	0.00157998	-0.0257087	TRUE	TRUE	FALSE	FALSE
ENSG00000077150	ENST00000428099	NFKB2	protein_coding	2700	FALSE	8.59863	0.00336417	0.0152181	0.0083166	-0.0453303	15.6963	7.43677e-05	0.000399355	0.000183845	-0.0504057	0.127008	0.721554	1	1	0.00507542	FALSE	FALSE	FALSE	FALSE
ENSG00000077150	ENST00000652277	NFKB2	protein_coding	2700	FALSE	18.385	1.80478e-05	0.000165518	4.46161e-05	-0.13997	22.1309	2.54674e-06	1.86209e-05	6.29584e-06	-0.133183	0.204696	0.650957	1	1	-0.00678672	TRUE	TRUE	FALSE	FALSE
ENSG00000077150	ENST00000661543	NFKB2	protein_coding	2703	TRUE	1.10644	0.292857	0.485323	NA	-0.0262095	5.6291	0.0176647	0.0477818	NA	-0.0376913	0.800566	0.370924	1	NA	0.0114817	FALSE	FALSE	FALSE	FALSE
ENSG00000077150	ENST00000467116	NFKB2	retained_intron	NA	FALSE	0.213144	0.644315	0.795233	NA	0.000567055	2.14861	0.142699	0.261424	NA	-0.0153713	0.645504	0.421725	1	NA	0.0159383	FALSE	FALSE	FALSE	FALSE
ENSG00000125779	ENST00000610179	PANK2	protein_coding	1383	TRUE	2.72775	0.0986182	0.222104	0.243795	0.0294613	48.4707	3.35265e-12	5.70368e-11	8.28813e-12	0.104223	11.6259	0.000650397	0.0735622	0.00160786	-0.0747615	FALSE	TRUE	TRUE	TRUE
ENSG00000125779	ENST00000497424	PANK2	protein_coding	840	FALSE	1.93727	0.163965	0.322851	0.405341	-0.0294805	9.41662	0.00215027	0.00783655	0.00531572	-0.0538464	0.771779	0.379667	1	0.938581	0.0243659	FALSE	FALSE	FALSE	FALSE
ENSG00000125779	ENST00000336066	PANK2	nonsense_mediated_decay	516	FALSE	0.49161	0.48321	0.673267	NA	1.92081e-05	7.19888	0.00729492	0.0226885	NA	-0.0503764	2.24793	0.133793	0.950566	NA	0.0503956	FALSE	FALSE	FALSE	FALSE
ENSG00000073737	ENST00000357546	DHRS9	protein_coding	960	FALSE	0.794666	0.372693	0.571214	0.921339	-0.108577	15.7334	7.29241e-05	0.000393019	0.000180277	0.431184	11.5952	0.000661232	0.0736955	0.00163464	-0.539761	FALSE	TRUE	TRUE	TRUE
ENSG00000073737	ENST00000412271	DHRS9	protein_coding	960	FALSE	0.794666	0.372693	0.571214	0.921339	0.108577	15.7334	7.29241e-05	0.000393019	0.000180277	-0.431184	11.5952	0.000661232	0.0736955	0.00163464	0.539761	FALSE	TRUE	TRUE	TRUE
ENSG00000163349	ENST00000340480	HIPK1	protein_coding	2511	FALSE	4.82453	0.0280575	0.0845904	0.0693614	-0.0314661	49.5105	1.9731e-12	3.46454e-11	4.87772e-12	-0.0648945	11.5744	0.000668658	0.0736955	0.001653	0.0334285	FALSE	FALSE	FALSE	FALSE
ENSG00000163349	ENST00000361587	HIPK1	protein_coding	1474	FALSE	6.33336	0.0118488	0.0427506	0.0292915	0.0588654	18.3762	1.8131e-05	0.000111827	4.48219e-05	0.0625532	0.970853	0.324468	1	0.802121	-0.00368783	FALSE	FALSE	FALSE	FALSE
ENSG00000163349	ENST00000369558	HIPK1	protein_coding	3633	FALSE	1.46272	0.226498	0.407429	NA	-0.0273993	2.47003	0.116036	0.223146	NA	0.00234131	0.163143	0.686279	1	NA	-0.0297406	FALSE	FALSE	FALSE	FALSE
ENSG00000225830	ENST00000624341	ERCC6	nonsense_mediated_decay	233	FALSE	7.00914	0.00810945	0.0314222	0.0200475	0.128685	2.82286	0.0929304	0.187116	0.229735	-0.0129673	11.5719	0.00066955	0.0736955	0.0016552	0.141652	TRUE	FALSE	TRUE	TRUE
ENSG00000225830	ENST00000355832	ERCC6	protein_coding	4482	TRUE	1.29201	0.255677	0.44333	NA	-0.0607859	-0.264486	1	1	NA	0.0269986	0.795591	0.372415	1	NA	-0.0877844	FALSE	FALSE	FALSE	FALSE
ENSG00000225830	ENST00000623115	ERCC6	processed_transcript	NA	FALSE	14.147	0.000169071	0.00117476	0.000417962	-0.0993799	18.9991	1.30783e-05	8.28447e-05	3.23312e-05	-0.0753268	0.309823	0.577789	1	1	-0.0240531	TRUE	TRUE	FALSE	FALSE
ENSG00000225830	ENST00000447839	ERCC6	protein_coding	3186	FALSE	1.14596	0.284396	0.476969	NA	0.0314808	2.65228	0.103401	0.203497	NA	0.0612955	-0.216763	1	1	NA	-0.0298147	FALSE	FALSE	FALSE	FALSE
ENSG00000112893	ENST00000513921	MAN2A1	retained_intron	NA	FALSE	2.21884	0.136335	0.282306	0.337036	0.015877	13.0194	0.000308274	0.00141656	0.000762089	-0.0411686	11.4781	0.000704218	0.0768297	0.00174091	0.0570456	FALSE	FALSE	FALSE	FALSE
ENSG00000112893	ENST00000261483	MAN2A1	protein_coding	3435	TRUE	42.0889	8.72158e-11	2.43225e-09	2.15607e-10	-0.132658	33.4204	7.42423e-09	8.30541e-08	1.83535e-08	-0.0822411	1.99808	0.157498	0.976187	0.389354	-0.0504173	TRUE	TRUE	FALSE	FALSE
ENSG00000112893	ENST00000503970	MAN2A1	retained_intron	NA	FALSE	32.2327	1.36767e-08	2.5765e-07	3.38104e-08	0.116781	65.056	7.2801e-16	1.97316e-14	1.79972e-15	0.12341	0.271748	0.602162	1	1	-0.00662828	TRUE	TRUE	FALSE	FALSE
ENSG00000071575	ENST00000405331	TRIB2	protein_coding	759	FALSE	17.14	3.47231e-05	0.00029441	8.58394e-05	-0.0687161	0.0350026	0.85159	0.932689	1	0.000745169	11.4697	0.000707395	0.0768297	0.00174876	-0.0694613	FALSE	FALSE	FALSE	FALSE
ENSG00000071575	ENST00000155926	TRIB2	protein_coding	1032	TRUE	-0.0317809	1	1	NA	0.0107066	3.24748	0.0715334	0.152199	NA	-0.025559	1.295	0.255129	1	NA	0.0362656	FALSE	FALSE	FALSE	FALSE
ENSG00000071575	ENST00000381465	TRIB2	protein_coding	624	FALSE	3.3993	0.0652239	0.162027	NA	0.0580095	2.18838	0.139055	0.256294	NA	0.0248139	0.281263	0.595874	1	NA	0.0331957	FALSE	FALSE	FALSE	FALSE
ENSG00000137500	ENST00000526631	CCDC90B	retained_intron	NA	FALSE	43.6525	3.92176e-11	1.17139e-09	9.69504e-11	-0.334096	11.1411	0.000844341	0.00348357	0.00208731	-0.15754	11.4303	0.000722573	0.0779618	0.00178628	-0.176557	TRUE	TRUE	TRUE	TRUE
ENSG00000137500	ENST00000455220	CCDC90B	protein_coding	738	FALSE	5.67798	0.0171791	0.0575726	NA	0.175947	2.76401	0.0964064	0.192484	NA	0.10733	0.851492	0.35613	1	NA	0.068617	FALSE	FALSE	FALSE	FALSE
ENSG00000137500	ENST00000525503	CCDC90B	protein_coding	462	FALSE	0.107088	0.743484	0.863799	NA	0.0735492	0.915071	0.338773	0.49815	NA	0.0389044	-0.223562	1	1	NA	0.0346448	FALSE	FALSE	FALSE	FALSE
ENSG00000137500	ENST00000529611	CCDC90B	protein_coding	462	FALSE	1.401	0.236557	0.419812	NA	0.0845997	-0.0713723	1	1	NA	0.011305	0.553379	0.45694	1	NA	0.0732948	FALSE	FALSE	FALSE	FALSE
ENSG00000204634	ENST00000376840	TBC1D8	protein_coding	3423	FALSE	18.8916	1.3836e-05	0.000130768	3.42041e-05	-0.0952299	0.068247	0.793906	0.889478	1	-0.00839306	11.4143	0.000728824	0.0781223	0.00180174	-0.0868368	TRUE	FALSE	TRUE	FALSE
ENSG00000204634	ENST00000473937	TBC1D8	retained_intron	NA	FALSE	9.38464	0.00218811	0.0106228	0.00540925	0.0575909	0.167196	0.682616	0.803885	1	0.0172164	5.16306	0.0230722	0.529635	0.0570371	0.0403745	FALSE	FALSE	FALSE	FALSE
ENSG00000204634	ENST00000409318	TBC1D8	protein_coding	3468	TRUE	2.27891	0.131144	0.274473	NA	0.037639	-0.0252169	1	1	NA	-0.00882333	1.27253	0.259293	1	NA	0.0464623	FALSE	FALSE	FALSE	FALSE
ENSG00000157216	ENST00000528930	SSBP3	retained_intron	NA	FALSE	25.9741	3.46025e-07	4.70491e-06	8.55414e-07	0.135498	2.14606	0.142936	0.261771	0.353355	0.0393579	11.3862	0.000739906	0.0787951	0.00182913	0.0961399	TRUE	FALSE	TRUE	TRUE
ENSG00000157216	ENST00000371319	SSBP3	protein_coding	1086	FALSE	5.69004	0.0170614	0.0572602	NA	-0.112889	3.43983	0.0636424	0.138353	NA	-0.0411035	-0.411888	1	1	NA	-0.0717859	FALSE	FALSE	FALSE	FALSE
ENSG00000157216	ENST00000610401	SSBP3	protein_coding	1167	TRUE	0.13424	0.714076	0.844714	NA	-0.0226084	-0.0337112	1	1	NA	0.00174562	0.125371	0.723281	1	NA	-0.024354	FALSE	FALSE	FALSE	FALSE
ENSG00000026297	ENST00000620173	RNASET2	protein_coding	657	FALSE	18.4793	1.71761e-05	0.000158589	4.24613e-05	-0.0734706	0.057353	0.81073	0.902094	1	0.0184729	11.3643	0.000748709	0.0792183	0.00185089	-0.0919435	TRUE	FALSE	TRUE	TRUE
ENSG00000026297	ENST00000366855	RNASET2	protein_coding	657	FALSE	1.71016	0.190965	0.360484	NA	0.0270395	1.26013	0.261626	0.413041	NA	0.0165961	0.113936	0.735707	1	NA	0.0104434	FALSE	FALSE	FALSE	FALSE
ENSG00000026297	ENST00000421787	RNASET2	nonsense_mediated_decay	366	FALSE	4.06653	0.043741	0.119724	NA	0.0359165	-0.0246191	1	1	NA	-0.0212235	2.83371	0.0923049	0.870364	NA	0.05714	FALSE	FALSE	FALSE	FALSE
ENSG00000026297	ENST00000476238	RNASET2	protein_coding	771	FALSE	0.278888	0.597431	0.762196	NA	0.0105146	0.376773	0.539335	0.68812	NA	-0.0138455	0.0242846	0.876163	1	NA	0.02436	FALSE	FALSE	FALSE	FALSE
ENSG00000128815	ENST00000325239	WDFY4	protein_coding	9555	TRUE	0.756708	0.384361	0.582725	0.950184	0.067806	28.6617	8.61912e-08	8.15658e-07	2.13074e-07	0.222504	11.288	0.000780092	0.0804623	0.00192848	-0.154698	FALSE	TRUE	TRUE	FALSE
ENSG00000128815	ENST00000497480	WDFY4	retained_intron	NA	FALSE	0.756708	0.384361	0.582725	0.950184	-0.067806	28.6617	8.61912e-08	8.15658e-07	2.13074e-07	-0.222504	11.288	0.000780092	0.0804623	0.00192848	0.154698	FALSE	TRUE	TRUE	FALSE
ENSG00000126261	ENST00000592841	UBA2	retained_intron	NA	FALSE	1.6653	0.196889	0.368306	0.486732	0.0152213	16.9838	3.76995e-05	0.000216862	9.31976e-05	-0.0238884	11.2252	0.000806933	0.0822724	0.00199483	0.0391097	FALSE	FALSE	FALSE	FALSE
ENSG00000126261	ENST00000586313	UBA2	nonsense_mediated_decay	225	FALSE	31.7551	1.74893e-08	3.23405e-07	4.32354e-08	-0.175115	26.3375	2.86666e-07	2.46659e-06	7.08672e-07	-0.14123	1.25413	0.262765	1	0.649585	-0.0338848	TRUE	TRUE	FALSE	FALSE
ENSG00000126261	ENST00000246548	UBA2	protein_coding	1923	TRUE	0.529367	0.466873	0.658392	NA	0.0167574	1.1708	0.279237	0.432925	NA	0.0195053	0.034573	0.852493	1	NA	-0.00274787	FALSE	FALSE	FALSE	FALSE
ENSG00000126261	ENST00000439527	UBA2	protein_coding	1635	FALSE	32.1524	1.42543e-08	2.67745e-07	3.52382e-08	0.276213	53.8051	2.21396e-13	4.41715e-12	5.47316e-13	0.270048	0.394675	0.529852	1	1	0.00616536	TRUE	TRUE	FALSE	FALSE
ENSG00000126261	ENST00000592791	UBA2	protein_coding	501	FALSE	11.2461	0.00079791	0.00448701	0.00197252	-0.133077	12.8464	0.000338135	0.00153569	0.000835907	-0.124434	-0.135862	1	1	1	-0.00864239	TRUE	TRUE	FALSE	FALSE
ENSG00000052749	ENST00000536831	RRP12	protein_coding	3894	FALSE	15.1994	9.67328e-05	0.000725297	0.000239135	-0.312401	-0.0055063	1	1	1	-0.051139	11.2028	0.00081674	0.0822724	0.00201907	-0.261262	TRUE	FALSE	TRUE	TRUE
ENSG00000052749	ENST00000370992	RRP12	protein_coding	3894	TRUE	1.17382	0.278617	0.470522	NA	0.231738	6.18425	0.0128893	0.0366668	NA	0.220661	-0.277247	1	1	NA	0.0110771	FALSE	FALSE	FALSE	FALSE
ENSG00000052749	ENST00000621606	RRP12	processed_transcript	NA	FALSE	0.0328028	0.856277	0.944163	NA	0.0806631	-4.23434	1	1	NA	-0.169522	-2.98047	1	1	NA	0.250185	FALSE	FALSE	FALSE	FALSE
ENSG00000075240	ENST00000361034	GRAMD4	protein_coding	1737	FALSE	0.137936	0.710342	0.842119	1	0.00431253	34.9483	3.38581e-09	4.0034e-08	8.3701e-09	0.167487	11.191	0.000821959	0.0822724	0.00203198	-0.163175	FALSE	TRUE	TRUE	FALSE
ENSG00000075240	ENST00000408031	GRAMD4	protein_coding	306	FALSE	0.137936	0.710342	0.842119	1	-0.00431253	34.9483	3.38581e-09	4.0034e-08	8.3701e-09	-0.167487	11.191	0.000821959	0.0822724	0.00203198	0.163175	FALSE	TRUE	TRUE	FALSE
ENSG00000117448	ENST00000497973	AKR1A1	processed_transcript	NA	FALSE	18.906	1.37318e-05	0.000129933	3.39465e-05	0.0599679	123.894	8.88845e-29	8.28242e-27	2.19733e-28	0.0984375	11.1461	0.000842071	0.0832004	0.0020817	-0.0384696	FALSE	TRUE	FALSE	FALSE
ENSG00000117448	ENST00000621846	AKR1A1	protein_coding	978	FALSE	0.106707	0.743924	0.864004	1	0.00325142	-0.0805668	1	1	1	-0.0176155	0.67326	0.411917	1	1	0.0208669	FALSE	FALSE	FALSE	FALSE
ENSG00000117448	ENST00000434299	AKR1A1	protein_coding	443	FALSE	-0.0818838	1	1	NA	-0.00480998	2.57978	0.108237	0.211269	NA	0.0344858	1.45584	0.227593	1	NA	-0.0392957	FALSE	FALSE	FALSE	FALSE
ENSG00000117448	ENST00000351829	AKR1A1	protein_coding	978	TRUE	-0.0304923	1	1	NA	-2.8301e-05	0.64729	0.421083	0.579245	NA	0.00114116	0.127648	0.720883	1	NA	-0.00116946	FALSE	FALSE	FALSE	FALSE
ENSG00000117448	ENST00000471651	AKR1A1	protein_coding	360	FALSE	0.603401	0.437283	0.631768	NA	-0.0301778	4.56425	0.0326459	0.0796242	NA	-0.0618145	0.414697	0.519595	1	NA	0.0316367	FALSE	FALSE	FALSE	FALSE
ENSG00000117448	ENST00000473038	AKR1A1	processed_transcript	NA	FALSE	0.56615	0.451793	0.645171	NA	-0.0282033	3.36757	0.0664916	0.143218	NA	-0.0546344	0.253887	0.614351	1	NA	0.0264311	FALSE	FALSE	FALSE	FALSE
ENSG00000168214	ENST00000510725	RBPJ	retained_intron	NA	FALSE	0.420116	0.516879	0.700362	1	0.0131738	19.7341	8.9e-06	5.84074e-05	2.20018e-05	-0.0708125	11.146	0.00084215	0.0832004	0.00208189	0.0839863	FALSE	TRUE	TRUE	FALSE
ENSG00000168214	ENST00000342320	RBPJ	protein_coding	1461	FALSE	5.62193	0.0177371	0.0588989	0.0438482	0.0536485	20.6433	5.53295e-06	3.76829e-05	1.36781e-05	0.128004	-0.601692	1	1	1	-0.0743555	FALSE	TRUE	FALSE	FALSE
ENSG00000168214	ENST00000505727	RBPJ	retained_intron	NA	FALSE	4.02983	0.0447023	0.121624	NA	-0.0668223	6.49724	0.0108042	0.0315382	NA	-0.0571916	-0.079872	1	1	NA	-0.00963072	FALSE	FALSE	FALSE	FALSE
ENSG00000170448	ENST00000502448	NFXL1	retained_intron	NA	FALSE	0.0987799	0.753299	0.870553	1	0.0242932	19.723	8.95195e-06	5.87248e-05	2.21302e-05	-0.141456	11.0578	0.000883156	0.0864226	0.00218326	0.165749	FALSE	TRUE	TRUE	TRUE
ENSG00000170448	ENST00000329043	NFXL1	protein_coding	2736	FALSE	-0.0126255	1	1	NA	0.00704926	2.35751	0.124681	0.236199	NA	-0.0165197	0.859969	0.353747	1	NA	0.023569	FALSE	FALSE	FALSE	FALSE
ENSG00000170448	ENST00000507489	NFXL1	protein_coding	2736	TRUE	0.550196	0.458237	0.650046	NA	-0.0213565	1.0922	0.295985	0.451508	NA	-0.000821294	0.273852	0.600759	1	NA	-0.0205352	FALSE	FALSE	FALSE	FALSE
ENSG00000170448	ENST00000381538	NFXL1	protein_coding	2736	FALSE	0.14439	0.703955	0.837514	NA	-0.009986	1.65837	0.197824	0.335854	NA	0.158797	0.330653	0.565275	1	NA	-0.168783	FALSE	FALSE	FALSE	FALSE
ENSG00000127980	ENST00000484913	PEX1	retained_intron	NA	FALSE	10.5357	0.00117089	0.00622377	0.00289458	-0.0373623	0.53718	0.463604	0.62059	1	0.0138193	11.0533	0.000885304	0.0864226	0.00218857	-0.0511815	FALSE	FALSE	FALSE	FALSE
ENSG00000127980	ENST00000248633	PEX1	protein_coding	3852	TRUE	0.206043	0.649887	0.799163	NA	-0.00211924	0.10875	0.741571	0.848515	NA	0.00201239	0.160067	0.689095	1	NA	-0.00413163	FALSE	FALSE	FALSE	FALSE
ENSG00000127980	ENST00000496420	PEX1	retained_intron	NA	FALSE	0.469327	0.493297	0.682953	NA	0.0111999	0.161842	0.687466	0.807961	NA	0.00660801	0.12235	0.7265	1	NA	0.00459193	FALSE	FALSE	FALSE	FALSE
ENSG00000127980	ENST00000477342	PEX1	retained_intron	NA	FALSE	2.02981	0.15424	0.308631	NA	0.0334067	-0.00950868	1	1	NA	-0.0115628	1.6394	0.200408	1	NA	0.0449696	FALSE	FALSE	FALSE	FALSE
ENSG00000127980	ENST00000469417	PEX1	retained_intron	NA	FALSE	0.187998	0.664588	0.810073	NA	-0.00512518	0.433274	0.510387	0.662211	NA	-0.0108768	-0.0325261	1	1	NA	0.00575164	FALSE	FALSE	FALSE	FALSE
ENSG00000010278	ENST00000382519	CD9	protein_coding	756	FALSE	3.55983	0.0591936	0.150108	0.146333	0.0332919	8.06057	0.00452389	0.014943	0.0111836	-0.0325115	11.0089	0.000906747	0.087992	0.00224158	0.0658034	FALSE	FALSE	FALSE	FALSE
ENSG00000010278	ENST00000610354	CD9	protein_coding	768	FALSE	0.146946	0.701471	0.835893	NA	0.00102641	0.47808	0.489294	0.643661	NA	0.00171815	0.122554	0.726281	1	NA	-0.00069174	FALSE	FALSE	FALSE	FALSE
ENSG00000010278	ENST00000009180	CD9	protein_coding	687	TRUE	1.23674	0.266101	0.456102	NA	-0.0343183	0.507125	0.476386	0.632405	NA	0.0307934	1.94454	0.163176	0.985608	NA	-0.0651116	FALSE	FALSE	FALSE	FALSE
ENSG00000198625	ENST00000444261	MDM4	protein_coding	513	FALSE	12.7564	0.000354802	0.00223685	0.00087711	0.0456476	0.0114899	0.914638	0.982692	1	-0.00586154	10.8349	0.000996028	0.0953712	0.00246229	0.0515092	FALSE	FALSE	FALSE	FALSE
ENSG00000198625	ENST00000367182	MDM4	protein_coding	1473	TRUE	1.00586	0.315897	0.510438	NA	0.0844975	4.82301	0.0280822	0.0705388	NA	0.129406	0.689832	0.406222	1	NA	-0.044909	FALSE	FALSE	FALSE	FALSE
ENSG00000198625	ENST00000462012	MDM4	processed_transcript	NA	FALSE	1.50162	0.220422	0.399467	NA	0.0635698	2.45507	0.117146	0.224911	NA	0.058807	0.0623711	0.802787	1	NA	0.0047628	FALSE	FALSE	FALSE	FALSE
ENSG00000198625	ENST00000391947	MDM4	protein_coding	423	FALSE	11.7643	0.000603775	0.0035151	0.0014926	-0.193715	13.3424	0.000259469	0.00121858	0.000641437	-0.182352	-0.0691409	1	1	1	-0.0113629	TRUE	TRUE	FALSE	FALSE
ENSG00000008952	ENST00000481435	SEC62	retained_intron	NA	FALSE	4.80044	0.0284524	0.0854198	0.0703377	0.111932	6.54751	0.0105031	0.0307976	0.0259649	-0.11219	10.8271	0.00100023	0.0953712	0.00247269	0.224123	FALSE	TRUE	TRUE	TRUE
ENSG00000008952	ENST00000337002	SEC62	protein_coding	1200	TRUE	0.197005	0.657149	0.803994	NA	0.00438217	1.49982	0.220699	0.363802	NA	0.064588	0.356956	0.550202	1	NA	-0.0602058	FALSE	FALSE	FALSE	FALSE
ENSG00000008952	ENST00000480708	SEC62	protein_coding	1200	FALSE	0.110057	0.74008	0.861675	NA	-0.116315	1.25377	0.262834	0.414191	NA	0.0476022	1.38489	0.23927	1	NA	-0.163917	FALSE	FALSE	FALSE	FALSE
ENSG00000187595	ENST00000461831	ZNF385C	protein_coding	528	FALSE	15.0715	0.000103515	0.00076981	0.0002559	0.245775	-2.18077	1	1	1	-0.0303219	10.807	0.00101115	0.095855	0.00249969	0.276097	TRUE	FALSE	TRUE	TRUE
ENSG00000187595	ENST00000496039	ZNF385C	retained_intron	NA	FALSE	0.90643	0.341063	0.539321	0.843148	0.0458036	25.1082	5.42018e-07	4.47622e-06	1.33993e-06	0.215338	4.88045	0.0271626	0.574738	0.067149	-0.169535	FALSE	TRUE	FALSE	FALSE
ENSG00000187595	ENST00000436535	ZNF385C	protein_coding	1500	TRUE	-6.88478	1	1	NA	-0.090264	-7.04881	1	1	NA	-0.0252058	0.421426	0.516226	1	NA	-0.0650582	FALSE	FALSE	FALSE	FALSE
ENSG00000187595	ENST00000618554	ZNF385C	protein_coding	1275	FALSE	-0.480902	1	1	NA	-0.201315	-0.123078	1	1	NA	-0.159811	-0.0649524	1	1	NA	-0.0415042	FALSE	FALSE	FALSE	FALSE
ENSG00000005175	ENST00000551293	RPAP3	retained_intron	NA	FALSE	6.40442	0.0113836	0.0414544	0.0281417	0.0866477	2.84741	0.0915211	0.184944	0.226251	-0.0205961	10.7842	0.00102372	0.0964885	0.00253075	0.107244	TRUE	FALSE	TRUE	TRUE
ENSG00000005175	ENST00000005386	RPAP3	protein_coding	1998	TRUE	0.398448	0.527892	0.708957	NA	-0.043852	1.14909	0.283739	0.437836	NA	-0.0315454	-0.0935769	1	1	NA	-0.0123065	FALSE	FALSE	FALSE	FALSE
ENSG00000005175	ENST00000432584	RPAP3	protein_coding	1521	FALSE	2.63413	0.104589	0.232361	NA	0.0380964	4.74256	0.0294253	0.0732589	NA	0.0605027	-0.263899	1	1	NA	-0.0224063	FALSE	FALSE	FALSE	FALSE
ENSG00000005175	ENST00000380650	RPAP3	protein_coding	1896	FALSE	0.741996	0.389022	0.587078	NA	-0.0808922	0.0234746	0.878229	0.952577	NA	-0.00836115	0.50093	0.479092	1	NA	-0.072531	FALSE	FALSE	FALSE	FALSE
ENSG00000162066	ENST00000567475	AMDHD2	retained_intron	NA	FALSE	87.2223	9.69824e-21	1.14411e-18	2.39751e-20	0.145067	49.8897	1.62637e-12	2.88976e-11	4.02057e-12	0.0935431	10.7553	0.00103984	0.0974478	0.0025706	0.0515237	TRUE	TRUE	FALSE	FALSE
ENSG00000162066	ENST00000561487	AMDHD2	retained_intron	NA	FALSE	18.6513	1.56937e-05	0.000146552	3.87966e-05	0.065461	58.9398	1.62568e-14	3.66729e-13	4.01887e-14	0.0803885	4.40341	0.0358671	0.6302	0.0886676	-0.0149275	FALSE	TRUE	FALSE	FALSE
ENSG00000162066	ENST00000293971	AMDHD2	protein_coding	1230	TRUE	9.948	0.00161024	0.00819768	0.0039807	-0.102963	12.4349	0.000421375	0.00187685	0.00104169	-0.088218	0.0229078	0.879697	1	1	-0.0147447	TRUE	TRUE	FALSE	FALSE
ENSG00000162066	ENST00000302956	AMDHD2	protein_coding	1320	FALSE	11.3935	0.000737001	0.00418758	0.00182195	-0.0858064	12.9368	0.000322188	0.00147183	0.000796485	-0.0688586	0.171046	0.679184	1	1	-0.0169477	TRUE	FALSE	FALSE	FALSE
ENSG00000162066	ENST00000563145	AMDHD2	retained_intron	NA	FALSE	1.9532	0.162243	0.320499	NA	0.0171746	2.91395	0.0878164	0.179463	NA	0.0201751	0.0231628	0.879035	1	NA	-0.00300055	FALSE	FALSE	FALSE	FALSE
ENSG00000162066	ENST00000563453	AMDHD2	retained_intron	NA	FALSE	1.47535	0.224503	0.404661	NA	-0.0389333	3.21729	0.0728642	0.154469	NA	-0.0370301	0.132601	0.71575	1	NA	-0.00190318	FALSE	FALSE	FALSE	FALSE
ENSG00000198814	ENST00000378946	GK	protein_coding	1593	FALSE	64.4892	9.70642e-16	6.07503e-14	2.39954e-15	0.261823	36.715	1.36722e-09	1.72083e-08	3.37992e-09	0.152468	10.7298	0.00105424	0.0982361	0.0026062	0.109356	TRUE	TRUE	TRUE	TRUE
ENSG00000198814	ENST00000378943	GK	protein_coding	1662	FALSE	19.2833	1.1269e-05	0.000108445	2.78584e-05	0.129505	30.732	2.96245e-08	3.05561e-07	7.32352e-08	0.176684	1.09582	0.295185	1	0.72973	-0.0471791	TRUE	TRUE	FALSE	FALSE
ENSG00000198814	ENST00000378945	GK	protein_coding	1575	FALSE	63.3392	1.74009e-15	1.0376e-13	4.30171e-15	-0.369139	84.9676	3.03301e-20	1.28199e-18	7.49793e-20	-0.3067	0.413214	0.520343	1	1	-0.0624391	TRUE	TRUE	FALSE	FALSE
ENSG00000198814	ENST00000378938	GK	protein_coding	285	FALSE	0.908905	0.340405	0.538589	NA	-0.022189	0.729979	0.39289	0.552428	NA	-0.0224515	-0.14574	1	1	NA	0.000262487	FALSE	FALSE	FALSE	FALSE
ENSG00000081791	ENST00000509110	DELE1	retained_intron	NA	FALSE	23.1472	1.50058e-06	1.76644e-05	3.7096e-06	0.0737214	0.848	0.357119	0.518159	0.882838	0.0130816	10.6234	0.00111667	0.102884	0.00276053	0.0606398	TRUE	FALSE	FALSE	FALSE
ENSG00000081791	ENST00000432126	DELE1	protein_coding	1548	TRUE	1.83338	0.175729	0.339971	NA	-0.032632	1.32601	0.249517	0.398877	NA	-0.030232	0.189266	0.663528	1	NA	-0.00240007	FALSE	FALSE	FALSE	FALSE
ENSG00000081791	ENST00000194118	DELE1	protein_coding	1548	FALSE	2.1765	0.140132	0.288209	NA	-0.0410894	0.27986	0.596793	0.736283	NA	0.0171504	2.36314	0.124232	0.93288	NA	-0.0582397	FALSE	FALSE	FALSE	FALSE
ENSG00000103064	ENST00000219343	SLC7A6	protein_coding	1548	TRUE	7.0008	0.00814734	0.031531	0.0201411	-0.0880837	2.99892	0.0833203	0.171822	0.205977	0.0333595	10.5391	0.00116874	0.10708	0.00288926	-0.121443	TRUE	FALSE	TRUE	FALSE
ENSG00000103064	ENST00000379152	SLC7A6	nonsense_mediated_decay	690	FALSE	-0.926728	1	1	NA	0.0435042	0.790465	0.373959	0.534255	NA	-0.0225797	-0.217694	1	1	NA	0.0660839	FALSE	FALSE	FALSE	FALSE
ENSG00000103064	ENST00000566454	SLC7A6	protein_coding	1548	FALSE	-0.437134	1	1	NA	0.0445795	0.735436	0.391127	0.550883	NA	-0.0107798	0.35083	0.553644	1	NA	0.0553592	FALSE	FALSE	FALSE	FALSE
ENSG00000152904	ENST00000488594	GGPS1	protein_coding	903	FALSE	11.2214	0.000808577	0.00453146	0.00199889	-0.112567	1.18533	0.276274	0.429754	0.682981	0.0930521	10.5116	0.0011863	0.108085	0.00293267	-0.205619	TRUE	FALSE	TRUE	TRUE
ENSG00000152904	ENST00000282841	GGPS1	protein_coding	903	TRUE	-0.323382	1	1	NA	0.0178433	-0.00311914	1	1	NA	-0.0203084	-0.291451	1	1	NA	0.0381517	FALSE	FALSE	FALSE	FALSE
ENSG00000152904	ENST00000391855	GGPS1	protein_coding	741	FALSE	1.20147	0.273029	0.464288	NA	0.0947241	-0.0204982	1	1	NA	-0.0727437	0.956809	0.327992	1	NA	0.167468	FALSE	FALSE	FALSE	FALSE
ENSG00000188243	ENST00000460675	COMMD6	processed_transcript	NA	FALSE	17.6502	2.65486e-05	0.000231044	6.56312e-05	0.336837	112.805	2.38019e-26	1.85202e-24	5.8841e-26	0.460412	10.4907	0.0011998	0.108711	0.00296605	-0.123575	TRUE	TRUE	TRUE	TRUE
ENSG00000188243	ENST00000483290	COMMD6	retained_intron	NA	FALSE	1.71642	0.190154	0.35956	0.470082	-0.0735324	30.643	3.10138e-08	3.1809e-07	7.66695e-08	-0.291882	6.83468	0.00894049	0.345657	0.0221019	0.21835	FALSE	TRUE	TRUE	TRUE
ENSG00000188243	ENST00000355801	COMMD6	protein_coding	297	FALSE	-0.954066	1	1	1	-0.263304	27.8242	1.32856e-07	1.20511e-06	3.28434e-07	-0.16853	5.20876	0.0224733	0.522784	0.0555566	-0.0947743	FALSE	TRUE	FALSE	FALSE
ENSG00000115339	ENST00000409882	GALNT3	protein_coding	1116	FALSE	20.4384	6.15818e-06	6.35906e-05	1.52237e-05	0.240663	0.118281	0.730906	0.84041	1	0.00410299	10.4618	0.00121867	0.109814	0.00301269	0.23656	TRUE	FALSE	TRUE	TRUE
ENSG00000115339	ENST00000392701	GALNT3	protein_coding	1902	TRUE	2.86707	0.0904092	0.207899	NA	-0.186152	0.427101	0.513415	0.664614	NA	-0.0163567	-0.454818	1	1	NA	-0.169795	FALSE	FALSE	FALSE	FALSE
ENSG00000115339	ENST00000463254	GALNT3	retained_intron	NA	FALSE	0.314491	0.574937	0.745459	NA	-0.0545107	-0.0142778	1	1	NA	0.0122537	0.190657	0.66237	1	NA	-0.0667645	FALSE	FALSE	FALSE	FALSE
ENSG00000168014	ENST00000538625	C2CD3	processed_transcript	NA	FALSE	2.90902	0.0880853	0.203957	0.217757	-0.0139096	67.9671	1.66245e-16	4.99344e-15	4.10977e-16	-0.113223	10.4456	0.00122944	0.110179	0.00303931	0.0993131	FALSE	TRUE	TRUE	TRUE
ENSG00000168014	ENST00000334126	C2CD3	protein_coding	7062	TRUE	2.85757	0.0909447	0.208955	0.224826	-0.0581191	12.344	0.000442396	0.00195877	0.00109365	-0.0283636	1.21447	0.270449	1	0.66858	-0.0297555	FALSE	FALSE	FALSE	FALSE
ENSG00000168014	ENST00000442398	C2CD3	nonsense_mediated_decay	5766	FALSE	2.7829	0.0952757	0.21678	NA	-0.0699518	1.56825	0.210461	0.351625	NA	0.00225786	1.54942	0.213221	1	NA	-0.0722097	FALSE	FALSE	FALSE	FALSE
ENSG00000168014	ENST00000539061	C2CD3	protein_coding	1254	FALSE	25.7092	3.96936e-07	5.31778e-06	9.81271e-07	0.14198	41.0593	1.47679e-10	2.11893e-09	3.65079e-10	0.139328	-0.125878	1	1	1	0.002652	TRUE	TRUE	FALSE	FALSE
ENSG00000270647	ENST00000605197	TAF15	retained_intron	NA	FALSE	3.66412	0.0555961	0.143456	0.13744	-0.0283673	63.8688	1.3299e-15	3.44013e-14	3.28767e-15	-0.124271	10.3728	0.00127885	0.113984	0.00316146	0.0959032	FALSE	TRUE	TRUE	TRUE
ENSG00000270647	ENST00000605844	TAF15	protein_coding	1779	TRUE	4.68353	0.030453	0.090074	0.0752833	0.0728337	4.49143	0.0340651	0.0823266	0.0842129	0.0964386	-0.5399	1	1	1	-0.0236049	FALSE	FALSE	FALSE	FALSE
ENSG00000270647	ENST00000603393	TAF15	nonsense_mediated_decay	366	FALSE	3.02811	0.0818333	0.192691	NA	-0.0393835	-0.138757	1	1	NA	0.00666298	1.47911	0.223914	1	NA	-0.0460465	FALSE	FALSE	FALSE	FALSE
ENSG00000270647	ENST00000604841	TAF15	protein_coding	1770	FALSE	0.148006	0.700448	0.835281	NA	-0.0164646	-0.668226	1	1	NA	0.0152856	0.0451093	0.831803	1	NA	-0.0317501	FALSE	FALSE	FALSE	FALSE
ENSG00000270647	ENST00000603346	TAF15	retained_intron	NA	FALSE	0.419656	0.517109	0.700446	NA	0.0113817	-0.0939462	1	1	NA	0.00588341	0.251381	0.616105	1	NA	0.00549832	FALSE	FALSE	FALSE	FALSE
ENSG00000107554	ENST00000543621	DNMBP	protein_coding	2598	FALSE	0.00714721	0.932626	0.999141	1	0.0289884	21.8156	3.00157e-06	2.15619e-05	7.42023e-06	-0.28387	10.35	0.00129475	0.114161	0.00320076	0.312858	FALSE	TRUE	TRUE	FALSE
ENSG00000107554	ENST00000324109	DNMBP	protein_coding	4734	TRUE	0.00714721	0.932626	0.999141	1	-0.0289884	21.8156	3.00157e-06	2.15619e-05	7.42023e-06	0.28387	10.35	0.00129475	0.114161	0.00320076	-0.312858	FALSE	TRUE	TRUE	FALSE
ENSG00000140153	ENST00000335263	WDR20	protein_coding	1746	FALSE	-0.166379	1	1	1	0.00904182	25.2683	4.98846e-07	4.14651e-06	1.2332e-06	-0.110234	10.2869	0.00133979	0.1175	0.00331212	0.119276	FALSE	TRUE	TRUE	FALSE
ENSG00000140153	ENST00000556807	WDR20	protein_coding	1563	FALSE	8.51045	0.00353112	0.0158683	0.00872933	-0.18533	-0.222147	1	1	1	0.00990171	5.5895	0.0180684	0.484979	0.0446672	-0.195231	TRUE	FALSE	TRUE	TRUE
ENSG00000140153	ENST00000342702	WDR20	protein_coding	1710	TRUE	-2.99694	1	1	NA	0.176288	0.634362	0.42576	0.58416	NA	0.100333	1.33988	0.247055	1	NA	0.0759554	FALSE	FALSE	FALSE	FALSE
ENSG00000198015	ENST00000393128	MRPL42	protein_coding	420	FALSE	46.9905	7.13321e-12	2.43688e-10	1.76341e-11	0.454353	15.6722	7.53232e-05	0.000404089	0.000186207	0.301134	10.2613	0.00135849	0.118506	0.00335833	0.153219	TRUE	TRUE	TRUE	TRUE
ENSG00000198015	ENST00000547098	MRPL42	protein_coding	468	FALSE	23.0629	1.56783e-06	1.839e-05	3.87585e-06	-0.328866	13.8222	0.000200949	0.000969854	0.000496769	-0.214551	2.60618	0.106448	0.898482	0.263152	-0.114315	TRUE	TRUE	FALSE	FALSE
ENSG00000198015	ENST00000358678	MRPL42	nonsense_mediated_decay	156	FALSE	16.482	4.91134e-05	0.000401076	0.000121414	-0.125487	4.48344	0.0342247	0.0826634	0.0846073	-0.0865836	1.33564	0.247804	1	0.612601	-0.0389035	TRUE	FALSE	FALSE	FALSE
ENSG00000155719	ENST00000388957	OTOA	protein_coding	2448	FALSE	21.7703	3.07327e-06	3.39135e-05	7.59746e-06	0.448006	1.7685	0.183567	0.317225	0.453799	0.0430771	10.2354	0.00137773	0.118679	0.00340591	0.404929	TRUE	FALSE	TRUE	TRUE
ENSG00000155719	ENST00000563506	OTOA	retained_intron	NA	FALSE	21.7703	3.07327e-06	3.39135e-05	7.59746e-06	-0.448006	1.7685	0.183567	0.317225	0.453799	-0.0430771	10.2354	0.00137773	0.118679	0.00340591	-0.404929	TRUE	FALSE	TRUE	FALSE
ENSG00000113597	ENST00000399438	TRAPPC13	protein_coding	1254	TRUE	1.07818	0.299105	0.492443	0.739422	0.104503	12.9467	0.00032048	0.0014673	0.000792262	-0.220807	10.2294	0.00138217	0.118679	0.00341689	0.325309	FALSE	TRUE	TRUE	TRUE
ENSG00000113597	ENST00000231526	TRAPPC13	protein_coding	1236	FALSE	-0.21737	1	1	1	0.0506853	10.554	0.00115935	0.00461873	0.00286605	0.261663	3.62087	0.0570591	0.769546	0.141056	-0.210977	FALSE	TRUE	FALSE	FALSE
ENSG00000113597	ENST00000438419	TRAPPC13	protein_coding	1257	FALSE	1.20062	0.273198	0.464527	NA	-0.155188	2.58531	0.107859	0.210683	NA	-0.0408561	3.34868	0.0672588	0.799623	NA	-0.114332	FALSE	FALSE	FALSE	FALSE
ENSG00000198740	ENST00000513488	ZNF652	processed_transcript	NA	FALSE	18.2823	1.9047e-05	0.000173515	4.70864e-05	-0.262337	0.427177	0.513377	0.664614	1	-0.0653631	10.1766	0.00142234	0.121492	0.00351618	-0.196974	TRUE	FALSE	TRUE	TRUE
ENSG00000198740	ENST00000508237	ZNF652	nonsense_mediated_decay	1281	FALSE	-0.275115	1	1	NA	0.048628	0.0663202	0.796772	0.891645	NA	-0.0209042	-0.305372	1	1	NA	0.0695322	FALSE	FALSE	FALSE	FALSE
ENSG00000198740	ENST00000430262	ZNF652	protein_coding	1821	TRUE	2.57685	0.108437	0.238422	NA	0.213709	1.04722	0.306147	0.462109	NA	0.0862673	-0.220197	1	1	NA	0.127442	FALSE	FALSE	FALSE	FALSE
ENSG00000005889	ENST00000539115	ZFX	protein_coding	1731	FALSE	5.77568	0.0162494	0.0552702	0.0401704	-0.126327	2.73785	0.0979963	0.195065	0.242258	0.0895734	10.1227	0.0014645	0.124445	0.00362042	-0.2159	TRUE	FALSE	TRUE	TRUE
ENSG00000005889	ENST00000304543	ZFX	protein_coding	2418	TRUE	-0.214079	1	1	1	0.0155977	16.0898	6.04085e-05	0.000333008	0.000149337	-0.0963977	4.49462	0.0340017	0.616051	0.0840561	0.111995	FALSE	TRUE	FALSE	FALSE
ENSG00000005889	ENST00000428571	ZFX	protein_coding	406	FALSE	-0.0226881	1	1	NA	0.00689557	0.135748	0.712545	0.826489	NA	-0.00664506	-0.132617	1	1	NA	0.0135406	FALSE	FALSE	FALSE	FALSE
ENSG00000005889	ENST00000379188	ZFX	protein_coding	2535	FALSE	0.252217	0.615518	0.775213	NA	-0.0202989	0.311309	0.576878	0.719974	NA	-0.000217248	0.524	0.46914	1	NA	-0.0200817	FALSE	FALSE	FALSE	FALSE
ENSG00000005889	ENST00000379177	ZFX	protein_coding	2418	FALSE	7.38031	0.00659419	0.0266203	NA	0.124132	1.14239	0.285147	0.439264	NA	0.0136866	2.03122	0.154096	0.972425	NA	0.110446	FALSE	FALSE	FALSE	FALSE
ENSG00000120594	ENST00000377242	PLXDC2	protein_coding	1443	FALSE	1.85611	0.173075	0.335788	0.42786	-0.0471611	10.1554	0.00143877	0.00555456	0.0035568	0.0738332	10.0978	0.00148447	0.124848	0.00366978	-0.120994	FALSE	TRUE	TRUE	FALSE
ENSG00000120594	ENST00000377252	PLXDC2	protein_coding	1590	TRUE	1.85611	0.173075	0.335788	0.42786	0.0471611	10.1554	0.00143877	0.00555456	0.0035568	-0.0738332	10.0978	0.00148447	0.124848	0.00366978	0.120994	FALSE	TRUE	TRUE	FALSE
ENSG00000084110	ENST00000544080	HAL	nonsense_mediated_decay	504	FALSE	14.6256	0.000131121	0.000947189	0.000324145	-0.143242	-0.195652	1	1	1	-0.0105496	10.0852	0.00149468	0.125058	0.00369501	-0.132693	TRUE	FALSE	TRUE	FALSE
ENSG00000084110	ENST00000261208	HAL	protein_coding	1974	TRUE	-4.78328	1	1	NA	0.12711	0.940244	0.332215	0.491106	NA	-0.00369835	-1.13117	1	1	NA	0.130808	FALSE	FALSE	FALSE	FALSE
ENSG00000084110	ENST00000548808	HAL	protein_coding	463	FALSE	-0.237883	1	1	NA	0.0349185	0.108052	0.742372	0.848937	NA	0.0308869	-0.0969331	1	1	NA	0.00403164	FALSE	FALSE	FALSE	FALSE
ENSG00000084110	ENST00000541929	HAL	protein_coding	1350	FALSE	0.763454	0.38225	0.58049	NA	-0.018786	0.720625	0.395939	0.555514	NA	-0.0166389	-0.159966	1	1	NA	-0.00214708	FALSE	FALSE	FALSE	FALSE
ENSG00000143183	ENST00000628579	TMCO1	protein_coding	459	FALSE	13.8768	0.000195195	0.00133145	0.000482544	0.0499944	103.579	2.5021e-24	1.58434e-22	6.18548e-24	0.0955281	10.0759	0.00150223	0.125058	0.00371368	-0.0455337	FALSE	TRUE	FALSE	FALSE
ENSG00000143183	ENST00000367881	TMCO1	protein_coding	567	TRUE	9.77499	0.00176901	0.00887647	0.0043732	-0.109457	23.3494	1.35086e-06	1.0401e-05	3.33948e-06	-0.14601	0.245196	0.620478	1	1	0.0365524	TRUE	TRUE	FALSE	FALSE
ENSG00000143183	ENST00000464650	TMCO1	protein_coding	315	FALSE	2.42691	0.119268	0.255554	NA	0.0594629	3.48621	0.061882	0.135267	NA	0.0504816	-0.139403	1	1	NA	0.0089813	FALSE	FALSE	FALSE	FALSE
ENSG00000171490	ENST00000574287	RSL1D1	retained_intron	NA	FALSE	1.12878	0.288035	0.480635	0.712055	-0.036954	50.4362	1.23105e-12	2.22839e-11	3.04329e-12	-0.223444	10.0545	0.00151973	0.125823	0.00375693	0.18649	FALSE	TRUE	TRUE	TRUE
ENSG00000171490	ENST00000571133	RSL1D1	protein_coding	1473	TRUE	-0.0433617	1	1	NA	-0.02295	0.204909	0.650788	0.779842	NA	0.022166	-0.206644	1	1	NA	-0.045116	FALSE	FALSE	FALSE	FALSE
ENSG00000171490	ENST00000396503	RSL1D1	nonsense_mediated_decay	120	FALSE	0.12019	0.728828	0.854337	NA	-0.0077444	1.20955	0.271421	0.424439	NA	0.0627953	-0.51632	1	1	NA	-0.0705397	FALSE	FALSE	FALSE	FALSE
ENSG00000171490	ENST00000355674	RSL1D1	protein_coding	1291	FALSE	1.71627	0.190174	0.35956	NA	0.0676484	5.97798	0.0144856	0.0404777	NA	0.138483	-0.111905	1	1	NA	-0.0708346	FALSE	FALSE	FALSE	FALSE
ENSG00000213903	ENST00000345363	LTB4R	protein_coding	1059	TRUE	16.6509	4.49281e-05	0.000370031	0.000111067	-0.115405	-0.0347641	1	1	1	-0.0437788	10.046	0.00152675	0.125823	0.0037743	-0.0716264	TRUE	FALSE	TRUE	FALSE
ENSG00000213903	ENST00000396789	LTB4R	protein_coding	1059	FALSE	2.86421	0.0905703	0.208182	NA	0.0824504	2.29233	0.130014	0.243879	NA	-0.0042905	5.51731	0.0188291	0.493227	NA	0.0867409	FALSE	FALSE	FALSE	FALSE
ENSG00000213903	ENST00000396782	LTB4R	protein_coding	1059	FALSE	0.622646	0.430066	0.624864	NA	0.0329549	1.75997	0.184628	0.318559	NA	0.0480693	0.259752	0.61029	1	NA	-0.0151145	FALSE	FALSE	FALSE	FALSE
ENSG00000145287	ENST00000411416	PLAC8	protein_coding	348	FALSE	89.0767	3.79801e-21	4.75418e-19	9.38912e-21	0.188074	268.008	3.0844e-60	1.40512e-57	7.62498e-60	0.221689	9.96706	0.00159366	0.129876	0.0039397	-0.0336154	TRUE	TRUE	FALSE	FALSE
ENSG00000145287	ENST00000311507	PLAC8	protein_coding	348	TRUE	28.4817	9.4589e-08	1.46743e-06	2.33835e-07	-0.142011	58.8766	1.67878e-14	3.78186e-13	4.15012e-14	-0.151654	0.486542	0.485474	1	1	0.0096429	TRUE	TRUE	FALSE	FALSE
ENSG00000145287	ENST00000509973	PLAC8	protein_coding	177	FALSE	3.77374	0.0520631	0.136377	0.128706	-0.0460635	11.9479	0.000547079	0.00236294	0.00135244	-0.0700359	0.338008	0.560981	1	1	0.0239725	FALSE	TRUE	FALSE	FALSE
ENSG00000130703	ENST00000644702	OSBPL2	protein_coding	1347	FALSE	11.0671	0.000878743	0.00486155	0.00217235	-0.0974783	2.54817	0.110422	0.214591	0.272976	0.0139513	9.95705	0.00160235	0.129876	0.00396119	-0.11143	TRUE	FALSE	TRUE	FALSE
ENSG00000130703	ENST00000643981	OSBPL2	protein_coding	1443	FALSE	9.73863	0.00180436	0.00902068	0.00446057	0.078947	-0.530882	1	1	1	-0.00805356	9.89822	0.00165439	0.132351	0.00408984	0.0870006	TRUE	FALSE	TRUE	TRUE
ENSG00000130703	ENST00000313733	OSBPL2	protein_coding	1443	TRUE	6.58367	0.0102919	0.0381479	0.0254427	-0.0882348	8.23526	0.00410843	0.0137872	0.0101565	-0.08768	0.270245	0.603168	1	1	-0.000554747	TRUE	TRUE	FALSE	FALSE
ENSG00000130703	ENST00000644775	OSBPL2	protein_coding	1242	FALSE	31.7546	1.74936e-08	3.23405e-07	4.32462e-08	0.106766	37.2697	1.02871e-09	1.32113e-08	2.54308e-09	0.0817823	0.0214901	0.883452	1	1	0.0249838	TRUE	TRUE	FALSE	FALSE
ENSG00000161057	ENST00000425206	PSMC2	protein_coding	1293	FALSE	33.6743	6.51568e-09	1.28573e-07	1.61075e-08	0.14657	153.679	2.72212e-35	3.88199e-33	6.7294e-35	0.210132	9.95101	0.00160761	0.129876	0.00397419	-0.0635627	TRUE	TRUE	FALSE	FALSE
ENSG00000161057	ENST00000292644	PSMC2	protein_coding	1302	TRUE	35.6649	2.34344e-09	4.93929e-08	5.79324e-09	-0.167332	92.5045	6.71711e-22	3.25919e-20	1.66055e-21	-0.224901	0.404834	0.524603	1	1	0.0575691	TRUE	TRUE	FALSE	FALSE
ENSG00000161057	ENST00000460021	PSMC2	retained_intron	NA	FALSE	0.250714	0.616573	0.776341	NA	0.0207625	0.559836	0.454326	0.612471	NA	0.0147689	-0.0765605	1	1	NA	0.00599358	FALSE	FALSE	FALSE	FALSE
ENSG00000132781	ENST00000456914	MUTYH	protein_coding	1566	TRUE	12.1784	0.000483471	0.00289553	0.00119519	-0.218142	0.0312719	0.859635	0.938616	1	0.0400598	9.86705	0.00168265	0.133312	0.00415971	-0.258202	TRUE	FALSE	TRUE	FALSE
ENSG00000132781	ENST00000482094	MUTYH	retained_intron	NA	FALSE	12.1784	0.000483471	0.00289553	0.00119519	0.218142	0.0312719	0.859635	0.938616	1	-0.0400598	9.86705	0.00168265	0.133312	0.00415971	0.258202	TRUE	FALSE	TRUE	FALSE
ENSG00000125814	ENST00000432543	NAPB	protein_coding	780	FALSE	1.72126	0.18953	0.358633	0.46854	-0.0624748	10.1763	0.00142259	0.00550507	0.00351681	0.0813773	9.81871	0.00172746	0.136203	0.00427047	-0.143852	FALSE	TRUE	TRUE	FALSE
ENSG00000125814	ENST00000472855	NAPB	processed_transcript	NA	FALSE	-0.0521211	1	1	NA	0.00178456	0.691309	0.405719	0.565222	NA	-0.0209666	0.00430104	0.94771	1	NA	0.0227511	FALSE	FALSE	FALSE	FALSE
ENSG00000125814	ENST00000398425	NAPB	protein_coding	615	FALSE	-1.0391	1	1	NA	0.0606902	5.47466	0.0192941	0.0515431	NA	-0.0604107	1.63478	0.201044	1	NA	0.121101	FALSE	FALSE	FALSE	FALSE
ENSG00000023892	ENST00000316637	DEF6	protein_coding	1896	TRUE	20.3306	6.51502e-06	6.68125e-05	1.61059e-05	-0.0555591	0.827178	0.36309	0.523995	0.897599	-0.00454648	9.7839	0.00176047	0.137451	0.00435208	-0.0510126	FALSE	FALSE	FALSE	FALSE
ENSG00000023892	ENST00000468102	DEF6	processed_transcript	NA	FALSE	20.3306	6.51502e-06	6.68125e-05	1.61059e-05	0.0555591	0.827178	0.36309	0.523995	0.897599	0.00454648	9.7839	0.00176047	0.137451	0.00435208	0.0510126	FALSE	FALSE	FALSE	FALSE
ENSG00000163539	ENST00000359576	CLASP2	protein_coding	4548	FALSE	0.446725	0.503894	0.691337	1	0.0119912	33.815	6.06091e-09	6.83624e-08	1.49833e-08	0.146165	9.76639	0.00177731	0.137451	0.00439372	-0.134173	FALSE	TRUE	TRUE	TRUE
ENSG00000163539	ENST00000468888	CLASP2	protein_coding	4545	FALSE	1.31178	0.252072	0.438798	0.623151	-0.0419263	26.8968	2.14618e-07	1.88726e-06	5.30559e-07	-0.12984	5.78076	0.0162025	0.465362	0.0400545	0.0879141	FALSE	TRUE	TRUE	TRUE
ENSG00000163539	ENST00000399362	CLASP2	protein_coding	4542	FALSE	0.665938	0.414471	0.610757	NA	0.0841706	0.0810653	0.775859	0.875651	NA	0.0297453	-0.541554	1	1	NA	0.0544254	FALSE	FALSE	FALSE	FALSE
ENSG00000163539	ENST00000461133	CLASP2	protein_coding	3822	FALSE	0.375146	0.540213	0.718968	NA	-0.0542356	3.78576	0.0516906	0.116893	NA	-0.0460694	0.559238	0.454567	1	NA	-0.00816617	FALSE	FALSE	FALSE	FALSE
ENSG00000161013	ENST00000518778	MGAT4B	protein_coding	1120	FALSE	9.27146	0.00232752	0.011209	0.0057539	-0.0346507	1.0268	0.31091	0.467406	0.768606	-0.00272299	9.76382	0.0017798	0.137451	0.00439986	-0.0319277	FALSE	FALSE	FALSE	FALSE
ENSG00000161013	ENST00000337755	MGAT4B	protein_coding	1692	FALSE	0.454466	0.500222	0.688545	NA	0.00459687	1.22634	0.268119	0.420258	NA	-0.0103169	1.52062	0.217525	1	NA	0.0149138	FALSE	FALSE	FALSE	FALSE
ENSG00000161013	ENST00000292591	MGAT4B	protein_coding	1647	TRUE	3.55568	0.059342	0.150354	NA	0.0384682	0.175205	0.675527	0.798461	NA	0.0153584	2.7149	0.0994149	0.886406	NA	0.0231098	FALSE	FALSE	FALSE	FALSE
ENSG00000161013	ENST00000518168	MGAT4B	retained_intron	NA	FALSE	0.249884	0.617157	0.776481	NA	-0.00841435	-0.0190065	1	1	NA	-0.00231851	0.151374	0.697226	1	NA	-0.00609584	FALSE	FALSE	FALSE	FALSE
ENSG00000140307	ENST00000484743	GTF2A2	protein_coding	225	FALSE	19.7878	8.65352e-06	8.56886e-05	2.13925e-05	-0.108616	1.95873	0.161649	0.288094	0.399614	-0.0296822	9.75826	0.00178519	0.137451	0.00441319	-0.0789341	TRUE	FALSE	TRUE	FALSE
ENSG00000140307	ENST00000396064	GTF2A2	protein_coding	207	FALSE	0.315102	0.574566	0.745391	NA	0.00123934	1.14295	0.285029	0.439166	NA	-0.06415	0.807119	0.368973	1	NA	0.0653894	FALSE	FALSE	FALSE	FALSE
ENSG00000140307	ENST00000396063	GTF2A2	protein_coding	330	FALSE	1.70439	0.191714	0.361432	NA	0.0949264	2.86098	0.0907521	0.183745	NA	0.0977698	0.173921	0.67665	1	NA	-0.00284343	FALSE	FALSE	FALSE	FALSE
ENSG00000140307	ENST00000559706	GTF2A2	protein_coding	217	FALSE	-0.0497414	1	1	NA	0.0124506	0.283972	0.59411	0.734187	NA	-0.00393753	0.106023	0.744718	1	NA	0.0163882	FALSE	FALSE	FALSE	FALSE
ENSG00000092847	ENST00000674304	AGO1	protein_coding	2574	FALSE	0.466504	0.4946	0.683677	1	-0.0208523	15.7405	7.26507e-05	0.00039206	0.000179601	0.109288	9.7496	0.00179361	0.137455	0.00443402	-0.130141	FALSE	TRUE	TRUE	TRUE
ENSG00000092847	ENST00000373204	AGO1	protein_coding	2574	TRUE	-0.0139714	1	1	NA	0.0115096	3.78411	0.0517413	0.116962	NA	-0.0540407	1.91525	0.166381	0.985922	NA	0.0655503	FALSE	FALSE	FALSE	FALSE
ENSG00000092847	ENST00000674426	AGO1	protein_coding	2676	FALSE	-0.0411168	1	1	NA	0.00934263	4.23891	0.0395074	0.0931458	NA	-0.0552476	1.93751	0.163939	0.985678	NA	0.0645902	FALSE	FALSE	FALSE	FALSE
ENSG00000160218	ENST00000465905	TRAPPC10	processed_transcript	NA	FALSE	1.30697	0.252945	0.439858	0.625308	-0.016083	29.8944	4.56236e-08	4.51283e-07	1.12787e-07	-0.116078	9.73256	0.00181032	0.13809	0.00447532	0.0999948	FALSE	TRUE	TRUE	TRUE
ENSG00000160218	ENST00000291574	TRAPPC10	protein_coding	3780	TRUE	0.17749	0.673539	0.817036	NA	-0.0830278	2.63934	0.104247	0.204626	NA	0.0267723	-0.226683	1	1	NA	-0.1098	FALSE	FALSE	FALSE	FALSE
ENSG00000160218	ENST00000422875	TRAPPC10	nonsense_mediated_decay	798	FALSE	2.7785	0.0955375	0.217235	0.236179	0.0832599	9.12842	0.0025167	0.00897452	0.00622156	0.1031	0.412649	0.520628	1	1	-0.0198403	FALSE	TRUE	FALSE	FALSE
ENSG00000160218	ENST00000485621	TRAPPC10	retained_intron	NA	FALSE	1.23901	0.265661	0.455491	NA	0.0158509	1.76764	0.183674	0.31728	NA	-0.0137947	0.0718397	0.788677	1	NA	0.0296457	FALSE	FALSE	FALSE	FALSE
ENSG00000135452	ENST00000547472	TSPAN31	protein_coding	384	FALSE	0.348789	0.5548	0.730434	1	0.0158796	16.1041	5.99551e-05	0.000330731	0.000148216	-0.105696	9.70474	0.00183793	0.139546	0.00454357	0.121576	FALSE	TRUE	TRUE	TRUE
ENSG00000135452	ENST00000546993	TSPAN31	retained_intron	NA	FALSE	-0.0979315	1	1	NA	-0.000868569	-1.35874	1	1	NA	0.0176494	-0.9546	1	1	NA	-0.018518	FALSE	FALSE	FALSE	FALSE
ENSG00000135452	ENST00000550791	TSPAN31	retained_intron	NA	FALSE	0.345254	0.556812	0.731853	NA	-0.015011	3.28863	0.0697612	0.149125	NA	0.088047	3.21751	0.0728545	0.817436	NA	-0.103058	FALSE	FALSE	FALSE	FALSE
ENSG00000186416	ENST00000304449	NKRF	protein_coding	2073	TRUE	6.99683	0.00816544	0.0315794	0.0201859	-0.299308	2.2843	0.130689	0.244753	0.323078	0.0778935	9.67137	0.00187162	0.140801	0.00462685	-0.377201	TRUE	FALSE	TRUE	FALSE
ENSG00000186416	ENST00000542113	NKRF	protein_coding	2118	FALSE	6.99683	0.00816544	0.0315794	0.0201859	0.299308	2.2843	0.130689	0.244753	0.323078	-0.0778935	9.67137	0.00187162	0.140801	0.00462685	0.377201	TRUE	FALSE	TRUE	TRUE
ENSG00000137074	ENST00000476858	APTX	protein_coding	867	FALSE	1.99881	0.157423	0.313202	0.389166	-0.0736518	8.33881	0.0038807	0.0131305	0.00959354	0.0734193	9.65535	0.00188801	0.141385	0.00466737	-0.147071	FALSE	TRUE	TRUE	FALSE
ENSG00000137074	ENST00000379817	APTX	protein_coding	1029	TRUE	10.8025	0.00101363	0.00549289	0.00250581	0.146105	0.043971	0.833908	0.919495	1	-0.00494264	9.30944	0.00227976	0.159098	0.00563582	0.151048	TRUE	FALSE	TRUE	TRUE
ENSG00000137074	ENST00000494649	APTX	nonsense_mediated_decay	150	FALSE	1.34771	0.245678	0.431032	NA	-0.0724536	1.22955	0.267495	0.41956	NA	-0.0684767	0.255706	0.613085	1	NA	-0.0039769	FALSE	FALSE	FALSE	FALSE
ENSG00000134470	ENST00000530685	IL15RA	protein_coding	660	FALSE	9.40389	0.00216525	0.0105265	0.00535275	0.124406	0.693525	0.404968	0.564415	1	0.0214657	9.59931	0.00194651	0.145103	0.00481198	0.10294	TRUE	FALSE	TRUE	TRUE
ENSG00000134470	ENST00000379977	IL15RA	protein_coding	804	TRUE	-0.704307	1	1	NA	-0.0345254	0.756862	0.384312	0.544289	NA	-0.00558889	0.259895	0.610192	1	NA	-0.0289365	FALSE	FALSE	FALSE	FALSE
ENSG00000134470	ENST00000379971	IL15RA	protein_coding	465	FALSE	-0.187168	1	1	NA	-0.0377885	1.18451	0.27644	0.429924	NA	0.0037541	0.619255	0.431324	1	NA	-0.0415426	FALSE	FALSE	FALSE	FALSE
ENSG00000134470	ENST00000397248	IL15RA	protein_coding	1062	FALSE	1.88964	0.169242	0.330424	NA	-0.0520922	0.704982	0.401115	0.560569	NA	-0.019631	0.0487732	0.825212	1	NA	-0.0324613	FALSE	FALSE	FALSE	FALSE
ENSG00000170471	ENST00000262879	RALGAPB	protein_coding	4485	TRUE	12.5151	0.000403669	0.00248942	0.000997915	0.232269	0.0754891	0.783506	0.881008	1	0.0418673	9.49679	0.00205832	0.152056	0.0050884	0.190402	TRUE	FALSE	TRUE	TRUE
ENSG00000170471	ENST00000397040	RALGAPB	protein_coding	4485	FALSE	13.196	0.000280552	0.00182197	0.000693555	-0.136466	0.485655	0.485872	0.64089	1	-0.0121659	8.11712	0.00438491	0.226853	0.01084	-0.1243	TRUE	FALSE	TRUE	TRUE
ENSG00000170471	ENST00000397042	RALGAPB	protein_coding	4476	FALSE	1.41575	0.234103	0.417582	NA	-0.0811148	0.84859	0.356952	0.518008	NA	0.00424808	2.0605	0.151161	0.969099	NA	-0.0853629	FALSE	FALSE	FALSE	FALSE
ENSG00000170471	ENST00000461147	RALGAPB	retained_intron	NA	FALSE	0.503939	0.477775	0.668477	NA	-0.0146883	0.136905	0.711377	0.825531	NA	-0.0339495	0.270425	0.603047	1	NA	0.0192612	FALSE	FALSE	FALSE	FALSE
ENSG00000163945	ENST00000677286	UVSSA	protein_coding	2130	FALSE	0.542612	0.461352	0.653033	1	0.016353	26.4042	2.76932e-07	2.38784e-06	6.84607e-07	0.0581748	9.47744	0.00208014	0.152979	0.00514233	-0.0418218	FALSE	FALSE	FALSE	FALSE
ENSG00000163945	ENST00000511216	UVSSA	protein_coding	2130	FALSE	2.50648	0.113379	0.24638	0.280285	-0.0800871	13.5583	0.000231271	0.00109747	0.000571728	-0.118587	1.41579	0.234098	1	0.578718	0.0385003	FALSE	TRUE	FALSE	FALSE
ENSG00000163945	ENST00000389851	UVSSA	protein_coding	2130	TRUE	0.199042	0.655495	0.803049	NA	0.0146712	0.040493	0.84052	0.924887	NA	0.000883436	0.563333	0.452921	1	NA	0.0137877	FALSE	FALSE	FALSE	FALSE
ENSG00000163945	ENST00000503548	UVSSA	nonsense_mediated_decay	409	FALSE	0.967356	0.32534	0.521856	NA	0.0490629	2.09074	0.148194	0.268937	NA	0.0595291	-0.0386493	1	1	NA	-0.0104662	FALSE	FALSE	FALSE	FALSE
ENSG00000107890	ENST00000376087	ANKRD26	protein_coding	5133	TRUE	0.767929	0.380858	0.579074	0.941525	-0.0194835	14.1164	0.00017184	0.000844018	0.000424808	0.0936306	9.43877	0.00212446	0.15485	0.00525192	-0.113114	FALSE	TRUE	TRUE	FALSE
ENSG00000107890	ENST00000436985	ANKRD26	protein_coding	5130	FALSE	0.767929	0.380858	0.579074	0.941525	0.0194835	14.1164	0.00017184	0.000844018	0.000424808	-0.0936306	9.43877	0.00212446	0.15485	0.00525192	0.113114	FALSE	TRUE	TRUE	FALSE
ENSG00000169180	ENST00000565698	XPO6	protein_coding	3336	FALSE	10.6618	0.00109373	0.00585918	0.00270382	-0.0802766	0.271587	0.602269	0.741286	1	-0.0102658	9.42065	0.00214555	0.155009	0.00530405	-0.0700108	TRUE	FALSE	TRUE	FALSE
ENSG00000169180	ENST00000304658	XPO6	protein_coding	3378	TRUE	-0.295872	1	1	NA	0.0359077	2.56105	0.109526	0.213404	NA	-0.00188685	0.59887	0.43901	1	NA	0.0377945	FALSE	FALSE	FALSE	FALSE
ENSG00000169180	ENST00000569315	XPO6	protein_coding	462	FALSE	4.7769	0.0288441	0.0863269	NA	0.0443689	2.56568	0.109206	0.212857	NA	0.0121526	0.51644	0.472364	1	NA	0.0322163	FALSE	FALSE	FALSE	FALSE
ENSG00000166801	ENST00000420244	FAM111A	protein_coding	1836	FALSE	6.5348	0.0105784	0.0390423	0.026151	-0.0486417	2.64727	0.103728	0.203949	0.256427	-0.0165183	9.40172	0.00216782	0.155931	0.0053591	-0.0321234	FALSE	FALSE	FALSE	FALSE
ENSG00000166801	ENST00000676459	FAM111A	protein_coding	1836	FALSE	2.1488	0.142682	0.291743	0.352725	-0.029678	19.9586	7.91377e-06	5.23964e-05	1.95637e-05	-0.0467945	2.70253	0.100189	0.886406	0.247679	0.0171164	FALSE	FALSE	FALSE	FALSE
ENSG00000166801	ENST00000528737	FAM111A	protein_coding	1836	FALSE	-0.0397871	1	1	NA	0.0200166	-0.181798	1	1	NA	0.0369366	0.0857804	0.769612	1	NA	-0.01692	FALSE	FALSE	FALSE	FALSE
ENSG00000166801	ENST00000361723	FAM111A	protein_coding	1836	FALSE	0.410398	0.521767	0.703903	NA	0.0353054	-0.126591	1	1	NA	-0.00832281	0.744071	0.38836	1	NA	0.0436282	FALSE	FALSE	FALSE	FALSE
ENSG00000166801	ENST00000531147	FAM111A	protein_coding	1836	FALSE	0.254553	0.613887	0.773864	NA	0.0229977	0.59418	0.440807	0.599042	NA	0.034699	-0.0205734	1	1	NA	-0.0117012	FALSE	FALSE	FALSE	FALSE
ENSG00000143575	ENST00000531435	HAX1	retained_intron	NA	FALSE	2.54504	0.110641	0.24197	0.273517	0.0143251	7.48854	0.00620928	0.0197963	0.01535	-0.022581	9.34686	0.00223368	0.159098	0.0055219	0.0369061	FALSE	FALSE	FALSE	FALSE
ENSG00000143575	ENST00000328703	HAX1	protein_coding	840	TRUE	1.95544	0.162002	0.3201	NA	-0.0181667	0.321563	0.57067	0.714695	NA	0.00756976	2.15909	0.141729	0.959122	NA	-0.0257364	FALSE	FALSE	FALSE	FALSE
ENSG00000143575	ENST00000477780	HAX1	retained_intron	NA	FALSE	0.0479524	0.826665	0.923788	NA	0.00384157	2.6863	0.101215	0.200087	NA	0.0150112	0.723961	0.394848	1	NA	-0.0111697	FALSE	FALSE	FALSE	FALSE
ENSG00000233369	ENST00000544802	GTF2IP4	processed_transcript	NA	FALSE	26.8062	2.24918e-07	3.18773e-06	5.56022e-07	0.209579	5.81536	0.0158868	0.0436786	0.0392739	0.0964807	9.3336	0.0022499	0.159098	0.00556201	0.113099	TRUE	TRUE	TRUE	FALSE
ENSG00000233369	ENST00000453092	GTF2IP4	transcribed_processed_pseudogene	NA	TRUE	26.8062	2.24918e-07	3.18773e-06	5.56022e-07	-0.209579	5.81536	0.0158868	0.0436786	0.0392739	-0.0964807	9.3336	0.0022499	0.159098	0.00556201	-0.113099	TRUE	TRUE	TRUE	FALSE
ENSG00000129933	ENST00000262815	MAU2	protein_coding	1842	TRUE	4.32685	0.0375156	0.106304	0.0927428	-0.0189749	4.4575	0.0347484	0.083768	0.085902	0.0233119	9.31551	0.00227222	0.159098	0.00561718	-0.0422868	FALSE	FALSE	FALSE	FALSE
ENSG00000129933	ENST00000587638	MAU2	retained_intron	NA	FALSE	0.293449	0.588019	0.756187	1	0.00357509	8.50022	0.00355104	0.0121454	0.00877858	-0.0188018	5.42316	0.0198713	0.498612	0.0491242	0.0223769	FALSE	FALSE	FALSE	FALSE
ENSG00000129933	ENST00000587709	MAU2	retained_intron	NA	FALSE	4.36104	0.0367698	0.104498	NA	0.0153999	0.0215531	0.883282	0.957235	NA	-0.00451008	2.98916	0.0838237	0.84991	NA	0.0199099	FALSE	FALSE	FALSE	FALSE
ENSG00000271503	ENST00000605140	CCL5	protein_coding	276	FALSE	28.0862	1.1603e-07	1.75522e-06	2.86839e-07	0.11455	7.48274	0.00622931	0.0198409	0.0153996	0.0421179	9.31474	0.00227317	0.159098	0.00561954	0.0724317	TRUE	FALSE	TRUE	FALSE
ENSG00000271503	ENST00000605509	CCL5	protein_coding	276	FALSE	28.0862	1.1603e-07	1.75522e-06	2.86839e-07	-0.11455	7.48274	0.00622931	0.0198409	0.0153996	-0.0421179	9.31474	0.00227317	0.159098	0.00561954	-0.0724317	TRUE	FALSE	TRUE	FALSE
ENSG00000172992	ENST00000614054	DCAKD	protein_coding	696	FALSE	0.19083	0.662227	0.807976	1	0.0168015	20.9915	4.61324e-06	3.17601e-05	1.14045e-05	-0.0947839	9.26647	0.00233387	0.160966	0.00576959	0.111585	FALSE	TRUE	TRUE	TRUE
ENSG00000172992	ENST00000651974	DCAKD	protein_coding	696	TRUE	5.81531	0.0158873	0.0542185	NA	-0.0730702	-0.40344	1	1	NA	0.00386143	1.33467	0.247976	1	NA	-0.0769316	FALSE	FALSE	FALSE	FALSE
ENSG00000172992	ENST00000342350	DCAKD	protein_coding	696	FALSE	0.539457	0.462658	0.653797	NA	-0.0171567	-1.67164	1	1	NA	0.014076	-0.0267763	1	1	NA	-0.0312327	FALSE	FALSE	FALSE	FALSE
ENSG00000172992	ENST00000310604	DCAKD	protein_coding	696	FALSE	3.53068	0.060243	0.15219	NA	0.0929328	0.18797	0.664612	0.790516	NA	0.0650514	0.509824	0.475215	1	NA	0.0278814	FALSE	FALSE	FALSE	FALSE
ENSG00000172992	ENST00000588295	DCAKD	processed_transcript	NA	FALSE	0.780284	0.377054	0.575746	NA	-0.0195075	0.0569471	0.811388	0.902643	NA	0.0117951	0.145307	0.703061	1	NA	-0.0313025	FALSE	FALSE	FALSE	FALSE
ENSG00000215193	ENST00000399744	PEX26	protein_coding	918	TRUE	1.34032	0.246978	0.432546	0.610557	0.021908	10.5782	0.00114431	0.004565	0.00282887	-0.0306675	9.26289	0.00233844	0.160966	0.00578088	0.0525755	FALSE	FALSE	FALSE	FALSE
ENSG00000215193	ENST00000610387	PEX26	NA	NA	NA	1.34032	0.246978	0.432546	0.610557	-0.021908	10.5782	0.00114431	0.004565	0.00282887	0.0306675	9.26289	0.00233844	0.160966	0.00578088	-0.0525755	FALSE	FALSE	FALSE	FALSE
ENSG00000108946	ENST00000589228	PRKAR1A	protein_coding	1146	TRUE	1.39137	0.238173	0.421494	0.588791	0.00125124	42.3012	7.82434e-11	1.15812e-09	1.93427e-10	-0.0750961	9.25715	0.00234578	0.160966	0.00579904	0.0763473	FALSE	TRUE	TRUE	TRUE
ENSG00000108946	ENST00000358598	PRKAR1A	protein_coding	1146	FALSE	0.261183	0.609308	0.770117	NA	-0.00614087	6.51087	0.0107217	0.0313377	NA	0.0366516	0.607738	0.435641	1	NA	-0.0427925	FALSE	FALSE	FALSE	FALSE
ENSG00000108946	ENST00000592194	PRKAR1A	retained_intron	NA	FALSE	1.5375	0.21499	0.392583	NA	0.0302041	2.81548	0.0933587	0.187748	NA	0.0214886	-0.266874	1	1	NA	0.00871554	FALSE	FALSE	FALSE	FALSE
ENSG00000108946	ENST00000585460	PRKAR1A	retained_intron	NA	FALSE	0.329134	0.56617	0.739176	NA	-0.00612002	6.37415	0.0115795	0.0334455	NA	0.025152	1.23122	0.267169	1	NA	-0.031272	FALSE	FALSE	FALSE	FALSE
ENSG00000108946	ENST00000392710	PRKAR1A	nonsense_mediated_decay	375	FALSE	-0.160439	1	1	NA	-0.0191944	2.03427	0.153788	0.277279	NA	-0.00819608	0.354464	0.551597	1	NA	-0.0109984	FALSE	FALSE	FALSE	FALSE
ENSG00000198382	ENST00000528420	UVRAG	protein_coding	1797	FALSE	11.8694	0.000570637	0.00334089	0.00141068	0.0575039	-0.556714	1	1	1	0.0166634	9.24446	0.00236209	0.16141	0.00583937	0.0408405	FALSE	FALSE	FALSE	FALSE
ENSG00000198382	ENST00000356136	UVRAG	protein_coding	2100	TRUE	55.2433	1.06499e-13	4.91936e-12	2.63278e-13	-0.135056	41.8591	9.80918e-11	1.43378e-09	2.42494e-10	-0.100889	3.36825	0.0664642	0.797604	0.164307	-0.0341662	TRUE	TRUE	FALSE	FALSE
ENSG00000198382	ENST00000531818	UVRAG	protein_coding	984	FALSE	17.1258	3.4983e-05	0.000296435	8.64819e-05	0.0775518	40.2404	2.24555e-10	3.13422e-09	5.55126e-10	0.0842261	0.682506	0.408725	1	1	-0.00667429	TRUE	TRUE	FALSE	FALSE
ENSG00000122026	ENST00000272274	RPL21	protein_coding	483	FALSE	40.9754	1.54158e-10	4.15465e-09	3.81095e-10	-0.0566636	10.82	0.00100411	0.00405743	0.00248228	-0.0253278	9.21982	0.00239409	0.161539	0.00591846	-0.0313358	FALSE	FALSE	FALSE	FALSE
ENSG00000122026	ENST00000311549	RPL21	protein_coding	483	TRUE	6.11315	0.013418	0.047186	NA	0.0431757	3.91444	0.0478731	0.109788	NA	0.0190152	0.517371	0.471965	1	NA	0.0241605	FALSE	FALSE	FALSE	FALSE
ENSG00000122026	ENST00000493317	RPL21	protein_coding	366	FALSE	0.886542	0.346416	0.545418	NA	0.0134879	0.00327168	0.954387	1	NA	0.00631258	0.54092	0.462052	1	NA	0.00717527	FALSE	FALSE	FALSE	FALSE
ENSG00000141699	ENST00000309428	RETREG3	protein_coding	1401	TRUE	5.11244	0.0237549	0.0743527	0.0587249	-0.0248613	3.2749	0.0703473	0.150182	0.173907	0.0191764	9.21973	0.0023942	0.161539	0.00591874	-0.0440376	FALSE	FALSE	FALSE	FALSE
ENSG00000141699	ENST00000590035	RETREG3	retained_intron	NA	FALSE	5.11244	0.0237549	0.0743527	0.0587249	0.0248613	3.2749	0.0703473	0.150182	0.173907	-0.0191764	9.21973	0.0023942	0.161539	0.00591874	0.0440376	FALSE	FALSE	FALSE	FALSE
ENSG00000146701	ENST00000315758	MDH2	protein_coding	1017	TRUE	12.6275	0.000380113	0.0023637	0.000939681	0.158097	0.0160146	0.899297	0.97055	1	0.0338521	9.20182	0.00241774	0.161539	0.00597694	0.124245	TRUE	FALSE	TRUE	FALSE
ENSG00000146701	ENST00000461665	MDH2	retained_intron	NA	FALSE	12.6275	0.000380113	0.0023637	0.000939681	-0.158097	0.0160146	0.899297	0.97055	1	-0.0338521	9.20182	0.00241774	0.161539	0.00597694	-0.124245	TRUE	FALSE	TRUE	FALSE
ENSG00000110422	ENST00000379016	HIPK3	protein_coding	3585	FALSE	14.3928	0.000148367	0.00104642	0.000366781	0.336537	-0.499574	1	1	1	0.140065	9.19709	0.002424	0.161539	0.0059924	0.196472	TRUE	FALSE	TRUE	TRUE
ENSG00000110422	ENST00000303296	HIPK3	protein_coding	3648	TRUE	8.74303	0.00310787	0.0142953	0.00768301	-0.426943	1.49728	0.22109	0.364346	0.54656	-0.207775	2.57105	0.108835	0.902544	0.269053	-0.219168	TRUE	FALSE	FALSE	FALSE
ENSG00000110422	ENST00000456517	HIPK3	protein_coding	3585	FALSE	4.0702	0.0436462	0.119504	NA	0.0904059	4.59287	0.0321053	0.078504	NA	0.06771	-0.345745	1	1	NA	0.0226959	FALSE	FALSE	FALSE	FALSE
ENSG00000092020	ENST00000554222	PPP2R3C	nonsense_mediated_decay	69	FALSE	14.5021	0.000140005	0.00100297	0.000346109	0.0870383	0.035256	0.85106	0.932419	1	-0.0207233	9.17156	0.00245805	0.162548	0.00607657	0.107762	TRUE	FALSE	TRUE	FALSE
ENSG00000092020	ENST00000553273	PPP2R3C	nonsense_mediated_decay	69	FALSE	0.363901	0.546348	0.723523	NA	-0.0275039	0.140905	0.707383	0.822422	NA	0.00747501	0.486905	0.485311	1	NA	-0.0349789	FALSE	FALSE	FALSE	FALSE
ENSG00000092020	ENST00000261475	PPP2R3C	protein_coding	1362	TRUE	1.69961	0.192339	0.362401	NA	-0.0595343	0.255023	0.61356	0.750477	NA	0.0132483	0.662182	0.415791	1	NA	-0.0727827	FALSE	FALSE	FALSE	FALSE
ENSG00000072756	ENST00000339437	TRNT1	protein_coding	174	FALSE	17.711	2.57137e-05	0.000225483	6.35672e-05	0.121934	94.6895	2.22721e-22	1.1559e-20	5.50593e-22	0.185114	9.15146	0.00248519	0.163683	0.00614368	-0.0631801	TRUE	TRUE	FALSE	FALSE
ENSG00000072756	ENST00000434583	TRNT1	nonsense_mediated_decay	1305	FALSE	2.87776	0.0898108	0.20693	0.222023	-0.0588638	17.1225	3.50452e-05	0.000203304	8.66356e-05	-0.114684	1.43857	0.230371	1	0.569502	0.0558206	FALSE	TRUE	FALSE	FALSE
ENSG00000072756	ENST00000251607	TRNT1	protein_coding	1305	TRUE	2.12	0.145387	0.295678	NA	-0.0630703	8.95678	0.00276442	0.00976236	NA	-0.0704298	0.0707291	0.790278	1	NA	0.00735956	FALSE	FALSE	FALSE	FALSE
ENSG00000183020	ENST00000526401	AP2A2	retained_intron	NA	FALSE	1.0033	0.316512	0.511182	0.782454	-0.00353386	30.7233	2.97576e-08	3.06548e-07	7.35642e-08	-0.0591948	9.09751	0.00255957	0.167647	0.00632756	0.0556609	FALSE	FALSE	FALSE	FALSE
ENSG00000183020	ENST00000448903	AP2A2	protein_coding	2820	TRUE	-0.0963162	1	1	NA	0.0180135	0.036626	0.848228	0.930063	NA	0.0171747	0.415475	0.519204	1	NA	0.000838759	FALSE	FALSE	FALSE	FALSE
ENSG00000183020	ENST00000528815	AP2A2	nonsense_mediated_decay	1971	FALSE	0.145698	0.70268	0.837152	NA	-0.0144796	1.28555	0.25687	0.40737	NA	0.04202	0.69127	0.405733	1	NA	-0.0564997	FALSE	FALSE	FALSE	FALSE
ENSG00000153187	ENST00000639628	HNRNPU	protein_coding	1650	FALSE	26.0082	3.39971e-07	4.62643e-06	8.40447e-07	0.0916572	7.15477	0.00747651	0.0231961	0.0184828	0.0683801	9.07086	0.00259715	0.167647	0.00642046	0.0232771	TRUE	FALSE	FALSE	FALSE
ENSG00000153187	ENST00000366527	HNRNPU	retained_intron	NA	FALSE	0.922708	0.336765	0.534121	NA	-0.079243	5.85304	0.0155502	0.0429701	NA	-0.109605	0.370164	0.542915	1	NA	0.0303616	FALSE	FALSE	FALSE	FALSE
ENSG00000153187	ENST00000440865	HNRNPU	protein_coding	1809	FALSE	0.17471	0.675959	0.819184	NA	0.000466615	3.56212	0.0591123	0.130352	NA	0.0414523	0.293601	0.587922	1	NA	-0.0409857	FALSE	FALSE	FALSE	FALSE
ENSG00000153187	ENST00000638716	HNRNPU	protein_coding	1644	FALSE	1.96481	0.160999	0.318349	NA	0.0442754	-0.734753	1	1	NA	0.00873171	1.86169	0.17243	0.99467	NA	0.0355436	FALSE	FALSE	FALSE	FALSE
ENSG00000153187	ENST00000283179	HNRNPU	protein_coding	2235	FALSE	-1.02335	1	1	NA	-0.0571561	0.158983	0.690094	0.80931	NA	-0.00895944	0.334954	0.562757	1	NA	-0.0481967	FALSE	FALSE	FALSE	FALSE
ENSG00000198839	ENST00000450657	ZNF277	protein_coding	873	FALSE	1.17077	0.279242	0.471238	0.690319	0.054519	11.6798	0.000631815	0.00269417	0.00156192	-0.0724889	9.0701	0.00259823	0.167647	0.00642312	0.127008	FALSE	TRUE	TRUE	FALSE
ENSG00000198839	ENST00000361822	ZNF277	protein_coding	1353	TRUE	1.08838	0.296831	0.489928	NA	-0.0745805	1.07475	0.299876	0.455747	NA	-0.0535162	-0.0159073	1	1	NA	-0.0210642	FALSE	FALSE	FALSE	FALSE
ENSG00000198839	ENST00000361946	ZNF277	nonsense_mediated_decay	153	FALSE	1.51453	0.218449	0.397	NA	0.0200614	5.80998	0.0159355	0.0438053	NA	0.126005	-1.32269	1	1	NA	-0.105944	FALSE	FALSE	FALSE	FALSE
ENSG00000148019	ENST00000277082	CEP78	protein_coding	2118	FALSE	16.2677	5.49928e-05	0.000442045	0.000135948	-0.209065	-0.00614114	1	1	1	-0.00966217	9.06867	0.00260026	0.167647	0.00642814	-0.199403	TRUE	FALSE	TRUE	TRUE
ENSG00000148019	ENST00000447629	CEP78	retained_intron	NA	FALSE	13.9936	0.000183432	0.00126277	0.000453464	0.302292	0.153093	0.695597	0.813273	1	0.0746959	8.01769	0.00463225	0.234472	0.0114515	0.227596	TRUE	FALSE	TRUE	TRUE
ENSG00000148019	ENST00000536374	CEP78	retained_intron	NA	FALSE	0.0334461	0.85489	0.943292	NA	-0.0107671	0.361412	0.547723	0.695695	NA	0.0428097	-0.340805	1	1	NA	-0.0535768	FALSE	FALSE	FALSE	FALSE
ENSG00000148019	ENST00000643847	CEP78	protein_coding	2022	FALSE	1.82681	0.176505	0.340669	NA	-0.141413	0.732656	0.392024	0.551767	NA	-0.0674032	-0.452958	1	1	NA	-0.0740096	FALSE	FALSE	FALSE	FALSE
ENSG00000148019	ENST00000643273	CEP78	protein_coding	2118	TRUE	2.34777	0.125462	0.265873	NA	0.0589531	1.34997	0.245283	0.393604	NA	-0.0404402	3.21533	0.0729516	0.817436	NA	0.0993933	FALSE	FALSE	FALSE	FALSE
ENSG00000084676	ENST00000348332	NCOA1	protein_coding	4326	TRUE	16.6871	4.40791e-05	0.000364135	0.000108968	-0.0781607	1.58329	0.208287	0.349193	0.51491	-0.0628692	9.06414	0.00260671	0.167647	0.00644408	-0.0152915	TRUE	FALSE	FALSE	FALSE
ENSG00000084676	ENST00000406961	NCOA1	protein_coding	4326	FALSE	1.55196	0.212846	0.389624	NA	0.0458745	0.302016	0.582622	0.724962	NA	0.030093	0.413115	0.520393	1	NA	0.0157815	FALSE	FALSE	FALSE	FALSE
ENSG00000084676	ENST00000395856	NCOA1	protein_coding	4323	FALSE	0.61981	0.431118	0.625949	NA	0.0226621	0.199768	0.654908	0.782721	NA	0.00610137	0.847502	0.35726	1	NA	0.0165608	FALSE	FALSE	FALSE	FALSE
ENSG00000084676	ENST00000288599	NCOA1	protein_coding	4200	FALSE	1.03992	0.30784	0.501985	NA	0.00962404	-0.213137	1	1	NA	0.0266749	0.762735	0.382474	1	NA	-0.0170508	FALSE	FALSE	FALSE	FALSE
ENSG00000159079	ENST00000440966	CFAP298	protein_coding	777	FALSE	33.0113	9.16234e-09	1.78014e-07	2.26503e-08	-0.193045	6.715	0.00956053	0.0285047	0.0236347	-0.0523225	9.03994	0.00264144	0.169218	0.00652995	-0.140722	TRUE	FALSE	TRUE	TRUE
ENSG00000159079	ENST00000382549	CFAP298	protein_coding	738	FALSE	6.79829	0.0091245	0.0346351	NA	0.157572	2.00976	0.15629	0.28074	NA	0.0411302	1.72714	0.188777	1	NA	0.116441	FALSE	FALSE	FALSE	FALSE
ENSG00000159079	ENST00000300260	CFAP298	nonsense_mediated_decay	417	FALSE	0.312673	0.576044	0.746363	NA	0.0354731	0.157765	0.691223	0.809892	NA	0.0111923	0.247555	0.618802	1	NA	0.0242807	FALSE	FALSE	FALSE	FALSE
ENSG00000223969	ENST00000660974	AC002456.1	lncRNA	NA	FALSE	0.00483872	0.944543	1	1	-0.0288743	21.2329	4.06731e-06	2.83725e-05	1.00548e-05	-0.302053	8.99546	0.0027065	0.171379	0.00669079	0.273178	FALSE	TRUE	TRUE	FALSE
ENSG00000223969	ENST00000441971	AC002456.1	lncRNA	NA	FALSE	0.00483872	0.944543	1	1	0.0288743	21.2329	4.06731e-06	2.83725e-05	1.00548e-05	0.302053	8.99546	0.0027065	0.171379	0.00669079	-0.273178	FALSE	TRUE	TRUE	FALSE
ENSG00000005486	ENST00000318622	RHBDD2	protein_coding	672	FALSE	-0.139128	1	1	1	-0.000729345	24.7481	6.53316e-07	5.32789e-06	1.61507e-06	-0.0648171	8.99545	0.00270653	0.171379	0.00669084	0.0640878	FALSE	FALSE	FALSE	FALSE
ENSG00000005486	ENST00000454791	RHBDD2	nonsense_mediated_decay	240	FALSE	16.2277	5.61672e-05	0.000449722	0.000138852	-0.15411	2.057	0.151509	0.274012	0.374546	-0.0169687	4.98154	0.0256192	0.557975	0.0633337	-0.137141	TRUE	FALSE	FALSE	FALSE
ENSG00000005486	ENST00000006777	RHBDD2	protein_coding	1095	TRUE	-1.62211	1	1	NA	0.202489	3.42123	0.0643631	0.139587	NA	0.0983442	-2.34903	1	1	NA	0.104145	FALSE	FALSE	FALSE	FALSE
ENSG00000005486	ENST00000428119	RHBDD2	protein_coding	672	FALSE	1.63727	0.200701	0.37368	NA	-0.0476501	-0.0199432	1	1	NA	-0.0165583	1.30837	0.25269	1	NA	-0.0310918	FALSE	FALSE	FALSE	FALSE
ENSG00000127585	ENST00000562648	FBXL16	retained_intron	NA	FALSE	0.106849	0.74376	0.863875	1	-0.0200227	17.5421	2.81009e-05	0.000166014	6.94686e-05	0.0461745	8.92878	0.00280712	0.175713	0.00693952	-0.0661972	FALSE	FALSE	FALSE	FALSE
ENSG00000127585	ENST00000562563	FBXL16	protein_coding	804	FALSE	0.106849	0.74376	0.863875	1	0.0200227	17.5421	2.81009e-05	0.000166014	6.94686e-05	-0.0461745	8.92878	0.00280712	0.175713	0.00693952	0.0661972	FALSE	FALSE	FALSE	FALSE
ENSG00000119397	ENST00000373844	CNTRL	protein_coding	438	FALSE	0.956597	0.328046	0.524963	0.810966	0.0263488	32.0872	1.47405e-08	1.58417e-07	3.64401e-08	0.102962	8.82743	0.00296736	0.18364	0.00733564	-0.0766135	FALSE	TRUE	TRUE	TRUE
ENSG00000119397	ENST00000373865	CNTRL	protein_coding	1381	FALSE	3.8919	0.0485196	0.129097	NA	0.0311446	0.301617	0.582871	0.725051	NA	-0.0067829	1.76199	0.184377	0.999615	NA	0.0379275	FALSE	FALSE	FALSE	FALSE
ENSG00000119397	ENST00000373855	CNTRL	protein_coding	6978	TRUE	1.54671	0.213622	0.390564	NA	-0.0189699	1.36807	0.242143	0.389979	NA	-0.00309818	0.106595	0.744054	1	NA	-0.0158718	FALSE	FALSE	FALSE	FALSE
ENSG00000119397	ENST00000373850	CNTRL	protein_coding	5322	FALSE	1.6833	0.194487	0.36544	NA	-0.0394829	2.38146	0.122783	0.233168	NA	-0.0537227	-0.182688	1	1	NA	0.0142397	FALSE	FALSE	FALSE	FALSE
ENSG00000119397	ENST00000373845	CNTRL	processed_transcript	NA	FALSE	0.0773137	0.780971	0.890444	NA	0.000959457	1.30876	0.25262	0.402503	NA	-0.0393586	0.430331	0.511827	1	NA	0.0403181	FALSE	FALSE	FALSE	FALSE
ENSG00000178209	ENST00000356346	PLEC	protein_coding	13602	FALSE	1.77958	0.182201	0.34875	0.450423	-0.0376499	7.47106	0.00626988	0.0199468	0.0154998	0.085888	8.80231	0.00300849	0.184741	0.00743733	-0.123538	FALSE	TRUE	TRUE	TRUE
ENSG00000178209	ENST00000357649	PLEC	protein_coding	13656	FALSE	6.67523	0.00977617	0.0366422	0.0241678	-0.038061	34.8774	3.51129e-09	4.13686e-08	8.6803e-09	-0.0828361	1.79352	0.180498	0.999615	0.446211	0.0447751	FALSE	TRUE	FALSE	FALSE
ENSG00000178209	ENST00000345136	PLEC	protein_coding	13644	TRUE	-0.0400676	1	1	NA	0.0220873	0.844062	0.358238	0.519035	NA	0.029305	0.0908088	0.763151	1	NA	-0.00721761	FALSE	FALSE	FALSE	FALSE
ENSG00000178209	ENST00000398774	PLEC	protein_coding	13548	FALSE	0.649943	0.420133	0.616087	NA	-0.0115656	8.37777	0.00379838	0.0128945	NA	-0.0576399	2.21639	0.136552	0.955513	NA	0.0460743	FALSE	FALSE	FALSE	FALSE
ENSG00000178209	ENST00000527303	PLEC	protein_coding	10344	FALSE	-0.243407	1	1	NA	0.0651892	2.92077	0.0874464	0.178751	NA	0.025283	0.487171	0.485192	1	NA	0.0399062	FALSE	FALSE	FALSE	FALSE
ENSG00000159592	ENST00000467032	GPBP1L1	processed_transcript	NA	FALSE	11.875	0.00056891	0.00333416	0.00140641	0.118242	-0.0635532	1	1	1	0.00094289	8.79599	0.00301894	0.184741	0.00746315	0.117299	TRUE	FALSE	TRUE	FALSE
ENSG00000159592	ENST00000355105	GPBP1L1	protein_coding	1425	TRUE	0.53042	0.46643	0.657938	NA	-0.0490853	2.25978	0.132773	0.247948	NA	-0.0289527	-0.205074	1	1	NA	-0.0201327	FALSE	FALSE	FALSE	FALSE
ENSG00000159592	ENST00000290795	GPBP1L1	protein_coding	1425	FALSE	1.72931	0.188499	0.357177	NA	-0.0691568	0.288439	0.591223	0.731764	NA	0.0280098	1.67895	0.195064	1	NA	-0.0971666	FALSE	FALSE	FALSE	FALSE
ENSG00000184708	ENST00000330125	EIF4ENIF1	protein_coding	2958	TRUE	3.04445	0.0810133	0.191288	0.200274	0.0996065	6.70977	0.00958859	0.0285759	0.0237041	-0.14784	8.78157	0.00304288	0.184827	0.00752235	0.247446	FALSE	TRUE	TRUE	FALSE
ENSG00000184708	ENST00000397518	EIF4ENIF1	protein_coding	191	FALSE	3.04445	0.0810133	0.191288	0.200274	-0.0996065	6.70977	0.00958859	0.0285759	0.0237041	0.14784	8.78157	0.00304288	0.184827	0.00752235	-0.247446	FALSE	TRUE	TRUE	FALSE
ENSG00000102974	ENST00000401394	CTCF	protein_coding	1200	FALSE	28.3818	9.9596e-08	1.52919e-06	2.46213e-07	0.156007	6.70679	0.00960465	0.0286029	0.0237438	0.026382	8.7519	0.0030928	0.187166	0.00764576	0.129625	TRUE	FALSE	TRUE	TRUE
ENSG00000102974	ENST00000264010	CTCF	protein_coding	2184	TRUE	7.50806	0.00614236	0.025074	NA	-0.118194	0.500492	0.479284	0.63507	NA	0.0149673	2.72907	0.0985367	0.884663	NA	-0.133161	FALSE	FALSE	FALSE	FALSE
ENSG00000102974	ENST00000646771	CTCF	protein_coding	2178	FALSE	0.0876596	0.767174	0.880837	NA	-0.0378134	1.77187	0.183151	0.316755	NA	-0.0413492	-0.311375	1	1	NA	0.00353587	FALSE	FALSE	FALSE	FALSE
ENSG00000166508	ENST00000465738	MCM7	retained_intron	NA	FALSE	15.4874	8.30563e-05	0.000636131	0.000205325	0.0436654	0.203278	0.652088	0.780745	1	0.000454684	8.69839	0.00318492	0.189856	0.00787348	0.0432107	FALSE	FALSE	FALSE	FALSE
ENSG00000166508	ENST00000303887	MCM7	protein_coding	2160	TRUE	9.58619	0.00196046	0.00968302	0.00484648	-0.0454146	1.04356	0.306995	0.46309	0.758927	-0.00403401	3.38256	0.0658897	0.796309	0.162887	-0.0413806	FALSE	FALSE	FALSE	FALSE
ENSG00000166508	ENST00000485286	MCM7	retained_intron	NA	FALSE	0.315146	0.57454	0.745391	NA	-0.0092431	0.716152	0.397409	0.556986	NA	0.00179345	0.693523	0.404969	1	NA	-0.0110365	FALSE	FALSE	FALSE	FALSE
ENSG00000166508	ENST00000467516	MCM7	retained_intron	NA	FALSE	0.630978	0.426997	0.622228	NA	0.0109923	0.019434	0.889129	0.962001	NA	0.00178588	0.373463	0.541123	1	NA	0.0092064	FALSE	FALSE	FALSE	FALSE
ENSG00000036257	ENST00000617432	CUL3	protein_coding	1029	FALSE	26.1323	3.18811e-07	4.36383e-06	7.88137e-07	0.108941	118.032	1.70627e-27	1.48058e-25	4.2181e-27	0.132846	8.6928	0.00319469	0.189856	0.00789764	-0.0239048	TRUE	TRUE	FALSE	FALSE
ENSG00000036257	ENST00000264414	CUL3	protein_coding	2307	TRUE	3.9406	0.047134	0.126498	NA	-0.0651225	5.86032	0.015486	0.0428352	NA	-0.0648797	-0.0245858	1	1	NA	-0.00024281	FALSE	FALSE	FALSE	FALSE
ENSG00000036257	ENST00000409096	CUL3	protein_coding	2235	FALSE	1.10794	0.29253	0.485176	NA	-0.0438187	7.5783	0.00590752	0.0189707	NA	-0.0679664	0.599428	0.438796	1	NA	0.0241476	FALSE	FALSE	FALSE	FALSE
ENSG00000007350	ENST00000369915	TKTL1	protein_coding	1791	TRUE	0.343847	0.557617	0.732149	1	0.0852534	28.9616	7.38281e-08	7.08058e-07	1.82511e-07	0.380245	8.68772	0.00320361	0.189856	0.0079197	-0.294991	FALSE	TRUE	TRUE	TRUE
ENSG00000007350	ENST00000369912	TKTL1	protein_coding	1623	FALSE	0.343847	0.557617	0.732149	1	-0.0852534	28.9616	7.38281e-08	7.08058e-07	1.82511e-07	-0.380245	8.68772	0.00320361	0.189856	0.0079197	0.294991	FALSE	TRUE	TRUE	FALSE
ENSG00000153790	ENST00000415598	C7orf31	protein_coding	347	FALSE	16.3231	5.34102e-05	0.000431651	0.000132036	-0.104059	0.375725	0.5399	0.688627	1	0.00767629	8.6708	0.00323349	0.190753	0.00799356	-0.111736	TRUE	FALSE	TRUE	FALSE
ENSG00000153790	ENST00000409280	C7orf31	protein_coding	1773	FALSE	3.24952	0.0714446	0.17346	NA	0.0665704	0.148231	0.700232	0.816688	NA	-0.00273372	1.50191	0.220377	1	NA	0.0693041	FALSE	FALSE	FALSE	FALSE
ENSG00000153790	ENST00000283905	C7orf31	protein_coding	1773	TRUE	2.75707	0.0968255	0.219393	NA	0.0374891	0.0158328	0.899868	0.970779	NA	-0.00494258	1.71304	0.190592	1	NA	0.0424317	FALSE	FALSE	FALSE	FALSE
ENSG00000162923	ENST00000486652	WDR26	nonsense_mediated_decay	627	FALSE	7.00413	0.00813217	0.0314954	0.0201036	-0.0260657	1.42644	0.232346	0.377574	0.574386	0.00810748	8.65757	0.00325705	0.191374	0.0080518	-0.0341732	FALSE	FALSE	FALSE	FALSE
ENSG00000162923	ENST00000414423	WDR26	protein_coding	2286	TRUE	2.05587	0.151621	0.304466	NA	0.0224626	0.0706408	0.790406	0.886578	NA	-0.0022164	1.81631	0.177753	0.997919	NA	0.024679	FALSE	FALSE	FALSE	FALSE
ENSG00000162923	ENST00000678917	WDR26	protein_coding	1986	FALSE	2.05477	0.15173	0.304611	NA	0.0226572	0.0382962	0.84485	0.92735	NA	-0.00131845	1.68331	0.194485	1	NA	0.0239756	FALSE	FALSE	FALSE	FALSE
ENSG00000162923	ENST00000443112	WDR26	retained_intron	NA	FALSE	3.84417	0.0499191	0.131815	NA	-0.0190541	0.316976	0.57343	0.717007	NA	-0.00457262	1.50622	0.219717	1	NA	-0.0144815	FALSE	FALSE	FALSE	FALSE
ENSG00000167962	ENST00000563630	ZNF598	protein_coding	2550	FALSE	5.56689	0.0183032	0.0603168	0.0452477	-0.274604	1.86196	0.172398	0.301775	0.426188	0.0540846	8.64685	0.00327628	0.191374	0.00809934	-0.328689	TRUE	FALSE	TRUE	TRUE
ENSG00000167962	ENST00000567008	ZNF598	retained_intron	NA	FALSE	0.0201163	0.887213	0.96514	NA	0.100003	0.670745	0.412792	0.5719	NA	0.0451044	0.212325	0.644951	1	NA	0.0548991	FALSE	FALSE	FALSE	FALSE
ENSG00000167962	ENST00000562103	ZNF598	protein_coding	2715	TRUE	2.18316	0.139528	0.287399	NA	0.174601	2.05389	0.151818	0.27439	NA	-0.099189	4.25942	0.0390333	0.657234	NA	0.27379	FALSE	FALSE	FALSE	FALSE
ENSG00000093134	ENST00000367927	VNN3	protein_coding	825	TRUE	5.0015	0.0253254	0.0780204	0.0626071	0.0389721	54.6896	1.41151e-13	2.89359e-12	3.48941e-13	0.0891184	8.61817	0.00332826	0.192446	0.00822783	-0.0501463	FALSE	TRUE	FALSE	FALSE
ENSG00000093134	ENST00000425515	VNN3	nonsense_mediated_decay	354	FALSE	7.00042	0.00814907	0.031531	0.0201454	-0.0452681	54.5028	1.55226e-13	3.15844e-12	3.83735e-13	-0.0890537	6.7197	0.00953535	0.3538	0.0235725	0.0437856	FALSE	TRUE	FALSE	FALSE
ENSG00000093134	ENST00000509351	VNN3	protein_coding	390	FALSE	0.18053	0.670918	0.814821	NA	0.00253433	0.373217	0.541256	0.689712	NA	-0.00758674	0.0467437	0.82883	1	NA	0.0101211	FALSE	FALSE	FALSE	FALSE
ENSG00000093134	ENST00000392393	VNN3	nonsense_mediated_decay	444	FALSE	-0.0193728	1	1	NA	0.00376171	-0.150827	1	1	NA	0.00752211	0.0708557	0.790095	1	NA	-0.0037604	FALSE	FALSE	FALSE	FALSE
ENSG00000085382	ENST00000262903	HACE1	protein_coding	2730	TRUE	20.6944	5.38737e-06	5.60903e-05	1.33182e-05	0.280945	1.77115	0.18324	0.316797	0.45299	0.0535744	8.6105	0.00334231	0.192446	0.00826256	0.227371	TRUE	FALSE	TRUE	FALSE
ENSG00000085382	ENST00000517424	HACE1	nonsense_mediated_decay	527	FALSE	20.6944	5.38737e-06	5.60903e-05	1.33182e-05	-0.280945	1.77115	0.18324	0.316797	0.45299	-0.0535744	8.6105	0.00334231	0.192446	0.00826256	-0.227371	TRUE	FALSE	TRUE	FALSE
ENSG00000114354	ENST00000675047	TFG	protein_coding	1191	FALSE	61.8461	3.71383e-15	2.11456e-13	9.181e-15	-0.184369	32.6281	1.11589e-08	1.21842e-07	2.75861e-08	-0.145194	8.6094	0.00334433	0.192446	0.00826756	-0.0391751	TRUE	TRUE	FALSE	FALSE
ENSG00000114354	ENST00000476228	TFG	protein_coding	1191	FALSE	75.6764	3.34182e-18	2.83934e-16	8.26136e-18	0.219763	183.312	9.1691e-42	1.85646e-39	2.2667e-41	0.193261	4.83403	0.0279033	0.577974	0.0689802	0.0265019	TRUE	TRUE	FALSE	FALSE
ENSG00000114354	ENST00000240851	TFG	protein_coding	1203	TRUE	21.6954	3.19553e-06	3.5168e-05	7.89972e-06	-0.0488267	19.8418	8.41229e-06	5.54954e-05	2.07961e-05	-0.049555	1.28996	0.256055	1	0.632998	0.000728233	FALSE	FALSE	FALSE	FALSE
ENSG00000114354	ENST00000481203	TFG	retained_intron	NA	FALSE	1.86279	0.172303	0.334767	NA	0.0134332	1.17785	0.277795	0.431383	NA	0.00148817	0.431303	0.51135	1	NA	0.011945	FALSE	FALSE	FALSE	FALSE
ENSG00000129128	ENST00000513139	SPCS3	retained_intron	NA	FALSE	43.5664	4.09818e-11	1.22185e-09	1.01312e-10	0.12609	170.534	5.65677e-39	1.01946e-36	1.39842e-38	0.159058	8.57697	0.00340442	0.195219	0.00841612	-0.0329681	TRUE	TRUE	FALSE	FALSE
ENSG00000129128	ENST00000503362	SPCS3	protein_coding	543	TRUE	22.8565	1.74556e-06	2.01576e-05	4.31523e-06	-0.144885	63.3102	1.76585e-15	4.48992e-14	4.36538e-15	-0.155514	1.41548	0.234149	1	0.578843	0.0106288	TRUE	TRUE	FALSE	FALSE
ENSG00000129128	ENST00000507678	SPCS3	retained_intron	NA	FALSE	0.7014	0.402314	0.598923	NA	0.0187949	1.06967	0.301019	0.456976	NA	-0.00354444	0.485888	0.485767	1	NA	0.0223394	FALSE	FALSE	FALSE	FALSE
ENSG00000117569	ENST00000492905	PTBP2	processed_transcript	NA	FALSE	8.72672	0.0031358	0.0144157	0.00775205	-0.207531	1.59196	0.207047	0.347835	0.511843	0.00918472	8.55685	0.00344224	0.196699	0.0085096	-0.216716	TRUE	FALSE	TRUE	TRUE
ENSG00000117569	ENST00000370197	PTBP2	protein_coding	1614	FALSE	-1.51831	1	1	NA	0.112511	8.68769	0.00320366	0.0111055	NA	0.149034	1.84249	0.17466	0.995576	NA	-0.0365226	FALSE	FALSE	FALSE	FALSE
ENSG00000117569	ENST00000370198	PTBP2	protein_coding	1611	FALSE	7.45549	0.00632433	0.025689	NA	0.175531	1.55544	0.212334	0.35374	NA	0.0541696	2.09876	0.147419	0.964094	NA	0.121361	FALSE	FALSE	FALSE	FALSE
ENSG00000117569	ENST00000476419	PTBP2	nonsense_mediated_decay	1071	FALSE	1.36394	0.242855	0.427794	NA	-0.0484128	1.12921	0.287943	0.442409	NA	-0.0715	0.537781	0.463354	1	NA	0.0230871	FALSE	FALSE	FALSE	FALSE
ENSG00000117569	ENST00000674951	PTBP2	protein_coding	1596	TRUE	-0.731558	1	1	NA	-0.0320978	5.9129	0.0150304	0.0417649	NA	-0.140888	-0.375562	1	1	NA	0.10879	FALSE	FALSE	FALSE	FALSE
ENSG00000086232	ENST00000199389	EIF2AK1	protein_coding	1893	TRUE	1.88585	0.16967	0.330945	0.419444	-0.109907	7.27278	0.00700073	0.0218769	0.0173066	0.132699	8.54019	0.00347389	0.197134	0.00858786	-0.242606	FALSE	TRUE	TRUE	FALSE
ENSG00000086232	ENST00000490523	EIF2AK1	retained_intron	NA	FALSE	1.88585	0.16967	0.330945	0.419444	0.109907	7.27278	0.00700073	0.0218769	0.0173066	-0.132699	8.54019	0.00347389	0.197134	0.00858786	0.242606	FALSE	TRUE	TRUE	FALSE
ENSG00000116106	ENST00000469354	EPHA4	processed_transcript	NA	FALSE	0.72508	0.394483	0.592103	0.975206	0.112083	11.715	0.000619967	0.00265054	0.00153263	-0.147554	8.5207	0.0035113	0.197626	0.00868033	0.259638	FALSE	TRUE	TRUE	FALSE
ENSG00000116106	ENST00000281821	EPHA4	protein_coding	2961	TRUE	0.72508	0.394483	0.592103	0.975206	-0.112083	11.715	0.000619967	0.00265054	0.00153263	0.147554	8.5207	0.0035113	0.197626	0.00868033	-0.259638	FALSE	TRUE	TRUE	FALSE
ENSG00000141552	ENST00000579978	ANAPC11	protein_coding	255	FALSE	14.3808	0.00014932	0.00105151	0.000369137	0.114225	0.0959613	0.756731	0.859862	1	0.0282378	8.51064	0.00353076	0.197626	0.00872844	0.0859877	TRUE	FALSE	TRUE	FALSE
ENSG00000141552	ENST00000344877	ANAPC11	protein_coding	255	TRUE	14.3808	0.00014932	0.00105151	0.000369137	-0.114225	0.0959613	0.756731	0.859862	1	-0.0282378	8.51064	0.00353076	0.197626	0.00872844	-0.0859877	TRUE	FALSE	TRUE	FALSE
ENSG00000177674	ENST00000314340	AGTRAP	protein_coding	480	TRUE	-0.0501558	1	1	1	-0.00944779	18.8167	1.43901e-05	9.04897e-05	3.55739e-05	0.0551685	8.4827	0.00358539	0.199323	0.00886349	-0.0646163	FALSE	FALSE	FALSE	FALSE
ENSG00000177674	ENST00000376629	AGTRAP	protein_coding	459	FALSE	1.10884	0.292334	0.485176	0.722682	0.0198704	7.82021	0.00516653	0.0167984	0.0127722	-0.0338837	6.92814	0.00848499	0.341063	0.0209759	0.0537541	FALSE	FALSE	FALSE	FALSE
ENSG00000177674	ENST00000400895	AGTRAP	protein_coding	444	FALSE	0.875731	0.349374	0.548495	NA	-0.0104226	6.77856	0.00922592	0.0276457	NA	-0.0212848	0.852413	0.355871	1	NA	0.0108622	FALSE	FALSE	FALSE	FALSE
ENSG00000151490	ENST00000542557	PTPRO	protein_coding	1134	FALSE	0.746621	0.387548	0.585662	0.958063	-0.0825075	12.0379	0.000521293	0.00226469	0.0012887	0.287555	8.47047	0.00360957	0.19999	0.00892327	-0.370063	FALSE	TRUE	TRUE	TRUE
ENSG00000151490	ENST00000544244	PTPRO	protein_coding	1134	FALSE	1.27283	0.259236	0.447096	NA	0.0829142	3.41773	0.0644995	0.13979	NA	-0.202414	4.45529	0.0347933	0.622058	NA	0.285328	FALSE	FALSE	FALSE	FALSE
ENSG00000151490	ENST00000442921	PTPRO	protein_coding	1218	FALSE	-0.193725	1	1	NA	-0.0004067	6.11403	0.0134113	0.0379477	NA	-0.0851419	3.46131	0.0628207	0.790683	NA	0.0847352	FALSE	FALSE	FALSE	FALSE
ENSG00000197948	ENST00000522126	FCHSD1	nonsense_mediated_decay	1230	FALSE	1.51653	0.218145	0.396658	0.539279	-0.0112849	7.83749	0.00511737	0.0166551	0.0126507	0.0205503	8.44903	0.00365239	0.201303	0.00902913	-0.0318351	FALSE	FALSE	FALSE	FALSE
ENSG00000197948	ENST00000522386	FCHSD1	processed_transcript	NA	FALSE	8.67054	0.00323395	0.0147347	0.00799469	0.0295756	1.77549	0.182704	0.316104	0.451666	0.00801382	2.50405	0.113554	0.912532	0.280718	0.0215618	FALSE	FALSE	FALSE	FALSE
ENSG00000197948	ENST00000435817	FCHSD1	protein_coding	2073	TRUE	5.40157	0.0201187	0.0652375	0.0497357	-0.026073	7.69044	0.00555142	0.0179078	0.0137237	-0.0217899	0.015265	0.90167	1	1	-0.0042831	FALSE	FALSE	FALSE	FALSE
ENSG00000197948	ENST00000523856	FCHSD1	processed_transcript	NA	FALSE	0.0548482	0.814832	0.91424	NA	0.00536347	0.693223	0.40507	0.564508	NA	0.0100178	0.0345738	0.852492	1	NA	-0.00465436	FALSE	FALSE	FALSE	FALSE
ENSG00000197948	ENST00000519800	FCHSD1	protein_coding	768	FALSE	0.0245888	0.875396	0.956803	NA	0.00241879	2.91088	0.0879836	0.179705	NA	-0.016792	1.37044	0.241736	1	NA	0.0192108	FALSE	FALSE	FALSE	FALSE
ENSG00000080503	ENST00000382183	SMARCA2	protein_coding	711	FALSE	44.5836	2.43722e-11	7.51232e-10	6.02509e-11	-0.244136	23.5949	1.18901e-06	9.26797e-06	2.93937e-06	-0.123298	8.44531	0.00365986	0.201303	0.00904758	-0.120838	TRUE	TRUE	TRUE	TRUE
ENSG00000080503	ENST00000349721	SMARCA2	protein_coding	4773	TRUE	1.18104	0.277144	0.468773	NA	0.0875913	0.925654	0.335995	0.494909	NA	0.0543371	0.344261	0.55738	1	NA	0.0332542	FALSE	FALSE	FALSE	FALSE
ENSG00000080503	ENST00000382194	SMARCA2	protein_coding	4719	FALSE	-0.965751	1	1	NA	0.0900819	-1.42705	1	1	NA	0.0291007	1.05177	0.3051	1	NA	0.0609812	FALSE	FALSE	FALSE	FALSE
ENSG00000080503	ENST00000637806	SMARCA2	protein_coding	840	FALSE	1.63309	0.201276	0.374167	NA	0.0664627	1.8847	0.169801	0.298248	NA	0.0398605	0.219531	0.639397	1	NA	0.0266022	FALSE	FALSE	FALSE	FALSE
ENSG00000075539	ENST00000513401	FRYL	retained_intron	NA	FALSE	0.468532	0.493663	0.683126	1	-0.00904575	25.3195	4.85784e-07	4.04615e-06	1.20091e-06	-0.0425401	8.42893	0.00369298	0.201303	0.00912946	0.0334943	FALSE	FALSE	FALSE	FALSE
ENSG00000075539	ENST00000512810	FRYL	processed_transcript	NA	FALSE	8.81809	0.00298258	0.0138316	0.00737328	-0.0561489	1.86875	0.171618	0.300635	0.42426	-0.0160807	2.31164	0.128408	0.939676	0.31744	-0.0400682	FALSE	FALSE	FALSE	FALSE
ENSG00000075539	ENST00000358350	FRYL	protein_coding	9042	TRUE	0.670487	0.412882	0.609455	NA	-0.00922784	2.41966	0.119821	0.228735	NA	0.000864697	0.0813933	0.775418	1	NA	-0.0100925	FALSE	FALSE	FALSE	FALSE
ENSG00000075539	ENST00000503339	FRYL	retained_intron	NA	FALSE	17.9743	2.2391e-05	0.000199439	5.53531e-05	0.0844682	19.7182	8.97403e-06	5.87991e-05	2.21848e-05	0.0635871	0.0882531	0.76641	1	1	0.0208811	TRUE	FALSE	FALSE	FALSE
ENSG00000075539	ENST00000514617	FRYL	protein_coding	4364	FALSE	1.29057	0.255942	0.443652	NA	-0.0100458	2.22028	0.136208	0.252494	NA	-0.00583108	-0.0344187	1	1	NA	-0.0042147	FALSE	FALSE	FALSE	FALSE
ENSG00000232956	ENST00000580458	SNHG15	lncRNA	NA	FALSE	9.00245	0.00269617	0.0127265	0.00666525	-0.0872841	1.37442	0.241054	0.388682	0.595913	0.0499491	8.41871	0.0037138	0.201303	0.00918094	-0.137233	TRUE	FALSE	TRUE	TRUE
ENSG00000232956	ENST00000578968	SNHG15	lncRNA	NA	FALSE	-0.619191	1	1	NA	0.0440853	1.72689	0.188808	0.324065	NA	-0.0824135	1.03797	0.308295	1	NA	0.126499	FALSE	FALSE	FALSE	FALSE
ENSG00000232956	ENST00000579383	SNHG15	lncRNA	NA	FALSE	3.22655	0.0724531	0.175337	0.179112	0.0517927	7.69305	0.0055434	0.0179003	0.0137039	0.0542737	-0.0629755	1	1	1	-0.002481	FALSE	FALSE	FALSE	FALSE
ENSG00000232956	ENST00000580528	SNHG15	lncRNA	NA	TRUE	0.0440423	0.833775	0.928253	NA	-0.00859396	0.204807	0.650868	0.779881	NA	-0.0218092	-0.0132722	1	1	NA	0.0132153	FALSE	FALSE	FALSE	FALSE
ENSG00000186815	ENST00000541517	TPCN1	protein_coding	2667	FALSE	7.55392	0.00598796	0.0245292	0.0148029	0.153489	0.771394	0.379786	0.539965	0.938874	-0.00103525	8.41607	0.00371919	0.201303	0.00919426	0.154524	TRUE	FALSE	TRUE	TRUE
ENSG00000186815	ENST00000335509	TPCN1	protein_coding	2451	TRUE	-0.171252	1	1	NA	-0.0444752	-0.176718	1	1	NA	0.00198486	-0.552045	1	1	NA	-0.0464601	FALSE	FALSE	FALSE	FALSE
ENSG00000186815	ENST00000550785	TPCN1	protein_coding	2667	FALSE	4.35221	0.0369609	0.104968	NA	-0.0984183	0.0119725	0.91287	0.981066	NA	0.00590168	3.1305	0.0768404	0.82866	NA	-0.10432	FALSE	FALSE	FALSE	FALSE
ENSG00000186815	ENST00000551127	TPCN1	retained_intron	NA	FALSE	-0.0894357	1	1	NA	-0.0105953	0.0591835	0.807791	0.899924	NA	-0.0068513	-0.0245761	1	1	NA	-0.003744	FALSE	FALSE	FALSE	FALSE
ENSG00000196405	ENST00000392920	EVL	protein_coding	1257	TRUE	39.7354	2.90806e-10	7.55727e-09	7.18905e-10	-0.0898252	12.1867	0.000481302	0.00211335	0.00118983	-0.0191947	8.37687	0.00380026	0.204827	0.00939467	-0.0706305	TRUE	FALSE	TRUE	FALSE
ENSG00000196405	ENST00000555848	EVL	retained_intron	NA	FALSE	29.6077	5.28947e-08	8.8147e-07	1.30762e-07	0.0667006	9.95497	0.00160416	0.00612247	0.00396567	0.0144432	5.74516	0.0165341	0.470763	0.0408742	0.0522574	FALSE	FALSE	FALSE	FALSE
ENSG00000196405	ENST00000544450	EVL	protein_coding	1173	FALSE	5.07956	0.0242096	0.0755162	NA	0.0231247	1.06733	0.30155	0.457437	NA	0.00475158	1.41474	0.234272	1	NA	0.0183731	FALSE	FALSE	FALSE	FALSE
ENSG00000143748	ENST00000391875	NVL	protein_coding	2253	FALSE	8.32539	0.00390948	0.0172704	0.00966469	-0.209573	0.681234	0.409162	0.568473	1	-0.00878349	8.35068	0.00385543	0.205958	0.00953106	-0.200789	TRUE	FALSE	TRUE	TRUE
ENSG00000143748	ENST00000281701	NVL	protein_coding	2571	TRUE	8.32539	0.00390948	0.0172704	0.00966469	0.209573	0.681234	0.409162	0.568473	1	0.00878349	8.35068	0.00385543	0.205958	0.00953106	0.200789	TRUE	FALSE	TRUE	TRUE
ENSG00000198561	ENST00000428599	CTNND1	protein_coding	2802	FALSE	-0.180637	1	1	1	-0.0472187	21.3896	3.74808e-06	2.63587e-05	9.26567e-06	0.0855847	8.28619	0.00399478	0.212709	0.00987555	-0.132803	FALSE	TRUE	TRUE	TRUE
ENSG00000198561	ENST00000526772	CTNND1	protein_coding	1833	FALSE	0.961922	0.326703	0.52353	NA	0.0827639	0.593404	0.441106	0.599398	NA	-0.131967	2.70283	0.10017	0.886406	NA	0.214731	FALSE	FALSE	FALSE	FALSE
ENSG00000198561	ENST00000529986	CTNND1	protein_coding	2499	FALSE	1.61857	0.203292	0.377144	NA	-0.0559295	0.716088	0.39743	0.556986	NA	0.00874556	2.15292	0.142299	0.959122	NA	-0.0646751	FALSE	FALSE	FALSE	FALSE
ENSG00000198561	ENST00000534579	CTNND1	protein_coding	2640	FALSE	2.08653	0.148604	0.300061	NA	-0.0353331	1.28699	0.256604	0.407111	NA	0.0325888	3.15106	0.0758778	0.82558	NA	-0.067922	FALSE	FALSE	FALSE	FALSE
ENSG00000198561	ENST00000673683	CTNND1	protein_coding	2802	FALSE	1.45604	0.227561	0.408713	NA	0.0557175	-0.174623	1	1	NA	0.00504757	1.76333	0.18421	0.999615	NA	0.0506699	FALSE	FALSE	FALSE	FALSE
ENSG00000061987	ENST00000551397	MON2	retained_intron	NA	FALSE	9.95978	0.00159997	0.00815805	0.0039553	0.0818185	-1.09431	1	1	1	0.0406895	8.2471	0.00408171	0.215936	0.0100905	0.041129	TRUE	FALSE	FALSE	FALSE
ENSG00000061987	ENST00000641654	MON2	protein_coding	5157	FALSE	0.0614362	0.80424	0.907066	NA	-0.00853815	0.0352031	0.851171	0.932478	NA	-0.0150679	-0.0170487	1	1	NA	0.00652972	FALSE	FALSE	FALSE	FALSE
ENSG00000061987	ENST00000546600	MON2	protein_coding	5028	FALSE	0.46089	0.497208	0.68601	NA	0.0243492	3.58117	0.0584381	0.129075	NA	0.0607564	0.33041	0.565418	1	NA	-0.0364072	FALSE	FALSE	FALSE	FALSE
ENSG00000061987	ENST00000393629	MON2	protein_coding	5136	FALSE	25.6765	4.03717e-07	5.39539e-06	9.98033e-07	-0.0405394	58.4742	2.0597e-14	4.60204e-13	5.0918e-14	-0.0546823	-0.0830946	1	1	1	0.0141429	FALSE	FALSE	FALSE	FALSE
ENSG00000061987	ENST00000551307	MON2	retained_intron	NA	FALSE	0.491993	0.48304	0.673201	NA	-0.0570902	0.848453	0.35699	0.518018	NA	-0.0316958	0.31363	0.575461	1	NA	-0.0253944	FALSE	FALSE	FALSE	FALSE
ENSG00000130684	ENST00000376436	ZNF337	protein_coding	2256	FALSE	12.7454	0.000356892	0.00224657	0.000882278	0.0452042	0.00477172	0.944928	1	1	0.00536525	8.22859	0.00412355	0.21675	0.0101939	0.0398389	FALSE	FALSE	FALSE	FALSE
ENSG00000130684	ENST00000252979	ZNF337	protein_coding	2256	TRUE	12.7454	0.000356892	0.00224657	0.000882278	-0.0452042	0.00477172	0.944928	1	1	-0.00536525	8.22859	0.00412355	0.21675	0.0101939	-0.0398389	FALSE	FALSE	FALSE	FALSE
ENSG00000182149	ENST00000538850	IST1	protein_coding	657	FALSE	1.13885	0.285895	0.478334	0.706765	0.0169405	29.4148	5.84296e-08	5.66339e-07	1.44445e-07	0.0511651	8.18365	0.00422695	0.221476	0.0104495	-0.0342246	FALSE	FALSE	FALSE	FALSE
ENSG00000182149	ENST00000566536	IST1	retained_intron	NA	FALSE	0.1571	0.691841	0.82924	NA	-0.0090416	0.195112	0.658695	0.785701	NA	-0.00486543	0.0229251	0.879652	1	NA	-0.00417617	FALSE	FALSE	FALSE	FALSE
ENSG00000182149	ENST00000538565	IST1	processed_transcript	NA	FALSE	0.265452	0.606399	0.76833	NA	-0.00694009	-0.101352	1	1	NA	0.000871049	0.270841	0.602768	1	NA	-0.00781114	FALSE	FALSE	FALSE	FALSE
ENSG00000182149	ENST00000329908	IST1	protein_coding	1083	FALSE	0.0249087	0.874595	0.956553	NA	-0.00149333	-0.0379575	1	1	NA	-0.0209343	0.238086	0.625592	1	NA	0.019441	FALSE	FALSE	FALSE	FALSE
ENSG00000182149	ENST00000541180	IST1	retained_intron	NA	FALSE	0.158189	0.690829	0.828962	NA	0.000534498	1.01793	0.313011	0.469741	NA	-0.0262364	1.09202	0.296023	1	NA	0.0267709	FALSE	FALSE	FALSE	FALSE
ENSG00000042980	ENST00000520448	ADAM28	nonsense_mediated_decay	654	FALSE	7.71163	0.00548661	0.0228871	0.0135635	-0.0761925	0.898454	0.343196	0.503302	0.848421	0.0156301	8.14718	0.00431282	0.224819	0.0106618	-0.0918226	TRUE	FALSE	TRUE	TRUE
ENSG00000042980	ENST00000265769	ADAM28	protein_coding	2328	TRUE	1.53063	0.216018	0.393892	NA	0.0444219	0.446351	0.504073	0.656636	NA	-0.013674	2.01168	0.156093	0.972474	NA	0.0580959	FALSE	FALSE	FALSE	FALSE
ENSG00000042980	ENST00000437154	ADAM28	protein_coding	1623	FALSE	1.61788	0.203388	0.377238	NA	0.0317706	0.141008	0.707281	0.822361	NA	-0.00195616	1.71105	0.190849	1	NA	0.0337267	FALSE	FALSE	FALSE	FALSE
ENSG00000136573	ENST00000259089	BLK	protein_coding	1518	TRUE	26.7209	2.35071e-07	3.30875e-06	5.81122e-07	-0.149803	4.64914	0.031069	0.0764604	0.0768062	-0.0409784	8.14493	0.00431817	0.224819	0.010675	-0.108825	TRUE	FALSE	TRUE	FALSE
ENSG00000136573	ENST00000529894	BLK	protein_coding	1305	FALSE	16.0287	6.23886e-05	0.000493749	0.000154232	0.0848762	2.65654	0.103125	0.203128	0.254936	0.0125288	5.07573	0.0242631	0.542057	0.0599812	0.0723475	TRUE	FALSE	FALSE	FALSE
ENSG00000136573	ENST00000526097	BLK	retained_intron	NA	FALSE	6.17294	0.0129719	0.0459125	0.0320679	0.0649272	0.631877	0.426668	0.585112	1	0.0284496	2.16847	0.140866	0.958823	0.348237	0.0364776	FALSE	FALSE	FALSE	FALSE
ENSG00000099958	ENST00000476077	DERL3	protein_coding	618	FALSE	13.1827	0.000282545	0.00183347	0.000698484	0.188904	0.0645258	0.799481	0.893425	1	0.0386147	8.06344	0.00451674	0.232062	0.0111659	0.150289	TRUE	FALSE	TRUE	TRUE
ENSG00000099958	ENST00000406855	DERL3	protein_coding	720	FALSE	-0.16332	1	1	NA	-0.0382286	0.0353074	0.850953	0.932364	NA	0.00439753	0.113914	0.735731	1	NA	-0.0426261	FALSE	FALSE	FALSE	FALSE
ENSG00000099958	ENST00000290730	DERL3	retained_intron	NA	FALSE	-0.0357665	1	1	NA	-0.0440083	0.652517	0.419214	0.577401	NA	-0.0303015	-0.284508	1	1	NA	-0.0137067	FALSE	FALSE	FALSE	FALSE
ENSG00000099958	ENST00000318109	DERL3	protein_coding	708	TRUE	-0.852776	1	1	NA	-0.106667	-0.0286822	1	1	NA	-0.0127107	-0.933879	1	1	NA	-0.0939561	FALSE	FALSE	FALSE	FALSE
ENSG00000165097	ENST00000650836	KDM1B	protein_coding	2469	TRUE	3.28261	0.0700176	0.170739	0.173091	0.0637503	4.92729	0.0264357	0.0672894	0.0653521	-0.000483385	8.05326	0.00454219	0.232062	0.0112288	0.0642337	FALSE	FALSE	FALSE	FALSE
ENSG00000165097	ENST00000297792	KDM1B	protein_coding	1773	FALSE	3.28261	0.0700176	0.170739	0.173091	-0.0637503	4.92729	0.0264357	0.0672894	0.0653521	0.000483385	8.05326	0.00454219	0.232062	0.0112288	-0.0642337	FALSE	FALSE	FALSE	FALSE
ENSG00000213390	ENST00000358531	ARHGAP19	protein_coding	1485	TRUE	0.640006	0.423709	0.618937	1	0.0854069	9.88601	0.0016654	0.00631076	0.00411706	-0.0791417	8.04061	0.00457403	0.232461	0.0113075	0.164549	FALSE	TRUE	TRUE	FALSE
ENSG00000213390	ENST00000487035	ARHGAP19	processed_transcript	NA	FALSE	4.09906	0.0429071	0.118021	0.106071	-0.0857884	9.81121	0.00173451	0.00653031	0.00428792	0.064116	13.3362	0.000260333	0.0418575	0.000643573	-0.149904	FALSE	FALSE	FALSE	FALSE
ENSG00000213390	ENST00000358308	ARHGAP19	protein_coding	1398	FALSE	0.212537	0.644786	0.795471	NA	0.000381541	0.149822	0.698705	0.81557	NA	0.0150257	0.367915	0.544143	1	NA	-0.0146441	FALSE	FALSE	FALSE	FALSE
ENSG00000177728	ENST00000314256	TMEM94	protein_coding	4071	TRUE	13.6425	0.000221126	0.00148139	0.000546649	-0.0847618	0.0973159	0.755075	0.858515	1	0.0214202	8.0389	0.00457834	0.232461	0.0113182	-0.106182	TRUE	FALSE	TRUE	TRUE
ENSG00000177728	ENST00000581085	TMEM94	retained_intron	NA	FALSE	7.95391	0.00479836	0.0205226	0.0118621	0.0723255	0.350617	0.553764	0.700654	1	0.00252574	3.718	0.0538289	0.7459	0.133071	0.0697997	TRUE	FALSE	FALSE	FALSE
ENSG00000177728	ENST00000579241	TMEM94	retained_intron	NA	FALSE	1.35184	0.244956	0.430155	NA	0.0234251	0.0429282	0.835861	0.920873	NA	0.000410058	0.781107	0.376803	1	NA	0.0230151	FALSE	FALSE	FALSE	FALSE
ENSG00000177728	ENST00000583296	TMEM94	retained_intron	NA	FALSE	0.108559	0.74179	0.862809	NA	-0.0109888	2.55539	0.109918	0.214017	NA	-0.024356	0.308467	0.578622	1	NA	0.0133672	FALSE	FALSE	FALSE	FALSE
ENSG00000078589	ENST00000461541	P2RY10	processed_transcript	NA	FALSE	0.151022	0.69756	0.832988	1	0.00799616	14.0768	0.000175497	0.000860176	0.000433848	-0.0829319	7.99456	0.0046918	0.236755	0.0115987	0.0909281	FALSE	TRUE	TRUE	FALSE
ENSG00000078589	ENST00000171757	P2RY10	protein_coding	1020	TRUE	0.011231	0.915601	0.986532	NA	0.00671754	0.0392058	0.843042	0.926109	NA	0.0622254	-0.14415	1	1	NA	-0.0555079	FALSE	FALSE	FALSE	FALSE
ENSG00000078589	ENST00000544091	P2RY10	protein_coding	1020	FALSE	0.0307264	0.860852	0.947572	NA	-0.0147137	-0.0747709	1	1	NA	0.0207065	-0.00030882	1	1	NA	-0.0354202	FALSE	FALSE	FALSE	FALSE
ENSG00000147050	ENST00000674867	KDM6A	protein_coding	4068	FALSE	19.6753	9.1779e-06	9.01193e-05	2.26888e-05	0.071399	1.75925	0.184718	0.318586	0.456643	0.0104487	7.93949	0.00483673	0.242032	0.011957	0.0609504	TRUE	FALSE	FALSE	FALSE
ENSG00000147050	ENST00000382899	KDM6A	protein_coding	4227	FALSE	9.44534	0.00211686	0.0103096	0.00523312	-0.152765	11.242	0.000799672	0.00332184	0.00197688	-0.0866116	0.204384	0.651205	1	1	-0.066153	TRUE	TRUE	FALSE	FALSE
ENSG00000147050	ENST00000536777	KDM6A	protein_coding	4071	FALSE	6.26991	0.0122806	0.0439687	NA	-0.0752701	3.16182	0.0753792	0.158571	NA	-0.0423543	0.525332	0.468576	1	NA	-0.0329157	FALSE	FALSE	FALSE	FALSE
ENSG00000147050	ENST00000543216	KDM6A	protein_coding	3969	FALSE	2.83805	0.092056	0.211124	NA	0.140564	1.28087	0.257738	0.408323	NA	0.0676784	0.342761	0.55824	1	NA	0.0728856	FALSE	FALSE	FALSE	FALSE
ENSG00000147050	ENST00000377967	KDM6A	protein_coding	4206	FALSE	-0.145351	1	1	NA	0.0160717	-0.244042	1	1	NA	0.0508389	0.104346	0.746675	1	NA	-0.0347672	FALSE	FALSE	FALSE	FALSE
ENSG00000081307	ENST00000473651	UBA5	protein_coding	1044	FALSE	1.19164	0.274999	0.466381	0.679829	-0.0340963	30.2167	3.86375e-08	3.87319e-07	9.55162e-08	-0.149204	7.93803	0.00484065	0.242032	0.0119666	0.115108	FALSE	TRUE	TRUE	TRUE
ENSG00000081307	ENST00000464101	UBA5	retained_intron	NA	FALSE	0.745829	0.3878	0.585934	NA	-0.0354818	1.00462	0.316195	0.473139	NA	-0.0286071	-0.153451	1	1	NA	-0.00687465	FALSE	FALSE	FALSE	FALSE
ENSG00000081307	ENST00000494238	UBA5	protein_coding	1047	FALSE	0.125735	0.722896	0.850224	NA	-0.0219395	0.120726	0.728248	0.838301	NA	0.0559345	1.24115	0.265249	1	NA	-0.0778741	FALSE	FALSE	FALSE	FALSE
ENSG00000081307	ENST00000468227	UBA5	retained_intron	NA	FALSE	0.246343	0.619662	0.778339	NA	0.0300023	-0.663348	1	1	NA	0.102757	-0.530424	1	1	NA	-0.0727543	FALSE	FALSE	FALSE	FALSE
ENSG00000081307	ENST00000494112	UBA5	retained_intron	NA	FALSE	4.5595	0.0327367	0.0951297	NA	0.0615153	0.055024	0.814541	0.905168	NA	0.0191198	1.37449	0.241042	1	NA	0.0423955	FALSE	FALSE	FALSE	FALSE
ENSG00000075413	ENST00000303622	MARK3	protein_coding	2190	FALSE	45.7254	1.36049e-11	4.41769e-10	3.36329e-11	-0.107506	19.0989	1.24116e-05	7.90177e-05	3.06828e-05	-0.0603127	7.93211	0.00485652	0.242088	0.0120059	-0.0471932	TRUE	FALSE	FALSE	FALSE
ENSG00000075413	ENST00000216288	MARK3	protein_coding	2142	FALSE	11.7745	0.000600491	0.00349924	0.00148448	0.0840338	3.58484	0.0583091	0.128912	0.144147	0.0313522	2.27686	0.131317	0.944318	0.324631	0.0526816	TRUE	FALSE	FALSE	FALSE
ENSG00000075413	ENST00000553942	MARK3	protein_coding	2235	FALSE	28.7859	8.08393e-08	1.28201e-06	1.99844e-07	-0.0619519	24.613	7.00769e-07	5.68941e-06	1.73238e-06	-0.0398486	1.64063	0.200239	1	0.495013	-0.0221033	FALSE	FALSE	FALSE	FALSE
ENSG00000075413	ENST00000556463	MARK3	retained_intron	NA	FALSE	9.06364	0.00260742	0.0123574	0.00644583	0.0406784	7.0613	0.00787668	0.0241679	0.019472	0.0246794	0.781211	0.376771	1	0.93142	0.015999	FALSE	FALSE	FALSE	FALSE
ENSG00000075413	ENST00000560417	MARK3	protein_coding	1932	FALSE	0.865316	0.352255	0.551003	NA	-0.0117446	1.63126	0.201529	0.340624	NA	-0.015757	0.0420896	0.837449	1	NA	0.00401247	FALSE	FALSE	FALSE	FALSE
ENSG00000075413	ENST00000677829	MARK3	protein_coding	1998	FALSE	2.02326	0.154906	0.309699	NA	-0.0239065	1.02474	0.311397	0.467923	NA	-0.0259766	-0.0961182	1	1	NA	0.00207013	FALSE	FALSE	FALSE	FALSE
ENSG00000075413	ENST00000559274	MARK3	retained_intron	NA	FALSE	18.6601	1.56221e-05	0.000146133	3.86195e-05	0.0803968	41.9808	9.21759e-11	1.35092e-09	2.27869e-10	0.0858634	0.399152	0.527527	1	1	-0.0054666	TRUE	TRUE	FALSE	FALSE
ENSG00000058600	ENST00000564209	POLR3E	protein_coding	2064	FALSE	0.299539	0.584172	0.752908	1	0.0105539	16.6512	4.49223e-05	0.000254929	0.000111053	-0.054474	7.88121	0.00499511	0.247492	0.0123485	0.065028	FALSE	FALSE	FALSE	FALSE
ENSG00000058600	ENST00000359210	POLR3E	protein_coding	2001	FALSE	8.52719	0.00349879	0.0157402	0.0086494	-0.0708842	1.6193	0.203189	0.342583	0.502307	-0.0120893	1.89974	0.168108	0.98887	0.415582	-0.0587949	TRUE	FALSE	FALSE	FALSE
ENSG00000058600	ENST00000299853	POLR3E	protein_coding	2127	TRUE	0.397985	0.528132	0.709105	NA	-0.0120452	0.0721024	0.7883	0.884969	NA	0.00493772	0.0327129	0.856472	1	NA	-0.0169829	FALSE	FALSE	FALSE	FALSE
ENSG00000058600	ENST00000418581	POLR3E	protein_coding	2019	FALSE	4.79333	0.0285702	0.0856635	0.0706287	-0.0327089	5.4049	0.0200803	0.0532444	0.0496407	-0.021156	0.0548204	0.814878	1	1	-0.0115529	FALSE	FALSE	FALSE	FALSE
ENSG00000058600	ENST00000564061	POLR3E	retained_intron	NA	FALSE	0.00571971	0.939714	1	NA	0.00176496	-0.196632	1	1	NA	0.00296409	0.037352	0.84675	1	NA	-0.00119913	FALSE	FALSE	FALSE	FALSE
ENSG00000058600	ENST00000565117	POLR3E	retained_intron	NA	FALSE	2.91246	0.0878977	0.203638	NA	0.103319	0.781135	0.376794	0.537232	NA	0.0798175	0.0032173	0.954767	1	NA	0.0235019	FALSE	FALSE	FALSE	FALSE
ENSG00000104331	ENST00000262644	BPNT2	protein_coding	1080	TRUE	7.84796	0.00508782	0.0215248	0.0125777	0.0553124	0.609052	0.435145	0.593659	1	0.00936169	7.81245	0.00518874	0.255542	0.0128272	0.0459507	FALSE	FALSE	FALSE	FALSE
ENSG00000104331	ENST00000520392	BPNT2	nonsense_mediated_decay	248	FALSE	7.84796	0.00508782	0.0215248	0.0125777	-0.0553124	0.609052	0.435145	0.593659	1	-0.00936169	7.81245	0.00518874	0.255542	0.0128272	-0.0459507	FALSE	FALSE	FALSE	FALSE
ENSG00000204344	ENST00000375331	STK19	protein_coding	765	TRUE	6.33331	0.0118491	0.0427506	0.0292923	0.0831316	45.0175	1.95279e-11	3.09427e-10	4.82751e-11	0.136351	7.8041	0.0052128	0.255958	0.0128866	-0.0532192	TRUE	TRUE	FALSE	FALSE
ENSG00000204344	ENST00000484540	STK19	retained_intron	NA	FALSE	3.55669	0.059306	0.150286	0.146611	-0.0782381	10.1159	0.00146997	0.00566133	0.00363393	-0.108688	0.374205	0.540721	1	1	0.0304496	FALSE	TRUE	FALSE	FALSE
ENSG00000204344	ENST00000490822	STK19	retained_intron	NA	FALSE	-0.0188046	1	1	NA	-0.00489348	1.49657	0.2212	0.36445	NA	-0.027663	0.70205	0.402096	1	NA	0.0227695	FALSE	FALSE	FALSE	FALSE
ENSG00000126456	ENST00000599144	IRF3	protein_coding	846	FALSE	71.5108	2.7575e-17	2.08376e-15	6.81686e-17	-0.132886	32.7924	1.02545e-08	1.12567e-07	2.53504e-08	-0.089332	7.77684	0.00529202	0.258301	0.0130825	-0.0435535	TRUE	TRUE	FALSE	FALSE
ENSG00000126456	ENST00000309877	IRF3	protein_coding	1284	FALSE	2.69421	0.100713	0.225759	NA	0.0589248	2.14749	0.142803	0.261556	NA	0.0377079	0.188151	0.66446	1	NA	0.0212169	FALSE	FALSE	FALSE	FALSE
ENSG00000126456	ENST00000601291	IRF3	protein_coding	1359	FALSE	0.721645	0.395605	0.592919	NA	0.0203695	0.176803	0.674135	0.797505	NA	0.0152199	0.126644	0.721938	1	NA	0.00514963	FALSE	FALSE	FALSE	FALSE
ENSG00000126456	ENST00000377139	IRF3	protein_coding	1284	TRUE	0.204602	0.651032	0.799921	NA	-0.00902085	-0.286109	1	1	NA	0.0223234	0.574234	0.448581	1	NA	-0.0313443	FALSE	FALSE	FALSE	FALSE
ENSG00000126456	ENST00000597198	IRF3	protein_coding	1284	FALSE	3.24897	0.0714683	0.173492	NA	0.0547964	0.705785	0.400847	0.560395	NA	0.0195809	0.719194	0.396408	1	NA	0.0352155	FALSE	FALSE	FALSE	FALSE
ENSG00000126456	ENST00000595240	IRF3	retained_intron	NA	FALSE	0.132264	0.716096	0.846126	NA	0.00781572	2.44146	0.118167	0.226443	NA	-0.00550002	0.34574	0.556534	1	NA	0.0133157	FALSE	FALSE	FALSE	FALSE
ENSG00000108433	ENST00000638838	GOSR2	protein_coding	636	FALSE	9.53749	0.00201317	0.00990159	0.00497677	-0.0904236	-0.0874642	1	1	1	-0.0126805	7.76742	0.00531971	0.258882	0.0131509	-0.0777431	TRUE	FALSE	TRUE	FALSE
ENSG00000108433	ENST00000640051	GOSR2	protein_coding	639	TRUE	6.25312	0.0123975	0.0443486	0.030648	0.162906	4.46093	0.0346785	0.0836269	0.0857293	0.103319	0.81085	0.367869	1	0.909414	0.0595874	TRUE	FALSE	FALSE	FALSE
ENSG00000108433	ENST00000573224	GOSR2	protein_coding	774	FALSE	2.95874	0.0854145	0.199519	NA	-0.0652422	6.33027	0.0118694	0.0341626	NA	-0.0843697	0.124073	0.724658	1	NA	0.0191274	FALSE	FALSE	FALSE	FALSE
ENSG00000108433	ENST00000575949	GOSR2	protein_coding	432	FALSE	0.102368	0.749006	0.867816	NA	-0.00724055	0.156142	0.692734	0.811206	NA	-0.00626881	0.0120558	0.912569	1	NA	-0.000971735	FALSE	FALSE	FALSE	FALSE
ENSG00000169727	ENST00000306823	GPS1	protein_coding	1476	TRUE	15.2821	9.25896e-05	0.000699026	0.000228892	-0.118273	0.5873	0.443465	0.601806	1	0.00763033	7.72827	0.00543628	0.263291	0.0134391	-0.125903	TRUE	FALSE	TRUE	TRUE
ENSG00000169727	ENST00000578552	GPS1	protein_coding	1464	FALSE	0.55945	0.454482	0.647488	NA	-0.0206897	-0.0302629	1	1	NA	0.00271057	1.24364	0.26477	1	NA	-0.0234003	FALSE	FALSE	FALSE	FALSE
ENSG00000169727	ENST00000623691	GPS1	protein_coding	1461	FALSE	-1.42203	1	1	NA	0.0781142	0.328133	0.566761	0.710998	NA	-0.00495536	-0.428595	1	1	NA	0.0830696	FALSE	FALSE	FALSE	FALSE
ENSG00000169727	ENST00000392358	GPS1	protein_coding	1584	FALSE	-0.518564	1	1	NA	0.0608483	-0.00732612	1	1	NA	-0.00538554	-0.0465909	1	1	NA	0.0662339	FALSE	FALSE	FALSE	FALSE
ENSG00000028528	ENST00000559844	SNX1	protein_coding	1569	TRUE	5.86929	0.0154073	0.0528443	0.0380886	-0.041683	55.4821	9.43151e-14	1.97544e-12	2.33158e-13	-0.110788	7.72624	0.00544241	0.263291	0.0134543	0.0691053	FALSE	TRUE	FALSE	FALSE
ENSG00000028528	ENST00000261889	SNX1	protein_coding	1674	FALSE	10.5409	0.0011676	0.00621028	0.00288644	-0.0403513	0.451708	0.501525	0.65444	1	-0.0100403	4.06043	0.0438993	0.703523	0.108524	-0.030311	FALSE	FALSE	FALSE	FALSE
ENSG00000028528	ENST00000560829	SNX1	protein_coding	915	FALSE	7.44202	0.00637183	0.0258755	0.0157519	0.0545246	20.519	5.90409e-06	4.0094e-05	1.45956e-05	0.0665442	0.386646	0.534068	1	1	-0.0120195	FALSE	FALSE	FALSE	FALSE
ENSG00000028528	ENST00000561026	SNX1	protein_coding	1374	FALSE	2.5119	0.112989	0.245697	0.279322	0.0275096	11.0606	0.000881825	0.00361639	0.00217997	0.0542845	0.491429	0.48329	1	1	-0.0267748	FALSE	FALSE	FALSE	FALSE
ENSG00000174600	ENST00000412676	CMKLR1	protein_coding	1122	FALSE	31.4069	2.09238e-08	3.81231e-07	5.17259e-08	0.310479	13.7316	0.000210874	0.00101239	0.000521304	0.186324	7.71138	0.00548737	0.263329	0.0135654	0.124156	TRUE	TRUE	TRUE	TRUE
ENSG00000174600	ENST00000312143	CMKLR1	protein_coding	1122	FALSE	1.1394	0.285779	0.478309	NA	-0.187972	-0.833538	1	1	NA	0.00643075	2.76247	0.096499	0.880681	NA	-0.194402	FALSE	FALSE	FALSE	FALSE
ENSG00000174600	ENST00000550402	CMKLR1	protein_coding	1122	TRUE	0.0492933	0.824298	0.922084	NA	-0.122508	1.71167	0.190769	0.326645	NA	-0.192755	-0.11099	1	1	NA	0.070247	FALSE	FALSE	FALSE	FALSE
ENSG00000165699	ENST00000645150	TSC1	protein_coding	1365	FALSE	0.436323	0.508902	0.694394	1	-0.00972532	15.6893	7.46433e-05	0.000400573	0.000184527	0.0962106	7.70863	0.00549574	0.263329	0.0135861	-0.105936	FALSE	TRUE	TRUE	TRUE
ENSG00000165699	ENST00000440111	TSC1	protein_coding	3495	FALSE	10.5027	0.00119199	0.00632564	0.00294673	-0.147483	30.4623	3.40421e-08	3.46334e-07	8.41559e-08	-0.105828	1.15824	0.28183	1	0.696715	-0.0416549	TRUE	TRUE	FALSE	FALSE
ENSG00000165699	ENST00000642627	TSC1	protein_coding	3477	FALSE	2.18014	0.139802	0.287818	NA	-0.0537528	0.868935	0.35125	0.512001	NA	0.0037497	1.68094	0.194799	1	NA	-0.0575025	FALSE	FALSE	FALSE	FALSE
ENSG00000165699	ENST00000644097	TSC1	protein_coding	3492	FALSE	3.31274	0.0687449	0.168427	NA	0.0366651	-0.222516	1	1	NA	0.0115171	1.27671	0.258512	1	NA	0.025148	FALSE	FALSE	FALSE	FALSE
ENSG00000165699	ENST00000403810	TSC1	protein_coding	1101	FALSE	-0.360276	1	1	NA	0.0227152	-0.448201	1	1	NA	0.00657112	0.128259	0.720245	1	NA	0.0161441	FALSE	FALSE	FALSE	FALSE
ENSG00000165699	ENST00000545250	TSC1	protein_coding	3342	FALSE	4.60651	0.0318509	0.0929574	0.0787389	0.15158	3.88646	0.048677	0.111262	0.120335	-0.0122206	-0.970789	1	1	1	0.163801	FALSE	FALSE	FALSE	FALSE
ENSG00000142230	ENST00000598840	SAE1	protein_coding	798	FALSE	19.6782	9.16416e-06	9.00383e-05	2.26548e-05	-0.149501	2.65248	0.103389	0.203497	0.255588	-0.0916376	7.70726	0.00549991	0.263329	0.0135964	-0.0578636	TRUE	FALSE	FALSE	FALSE
ENSG00000142230	ENST00000270225	SAE1	protein_coding	1041	TRUE	-0.0929991	1	1	NA	0.0151448	0.79244	0.373363	0.533702	NA	0.0155977	0.0251476	0.874	1	NA	-0.000452947	FALSE	FALSE	FALSE	FALSE
ENSG00000142230	ENST00000596995	SAE1	nonsense_mediated_decay	153	FALSE	1.07301	0.300266	0.493549	NA	0.0850225	0.00425736	0.947976	1	NA	0.021014	0.421383	0.516248	1	NA	0.0640086	FALSE	FALSE	FALSE	FALSE
ENSG00000142230	ENST00000392776	SAE1	protein_coding	801	FALSE	0.0779764	0.780059	0.889837	NA	0.0493339	1.36177	0.243231	0.391231	NA	0.0550259	-0.0724626	1	1	NA	-0.00569197	FALSE	FALSE	FALSE	FALSE
ENSG00000196547	ENST00000360468	MAN2A2	protein_coding	3453	FALSE	10.5546	0.00115899	0.00617854	0.00286517	-0.0322546	-0.149105	1	1	1	-0.0174338	7.7048	0.00550743	0.263329	0.013615	-0.0148208	FALSE	FALSE	FALSE	FALSE
ENSG00000196547	ENST00000558161	MAN2A2	nonsense_mediated_decay	2391	FALSE	0.510865	0.474765	0.666078	NA	0.0333862	0.178499	0.672666	0.7964	NA	0.00551953	0.161831	0.687476	1	NA	0.0278667	FALSE	FALSE	FALSE	FALSE
ENSG00000196547	ENST00000559717	MAN2A2	protein_coding	3453	TRUE	2.23996	0.134484	0.279376	NA	-0.0466632	7.18115	0.00736733	0.0228704	NA	-0.0598675	0.267507	0.605009	1	NA	0.0132043	FALSE	FALSE	FALSE	FALSE
ENSG00000196547	ENST00000559341	MAN2A2	retained_intron	NA	FALSE	0.248058	0.618446	0.777288	NA	-0.00686088	0.139361	0.708917	0.823577	NA	0.0190145	0.370069	0.542967	1	NA	-0.0258754	FALSE	FALSE	FALSE	FALSE
ENSG00000196547	ENST00000560880	MAN2A2	retained_intron	NA	FALSE	4.54972	0.0329242	0.0955728	0.0813923	0.0523924	7.69072	0.00555055	0.0179078	0.0137216	0.0527672	0.00881	0.925219	1	1	-0.000374799	FALSE	FALSE	FALSE	FALSE
ENSG00000119522	ENST00000475421	DENND1A	processed_transcript	NA	FALSE	16.1615	5.81634e-05	0.000463388	0.000143786	0.203322	0.352798	0.552534	0.699734	1	0.0693345	7.67049	0.00561311	0.267602	0.0138762	0.133987	TRUE	FALSE	TRUE	TRUE
ENSG00000119522	ENST00000373624	DENND1A	protein_coding	3030	TRUE	18.5384	1.66513e-05	0.000154177	4.11639e-05	-0.351904	14.7056	0.000125674	0.000636715	0.000310679	-0.222245	0.48994	0.483954	1	1	-0.129659	TRUE	TRUE	FALSE	FALSE
ENSG00000119522	ENST00000394215	DENND1A	protein_coding	1380	FALSE	9.4316	0.00213278	0.0103778	0.00527247	0.148582	8.21435	0.00415604	0.0139072	0.0102742	0.15291	0.138877	0.7094	1	1	-0.0043284	TRUE	TRUE	FALSE	FALSE
ENSG00000165195	ENST00000637296	PIGA	protein_coding	510	FALSE	14.4475	0.000144118	0.00102482	0.000356275	-0.108022	0.291443	0.589297	0.730994	1	0.0113771	7.65636	0.00565726	0.268925	0.0139854	-0.119399	TRUE	FALSE	TRUE	FALSE
ENSG00000165195	ENST00000333590	PIGA	protein_coding	1455	TRUE	19.7846	8.66803e-06	8.57806e-05	2.14284e-05	0.198408	9.22751	0.00238406	0.00858743	0.00589367	0.107141	1.99607	0.157708	0.976187	0.389872	0.0912663	TRUE	TRUE	FALSE	FALSE
ENSG00000165195	ENST00000635045	PIGA	retained_intron	NA	FALSE	4.04193	0.0443831	0.121077	NA	-0.0903856	6.33961	0.0118071	0.0339911	NA	-0.118518	0.0335649	0.854635	1	NA	0.0281326	FALSE	FALSE	FALSE	FALSE
ENSG00000125124	ENST00000568104	BBS2	protein_coding	2028	FALSE	16.3302	5.32084e-05	0.000430232	0.000131537	-0.048534	1.82482	0.176741	0.307867	0.436923	-0.0219598	7.61952	0.005774	0.272253	0.014274	-0.0265742	FALSE	FALSE	FALSE	FALSE
ENSG00000125124	ENST00000565781	BBS2	retained_intron	NA	FALSE	2.27264	0.131676	0.275235	NA	0.0305725	0.220882	0.638369	0.770024	NA	0.00289796	0.98843	0.320126	1	NA	0.0276745	FALSE	FALSE	FALSE	FALSE
ENSG00000125124	ENST00000245157	BBS2	protein_coding	2166	TRUE	0.132736	0.715612	0.845773	NA	0.0179615	0.424152	0.514872	0.666223	NA	0.0190618	-0.443732	1	1	NA	-0.0011003	FALSE	FALSE	FALSE	FALSE
ENSG00000111790	ENST00000229395	FGFR1OP2	protein_coding	762	TRUE	31.1356	2.40615e-08	4.29804e-07	5.94828e-08	0.0890629	122.305	1.97929e-28	1.78354e-26	4.89304e-28	0.124633	7.61709	0.00578176	0.272253	0.0142932	-0.0355702	TRUE	TRUE	FALSE	FALSE
ENSG00000111790	ENST00000327214	FGFR1OP2	protein_coding	648	FALSE	3.6492	0.0560961	0.144247	0.138676	-0.0299137	20.8822	4.8842e-06	3.3529e-05	1.20743e-05	-0.0573725	2.94806	0.0859809	0.856674	0.212554	0.0274588	FALSE	FALSE	FALSE	FALSE
ENSG00000111790	ENST00000395941	FGFR1OP2	retained_intron	NA	FALSE	43.9359	3.39314e-11	1.02093e-09	8.38824e-11	-0.0883656	64.4943	9.68126e-16	2.59009e-14	2.39332e-15	-0.0819612	0.116767	0.732568	1	1	-0.00640439	TRUE	TRUE	FALSE	FALSE
ENSG00000111790	ENST00000538172	FGFR1OP2	retained_intron	NA	FALSE	6.63965	0.00997334	0.0371857	0.0246552	0.0292164	4.93908	0.026256	0.0669775	0.0649078	0.0147006	0.585142	0.444304	1	1	0.0145158	FALSE	FALSE	FALSE	FALSE
ENSG00000143702	ENST00000366544	CEP170	protein_coding	4461	FALSE	13.0238	0.000307563	0.00197162	0.00076033	-0.0467263	0.658416	0.41712	0.575822	1	-0.0209664	7.61265	0.00579601	0.272253	0.0143284	-0.02576	FALSE	FALSE	FALSE	FALSE
ENSG00000143702	ENST00000366542	CEP170	protein_coding	4755	TRUE	6.61403	0.0101178	0.0376133	0.0250124	-0.0434352	26.3117	2.90518e-07	2.4945e-06	7.18193e-07	-0.0447345	1.62974	0.20174	1	0.498723	0.00129931	FALSE	FALSE	FALSE	FALSE
ENSG00000143702	ENST00000468254	CEP170	processed_transcript	NA	FALSE	42.3843	7.49891e-11	2.13115e-09	1.85381e-10	0.124639	37.4416	9.41927e-10	1.21923e-08	2.32855e-09	0.085322	1.46473	0.226179	1	0.559141	0.0393171	TRUE	TRUE	FALSE	FALSE
ENSG00000143702	ENST00000490813	CEP170	protein_coding	882	FALSE	8.47656	0.00359753	0.0161313	0.00889349	-0.0344775	3.54942	0.0595662	0.131214	0.147254	-0.0196211	1.44017	0.230111	1	0.568861	-0.0148564	FALSE	FALSE	FALSE	FALSE
ENSG00000123360	ENST00000243052	PDE1B	protein_coding	1611	TRUE	1.0078	0.31543	0.5099	0.77978	-0.08903	8.33654	0.00388555	0.0131415	0.00960553	0.155183	7.60701	0.0058142	0.272253	0.0143734	-0.244213	FALSE	TRUE	TRUE	FALSE
ENSG00000123360	ENST00000542335	PDE1B	processed_transcript	NA	FALSE	1.0078	0.31543	0.5099	0.77978	0.08903	8.33654	0.00388555	0.0131415	0.00960553	-0.155183	7.60701	0.0058142	0.272253	0.0143734	0.244213	FALSE	TRUE	TRUE	FALSE
ENSG00000174428	ENST00000611835	GTF2IRD2B	retained_intron	NA	FALSE	2.2702	0.131883	0.275423	0.32603	-0.0145861	42.3255	7.72789e-11	1.14487e-09	1.91042e-10	-0.0733715	7.56755	0.00594286	0.276883	0.0146914	0.0587854	FALSE	TRUE	FALSE	FALSE
ENSG00000174428	ENST00000614064	GTF2IRD2B	protein_coding	327	FALSE	5.20211	0.0225595	0.0714567	0.0557697	0.0805573	29.8494	4.66934e-08	4.6103e-07	1.15431e-07	0.160542	2.49483	0.114221	0.91447	0.282367	-0.0799851	FALSE	TRUE	FALSE	FALSE
ENSG00000174428	ENST00000472837	GTF2IRD2B	protein_coding	2850	TRUE	3.62987	0.0567512	0.145248	NA	-0.0564749	5.72234	0.0167504	0.045693	NA	-0.0505613	-0.196068	1	1	NA	-0.00591359	FALSE	FALSE	FALSE	FALSE
ENSG00000174428	ENST00000620662	GTF2IRD2B	retained_intron	NA	FALSE	0.277749	0.598181	0.762809	NA	-0.00949632	6.92196	0.00851437	0.0258202	NA	-0.0366095	1.69014	0.193583	1	NA	0.0271132	FALSE	FALSE	FALSE	FALSE
ENSG00000185787	ENST00000426013	MORF4L1	protein_coding	972	TRUE	2.22669	0.135644	0.281307	0.335328	-0.0204366	5.62206	0.0177358	0.0479424	0.0438449	0.0316526	7.52483	0.00608543	0.282723	0.0150439	-0.0520892	FALSE	FALSE	FALSE	FALSE
ENSG00000185787	ENST00000559619	MORF4L1	retained_intron	NA	FALSE	0.740918	0.389367	0.58749	NA	0.00992465	1.19707	0.273908	0.426842	NA	-0.0132331	1.93334	0.164393	0.985678	NA	0.0231577	FALSE	FALSE	FALSE	FALSE
ENSG00000185787	ENST00000558502	MORF4L1	protein_coding	708	FALSE	0.233129	0.629213	0.785403	NA	0.010512	1.81995	0.177319	0.308694	NA	-0.0184195	1.66349	0.197133	1	NA	0.0289315	FALSE	FALSE	FALSE	FALSE
ENSG00000110721	ENST00000265689	CHKA	protein_coding	1374	TRUE	3.95172	0.0468234	0.125832	0.115753	-0.0926633	40.1354	2.36953e-10	3.28768e-09	5.85775e-10	-0.171677	7.49311	0.00619353	0.283546	0.0153111	0.0790134	FALSE	TRUE	TRUE	FALSE
ENSG00000110721	ENST00000533728	CHKA	processed_transcript	NA	FALSE	3.95172	0.0468234	0.125832	0.115753	0.0926633	40.1354	2.36953e-10	3.28768e-09	5.85775e-10	0.171677	7.49311	0.00619353	0.283546	0.0153111	-0.0790134	FALSE	TRUE	TRUE	FALSE
ENSG00000154358	ENST00000636476	OBSCN	protein_coding	23910	FALSE	15.7274	7.31587e-05	0.00057045	0.000180856	-0.192503	0.0254254	0.873312	0.949217	1	-0.0289	7.48223	0.0062311	0.283546	0.015404	-0.163603	TRUE	FALSE	TRUE	TRUE
ENSG00000154358	ENST00000570156	OBSCN	protein_coding	26772	FALSE	0.239955	0.624239	0.78217	NA	0.171038	-0.462385	1	1	NA	0.0610554	0.607739	0.435641	1	NA	0.109983	FALSE	FALSE	FALSE	FALSE
ENSG00000154358	ENST00000284548	OBSCN	protein_coding	19863	FALSE	-0.673377	1	1	NA	0.118878	-0.489947	1	1	NA	0.0555737	0.353399	0.552196	1	NA	0.0633042	FALSE	FALSE	FALSE	FALSE
ENSG00000154358	ENST00000662438	OBSCN	protein_coding	25452	FALSE	5.31244	0.0211737	0.0679065	0.0523437	-0.0974127	12.4217	0.000424364	0.00188745	0.00104908	-0.087729	-0.313117	1	1	1	-0.00968368	FALSE	TRUE	FALSE	FALSE
ENSG00000158805	ENST00000568295	ZNF276	nonsense_mediated_decay	1068	FALSE	-0.0105701	1	1	1	0.00461075	16.2597	5.52257e-05	0.000307017	0.000136524	0.0544015	7.47755	0.0062473	0.283546	0.015444	-0.0497908	FALSE	FALSE	FALSE	FALSE
ENSG00000158805	ENST00000289816	ZNF276	protein_coding	1620	FALSE	1.76615	0.183859	0.351226	NA	-0.018966	0.537095	0.463639	0.62059	NA	0.0293119	2.45107	0.117445	0.919742	NA	-0.0482779	FALSE	FALSE	FALSE	FALSE
ENSG00000158805	ENST00000568064	ZNF276	protein_coding	1302	FALSE	0.0254912	0.873149	0.95561	NA	0.00346533	0.0897042	0.764554	0.866301	NA	-0.00159457	0.0273097	0.868742	1	NA	0.00505991	FALSE	FALSE	FALSE	FALSE
ENSG00000158805	ENST00000563983	ZNF276	retained_intron	NA	FALSE	-0.00211731	1	1	NA	-0.00685071	0.468382	0.493733	0.647507	NA	0.00690428	0.265621	0.606285	1	NA	-0.013755	FALSE	FALSE	FALSE	FALSE
ENSG00000158805	ENST00000443381	ZNF276	protein_coding	1845	TRUE	0.24136	0.623226	0.781362	NA	-0.00864111	3.64803	0.0561355	0.124966	NA	-0.0596786	0.778294	0.377663	1	NA	0.0510375	FALSE	FALSE	FALSE	FALSE
ENSG00000158805	ENST00000564004	ZNF276	retained_intron	NA	FALSE	0.059307	0.807595	0.909105	NA	0.00186945	0.0813043	0.775538	0.875597	NA	-0.00069659	0.0559789	0.812968	1	NA	0.00256604	FALSE	FALSE	FALSE	FALSE
ENSG00000158805	ENST00000569901	ZNF276	retained_intron	NA	FALSE	1.79497	0.180322	0.345838	NA	0.0245123	1.20103	0.273116	0.426009	NA	-0.0286479	3.16449	0.0752562	0.821787	NA	0.0531603	FALSE	FALSE	FALSE	FALSE
ENSG00000276462	ENST00000669967	BX255923.2	lncRNA	NA	FALSE	9.51802	0.00203464	0.00999821	0.00502986	-0.406759	0.229456	0.631927	0.765237	1	0.0327098	7.47067	0.00627121	0.283546	0.0155031	-0.439468	TRUE	FALSE	TRUE	TRUE
ENSG00000276462	ENST00000671340	BX255923.2	lncRNA	NA	FALSE	9.51802	0.00203464	0.00999821	0.00502986	0.406759	0.229456	0.631927	0.765237	1	-0.0327098	7.47067	0.00627121	0.283546	0.0155031	0.439468	TRUE	FALSE	TRUE	TRUE
ENSG00000147316	ENST00000521129	MCPH1	processed_transcript	NA	FALSE	0.745244	0.387986	0.586108	0.959146	-0.0125714	36.4746	1.54668e-09	1.92309e-08	3.82357e-09	-0.0642367	7.46928	0.00627605	0.283546	0.0155151	0.0516653	FALSE	FALSE	FALSE	FALSE
ENSG00000147316	ENST00000344683	MCPH1	protein_coding	2508	TRUE	0.749713	0.386567	0.58488	NA	-0.0605048	0.822604	0.36442	0.524923	NA	-0.0419065	-0.159223	1	1	NA	-0.0185983	FALSE	FALSE	FALSE	FALSE
ENSG00000147316	ENST00000519480	MCPH1	protein_coding	1833	FALSE	2.26614	0.132229	0.275879	0.326884	0.0730762	8.41115	0.00372927	0.0126835	0.00921917	0.106143	0.101314	0.750258	1	1	-0.033067	FALSE	TRUE	FALSE	FALSE
ENSG00000104518	ENST00000534602	GSDMD	retained_intron	NA	FALSE	29.3829	5.93987e-08	9.84853e-07	1.4684e-07	-0.0666467	6.90419	0.0085994	0.0260107	0.0212587	-0.0263306	7.46255	0.00629957	0.283827	0.0155733	-0.0403161	FALSE	FALSE	FALSE	FALSE
ENSG00000104518	ENST00000262580	GSDMD	protein_coding	1455	TRUE	0.124274	0.724445	0.850892	NA	0.03021	-0.353536	1	1	NA	0.0446857	0.291645	0.589168	1	NA	-0.0144757	FALSE	FALSE	FALSE	FALSE
ENSG00000104518	ENST00000524846	GSDMD	retained_intron	NA	FALSE	0.709064	0.399755	0.596684	NA	0.0263297	0.223277	0.636554	0.768948	NA	0.000159603	0.241905	0.622834	1	NA	0.0261701	FALSE	FALSE	FALSE	FALSE
ENSG00000104518	ENST00000526469	GSDMD	retained_intron	NA	FALSE	0.12808	0.720431	0.848497	NA	0.0101069	0.0943101	0.758768	0.861579	NA	-0.0185147	0.168294	0.681633	1	NA	0.0286217	FALSE	FALSE	FALSE	FALSE
ENSG00000253729	ENST00000314191	PRKDC	protein_coding	12387	TRUE	27.8369	1.31986e-07	1.96576e-06	3.26284e-07	0.095703	7.56976	0.00593557	0.0190273	0.0146734	0.0609666	7.44254	0.00637	0.284978	0.0157474	0.0347364	TRUE	FALSE	FALSE	FALSE
ENSG00000253729	ENST00000536483	PRKDC	retained_intron	NA	FALSE	27.8369	1.31986e-07	1.96576e-06	3.26284e-07	-0.095703	7.56976	0.00593557	0.0190273	0.0146734	-0.0609666	7.44254	0.00637	0.284978	0.0157474	-0.0347364	TRUE	FALSE	FALSE	FALSE
ENSG00000123106	ENST00000381259	CCDC91	protein_coding	1326	FALSE	28.0138	1.20454e-07	1.81211e-06	2.97775e-07	0.465838	8.23278	0.00411404	0.0138004	0.0101704	0.272837	7.39963	0.00652371	0.28838	0.0161274	0.193	TRUE	TRUE	TRUE	TRUE
ENSG00000123106	ENST00000539107	CCDC91	protein_coding	1218	FALSE	0.0650032	0.798756	0.902943	NA	-0.155575	-0.445098	1	1	NA	-0.0890089	0.540723	0.462133	1	NA	-0.0665657	FALSE	FALSE	FALSE	FALSE
ENSG00000123106	ENST00000545336	CCDC91	protein_coding	1326	TRUE	3.32687	0.0681566	0.16731	NA	-0.310263	-0.085042	1	1	NA	-0.183828	1.71876	0.189852	1	NA	-0.126435	FALSE	FALSE	FALSE	FALSE
ENSG00000141905	ENST00000589123	NFIC	protein_coding	1500	FALSE	7.47308	0.00626282	0.0255023	0.0154824	-0.127744	0.655138	0.418282	0.576843	1	0.0754909	7.38035	0.00659404	0.290197	0.0163012	-0.203235	TRUE	FALSE	TRUE	TRUE
ENSG00000141905	ENST00000443272	NFIC	protein_coding	1527	TRUE	3.05502	0.0804879	0.190343	NA	0.14988	0.288932	0.590906	0.731764	NA	-0.0407174	3.75757	0.0525688	0.739621	NA	0.190597	FALSE	FALSE	FALSE	FALSE
ENSG00000141905	ENST00000589537	NFIC	retained_intron	NA	FALSE	0.937723	0.332864	0.529933	NA	-0.0221354	2.71562	0.0993706	0.1974	NA	-0.0347735	0.500876	0.479115	1	NA	0.0126381	FALSE	FALSE	FALSE	FALSE
ENSG00000161203	ENST00000292807	AP2M1	protein_coding	1308	TRUE	8.34816	0.00386078	0.0170829	0.00954429	0.0498358	62.6441	2.47646e-15	6.18173e-14	6.12209e-15	0.110721	7.37867	0.0066002	0.290197	0.0163165	-0.0608856	FALSE	TRUE	FALSE	FALSE
ENSG00000161203	ENST00000382456	AP2M1	protein_coding	1302	FALSE	15.9187	6.61219e-05	0.000520531	0.000163461	-0.0560282	80.3975	3.06179e-19	1.18149e-17	7.56909e-19	-0.100694	6.4824	0.0108947	0.37935	0.0269331	0.0446658	FALSE	TRUE	FALSE	FALSE
ENSG00000161203	ENST00000442686	AP2M1	protein_coding	369	FALSE	0.319057	0.572175	0.743759	NA	0.00619239	0.0617541	0.803745	0.89649	NA	-0.0100274	0.545792	0.460042	1	NA	0.0162198	FALSE	FALSE	FALSE	FALSE
ENSG00000077458	ENST00000398187	FAM76B	nonsense_mediated_decay	702	FALSE	27.4077	1.64773e-07	2.38938e-06	4.07337e-07	0.2605	5.35892	0.0206166	0.0544902	0.0509665	0.139858	7.36759	0.00664098	0.291209	0.0164173	0.120642	TRUE	FALSE	TRUE	TRUE
ENSG00000077458	ENST00000358780	FAM76B	protein_coding	1020	TRUE	-0.511075	1	1	NA	-0.0299014	0.179748	0.67159	0.795412	NA	-0.0173209	-0.170753	1	1	NA	-0.0125804	FALSE	FALSE	FALSE	FALSE
ENSG00000077458	ENST00000536839	FAM76B	protein_coding	1017	FALSE	2.11967	0.145418	0.295704	NA	-0.0889033	0.254677	0.613801	0.750547	NA	-0.0489036	0.699323	0.403011	1	NA	-0.0399997	FALSE	FALSE	FALSE	FALSE
ENSG00000077458	ENST00000545813	FAM76B	retained_intron	NA	FALSE	-0.900789	1	1	NA	-0.118513	0.226719	0.633967	0.766632	NA	-0.0638975	-0.399033	1	1	NA	-0.0546151	FALSE	FALSE	FALSE	FALSE
ENSG00000077458	ENST00000545654	FAM76B	retained_intron	NA	FALSE	-0.407119	1	1	NA	-0.0231827	0.0698963	0.791488	0.887549	NA	-0.00973568	-0.145828	1	1	NA	-0.013447	FALSE	FALSE	FALSE	FALSE
ENSG00000181458	ENST00000323523	TMEM45A	protein_coding	828	TRUE	8.83593	0.00295357	0.0137047	0.00730155	0.154769	0.073696	0.78603	0.883179	1	-0.0260976	7.34915	0.00670943	0.292645	0.0165865	0.180867	TRUE	FALSE	TRUE	FALSE
ENSG00000181458	ENST00000403410	TMEM45A	protein_coding	876	FALSE	4.48697	0.0341541	0.0984632	NA	-0.135389	0.169467	0.680586	0.802699	NA	-0.0146014	3.88462	0.0487304	0.733865	NA	-0.120788	FALSE	FALSE	FALSE	FALSE
ENSG00000181458	ENST00000485260	TMEM45A	processed_transcript	NA	FALSE	0.0113472	0.915167	0.986259	NA	-0.0193799	1.69686	0.192699	0.32868	NA	0.040699	1.2475	0.26403	1	NA	-0.0600788	FALSE	FALSE	FALSE	FALSE
ENSG00000135241	ENST00000422087	PNPLA8	protein_coding	2349	FALSE	71.4051	2.90925e-17	2.18834e-15	7.192e-17	-0.267511	33.1803	8.39966e-09	9.29517e-08	2.07649e-08	-0.142342	7.29288	0.00692283	0.299226	0.017114	-0.125169	TRUE	TRUE	TRUE	FALSE
ENSG00000135241	ENST00000436062	PNPLA8	protein_coding	2349	FALSE	105.047	1.19297e-24	2.14971e-22	2.94916e-24	0.292656	69.2802	8.54227e-17	2.67353e-15	2.11174e-16	0.178443	6.53104	0.0106008	0.376569	0.0262064	0.114213	TRUE	TRUE	TRUE	FALSE
ENSG00000135241	ENST00000257694	PNPLA8	protein_coding	2349	TRUE	2.48848	0.114683	0.248719	NA	-0.0251445	6.36406	0.0116455	0.0335889	NA	-0.036101	0.425573	0.514169	1	NA	0.0109565	FALSE	FALSE	FALSE	FALSE
ENSG00000213096	ENST00000616028	ZNF254	protein_coding	1725	FALSE	0.285392	0.593189	0.759394	1	-0.118673	14.1762	0.000166463	0.000823183	0.000411515	0.123448	7.29017	0.00693328	0.299226	0.0171398	-0.242122	FALSE	TRUE	TRUE	FALSE
ENSG00000213096	ENST00000357002	ZNF254	protein_coding	1980	TRUE	-0.005823	1	1	NA	0.150676	0.265084	0.606648	0.745079	NA	-0.0271486	0.0171719	0.895742	1	NA	0.177825	FALSE	FALSE	FALSE	FALSE
ENSG00000213096	ENST00000613065	ZNF254	protein_coding	1857	FALSE	0.350156	0.554025	0.729988	NA	-0.0320028	1.43842	0.230395	0.375296	NA	-0.0962996	0.292285	0.58876	1	NA	0.0642968	FALSE	FALSE	FALSE	FALSE
ENSG00000175471	ENST00000505208	MCTP1	protein_coding	1803	FALSE	29.1448	6.71651e-08	1.09547e-06	1.6604e-07	0.149501	12.8009	0.000346461	0.00156701	0.000856492	0.139023	7.25527	0.00706933	0.302708	0.0174762	0.0104782	TRUE	TRUE	FALSE	FALSE
ENSG00000175471	ENST00000312216	MCTP1	protein_coding	2337	FALSE	19.3839	1.06903e-05	0.000103361	2.64277e-05	-0.161336	12.8437	0.000338626	0.00153681	0.000837121	-0.121287	1.54498	0.213878	1	0.52873	-0.0400487	TRUE	TRUE	FALSE	FALSE
ENSG00000175471	ENST00000515393	MCTP1	protein_coding	3000	TRUE	0.287855	0.591598	0.758248	NA	0.0112802	0.143009	0.705307	0.821056	NA	-0.0154972	0.0732438	0.786671	1	NA	0.0267773	FALSE	FALSE	FALSE	FALSE
ENSG00000175471	ENST00000429576	MCTP1	protein_coding	2079	FALSE	-0.0194879	1	1	NA	0.000554769	2.43301	0.118805	0.227344	NA	-0.00223843	0.551386	0.457752	1	NA	0.0027932	FALSE	FALSE	FALSE	FALSE
ENSG00000149091	ENST00000421244	DGKZ	protein_coding	2790	FALSE	49.5235	1.9601e-12	7.50974e-11	4.84558e-12	0.0839407	22.9019	1.70481e-06	1.29319e-05	4.21448e-06	0.0661099	7.24677	0.00710288	0.303352	0.0175591	0.0178309	TRUE	FALSE	FALSE	FALSE
ENSG00000149091	ENST00000527911	DGKZ	protein_coding	2805	TRUE	0.353154	0.552333	0.728595	NA	-0.0138597	0.670179	0.412989	0.571972	NA	-0.013469	-0.0402043	1	1	NA	-0.000390646	FALSE	FALSE	FALSE	FALSE
ENSG00000149091	ENST00000456247	DGKZ	protein_coding	2787	FALSE	6.29315	0.0121206	0.0434792	0.0299634	-0.108912	10.97	0.000925981	0.0037782	0.00228913	-0.0939677	-0.566897	1	1	1	-0.0149444	TRUE	TRUE	FALSE	FALSE
ENSG00000149091	ENST00000527211	DGKZ	retained_intron	NA	FALSE	3.15471	0.0757081	0.1815	NA	0.0388311	7.03629	0.00798742	0.0244528	NA	0.0413269	0.219165	0.639677	1	NA	-0.00249577	FALSE	FALSE	FALSE	FALSE
ENSG00000105722	ENST00000440177	ERF	protein_coding	1422	FALSE	21.4152	3.69833e-06	3.99507e-05	9.14268e-06	-0.099932	4.11573	0.0424861	0.0991282	0.10503	-0.0344014	7.22966	0.00717086	0.304669	0.0177272	-0.0655306	TRUE	FALSE	FALSE	FALSE
ENSG00000105722	ENST00000222329	ERF	protein_coding	1647	TRUE	0.0528354	0.818201	0.916828	NA	0.0642226	0.449024	0.502799	0.655609	NA	0.0216789	-1.38087	1	1	NA	0.0425437	FALSE	FALSE	FALSE	FALSE
ENSG00000105722	ENST00000595448	ERF	retained_intron	NA	FALSE	3.61226	0.0573552	0.146588	NA	0.0357094	4.06072	0.0438918	0.102103	NA	0.0127224	0.0838048	0.772206	1	NA	0.0229869	FALSE	FALSE	FALSE	FALSE
ENSG00000197530	ENST00000470373	MIB2	retained_intron	NA	FALSE	0.970528	0.324549	0.521044	0.802321	0.00398004	8.50952	0.00353293	0.012091	0.00873381	-0.077858	7.22306	0.00719728	0.30476	0.0177925	0.081838	FALSE	TRUE	TRUE	FALSE
ENSG00000197530	ENST00000479659	MIB2	retained_intron	NA	FALSE	0.113439	0.736263	0.859816	NA	0.005738	1.73306	0.18802	0.322815	NA	0.0207044	0.289384	0.590616	1	NA	-0.0149664	FALSE	FALSE	FALSE	FALSE
ENSG00000197530	ENST00000489635	MIB2	nonsense_mediated_decay	387	FALSE	4.2115	0.0401508	0.112189	NA	-0.0170282	1.43329	0.231229	0.376206	NA	0.00788601	0.812976	0.367242	1	NA	-0.0249142	FALSE	FALSE	FALSE	FALSE
ENSG00000197530	ENST00000511502	MIB2	retained_intron	NA	FALSE	0.0110733	0.916194	0.987105	NA	-0.00282537	1.57187	0.209936	0.35098	NA	0.028687	1.18508	0.276325	1	NA	-0.0315123	FALSE	FALSE	FALSE	FALSE
ENSG00000197530	ENST00000505370	MIB2	retained_intron	NA	FALSE	0.748056	0.387092	0.58535	NA	0.0101355	4.89769	0.0268926	0.06823	NA	0.0205806	0.508152	0.47594	1	NA	-0.0104451	FALSE	FALSE	FALSE	FALSE
ENSG00000197782	ENST00000601715	ZNF780A	non_stop_decay	331	FALSE	0.169297	0.680737	0.822234	1	0.0124825	12.533	0.00039983	0.00178866	0.000988426	-0.142528	7.19384	0.00731541	0.308022	0.0180845	0.15501	FALSE	TRUE	TRUE	TRUE
ENSG00000197782	ENST00000601688	ZNF780A	non_stop_decay	319	FALSE	0.900178	0.342734	0.541284	0.847277	-0.0633491	-0.00934368	1	1	1	0.0534264	1.95588	0.161954	0.981921	0.400369	-0.116775	FALSE	FALSE	FALSE	FALSE
ENSG00000197782	ENST00000450241	ZNF780A	protein_coding	1824	FALSE	0.0248235	0.874808	0.956595	NA	0.0395979	-0.0935296	1	1	NA	0.0671322	0.0190077	0.890344	1	NA	-0.0275344	FALSE	FALSE	FALSE	FALSE
ENSG00000197782	ENST00000599368	ZNF780A	non_stop_decay	328	FALSE	-0.139835	1	1	NA	0.0112687	-0.119298	1	1	NA	0.0219692	-0.263697	1	1	NA	-0.0107005	FALSE	FALSE	FALSE	FALSE
ENSG00000127663	ENST00000536461	KDM4B	protein_coding	3393	FALSE	47.0399	6.95553e-12	2.38612e-10	1.71948e-11	-0.0943323	32.6502	1.10326e-08	1.20704e-07	2.7274e-08	-0.0646148	7.17417	0.00739608	0.310219	0.0182839	-0.0297174	TRUE	FALSE	FALSE	FALSE
ENSG00000127663	ENST00000159111	KDM4B	protein_coding	3291	TRUE	7.16177	0.00744736	0.029434	0.0184107	-0.111697	14.3311	0.000153308	0.000761664	0.000378995	-0.144318	0.248408	0.618198	1	1	0.0326205	TRUE	TRUE	FALSE	FALSE
ENSG00000127663	ENST00000611640	KDM4B	protein_coding	3393	FALSE	18.198	1.99086e-05	0.000180465	4.92164e-05	0.206029	40.7401	1.73886e-10	2.47332e-09	4.29866e-10	0.208932	-0.149554	1	1	1	-0.00290314	TRUE	TRUE	FALSE	FALSE
ENSG00000205413	ENST00000620985	SAMD9	protein_coding	4770	FALSE	0.0514346	0.820585	0.918997	1	-0.000392605	18.6368	1.58136e-05	9.87976e-05	3.90931e-05	0.0472358	7.1477	0.007506	0.313228	0.0185557	-0.0476284	FALSE	FALSE	FALSE	FALSE
ENSG00000205413	ENST00000379958	SAMD9	protein_coding	4770	TRUE	0.0514346	0.820585	0.918997	1	0.000392605	18.6368	1.58136e-05	9.87976e-05	3.90931e-05	-0.0472358	7.1477	0.007506	0.313228	0.0185557	0.0476284	FALSE	FALSE	FALSE	FALSE
ENSG00000106462	ENST00000460911	EZH2	protein_coding	2241	FALSE	18.7838	1.46405e-05	0.000137658	3.6193e-05	-0.277351	2.21032	0.13709	0.253784	0.338902	-0.069234	7.11576	0.00764094	0.317244	0.0188893	-0.208117	TRUE	FALSE	TRUE	TRUE
ENSG00000106462	ENST00000492143	EZH2	nonsense_mediated_decay	1005	FALSE	1.45084	0.228394	0.409688	NA	0.171322	0.259495	0.610467	0.747529	NA	0.0136615	0.175948	0.674878	1	NA	0.15766	FALSE	FALSE	FALSE	FALSE
ENSG00000106462	ENST00000350995	EZH2	protein_coding	2124	FALSE	0.969069	0.324912	0.521424	0.80322	0.10603	4.88673	0.0270639	0.0685269	0.0669051	0.0555725	0.114016	0.735618	1	1	0.0504571	FALSE	FALSE	FALSE	FALSE
ENSG00000089597	ENST00000356638	GANAB	protein_coding	2835	TRUE	1.72898	0.188541	0.357215	0.466095	0.0146011	33.8399	5.98386e-09	6.76796e-08	1.47928e-08	0.0521572	7.10545	0.00768501	0.318268	0.0189982	-0.0375561	FALSE	FALSE	FALSE	FALSE
ENSG00000089597	ENST00000526732	GANAB	retained_intron	NA	FALSE	0.136643	0.711642	0.842867	1	-0.00231634	17.9546	2.26238e-05	0.000136308	5.59285e-05	-0.0312329	5.81354	0.0159033	0.461911	0.0393147	0.0289166	FALSE	FALSE	FALSE	FALSE
ENSG00000089597	ENST00000346178	GANAB	protein_coding	2901	FALSE	2.31329	0.128272	0.270534	0.317103	-0.0122848	12.5322	0.000399995	0.00178891	0.000988834	-0.0209243	1.16702	0.280015	1	0.692229	0.00863952	FALSE	FALSE	FALSE	FALSE
ENSG00000058799	ENST00000464950	YIPF1	nonsense_mediated_decay	921	FALSE	0.280539	0.596348	0.761361	1	0.0173349	23.2824	1.39871e-06	1.07291e-05	3.45777e-06	0.079541	7.08088	0.00779107	0.320137	0.0192604	-0.0622061	FALSE	TRUE	FALSE	FALSE
ENSG00000058799	ENST00000072644	YIPF1	protein_coding	921	TRUE	0.280539	0.596348	0.761361	1	-0.0173349	23.2824	1.39871e-06	1.07291e-05	3.45777e-06	-0.079541	7.08088	0.00779107	0.320137	0.0192604	0.0622061	FALSE	TRUE	FALSE	FALSE
ENSG00000102317	ENST00000376755	RBM3	protein_coding	474	FALSE	11.1316	0.000848693	0.00471439	0.00209807	0.0515522	71.8421	2.33126e-17	7.66186e-16	5.76314e-17	0.0973925	7.07694	0.00780822	0.320137	0.0193028	-0.0458404	FALSE	TRUE	FALSE	FALSE
ENSG00000102317	ENST00000485213	RBM3	processed_transcript	NA	FALSE	8.86824	0.00290174	0.0134948	0.00717343	-0.0282043	33.8909	5.82903e-09	6.60194e-08	1.441e-08	-0.045552	1.58149	0.208547	1	0.515551	0.0173477	FALSE	FALSE	FALSE	FALSE
ENSG00000102317	ENST00000489344	RBM3	processed_transcript	NA	FALSE	0.512459	0.474076	0.66546	NA	0.0108113	0.138339	0.709938	0.824409	NA	0.00859183	0.98977	0.319799	1	NA	0.00221951	FALSE	FALSE	FALSE	FALSE
ENSG00000102317	ENST00000376759	RBM3	protein_coding	474	TRUE	23.0658	1.56547e-06	1.83755e-05	3.87001e-06	-0.0598945	51.9843	5.59469e-13	1.05342e-11	1.38307e-12	-0.0694941	0.555607	0.456036	1	1	0.0095996	FALSE	FALSE	FALSE	FALSE
ENSG00000102317	ENST00000354480	RBM3	protein_coding	468	FALSE	3.61113	0.0573942	0.146665	NA	0.0257353	3.64509	0.0562347	0.125129	NA	0.00906173	0.151805	0.696817	1	NA	0.0166736	FALSE	FALSE	FALSE	FALSE
ENSG00000155229	ENST00000444411	MMS19	protein_coding	272	FALSE	0.671386	0.412569	0.609153	1	-0.0162973	26.9883	2.04687e-07	1.80768e-06	5.0601e-07	-0.0966625	7.00014	0.00815032	0.3325	0.0201485	0.0803652	FALSE	TRUE	TRUE	TRUE
ENSG00000155229	ENST00000434538	MMS19	protein_coding	1796	FALSE	0.588704	0.442921	0.63705	NA	0.0361542	0.662726	0.415599	0.574109	NA	0.0340697	0.0245437	0.87551	1	NA	0.0020845	FALSE	FALSE	FALSE	FALSE
ENSG00000155229	ENST00000415383	MMS19	nonsense_mediated_decay	123	FALSE	0.390557	0.532007	0.711977	NA	-0.0134584	0.0238885	0.877169	0.951741	NA	0.0164664	0.776951	0.378075	1	NA	-0.0299248	FALSE	FALSE	FALSE	FALSE
ENSG00000155229	ENST00000438925	MMS19	protein_coding	3093	TRUE	0.0162371	0.898604	0.973656	NA	-0.0104989	-0.00193498	1	1	NA	0.0195748	0.286058	0.592758	1	NA	-0.0300736	FALSE	FALSE	FALSE	FALSE
ENSG00000155229	ENST00000370782	MMS19	protein_coding	3093	FALSE	0.777198	0.378	0.576706	NA	-0.00778307	0.849322	0.356744	0.517844	NA	0.0116847	0.101312	0.75026	1	NA	-0.0194678	FALSE	FALSE	FALSE	FALSE
ENSG00000155229	ENST00000477575	MMS19	retained_intron	NA	FALSE	-0.0201571	1	1	NA	0.0118835	-0.0114589	1	1	NA	0.014867	0.068127	0.794084	1	NA	-0.00298356	FALSE	FALSE	FALSE	FALSE
ENSG00000119403	ENST00000373896	PHF19	protein_coding	1743	TRUE	33.0179	9.13154e-09	1.77626e-07	2.25742e-08	-0.17689	11.3341	0.000760975	0.00317718	0.00188122	-0.0152568	6.97876	0.00824826	0.33489	0.0203906	-0.161633	TRUE	FALSE	TRUE	TRUE
ENSG00000119403	ENST00000419155	PHF19	protein_coding	1116	FALSE	1.7418	0.186911	0.354975	NA	0.0993673	1.13321	0.287091	0.441472	NA	0.00985039	0.453384	0.500732	1	NA	0.0895169	FALSE	FALSE	FALSE	FALSE
ENSG00000119403	ENST00000312189	PHF19	protein_coding	624	FALSE	0.0819518	0.77467	0.886164	NA	0.0775224	1.42433	0.232692	0.37806	NA	0.00540644	-0.259789	1	1	NA	0.072116	FALSE	FALSE	FALSE	FALSE
ENSG00000241553	ENST00000467289	ARPC4	retained_intron	NA	FALSE	0.657281	0.417521	0.613481	1	0.00509747	9.62218	0.00192241	0.00714587	0.00475242	-0.0336861	6.95037	0.00838018	0.337678	0.0207167	0.0387835	FALSE	FALSE	FALSE	FALSE
ENSG00000241553	ENST00000433034	ARPC4	protein_coding	564	FALSE	4.61265	0.031737	0.0927506	0.0784575	0.0379675	19.6246	9.42473e-06	6.15309e-05	2.3299e-05	0.0551504	1.26351	0.260987	1	0.645189	-0.0171829	FALSE	FALSE	FALSE	FALSE
ENSG00000241553	ENST00000397261	ARPC4	protein_coding	507	TRUE	7.74571	0.00538403	0.0225626	NA	-0.043065	2.38706	0.122344	0.232442	NA	-0.0214643	1.61582	0.203675	1	NA	-0.0216006	FALSE	FALSE	FALSE	FALSE
ENSG00000047346	ENST00000619572	FAM214A	protein_coding	3231	TRUE	57.4618	3.44604e-14	1.74948e-12	8.51901e-14	-0.0807608	40.5383	1.92802e-10	2.71879e-09	4.76628e-10	-0.0881015	6.89758	0.00863126	0.345657	0.0213374	0.00734069	TRUE	TRUE	FALSE	FALSE
ENSG00000047346	ENST00000261844	FAM214A	protein_coding	3231	FALSE	5.44166	0.019662	0.0640734	0.0486067	0.0830771	20.5469	5.81866e-06	3.95303e-05	1.43844e-05	0.14308	1.11166	0.29172	1	0.721166	-0.0600028	TRUE	TRUE	FALSE	FALSE
ENSG00000047346	ENST00000568871	FAM214A	retained_intron	NA	FALSE	-0.498742	1	1	NA	0.00386197	2.39453	0.121761	0.231682	NA	-0.0523225	0.59855	0.439132	1	NA	0.0561845	FALSE	FALSE	FALSE	FALSE
ENSG00000047346	ENST00000534964	FAM214A	nonsense_mediated_decay	2892	FALSE	0.417198	0.518338	0.70147	NA	-0.0195962	-0.169852	1	1	NA	-0.00117959	0.183789	0.668137	1	NA	-0.0184166	FALSE	FALSE	FALSE	FALSE
ENSG00000047346	ENST00000566948	FAM214A	retained_intron	NA	FALSE	0.106081	0.744651	0.864664	NA	0.013418	0.110393	0.739697	0.847139	NA	-0.00147628	0.158257	0.690766	1	NA	0.0148942	FALSE	FALSE	FALSE	FALSE
ENSG00000139644	ENST00000267115	TMBIM6	protein_coding	714	TRUE	0.216067	0.642053	0.79371	1	0.0216167	11.061	0.000881603	0.00361638	0.00217942	-0.0841443	6.86346	0.00879759	0.345657	0.0217486	0.105761	FALSE	TRUE	TRUE	FALSE
ENSG00000139644	ENST00000547013	TMBIM6	retained_intron	NA	FALSE	0.216067	0.642053	0.79371	1	-0.0216167	11.061	0.000881603	0.00361638	0.00217942	0.0841443	6.86346	0.00879759	0.345657	0.0217486	-0.105761	FALSE	TRUE	TRUE	FALSE
ENSG00000168958	ENST00000476924	MFF	processed_transcript	NA	FALSE	12.5603	0.000394023	0.00244187	0.000974069	-0.0674152	0.561176	0.453787	0.611864	1	-0.0154371	6.86219	0.00880387	0.345657	0.0217642	-0.0519781	FALSE	FALSE	FALSE	FALSE
ENSG00000168958	ENST00000524634	MFF	protein_coding	270	FALSE	24.0197	9.53535e-07	1.17181e-05	2.35725e-06	0.16566	9.4809	0.00207623	0.00761747	0.00513267	0.0780278	3.7421	0.0530576	0.742282	0.131164	0.087632	TRUE	TRUE	FALSE	FALSE
ENSG00000168958	ENST00000354503	MFF	protein_coding	657	FALSE	3.65096	0.0560368	0.144172	NA	-0.107614	5.09741	0.0239616	0.0619045	NA	-0.0809244	0.216124	0.642009	1	NA	-0.0266892	FALSE	FALSE	FALSE	FALSE
ENSG00000168958	ENST00000409565	MFF	protein_coding	657	FALSE	0.212566	0.644764	0.795471	NA	0.009369	0.306697	0.579714	0.722221	NA	0.0183337	-0.0831203	1	1	NA	-0.00896472	FALSE	FALSE	FALSE	FALSE
ENSG00000100109	ENST00000407431	TFIP11	protein_coding	2514	FALSE	0.290375	0.58998	0.757323	1	0.0104618	11.6771	0.000632739	0.00269741	0.0015642	-0.0160963	6.84953	0.00886646	0.345657	0.0219189	0.0265581	FALSE	FALSE	FALSE	FALSE
ENSG00000100109	ENST00000407690	TFIP11	protein_coding	2514	TRUE	3.97644	0.046141	0.124526	NA	-0.0704961	1.39621	0.237358	0.383893	NA	-0.0378464	0.627502	0.428273	1	NA	-0.0326497	FALSE	FALSE	FALSE	FALSE
ENSG00000100109	ENST00000407148	TFIP11	protein_coding	2514	FALSE	0.714067	0.398097	0.595403	NA	-0.0406666	0.186423	0.665911	0.791254	NA	-0.0261274	0.249865	0.61717	1	NA	-0.0145392	FALSE	FALSE	FALSE	FALSE
ENSG00000100109	ENST00000405938	TFIP11	protein_coding	2514	FALSE	4.51916	0.0335174	0.097037	0.0828587	0.096036	5.85301	0.0155504	0.0429701	0.0384425	0.0831058	0.100972	0.750666	1	1	0.0129302	FALSE	TRUE	FALSE	FALSE
ENSG00000100109	ENST00000479489	TFIP11	retained_intron	NA	FALSE	-0.0636504	1	1	NA	0.00466491	0.240779	0.623644	0.75855	NA	-0.0030357	0.103493	0.747677	1	NA	0.00770061	FALSE	FALSE	FALSE	FALSE
ENSG00000197885	ENST00000415901	NKIRAS1	protein_coding	579	FALSE	7.56861	0.00593936	0.0243667	0.0146828	-0.352534	0.346395	0.556161	0.702754	1	0.000558378	6.84165	0.00890567	0.345657	0.0220158	-0.353093	TRUE	FALSE	TRUE	TRUE
ENSG00000197885	ENST00000614374	NKIRAS1	protein_coding	579	FALSE	7.56861	0.00593936	0.0243667	0.0146828	0.352534	0.346395	0.556161	0.702754	1	-0.000558378	6.84165	0.00890567	0.345657	0.0220158	0.353093	TRUE	FALSE	TRUE	TRUE
ENSG00000092203	ENST00000455393	TOX4	nonsense_mediated_decay	246	FALSE	1.67794	0.195199	0.366308	0.482553	0.0133764	32.2832	1.33263e-08	1.43784e-07	3.29441e-08	0.0614231	6.84056	0.0089111	0.345657	0.0220293	-0.0480466	FALSE	FALSE	FALSE	FALSE
ENSG00000092203	ENST00000448790	TOX4	protein_coding	1866	TRUE	10.7181	0.00106095	0.00571721	0.00262279	-0.0456887	64.6874	8.77743e-16	2.35983e-14	2.16988e-15	-0.0931421	6.47624	0.0109326	0.379573	0.0270267	0.0474534	FALSE	TRUE	FALSE	FALSE
ENSG00000092203	ENST00000613005	TOX4	retained_intron	NA	FALSE	10.0234	0.00154561	0.00790792	0.00382092	0.0323123	22.2342	2.41337e-06	1.77645e-05	5.96613e-06	0.0317191	0.181116	0.670416	1	1	0.000593248	FALSE	FALSE	FALSE	FALSE
ENSG00000099290	ENST00000399339	WASHC2A	protein_coding	3762	FALSE	-0.00516464	1	1	1	0.00137545	14.9244	0.000111908	0.000575326	0.000276649	0.0785402	6.83789	0.00892442	0.345657	0.0220622	-0.0771648	FALSE	TRUE	TRUE	FALSE
ENSG00000099290	ENST00000282633	WASHC2A	protein_coding	4026	TRUE	0.00283443	0.957541	1	1	-0.0113735	10.9999	0.000911156	0.00372364	0.00225248	-0.0768701	4.34983	0.0370127	0.641129	0.0914996	0.0654966	FALSE	TRUE	FALSE	FALSE
ENSG00000099290	ENST00000611324	WASHC2A	protein_coding	3738	FALSE	0.164583	0.684972	0.824767	NA	0.00999805	0.169224	0.680802	0.802844	NA	-0.00167011	0.298458	0.584851	1	NA	0.0116682	FALSE	FALSE	FALSE	FALSE
ENSG00000011304	ENST00000627714	PTBP1	protein_coding	594	FALSE	12.4546	0.000416964	0.00256082	0.00103078	0.163973	0.132808	0.715538	0.829049	1	-0.000784892	6.83705	0.0089286	0.345657	0.0220725	0.164758	TRUE	FALSE	TRUE	TRUE
ENSG00000011304	ENST00000349038	PTBP1	protein_coding	1596	FALSE	0.585113	0.444315	0.638388	NA	-0.106931	0.229031	0.632243	0.76545	NA	-0.0249937	-0.206599	1	1	NA	-0.0819377	FALSE	FALSE	FALSE	FALSE
ENSG00000011304	ENST00000356948	PTBP1	protein_coding	1674	TRUE	0.568955	0.450674	0.644079	NA	-0.0570419	-0.0164486	1	1	NA	0.0257786	-0.0619124	1	1	NA	-0.0828205	FALSE	FALSE	FALSE	FALSE
ENSG00000155256	ENST00000370613	ZFYVE27	protein_coding	861	FALSE	-0.471594	1	1	1	-0.0245832	22.2758	2.36164e-06	1.74778e-05	5.83824e-06	-0.154555	6.83127	0.00895757	0.345657	0.0221441	0.129972	FALSE	TRUE	TRUE	TRUE
ENSG00000155256	ENST00000357540	ZFYVE27	protein_coding	957	FALSE	5.20546	0.0225161	0.0713605	0.0556624	0.0720416	3.61525	0.0572521	0.126832	0.141534	0.000481644	9.42638	0.00213887	0.155009	0.00528752	0.0715599	FALSE	FALSE	FALSE	FALSE
ENSG00000155256	ENST00000359980	ZFYVE27	protein_coding	1215	FALSE	0.130213	0.718211	0.847343	NA	-0.00288769	-0.209076	1	1	NA	0.137736	-2.01802	1	1	NA	-0.140624	FALSE	FALSE	FALSE	FALSE
ENSG00000155256	ENST00000337540	ZFYVE27	protein_coding	1119	FALSE	0.268294	0.604479	0.766969	NA	0.00208549	0.408194	0.522887	0.673249	NA	-0.0154993	0.764681	0.381868	1	NA	0.0175848	FALSE	FALSE	FALSE	FALSE
ENSG00000155256	ENST00000370610	ZFYVE27	protein_coding	936	FALSE	-0.134278	1	1	NA	-0.0466562	-0.452625	1	1	NA	0.0318369	-0.677765	1	1	NA	-0.0784931	FALSE	FALSE	FALSE	FALSE
ENSG00000167280	ENST00000583646	ENGASE	retained_intron	NA	FALSE	1.16598	0.28023	0.472466	0.692759	-0.0516587	30.5866	3.19292e-08	3.26458e-07	7.89326e-08	-0.164134	6.82259	0.00900118	0.346202	0.0222519	0.112475	FALSE	TRUE	TRUE	TRUE
ENSG00000167280	ENST00000579016	ENGASE	protein_coding	2232	TRUE	0.0820979	0.774474	0.886055	NA	0.0339156	-0.808522	1	1	NA	0.111128	-0.27226	1	1	NA	-0.0772123	FALSE	FALSE	FALSE	FALSE
ENSG00000167280	ENST00000579809	ENGASE	retained_intron	NA	FALSE	0.0344014	0.852856	0.94214	NA	0.0177431	-0.429336	1	1	NA	0.0530057	-0.206067	1	1	NA	-0.0352626	FALSE	FALSE	FALSE	FALSE
ENSG00000179820	ENST00000448420	MYADM	protein_coding	565	FALSE	21.6814	3.21895e-06	3.53783e-05	7.95761e-06	-0.0656474	5.96391	0.0146016	0.0407256	0.0360969	-0.0305457	6.81705	0.00902918	0.346202	0.0223211	-0.0351017	FALSE	FALSE	FALSE	FALSE
ENSG00000179820	ENST00000391770	MYADM	protein_coding	969	TRUE	4.72362	0.029751	0.0883478	0.0735478	-0.079357	10.4059	0.00125615	0.00494143	0.00310534	-0.13031	1.2035	0.272623	1	0.673954	0.0509528	FALSE	TRUE	FALSE	FALSE
ENSG00000179820	ENST00000391771	MYADM	protein_coding	969	FALSE	7.93613	0.00484573	0.0206659	0.0119792	0.145004	20.1715	7.08007e-06	4.71621e-05	1.75027e-05	0.160855	0.676467	0.410806	1	1	-0.0158511	TRUE	TRUE	FALSE	FALSE
ENSG00000101343	ENST00000536226	CRNKL1	protein_coding	2064	TRUE	1.74767	0.18617	0.354115	0.460234	-0.0165458	31.9846	1.55402e-08	1.66279e-07	3.8417e-08	-0.0536522	6.80542	0.00908816	0.346202	0.022467	0.0371065	FALSE	FALSE	FALSE	FALSE
ENSG00000101343	ENST00000490258	CRNKL1	retained_intron	NA	FALSE	1.74767	0.18617	0.354115	0.460234	0.0165458	31.9846	1.55402e-08	1.66279e-07	3.8417e-08	0.0536522	6.80542	0.00908816	0.346202	0.022467	-0.0371065	FALSE	FALSE	FALSE	FALSE
ENSG00000105287	ENST00000593363	PRKD2	protein_coding	206	FALSE	42.1808	8.32143e-11	2.33656e-09	2.05715e-10	-0.27599	19.0106	1.29997e-05	8.257e-05	3.21368e-05	-0.173532	6.79661	0.00913309	0.346202	0.022578	-0.102458	TRUE	TRUE	TRUE	TRUE
ENSG00000105287	ENST00000291281	PRKD2	protein_coding	2637	TRUE	3.66495	0.0555682	0.143437	NA	0.133905	0.859793	0.353797	0.514574	NA	0.103232	1.68019	0.194899	1	NA	0.0306729	FALSE	FALSE	FALSE	FALSE
ENSG00000105287	ENST00000433867	PRKD2	protein_coding	2637	FALSE	6.9505	0.00837956	0.0322933	0.0207152	0.0884764	10.8381	0.000994347	0.00402749	0.00245814	0.0426261	0.431458	0.511274	1	1	0.0458503	TRUE	FALSE	FALSE	FALSE
ENSG00000105287	ENST00000600194	PRKD2	protein_coding	2166	FALSE	0.642441	0.422828	0.618363	NA	0.0536089	0.233505	0.628937	0.763138	NA	0.0276745	0.51636	0.472399	1	NA	0.0259344	FALSE	FALSE	FALSE	FALSE
ENSG00000176170	ENST00000592299	SPHK1	protein_coding	1155	TRUE	25.1777	5.22828e-07	6.85318e-06	1.29249e-06	-0.232437	2.25561	0.133131	0.248314	0.329115	-0.0598812	6.78033	0.00921678	0.346202	0.0227849	-0.172555	TRUE	FALSE	TRUE	TRUE
ENSG00000176170	ENST00000591762	SPHK1	retained_intron	NA	FALSE	-0.178016	1	1	NA	-0.0323859	-0.965881	1	1	NA	-0.0297527	0.287937	0.591545	1	NA	-0.00263324	FALSE	FALSE	FALSE	FALSE
ENSG00000176170	ENST00000590959	SPHK1	protein_coding	1197	FALSE	4.87404	0.0272635	0.0827137	0.0673986	0.0467817	8.65679	0.00325845	0.011255	0.00805525	0.042229	-0.079325	1	1	1	0.00455264	FALSE	FALSE	FALSE	FALSE
ENSG00000176170	ENST00000323374	SPHK1	protein_coding	1413	FALSE	5.1289	0.0235306	0.0738903	0.0581703	-0.0868942	9.35869	0.00221931	0.00806665	0.00548639	-0.139679	-0.295462	1	1	1	0.0527845	FALSE	TRUE	FALSE	FALSE
ENSG00000176170	ENST00000392496	SPHK1	protein_coding	1155	FALSE	34.3923	4.50503e-09	9.04205e-08	1.1137e-08	0.304935	27.0009	2.03364e-07	1.79697e-06	5.02739e-07	0.187083	-0.0133167	1	1	1	0.117852	TRUE	TRUE	FALSE	FALSE
ENSG00000275342	ENST00000615670	PRAG1	protein_coding	4221	TRUE	11.2252	0.000806932	0.00452378	0.00199483	0.364801	0.0724114	0.787858	0.884688	1	0.0626739	6.78027	0.00921709	0.346202	0.0227857	0.302128	TRUE	FALSE	TRUE	TRUE
ENSG00000275342	ENST00000622241	PRAG1	protein_coding	4221	FALSE	11.2252	0.000806932	0.00452378	0.00199483	-0.364801	0.0724114	0.787858	0.884688	1	-0.0626739	6.78027	0.00921709	0.346202	0.0227857	-0.302128	TRUE	FALSE	TRUE	TRUE
ENSG00000233461	ENST00000654602	AL445524.1	lncRNA	NA	TRUE	0.224385	0.635719	0.789856	1	0.0276358	21.3045	3.91803e-06	2.74714e-05	9.68581e-06	0.325174	6.77885	0.00922442	0.346202	0.0228038	-0.297538	FALSE	TRUE	TRUE	FALSE
ENSG00000233461	ENST00000440665	AL445524.1	lncRNA	NA	FALSE	0.224385	0.635719	0.789856	1	-0.0276358	21.3045	3.91803e-06	2.74714e-05	9.68581e-06	-0.325174	6.77885	0.00922442	0.346202	0.0228038	0.297538	FALSE	TRUE	TRUE	FALSE
ENSG00000182247	ENST00000425792	UBE2E2	protein_coding	606	FALSE	15.979	6.40496e-05	0.000505674	0.000158338	-0.240308	1.36042	0.243464	0.391529	0.601871	-0.0780924	6.77874	0.00922502	0.346202	0.0228053	-0.162216	TRUE	FALSE	TRUE	FALSE
ENSG00000182247	ENST00000335798	UBE2E2	nonsense_mediated_decay	279	FALSE	15.979	6.40496e-05	0.000505674	0.000158338	0.240308	1.36042	0.243464	0.391529	0.601871	0.0780924	6.77874	0.00922502	0.346202	0.0228053	0.162216	TRUE	FALSE	TRUE	FALSE
ENSG00000075151	ENST00000602326	EIF4G3	protein_coding	4776	FALSE	75.2857	4.07296e-18	3.4427e-16	1.00688e-17	0.0973772	34.9434	3.39431e-09	4.01056e-08	8.39111e-09	0.0395042	6.76213	0.00931124	0.347055	0.0230184	0.057873	TRUE	FALSE	FALSE	FALSE
ENSG00000075151	ENST00000264211	EIF4G3	protein_coding	4758	FALSE	2.53226	0.11154	0.243385	NA	-0.052777	3.49002	0.0617397	0.135004	NA	-0.0182395	-0.374904	1	1	NA	-0.0345375	FALSE	FALSE	FALSE	FALSE
ENSG00000075151	ENST00000400422	EIF4G3	protein_coding	4866	TRUE	5.98267	0.0144471	0.0501171	0.0357149	-0.0806488	8.09983	0.00442695	0.0146641	0.0109439	-0.0637453	0.0671993	0.795459	1	1	-0.0169035	TRUE	FALSE	FALSE	FALSE
ENSG00000075151	ENST00000634778	EIF4G3	processed_transcript	NA	FALSE	6.31764	0.0119542	0.0430059	0.0295522	0.0540819	12.8176	0.000343377	0.00155392	0.000848868	0.0529228	-0.108915	1	1	1	0.00115906	FALSE	FALSE	FALSE	FALSE
ENSG00000075151	ENST00000374935	EIF4G3	protein_coding	3918	FALSE	1.0599	0.303239	0.497102	NA	-0.0180333	0.223755	0.636194	0.768701	NA	-0.0104423	0.131076	0.717319	1	NA	-0.00759096	FALSE	FALSE	FALSE	FALSE
ENSG00000163743	ENST00000380840	RCHY1	protein_coding	666	FALSE	30.3246	3.65469e-08	6.29513e-07	9.03481e-08	0.153737	8.28697	0.00399305	0.0134551	0.00987126	0.038866	6.73584	0.00944947	0.351409	0.0233602	0.114871	TRUE	FALSE	TRUE	TRUE
ENSG00000163743	ENST00000513083	RCHY1	retained_intron	NA	FALSE	2.59428	0.10725	0.236605	0.265134	-0.16348	23.3798	1.32965e-06	1.02425e-05	3.28704e-06	-0.194695	2.37842	0.123022	0.9296	0.304124	0.0312145	FALSE	TRUE	FALSE	FALSE
ENSG00000163743	ENST00000324439	RCHY1	protein_coding	786	TRUE	3.61449	0.0572782	0.146437	NA	-0.300919	7.06364	0.0078664	0.0241454	NA	-0.0912807	0.816143	0.36631	1	NA	-0.209638	FALSE	FALSE	FALSE	FALSE
ENSG00000163743	ENST00000505105	RCHY1	nonsense_mediated_decay	567	FALSE	29.8274	4.72264e-08	7.9837e-07	1.16749e-07	0.280232	63.6714	1.47006e-15	3.79073e-14	3.63416e-15	0.388265	-0.0889814	1	1	1	-0.108033	TRUE	TRUE	FALSE	FALSE
ENSG00000163743	ENST00000512567	RCHY1	retained_intron	NA	FALSE	1.10711	0.29271	0.485227	NA	0.0304307	4.2907	0.0383215	0.0910169	NA	-0.141156	2.60083	0.106808	0.899805	NA	0.171586	FALSE	FALSE	FALSE	FALSE
ENSG00000174013	ENST00000440469	FBXO45	protein_coding	324	FALSE	11.6946	0.000626802	0.00363191	0.00154953	0.390615	0.10413	0.746929	0.851616	1	0.0816759	6.68416	0.00972735	0.357981	0.0240471	0.308939	TRUE	FALSE	TRUE	TRUE
ENSG00000174013	ENST00000311630	FBXO45	protein_coding	861	TRUE	11.6946	0.000626802	0.00363191	0.00154953	-0.390615	0.10413	0.746929	0.851616	1	-0.0816759	6.68416	0.00972735	0.357981	0.0240471	-0.308939	TRUE	FALSE	TRUE	TRUE
ENSG00000123992	ENST00000523282	DNPEP	protein_coding	1482	FALSE	22.8214	1.77778e-06	2.05152e-05	4.39488e-06	0.168354	2.78538	0.0951283	0.190582	0.235168	0.0625238	6.6819	0.00973968	0.357981	0.0240776	0.10583	TRUE	FALSE	TRUE	TRUE
ENSG00000123992	ENST00000520694	DNPEP	protein_coding	1416	FALSE	0.321674	0.570604	0.742834	NA	-0.0250519	0.58735	0.443446	0.601806	NA	-0.0128025	0.0228058	0.879963	1	NA	-0.0122494	FALSE	FALSE	FALSE	FALSE
ENSG00000123992	ENST00000273075	DNPEP	protein_coding	1458	TRUE	-0.259671	1	1	NA	-0.0197971	0.317149	0.573326	0.716986	NA	-0.0161504	-0.0662529	1	1	NA	-0.00364668	FALSE	FALSE	FALSE	FALSE
ENSG00000123992	ENST00000373972	DNPEP	protein_coding	1233	FALSE	2.74412	0.0976128	0.22081	NA	-0.115547	0.0863488	0.768871	0.86986	NA	-0.00657852	2.01619	0.155629	0.972474	NA	-0.108969	FALSE	FALSE	FALSE	FALSE
ENSG00000123992	ENST00000488881	DNPEP	retained_intron	NA	FALSE	1.4959	0.221304	0.400633	NA	0.0242143	-0.0272833	1	1	NA	-0.0145412	1.61585	0.203671	1	NA	0.0387555	FALSE	FALSE	FALSE	FALSE
ENSG00000123992	ENST00000460963	DNPEP	retained_intron	NA	FALSE	-0.261732	1	1	NA	-0.0334426	0.238852	0.625036	0.759529	NA	-0.0201831	-0.22628	1	1	NA	-0.0132595	FALSE	FALSE	FALSE	FALSE
ENSG00000123992	ENST00000523527	DNPEP	retained_intron	NA	FALSE	0.209117	0.64746	0.797136	NA	0.00127058	0.31387	0.575315	0.718322	NA	0.00773198	-0.117484	1	1	NA	-0.0064614	FALSE	FALSE	FALSE	FALSE
ENSG00000167785	ENST00000601372	ZNF558	protein_coding	1209	TRUE	0.623957	0.429581	0.624547	1	0.00501956	8.94876	0.00277658	0.00980111	0.00686403	-0.0184713	6.67472	0.00977898	0.357981	0.0241748	0.0234908	FALSE	FALSE	FALSE	FALSE
ENSG00000167785	ENST00000301475	ZNF558	protein_coding	1209	FALSE	0.623957	0.429581	0.624547	1	-0.00501956	8.94876	0.00277658	0.00980111	0.00686403	0.0184713	6.67472	0.00977898	0.357981	0.0241748	-0.0234908	FALSE	FALSE	FALSE	FALSE
ENSG00000198089	ENST00000400288	SFI1	protein_coding	3729	TRUE	6.51932	0.0106709	0.0393215	0.0263796	-0.0316483	49.3027	2.19358e-12	3.82709e-11	5.42277e-12	-0.0542601	6.63607	0.00999341	0.365015	0.0247048	0.0226118	FALSE	FALSE	FALSE	FALSE
ENSG00000198089	ENST00000400289	SFI1	protein_coding	3483	FALSE	2.24038	0.134448	0.279376	NA	-0.0293943	0.2572	0.61205	0.749132	NA	0.00429547	2.12934	0.144503	0.961873	NA	-0.0336898	FALSE	FALSE	FALSE	FALSE
ENSG00000198089	ENST00000382162	SFI1	retained_intron	NA	FALSE	0.655541	0.418138	0.614119	NA	0.00532111	0.435236	0.509431	0.661454	NA	0.00627511	-0.0900695	1	1	NA	-0.000953999	FALSE	FALSE	FALSE	FALSE
ENSG00000198089	ENST00000476577	SFI1	retained_intron	NA	FALSE	2.14722	0.142829	0.291951	NA	0.0255096	2.83553	0.0922003	0.185965	NA	0.0202343	0.053054	0.817832	1	NA	0.00527531	FALSE	FALSE	FALSE	FALSE
ENSG00000198089	ENST00000357852	SFI1	retained_intron	NA	FALSE	0.0118732	0.913231	0.984625	NA	0.00369267	0.0682054	0.793968	0.889478	NA	-0.00398035	0.0295675	0.863475	1	NA	0.00767302	FALSE	FALSE	FALSE	FALSE
ENSG00000198089	ENST00000540643	SFI1	protein_coding	3564	FALSE	1.55877	0.211845	0.388702	NA	0.0265193	0.972097	0.324158	0.482281	NA	0.0274356	0.0292258	0.864259	1	NA	-0.000916307	FALSE	FALSE	FALSE	FALSE
ENSG00000244242	ENST00000340134	IFITM10	protein_coding	687	TRUE	6.46231	0.0110186	0.0403672	0.0272393	-0.10011	56.0796	6.95961e-14	1.47084e-12	1.72049e-13	-0.2204	6.62379	0.0100626	0.365912	0.0248758	0.12029	TRUE	TRUE	TRUE	FALSE
ENSG00000244242	ENST00000482459	IFITM10	processed_transcript	NA	FALSE	6.46231	0.0110186	0.0403672	0.0272393	0.10011	56.0796	6.95961e-14	1.47084e-12	1.72049e-13	0.2204	6.62379	0.0100626	0.365912	0.0248758	-0.12029	TRUE	TRUE	TRUE	FALSE
ENSG00000141068	ENST00000398988	KSR1	protein_coding	2289	FALSE	0.423081	0.515404	0.699403	1	-0.010768	9.61092	0.00193424	0.00718332	0.00478166	0.0232942	6.59921	0.0102024	0.36894	0.0252215	-0.0340622	FALSE	FALSE	FALSE	FALSE
ENSG00000141068	ENST00000644974	KSR1	protein_coding	2787	TRUE	0.763995	0.382081	0.580334	NA	0.0351902	1.17567	0.278239	0.431957	NA	0.0373433	-0.309835	1	1	NA	-0.00215304	FALSE	FALSE	FALSE	FALSE
ENSG00000141068	ENST00000644418	KSR1	protein_coding	2490	FALSE	0.700591	0.402585	0.599219	NA	-0.0244222	4.87252	0.0272877	0.0689869	NA	-0.0606375	0.506734	0.476556	1	NA	0.0362153	FALSE	FALSE	FALSE	FALSE
ENSG00000088833	ENST00000353088	NSFL1C	protein_coding	1020	FALSE	0.226236	0.634329	0.789082	1	-0.014254	17.7655	2.49867e-05	0.000149665	6.17699e-05	-0.0820053	6.57293	0.0103541	0.371951	0.0255966	0.0677513	FALSE	TRUE	FALSE	FALSE
ENSG00000088833	ENST00000555944	NSFL1C	nonsense_mediated_decay	108	FALSE	0.0646412	0.799305	0.903246	NA	-0.00730776	-0.114181	1	1	NA	0.00569121	0.116914	0.732406	1	NA	-0.012999	FALSE	FALSE	FALSE	FALSE
ENSG00000088833	ENST00000476071	NSFL1C	protein_coding	1119	FALSE	0.0924559	0.761078	0.876231	NA	-0.00375099	-0.649138	1	1	NA	0.0521716	0.165173	0.684438	1	NA	-0.0559225	FALSE	FALSE	FALSE	FALSE
ENSG00000088833	ENST00000216879	NSFL1C	protein_coding	1113	TRUE	0.4178	0.518037	0.701236	NA	0.0246895	0.155601	0.693239	0.811501	NA	0.0435146	0.0269033	0.869714	1	NA	-0.0188251	FALSE	FALSE	FALSE	FALSE
ENSG00000088833	ENST00000487086	NSFL1C	retained_intron	NA	FALSE	0.0446088	0.832725	0.927797	NA	0.000623194	1.47077	0.225224	0.369588	NA	-0.019372	0.597717	0.439451	1	NA	0.0199952	FALSE	FALSE	FALSE	FALSE
ENSG00000127922	ENST00000417009	SEM1	protein_coding	198	FALSE	67.4534	2.15724e-16	1.47393e-14	5.33294e-16	0.407797	36.0954	1.87892e-09	2.30129e-08	4.6449e-09	0.293407	6.57111	0.0103647	0.371951	0.0256228	0.11439	TRUE	TRUE	TRUE	FALSE
ENSG00000127922	ENST00000248566	SEM1	protein_coding	213	FALSE	67.4534	2.15724e-16	1.47393e-14	5.33294e-16	-0.407797	36.0954	1.87892e-09	2.30129e-08	4.6449e-09	-0.293407	6.57111	0.0103647	0.371951	0.0256228	-0.11439	TRUE	TRUE	TRUE	FALSE
ENSG00000168495	ENST00000518039	POLR3D	nonsense_mediated_decay	372	FALSE	0.0844034	0.771416	0.88379	1	-0.00767863	16.2751	5.47784e-05	0.000304841	0.000135418	0.0841752	6.54117	0.0105406	0.376569	0.0260576	-0.0918538	FALSE	TRUE	TRUE	TRUE
ENSG00000168495	ENST00000306433	POLR3D	protein_coding	1197	TRUE	2.635	0.104532	0.232265	NA	0.0943044	0.895422	0.344012	0.504092	NA	-0.00894358	2.02934	0.154288	0.972425	NA	0.103248	FALSE	FALSE	FALSE	FALSE
ENSG00000168495	ENST00000397802	POLR3D	protein_coding	1197	FALSE	6.02839	0.0140776	0.0490845	0.0348014	-0.0866258	7.50991	0.00613604	0.0195977	0.015169	-0.0752316	-0.275285	1	1	1	-0.0113942	TRUE	TRUE	FALSE	FALSE
ENSG00000256525	ENST00000539111	POLG2	protein_coding	1458	TRUE	0.367786	0.544214	0.721824	1	-0.0141248	10.193	0.00140972	0.0054656	0.003485	0.036764	6.52838	0.0106167	0.376569	0.0262456	-0.0508888	FALSE	FALSE	FALSE	FALSE
ENSG00000256525	ENST00000585141	POLG2	retained_intron	NA	FALSE	0.367786	0.544214	0.721824	1	0.0141248	10.193	0.00140972	0.0054656	0.003485	-0.036764	6.52838	0.0106167	0.376569	0.0262456	0.0508888	FALSE	FALSE	FALSE	FALSE
ENSG00000144535	ENST00000325385	DIS3L2	protein_coding	2658	TRUE	0.037733	0.84598	0.93707	1	0.00712567	16.9159	3.90737e-05	0.000223824	9.65946e-05	0.192895	6.51655	0.0106875	0.376569	0.0264208	-0.18577	FALSE	TRUE	TRUE	FALSE
ENSG00000144535	ENST00000417808	DIS3L2	protein_coding	207	FALSE	0.037733	0.84598	0.93707	1	-0.00712567	16.9159	3.90737e-05	0.000223824	9.65946e-05	-0.192895	6.51655	0.0106875	0.376569	0.0264208	0.18577	FALSE	TRUE	TRUE	FALSE
ENSG00000111859	ENST00000514660	NEDD9	retained_intron	NA	FALSE	9.58539	0.00196132	0.00968433	0.00484859	0.0823312	0.14721	0.701216	0.817338	1	-0.0313807	6.51192	0.0107154	0.376569	0.0264896	0.113712	TRUE	FALSE	TRUE	FALSE
ENSG00000111859	ENST00000379446	NEDD9	protein_coding	2505	TRUE	0.503987	0.477754	0.668477	NA	0.00862229	0.0113641	0.915104	0.982952	NA	-0.0018924	0.361639	0.547597	1	NA	0.0105147	FALSE	FALSE	FALSE	FALSE
ENSG00000111859	ENST00000504387	NEDD9	protein_coding	2505	FALSE	1.06473	0.30214	0.495796	NA	-0.0793967	0.292975	0.58832	0.730169	NA	-0.0131687	0.601083	0.438165	1	NA	-0.066228	FALSE	FALSE	FALSE	FALSE
ENSG00000111859	ENST00000620854	NEDD9	protein_coding	2058	FALSE	0.196384	0.657655	0.804396	NA	-0.0115568	0.625386	0.429053	0.587596	NA	0.0464417	1.13755	0.286171	1	NA	-0.0579985	FALSE	FALSE	FALSE	FALSE
ENSG00000075651	ENST00000446289	PLD1	protein_coding	704	FALSE	28.1443	1.126e-07	1.7127e-06	2.78361e-07	0.0717865	14.3078	0.000155221	0.000770699	0.000383723	0.0486497	6.49645	0.010809	0.378777	0.0267211	0.0231368	TRUE	FALSE	FALSE	FALSE
ENSG00000075651	ENST00000356327	PLD1	protein_coding	3111	FALSE	3.56947	0.0588512	0.14941	0.145487	0.0243113	28.4574	9.5785e-08	8.98669e-07	2.36791e-07	0.0535664	4.21822	0.0399922	0.665184	0.0988652	-0.0292551	FALSE	FALSE	FALSE	FALSE
ENSG00000075651	ENST00000351298	PLD1	protein_coding	3225	TRUE	27.6696	1.43909e-07	2.12789e-06	3.5576e-07	-0.29409	48.9519	2.62314e-12	4.54752e-11	6.4847e-12	-0.316725	0.646741	0.42128	1	1	0.0226354	TRUE	TRUE	FALSE	FALSE
ENSG00000075651	ENST00000471075	PLD1	retained_intron	NA	FALSE	10.5491	0.00116247	0.00619104	0.00287376	0.0721694	18.1291	2.06417e-05	0.000125752	5.10287e-05	0.0724175	0.110057	0.740079	1	1	-0.000248101	TRUE	TRUE	FALSE	FALSE
ENSG00000075651	ENST00000460926	PLD1	processed_transcript	NA	FALSE	7.82121	0.00516365	0.021797	0.0127651	0.125823	13.9553	0.000187213	0.000911068	0.000462812	0.142091	0.102544	0.748798	1	1	-0.0162689	TRUE	TRUE	FALSE	FALSE
ENSG00000154237	ENST00000531270	LRRK1	nonsense_mediated_decay	1953	FALSE	21.247	4.03742e-06	4.32152e-05	9.98097e-06	-0.140772	2.4245	0.119451	0.228269	0.295297	-0.0560107	6.48414	0.0108841	0.37935	0.0269068	-0.0847616	TRUE	FALSE	TRUE	FALSE
ENSG00000154237	ENST00000388948	LRRK1	protein_coding	6048	TRUE	-0.0683435	1	1	NA	0.0360964	0.921967	0.336959	0.496106	NA	-0.00646091	0.454066	0.500411	1	NA	0.0425573	FALSE	FALSE	FALSE	FALSE
ENSG00000154237	ENST00000532145	LRRK1	processed_transcript	NA	FALSE	1.03255	0.30956	0.503488	NA	0.104676	1.00356	0.31645	0.473433	NA	0.0624716	-0.0563569	1	1	NA	0.0422043	FALSE	FALSE	FALSE	FALSE
ENSG00000160007	ENST00000599284	ARHGAP35	retained_intron	NA	FALSE	0.112159	0.737699	0.860247	1	-0.00249178	15.4493	8.475e-05	0.000448355	0.000209512	-0.0999499	6.47383	0.0109474	0.379573	0.0270633	0.0974581	FALSE	TRUE	TRUE	FALSE
ENSG00000160007	ENST00000672722	ARHGAP35	protein_coding	4500	TRUE	2.32945	0.126947	0.267983	NA	-0.112774	0.381877	0.5366	0.685644	NA	0.102413	3.33235	0.0679299	0.802713	NA	-0.215187	FALSE	FALSE	FALSE	FALSE
ENSG00000160007	ENST00000404338	ARHGAP35	protein_coding	4500	FALSE	2.95996	0.08535	0.199397	NA	0.115265	0.141124	0.707167	0.822345	NA	-0.00246312	1.49547	0.22137	1	NA	0.117728	FALSE	FALSE	FALSE	FALSE
ENSG00000204590	ENST00000464231	GNL1	retained_intron	NA	FALSE	64.0673	1.20242e-15	7.44051e-14	2.97253e-15	0.0635775	39.8194	2.78564e-10	3.81977e-09	6.88641e-10	0.0323418	6.46161	0.011023	0.381385	0.02725	0.0312357	FALSE	FALSE	FALSE	FALSE
ENSG00000204590	ENST00000376621	GNL1	protein_coding	1824	TRUE	15.3258	9.04715e-05	0.00068556	0.000223656	-0.0450335	8.88295	0.00287847	0.0101085	0.00711589	-0.0230774	1.73912	0.18725	1	0.462904	-0.0219562	FALSE	FALSE	FALSE	FALSE
ENSG00000204590	ENST00000462708	GNL1	retained_intron	NA	FALSE	3.04734	0.0808697	0.191081	NA	-0.0238188	0.627681	0.428207	0.586683	NA	-0.00765664	1.08497	0.297588	1	NA	-0.0161621	FALSE	FALSE	FALSE	FALSE
ENSG00000204590	ENST00000433809	GNL1	protein_coding	792	FALSE	0.281829	0.595505	0.760758	NA	0.00527477	1.09654	0.295027	0.450474	NA	-0.00160782	0.536556	0.463864	1	NA	0.0068826	FALSE	FALSE	FALSE	FALSE
ENSG00000141551	ENST00000392334	CSNK1D	protein_coding	1230	FALSE	2.56009	0.109593	0.240254	0.270925	0.0289667	38.6527	5.06322e-10	6.75646e-09	1.25169e-09	0.0846439	6.44001	0.0111578	0.385238	0.0275834	-0.0556772	FALSE	TRUE	FALSE	FALSE
ENSG00000141551	ENST00000314028	CSNK1D	protein_coding	1248	TRUE	5.64993	0.0174561	0.0581799	0.0431535	-0.0849393	12.5358	0.000399235	0.00178648	0.000986953	-0.119208	0.153087	0.695602	1	1	0.0342683	TRUE	TRUE	FALSE	FALSE
ENSG00000141551	ENST00000577578	CSNK1D	processed_transcript	NA	FALSE	1.32031	0.250536	0.436913	NA	-0.0236883	2.35578	0.124819	0.236277	NA	-0.0290537	-0.0440807	1	1	NA	0.0053654	FALSE	FALSE	FALSE	FALSE
ENSG00000141551	ENST00000581737	CSNK1D	retained_intron	NA	FALSE	12.4468	0.000418715	0.00257061	0.00103511	0.0796609	16.3486	5.26961e-05	0.000295055	0.000130271	0.0636175	0.044772	0.832424	1	1	0.0160434	TRUE	FALSE	FALSE	FALSE
ENSG00000166441	ENST00000526562	RPL27A	protein_coding	276	FALSE	31.9821	1.55599e-08	2.90605e-07	3.84659e-08	-0.0282401	11.3902	0.000738312	0.0030928	0.00182519	-0.0131152	6.39652	0.0114344	0.393959	0.0282672	-0.0151249	FALSE	FALSE	FALSE	FALSE
ENSG00000166441	ENST00000524496	RPL27A	protein_coding	276	FALSE	18.1783	2.01162e-05	0.000182039	4.97295e-05	0.0408905	7.0071	0.00811869	0.0248176	0.0200703	0.0234288	3.29722	0.0693971	0.805458	0.171557	0.0174617	FALSE	FALSE	FALSE	FALSE
ENSG00000166441	ENST00000531978	RPL27A	protein_coding	327	FALSE	0.91413	0.339021	0.536868	NA	-0.00961454	0.433024	0.510509	0.662317	NA	-0.00852923	0.0913285	0.762495	1	NA	-0.00108531	FALSE	FALSE	FALSE	FALSE
ENSG00000166441	ENST00000532359	RPL27A	protein_coding	342	FALSE	0.170078	0.680042	0.821521	NA	-0.00303589	0.00255364	0.959697	1	NA	-0.00178439	0.177253	0.673744	1	NA	-0.0012515	FALSE	FALSE	FALSE	FALSE
ENSG00000182095	ENST00000455076	TNRC18	protein_coding	577	FALSE	9.13132	0.00251271	0.0119734	0.0062117	-0.0505191	0.0052295	0.942351	1	1	-0.0010542	6.37384	0.0115815	0.396527	0.0286308	-0.0494649	FALSE	FALSE	FALSE	FALSE
ENSG00000182095	ENST00000430969	TNRC18	protein_coding	8907	TRUE	9.13132	0.00251271	0.0119734	0.0062117	0.0505191	0.0052295	0.942351	1	1	0.0010542	6.37384	0.0115815	0.396527	0.0286308	0.0494649	FALSE	FALSE	FALSE	FALSE
ENSG00000135899	ENST00000258382	SP110	protein_coding	1650	FALSE	-0.0279845	1	1	1	-0.00453979	13.1514	0.000287311	0.00133217	0.000710265	0.0566083	6.35334	0.0117161	0.398941	0.0289634	-0.0611481	FALSE	FALSE	FALSE	FALSE
ENSG00000135899	ENST00000258381	SP110	protein_coding	2142	TRUE	0.844272	0.358178	0.557143	NA	0.0150622	3.64668	0.0561813	0.125051	NA	-0.0199068	3.89847	0.04833	0.731458	NA	0.034969	FALSE	FALSE	FALSE	FALSE
ENSG00000135899	ENST00000489597	SP110	retained_intron	NA	FALSE	0.254561	0.613882	0.773864	NA	-0.0105224	7.33487	0.00676298	0.0212803	NA	-0.0367015	1.81379	0.178055	0.997919	NA	0.0261791	FALSE	FALSE	FALSE	FALSE
ENSG00000132128	ENST00000615587	LRRC41	protein_coding	2373	FALSE	10.9312	0.000945608	0.00517559	0.00233765	-0.224124	0.0625921	0.802445	0.895616	1	-0.0167194	6.35199	0.011725	0.398941	0.0289855	-0.207404	TRUE	FALSE	TRUE	TRUE
ENSG00000132128	ENST00000343304	LRRC41	protein_coding	2439	FALSE	10.9312	0.000945608	0.00517559	0.00233765	0.224124	0.0625921	0.802445	0.895616	1	0.0167194	6.35199	0.011725	0.398941	0.0289855	0.207404	TRUE	FALSE	TRUE	TRUE
ENSG00000146828	ENST00000354161	SLC12A9	protein_coding	2745	TRUE	0.335127	0.562655	0.736118	1	0.00914645	13.2512	0.000272409	0.00127207	0.000673425	0.101932	6.33559	0.0118339	0.401814	0.0292548	-0.0927859	FALSE	TRUE	TRUE	FALSE
ENSG00000146828	ENST00000475687	SLC12A9	retained_intron	NA	FALSE	0.171573	0.678717	0.821015	NA	0.0292794	-0.0596067	1	1	NA	0.00283126	-0.12968	1	1	NA	0.0264481	FALSE	FALSE	FALSE	FALSE
ENSG00000146828	ENST00000467972	SLC12A9	retained_intron	NA	FALSE	3.10426	0.0780878	0.186036	NA	0.036495	0.0318998	0.858248	0.937851	NA	0.00068602	2.26111	0.132659	0.947149	NA	0.0358089	FALSE	FALSE	FALSE	FALSE
ENSG00000146828	ENST00000497958	SLC12A9	retained_intron	NA	FALSE	14.45	0.000143928	0.00102392	0.000355806	-0.0812201	22.4795	2.12393e-06	1.58402e-05	5.2506e-06	-0.0712381	0.291064	0.58954	1	1	-0.00998192	TRUE	TRUE	FALSE	FALSE
ENSG00000146828	ENST00000487651	SLC12A9	retained_intron	NA	FALSE	-0.035678	1	1	NA	0.00629926	6.00703	0.014249	0.0399595	NA	-0.0342115	2.83809	0.0920536	0.870364	NA	0.0405108	FALSE	FALSE	FALSE	FALSE
ENSG00000111913	ENST00000643623	RIPOR2	protein_coding	1776	FALSE	18.9396	1.34924e-05	0.000127959	3.33548e-05	-0.0823489	0.938156	0.332752	0.49159	0.822602	-0.0248276	6.3189	0.0119458	0.404709	0.0295314	-0.0575214	TRUE	FALSE	FALSE	FALSE
ENSG00000111913	ENST00000606385	RIPOR2	processed_transcript	NA	FALSE	54	2.00491e-13	8.90961e-12	4.95636e-13	0.157664	30.2019	3.89328e-08	3.89803e-07	9.62463e-08	0.0747701	4.34703	0.0370735	0.641253	0.0916499	0.0828944	TRUE	TRUE	FALSE	FALSE
ENSG00000111913	ENST00000643898	RIPOR2	protein_coding	3144	TRUE	6.33963	0.0118069	0.0426696	0.0291881	-0.0621381	17.9529	2.26442e-05	0.000136381	5.59789e-05	-0.0803252	0.924651	0.336257	1	0.831265	0.0181871	FALSE	TRUE	FALSE	FALSE
ENSG00000111913	ENST00000510784	RIPOR2	protein_coding	1944	FALSE	0.275726	0.599516	0.763782	NA	-0.0131775	1.66893	0.196401	0.333988	NA	0.0303827	0.652201	0.419327	1	NA	-0.0435601	FALSE	FALSE	FALSE	FALSE
ENSG00000166004	ENST00000531404	CEP295	protein_coding	1738	FALSE	0.00589112	0.93882	1	1	-0.00127133	14.5176	0.000138858	0.000694926	0.000343273	0.0280754	6.31553	0.0119685	0.404709	0.0295875	-0.0293467	FALSE	FALSE	FALSE	FALSE
ENSG00000166004	ENST00000325212	CEP295	protein_coding	7806	TRUE	1.30979	0.252433	0.43938	NA	0.0155469	1.51255	0.218751	0.361425	NA	-0.0128685	2.82996	0.0925208	0.870479	NA	0.0284153	FALSE	FALSE	FALSE	FALSE
ENSG00000166004	ENST00000531700	CEP295	protein_coding	2346	FALSE	1.14471	0.284659	0.477176	NA	-0.0142756	2.3676	0.123877	0.235028	NA	-0.0152069	0.0536324	0.816859	1	NA	0.000931375	FALSE	FALSE	FALSE	FALSE
ENSG00000011451	ENST00000389282	WIZ	protein_coding	2499	FALSE	1.21399	0.270544	0.461592	0.668815	0.0323425	23.1703	1.48269e-06	1.13309e-05	3.66538e-06	0.0718534	6.30921	0.0120112	0.405278	0.0296931	-0.0395108	FALSE	TRUE	FALSE	FALSE
ENSG00000011451	ENST00000643092	WIZ	protein_coding	5100	FALSE	0.768912	0.380554	0.578945	NA	-0.0643502	1.01481	0.313754	0.470388	NA	-0.0488566	-0.161599	1	1	NA	-0.0154935	FALSE	FALSE	FALSE	FALSE
ENSG00000011451	ENST00000600632	WIZ	retained_intron	NA	FALSE	0.396481	0.528912	0.709639	NA	0.0140818	1.10438	0.293308	0.448717	NA	-0.062742	1.5778	0.209077	1	NA	0.0768238	FALSE	FALSE	FALSE	FALSE
ENSG00000011451	ENST00000545156	WIZ	protein_coding	2898	FALSE	0.624351	0.429435	0.624511	NA	0.0179258	3.67839	0.0551219	0.123245	NA	0.0397453	1.10119	0.294005	1	NA	-0.0218195	FALSE	FALSE	FALSE	FALSE
ENSG00000151461	ENST00000357604	UPF2	protein_coding	3819	TRUE	0.74488	0.388102	0.586121	0.959432	0.0692073	22.7774	1.81892e-06	1.37466e-05	4.49657e-06	0.230862	6.29823	0.0120859	0.405278	0.0298777	-0.161655	FALSE	TRUE	TRUE	FALSE
ENSG00000151461	ENST00000460569	UPF2	processed_transcript	NA	FALSE	0.74488	0.388102	0.586121	0.959432	-0.0692073	22.7774	1.81892e-06	1.37466e-05	4.49657e-06	-0.230862	6.29823	0.0120859	0.405278	0.0298777	0.161655	FALSE	TRUE	TRUE	FALSE
ENSG00000162869	ENST00000460299	PPP1R21	retained_intron	NA	FALSE	0.112913	0.736851	0.859816	1	-0.000387935	18.9443	1.3459e-05	8.50259e-05	3.32721e-05	0.0842733	6.29212	0.0121276	0.405278	0.0299808	-0.0846613	FALSE	TRUE	TRUE	TRUE
ENSG00000162869	ENST00000416913	PPP1R21	nonsense_mediated_decay	165	FALSE	0.441578	0.506362	0.692636	NA	-0.00891708	2.22692	0.135624	0.251638	NA	-0.0232676	0.183369	0.668494	1	NA	0.0143505	FALSE	FALSE	FALSE	FALSE
ENSG00000162869	ENST00000294952	PPP1R21	protein_coding	2343	TRUE	-0.0618774	1	1	NA	0.00930501	7.39423	0.00654333	0.0207123	NA	-0.0610058	2.41207	0.120403	0.925117	NA	0.0703108	FALSE	FALSE	FALSE	FALSE
ENSG00000100325	ENST00000397771	ASCC2	protein_coding	2274	FALSE	4.75051	0.0292896	0.0874051	0.0724073	-0.0407758	43.8607	3.52596e-11	5.44498e-10	8.71657e-11	-0.0785209	6.289	0.0121489	0.405278	0.0300335	0.0377451	FALSE	TRUE	FALSE	FALSE
ENSG00000100325	ENST00000307790	ASCC2	protein_coding	2274	TRUE	3.91438	0.0478746	0.127837	0.118352	0.0451908	31.1546	2.3827e-08	2.48893e-07	5.8903e-08	0.0731276	4.10274	0.0428137	0.696572	0.10584	-0.0279369	FALSE	TRUE	FALSE	FALSE
ENSG00000100325	ENST00000492821	ASCC2	retained_intron	NA	FALSE	0.125897	0.722725	0.8501	NA	-0.00441496	0.529741	0.466716	0.622997	NA	0.00539327	0.275921	0.599387	1	NA	-0.00980823	FALSE	FALSE	FALSE	FALSE
ENSG00000075089	ENST00000549977	ACTR6	retained_intron	NA	FALSE	0.397251	0.528512	0.709442	1	0.0266338	12.8123	0.000344349	0.00155788	0.000851269	-0.0377032	6.28706	0.0121623	0.405278	0.0300665	0.064337	FALSE	FALSE	FALSE	FALSE
ENSG00000075089	ENST00000546902	ACTR6	protein_coding	945	FALSE	0.444502	0.504958	0.692146	NA	0.0335803	0.955751	0.32826	0.486927	NA	0.0293191	-0.108174	1	1	NA	0.00426119	FALSE	FALSE	FALSE	FALSE
ENSG00000075089	ENST00000548180	ACTR6	nonsense_mediated_decay	267	FALSE	0.119504	0.729573	0.855149	NA	-0.0177355	-0.429262	1	1	NA	-0.0271109	-0.0155038	1	1	NA	0.00937542	FALSE	FALSE	FALSE	FALSE
ENSG00000075089	ENST00000552376	ACTR6	protein_coding	1131	FALSE	0.637624	0.424573	0.619683	NA	-0.0424786	0.977237	0.322882	0.480601	NA	0.0354949	0.910309	0.340032	1	NA	-0.0779736	FALSE	FALSE	FALSE	FALSE
ENSG00000149532	ENST00000626926	CPSF7	protein_coding	306	FALSE	0.509986	0.475145	0.666275	1	0.00550463	7.39923	0.00652517	0.0206668	0.016131	-0.0447404	6.28403	0.0121831	0.405278	0.0301179	0.050245	FALSE	FALSE	FALSE	FALSE
ENSG00000149532	ENST00000394888	CPSF7	protein_coding	1416	FALSE	0.62051	0.430858	0.62569	NA	-0.0327177	0.104771	0.746178	0.851096	NA	-0.000406444	0.15337	0.695335	1	NA	-0.0323113	FALSE	FALSE	FALSE	FALSE
ENSG00000149532	ENST00000439958	CPSF7	protein_coding	1389	TRUE	0.43826	0.507964	0.693857	NA	0.0272131	0.844138	0.358216	0.519035	NA	0.0451468	0.209392	0.647244	1	NA	-0.0179338	FALSE	FALSE	FALSE	FALSE
ENSG00000165525	ENST00000556672	NEMF	protein_coding	366	FALSE	52.5028	4.2963e-13	1.81181e-11	1.06209e-12	-0.0781148	30.3115	3.67935e-08	3.72247e-07	9.09577e-08	-0.0500648	6.28014	0.0122099	0.405348	0.0301842	-0.02805	TRUE	FALSE	FALSE	FALSE
ENSG00000165525	ENST00000555970	NEMF	protein_coding	2996	FALSE	2.70858	0.0998099	0.224203	0.246741	-0.0203613	10.2974	0.00133214	0.00520419	0.00329321	-0.0317152	0.904379	0.34161	1	0.844499	0.0113539	FALSE	FALSE	FALSE	FALSE
ENSG00000165525	ENST00000298310	NEMF	protein_coding	3231	TRUE	2.15446	0.142157	0.291024	NA	-0.0123811	1.8476	0.174063	0.304234	NA	-0.00254968	0.0704686	0.790656	1	NA	-0.00983141	FALSE	FALSE	FALSE	FALSE
ENSG00000165525	ENST00000556691	NEMF	processed_transcript	NA	FALSE	39.3016	3.63137e-10	9.30426e-09	8.97717e-10	0.0803655	68.8737	1.04976e-16	3.22398e-15	2.59512e-16	0.078134	0.0489083	0.824974	1	1	0.00223149	TRUE	TRUE	FALSE	FALSE
ENSG00000165525	ENST00000556882	NEMF	retained_intron	NA	FALSE	4.76561	0.0290337	0.086847	NA	0.0304916	0.530673	0.466324	0.622622	NA	0.00619566	1.75647	0.185065	0.999615	NA	0.024296	FALSE	FALSE	FALSE	FALSE
ENSG00000111817	ENST00000646710	DSE	protein_coding	687	FALSE	10.7095	0.00106588	0.00573813	0.00263498	0.0720621	61.7759	3.84864e-15	9.29568e-14	9.51427e-15	0.128777	6.27416	0.0122511	0.405817	0.0302862	-0.056715	TRUE	TRUE	FALSE	FALSE
ENSG00000111817	ENST00000331677	DSE	protein_coding	2877	FALSE	0.574102	0.448633	0.64273	NA	-0.0107781	2.23261	0.135125	0.251111	NA	-0.0175493	0.168252	0.68167	1	NA	0.00677118	FALSE	FALSE	FALSE	FALSE
ENSG00000111817	ENST00000359564	DSE	protein_coding	927	FALSE	-0.156822	1	1	NA	0.00493756	2.09258	0.148016	0.268643	NA	-0.0405093	1.43571	0.230835	1	NA	0.0454468	FALSE	FALSE	FALSE	FALSE
ENSG00000111817	ENST00000606712	DSE	retained_intron	NA	FALSE	4.93321	0.0263453	0.0806591	NA	-0.0662216	4.27282	0.0387266	0.091793	NA	-0.0707186	0.323701	0.569392	1	NA	0.00449697	FALSE	FALSE	FALSE	FALSE
ENSG00000109854	ENST00000421577	HTATIP2	protein_coding	729	FALSE	4.02869	0.0447327	0.121666	0.110584	-0.0582898	1.41683	0.233926	0.379472	0.578291	-0.00013483	6.27093	0.0122735	0.405817	0.0303415	-0.058155	FALSE	FALSE	FALSE	FALSE
ENSG00000109854	ENST00000419348	HTATIP2	protein_coding	831	FALSE	-0.150083	1	1	NA	0.0731365	0.0500681	0.822945	0.911789	NA	0.0088685	-0.42344	1	1	NA	0.064268	FALSE	FALSE	FALSE	FALSE
ENSG00000109854	ENST00000451739	HTATIP2	protein_coding	729	TRUE	0.777464	0.377918	0.576635	NA	-0.0148467	0.215598	0.642415	0.773255	NA	-0.00873367	0.153345	0.695359	1	NA	-0.00611299	FALSE	FALSE	FALSE	FALSE
ENSG00000132463	ENST00000514161	GRSF1	protein_coding	1253	FALSE	10.3351	0.00130527	0.00685582	0.00322678	0.274824	0.270287	0.60314	0.742024	1	-0.0112437	6.23915	0.0124957	0.412332	0.0308907	0.286067	TRUE	FALSE	TRUE	TRUE
ENSG00000132463	ENST00000502323	GRSF1	protein_coding	957	FALSE	29.1117	6.83235e-08	1.11148e-06	1.68903e-07	-0.26221	17.8349	2.40922e-05	0.000144624	5.95587e-05	-0.196871	3.67327	0.0552916	0.756282	0.136687	-0.0653388	TRUE	TRUE	FALSE	FALSE
ENSG00000132463	ENST00000505068	GRSF1	retained_intron	NA	FALSE	0.663618	0.415286	0.611517	NA	-0.0195267	-2.40961	1	1	NA	0.187515	-1.7043	1	1	NA	-0.207041	FALSE	FALSE	FALSE	FALSE
ENSG00000132463	ENST00000545193	GRSF1	protein_coding	1275	FALSE	-0.0977289	1	1	NA	0.00691331	0.546658	0.459687	0.617399	NA	0.0206005	0.19983	0.654858	1	NA	-0.0136872	FALSE	FALSE	FALSE	FALSE
ENSG00000140287	ENST00000559816	HDC	retained_intron	NA	FALSE	3.38643	0.0657353	0.163001	0.162505	0.0463961	1.96679	0.160789	0.286873	0.397488	-0.0172307	6.23106	0.0125528	0.412604	0.031032	0.0636268	FALSE	FALSE	FALSE	FALSE
ENSG00000140287	ENST00000267845	HDC	protein_coding	1989	TRUE	-0.00728144	1	1	1	-0.00969439	9.60233	0.0019433	0.00721371	0.00480407	0.021812	5.08551	0.0241266	0.539803	0.0596436	-0.0315064	FALSE	FALSE	FALSE	FALSE
ENSG00000140287	ENST00000558761	HDC	retained_intron	NA	FALSE	3.73407	0.0533133	0.138855	NA	-0.0367017	1.06484	0.302114	0.458087	NA	-0.00458124	0.736714	0.390715	1	NA	-0.0321205	FALSE	FALSE	FALSE	FALSE
ENSG00000102316	ENST00000375058	MAGED2	protein_coding	1821	FALSE	-0.0430424	1	1	1	0.00121889	17.1758	3.40754e-05	0.000198169	8.42383e-05	0.0474753	6.23086	0.0125542	0.412604	0.0310355	-0.0462564	FALSE	FALSE	FALSE	FALSE
ENSG00000102316	ENST00000375068	MAGED2	protein_coding	1821	TRUE	5.37198	0.0204628	0.066131	0.0505863	-0.0391583	15.8935	6.70102e-05	0.000365713	0.000165657	-0.0532803	0.393561	0.530433	1	1	0.014122	FALSE	FALSE	FALSE	FALSE
ENSG00000102316	ENST00000347546	MAGED2	protein_coding	1767	FALSE	3.4951	0.0615507	0.154764	NA	0.0297634	1.93889	0.163789	0.290393	NA	0.0154746	0.261131	0.609344	1	NA	0.0142887	FALSE	FALSE	FALSE	FALSE
ENSG00000102316	ENST00000487463	MAGED2	processed_transcript	NA	FALSE	0.0964543	0.756127	0.872219	NA	0.00817597	0.269758	0.603494	0.742205	NA	-0.0096696	0.394854	0.529759	1	NA	0.0178456	FALSE	FALSE	FALSE	FALSE
ENSG00000172673	ENST00000537166	THEMIS	protein_coding	1821	FALSE	16.6997	4.37868e-05	0.000362268	0.000108246	-0.0709312	1.55697	0.21211	0.353588	0.524359	-0.0196694	6.19732	0.0127944	0.419656	0.0316292	-0.0512617	TRUE	FALSE	FALSE	FALSE
ENSG00000172673	ENST00000368250	THEMIS	protein_coding	1926	FALSE	0.0980347	0.754201	0.870978	NA	-0.00802996	-0.0522736	1	1	NA	0.00030546	0.114147	0.735472	1	NA	-0.00833542	FALSE	FALSE	FALSE	FALSE
ENSG00000172673	ENST00000368248	THEMIS	protein_coding	1926	TRUE	2.37277	0.123468	0.262733	NA	0.0789611	0.202366	0.652818	0.781218	NA	0.019364	0.64693	0.421212	1	NA	0.0595971	FALSE	FALSE	FALSE	FALSE
ENSG00000088038	ENST00000221232	CNOT3	protein_coding	2262	TRUE	8.10215	0.00442128	0.019171	0.0109299	-0.0259492	0.0463147	0.829605	0.916814	1	0.0141041	6.17891	0.0129282	0.422356	0.03196	-0.0400533	FALSE	FALSE	FALSE	FALSE
ENSG00000088038	ENST00000617930	CNOT3	protein_coding	2157	FALSE	8.10215	0.00442128	0.019171	0.0109299	0.0259492	0.0463147	0.829605	0.916814	1	-0.0141041	6.17891	0.0129282	0.422356	0.03196	0.0400533	FALSE	FALSE	FALSE	FALSE
ENSG00000082269	ENST00000418814	FAM135A	protein_coding	4548	TRUE	0.123006	0.725797	0.851677	1	0.0179375	16.9425	3.85289e-05	0.00022109	9.52479e-05	0.28032	6.16354	0.013041	0.422672	0.0322388	-0.262383	FALSE	TRUE	TRUE	FALSE
ENSG00000082269	ENST00000361499	FAM135A	protein_coding	3960	FALSE	0.123006	0.725797	0.851677	1	-0.0179375	16.9425	3.85289e-05	0.00022109	9.52479e-05	-0.28032	6.16354	0.013041	0.422672	0.0322388	0.262383	FALSE	TRUE	TRUE	FALSE
ENSG00000263753	ENST00000671289	LINC00667	lncRNA	NA	FALSE	14.3427	0.000152372	0.0010696	0.00037668	-0.0655358	85.0015	2.98133e-20	1.26341e-18	7.37019e-20	-0.125288	6.14736	0.0131608	0.424877	0.0325351	0.0597521	FALSE	TRUE	FALSE	FALSE
ENSG00000263753	ENST00000580684	LINC00667	lncRNA	NA	FALSE	2.11188	0.14616	0.296735	NA	0.0574408	0.0296055	0.863388	0.941148	NA	0.0299513	0.543073	0.461162	1	NA	0.0274895	FALSE	FALSE	FALSE	FALSE
ENSG00000263753	ENST00000668807	LINC00667	lncRNA	NA	FALSE	1.73098	0.188286	0.356881	NA	-0.0364299	1.44576	0.22921	0.373885	NA	0.0218832	1.96544	0.160932	0.980784	NA	-0.0583131	FALSE	FALSE	FALSE	FALSE
ENSG00000263753	ENST00000666552	LINC00667	lncRNA	NA	FALSE	0.859905	0.353765	0.552743	NA	0.0247346	1.02632	0.311025	0.467493	NA	0.0382042	-0.180968	1	1	NA	-0.0134696	FALSE	FALSE	FALSE	FALSE
ENSG00000263753	ENST00000670993	LINC00667	lncRNA	NA	FALSE	0.318118	0.572741	0.744002	NA	0.0197902	-0.201863	1	1	NA	0.0352491	-0.203949	1	1	NA	-0.0154589	FALSE	FALSE	FALSE	FALSE
ENSG00000088448	ENST00000475809	ANKRD10	processed_transcript	NA	FALSE	0.827964	0.362862	0.561552	0.897035	0.00789565	24.7376	6.56909e-07	5.35453e-06	1.62395e-06	0.0330105	6.12953	0.0132942	0.425695	0.0328648	-0.0251149	FALSE	FALSE	FALSE	FALSE
ENSG00000088448	ENST00000267339	ANKRD10	protein_coding	1263	TRUE	30.1563	3.98595e-08	6.82985e-07	9.85372e-08	-0.0867822	70.1836	5.40338e-17	1.7274e-15	1.33578e-16	-0.0987233	0.921243	0.337149	1	0.83347	0.0119411	TRUE	TRUE	FALSE	FALSE
ENSG00000088448	ENST00000603993	ANKRD10	protein_coding	365	FALSE	0.892845	0.344707	0.543615	0.852156	0.00746215	7.65926	0.00564816	0.0181877	0.0139629	0.0187789	0.910379	0.340014	1	0.840553	-0.0113168	FALSE	FALSE	FALSE	FALSE
ENSG00000088448	ENST00000310847	ANKRD10	protein_coding	663	FALSE	28.3417	1.01682e-07	1.55684e-06	2.51368e-07	0.0714244	25.3128	4.87466e-07	4.05603e-06	1.20507e-06	0.0469339	0.909008	0.340378	1	0.841452	0.0244906	TRUE	FALSE	FALSE	FALSE
ENSG00000115541	ENST00000409468	HSPE1	protein_coding	306	FALSE	7.85964	0.00505506	0.0214027	0.0124967	0.0802916	0.0407313	0.840058	0.924689	1	-0.0384919	6.12829	0.0133036	0.425695	0.032888	0.118783	TRUE	FALSE	TRUE	FALSE
ENSG00000115541	ENST00000233893	HSPE1	protein_coding	309	TRUE	7.85964	0.00505506	0.0214027	0.0124967	-0.0802916	0.0407313	0.840058	0.924689	1	0.0384919	6.12829	0.0133036	0.425695	0.032888	-0.118783	TRUE	FALSE	TRUE	FALSE
ENSG00000116793	ENST00000369604	PHTF1	protein_coding	2289	TRUE	9.78501	0.00175941	0.0088445	0.00434945	-0.121205	-0.0496161	1	1	1	0.0269188	6.12664	0.0133159	0.425695	0.0329185	-0.148124	TRUE	FALSE	TRUE	TRUE
ENSG00000116793	ENST00000357783	PHTF1	protein_coding	1914	FALSE	0.133051	0.715289	0.845641	NA	0.0198274	0.467451	0.494162	0.647823	NA	-0.0578869	0.405395	0.524316	1	NA	0.0777143	FALSE	FALSE	FALSE	FALSE
ENSG00000116793	ENST00000412670	PHTF1	protein_coding	995	FALSE	3.02167	0.0821589	0.193153	NA	0.118656	1.40396	0.236062	0.382174	NA	0.0435176	0.505523	0.477083	1	NA	0.0751388	FALSE	FALSE	FALSE	FALSE
ENSG00000116793	ENST00000393357	PHTF1	protein_coding	2289	FALSE	0.0674253	0.795123	0.900542	NA	-0.0172785	0.0527148	0.818405	0.908293	NA	-0.0125495	0.0236483	0.877783	1	NA	-0.00472899	FALSE	FALSE	FALSE	FALSE
ENSG00000133961	ENST00000535282	NUMB	protein_coding	1812	FALSE	21.3887	3.74975e-06	4.04052e-05	9.2698e-06	-0.124017	3.48538	0.0619131	0.135311	0.153056	-0.0588473	6.11948	0.01337	0.425763	0.0330522	-0.0651695	TRUE	FALSE	FALSE	FALSE
ENSG00000133961	ENST00000554546	NUMB	protein_coding	1779	FALSE	10.1228	0.00146445	0.00754208	0.00362028	-0.0908676	16.33	5.32149e-05	0.000297553	0.000131553	-0.105029	-0.119951	1	1	1	0.0141613	TRUE	TRUE	FALSE	FALSE
ENSG00000133961	ENST00000359560	NUMB	protein_coding	1923	FALSE	39.0807	4.0665e-10	1.02274e-08	1.00528e-09	0.214884	41.8409	9.90103e-11	1.44592e-09	2.44765e-10	0.163876	0.661188	0.416141	1	1	0.0510082	TRUE	TRUE	FALSE	FALSE
ENSG00000133606	ENST00000480552	MKRN1	protein_coding	336	FALSE	80.3633	3.11534e-19	2.90257e-17	7.70147e-19	0.114022	40.127	2.37974e-10	3.29905e-09	5.883e-10	0.0376896	6.11346	0.0134156	0.425927	0.0331649	0.0763319	TRUE	FALSE	TRUE	TRUE
ENSG00000133606	ENST00000255977	MKRN1	protein_coding	1449	TRUE	7.59311	0.00585916	0.0241101	0.0144845	-0.0873454	14.1429	0.000169436	0.000835213	0.000418865	-0.0750934	0.924909	0.336189	1	0.831098	-0.012252	TRUE	TRUE	FALSE	FALSE
ENSG00000133606	ENST00000475010	MKRN1	retained_intron	NA	FALSE	0.736406	0.390814	0.588881	NA	-0.0198937	0.355412	0.551065	0.698251	NA	-0.00968685	0.041337	0.838889	1	NA	-0.0102069	FALSE	FALSE	FALSE	FALSE
ENSG00000133606	ENST00000443720	MKRN1	protein_coding	990	FALSE	-0.452336	1	1	NA	-0.00678237	6.00258	0.014285	0.0400332	NA	0.0470906	1.37981	0.240134	1	NA	-0.053873	FALSE	FALSE	FALSE	FALSE
ENSG00000180739	ENST00000617721	S1PR5	protein_coding	765	FALSE	0.226621	0.634041	0.789071	1	0.0208739	13.7311	0.000210936	0.00101239	0.000521457	-0.0401715	6.11195	0.0134271	0.425927	0.0331933	0.0610454	FALSE	FALSE	FALSE	FALSE
ENSG00000180739	ENST00000333430	S1PR5	protein_coding	1197	TRUE	2.68276	0.10144	0.227087	NA	-0.093168	3.162	0.0753708	0.158571	NA	-0.0612389	0.962439	0.326573	1	NA	-0.0319291	FALSE	FALSE	FALSE	FALSE
ENSG00000180739	ENST00000439028	S1PR5	protein_coding	1197	FALSE	1.72383	0.189201	0.358141	NA	0.0722941	6.05993	0.0138284	0.038933	NA	0.10141	0.153444	0.695266	1	NA	-0.0291163	FALSE	FALSE	FALSE	FALSE
ENSG00000127054	ENST00000435064	INTS11	protein_coding	1803	TRUE	11.8167	0.000587026	0.00342808	0.0014512	-0.0437301	0.307406	0.579276	0.721894	1	0.00960632	6.06636	0.0137781	0.432596	0.034061	-0.0533364	FALSE	FALSE	FALSE	FALSE
ENSG00000127054	ENST00000462432	INTS11	processed_transcript	NA	FALSE	6.86592	0.00878551	0.0335592	NA	0.0247547	0.869445	0.351109	0.511884	NA	0.00470624	2.47375	0.115761	0.9162	NA	0.0200485	FALSE	FALSE	FALSE	FALSE
ENSG00000127054	ENST00000478641	INTS11	retained_intron	NA	FALSE	1.12938	0.287907	0.48047	NA	0.00859275	-0.000634455	1	1	NA	-0.00679413	0.893427	0.34455	1	NA	0.0153869	FALSE	FALSE	FALSE	FALSE
ENSG00000127054	ENST00000531292	INTS11	retained_intron	NA	FALSE	0.755611	0.384705	0.583193	NA	0.00497751	0.0565242	0.812076	0.903348	NA	-0.000471736	0.301027	0.583239	1	NA	0.00544925	FALSE	FALSE	FALSE	FALSE
ENSG00000127054	ENST00000533916	INTS11	retained_intron	NA	FALSE	0.170229	0.679908	0.821515	NA	0.001161	0.00914672	0.923808	0.990614	NA	-0.0104189	0.236405	0.626815	1	NA	0.0115799	FALSE	FALSE	FALSE	FALSE
ENSG00000127054	ENST00000498173	INTS11	retained_intron	NA	FALSE	0.133119	0.715219	0.845639	NA	0.0042441	0.0731384	0.786821	0.883887	NA	0.00337224	-0.00231103	1	1	NA	0.000871858	FALSE	FALSE	FALSE	FALSE
ENSG00000103335	ENST00000521877	PIEZO1	retained_intron	NA	FALSE	14.767	0.000121645	0.000884581	0.00030072	-0.087492	2.62345	0.105295	0.206437	0.260302	-0.0295415	6.06011	0.0138269	0.432596	0.0341816	-0.0579505	TRUE	FALSE	FALSE	FALSE
ENSG00000103335	ENST00000301015	PIEZO1	protein_coding	7566	TRUE	-1.81403	1	1	NA	0.085186	-0.741492	1	1	NA	0.0385012	-0.0788915	1	1	NA	0.0466848	FALSE	FALSE	FALSE	FALSE
ENSG00000103335	ENST00000419505	PIEZO1	nonsense_mediated_decay	267	FALSE	2.82342	0.0928985	0.212521	NA	-0.0507483	0.818453	0.365633	0.525915	NA	-0.0183024	0.397295	0.528489	1	NA	-0.0324458	FALSE	FALSE	FALSE	FALSE
ENSG00000103335	ENST00000472168	PIEZO1	retained_intron	NA	FALSE	0.409763	0.52209	0.704164	NA	-0.0145333	1.73418	0.187877	0.322622	NA	-0.0140922	0.0761091	0.782641	1	NA	-0.000441084	FALSE	FALSE	FALSE	FALSE
ENSG00000103335	ENST00000497793	PIEZO1	retained_intron	NA	FALSE	-0.000233076	1	1	NA	0.0675876	0.177198	0.673793	0.797372	NA	0.023435	0.031745	0.858588	1	NA	0.0441526	FALSE	FALSE	FALSE	FALSE
ENSG00000116266	ENST00000370008	STXBP3	protein_coding	1779	TRUE	0.0826121	0.773788	0.885702	1	0.00136359	12.181	0.000482793	0.00211763	0.00119352	0.0329054	6.05829	0.0138412	0.432596	0.034217	-0.0315418	FALSE	FALSE	FALSE	FALSE
ENSG00000116266	ENST00000495245	STXBP3	retained_intron	NA	FALSE	0.0826121	0.773788	0.885702	1	-0.00136359	12.181	0.000482793	0.00211763	0.00119352	-0.0329054	6.05829	0.0138412	0.432596	0.034217	0.0315418	FALSE	FALSE	FALSE	FALSE
ENSG00000181163	ENST00000523339	NPM1	retained_intron	NA	FALSE	2.46535	0.116382	0.251254	0.287708	-0.049694	31.0897	2.46376e-08	2.5687e-07	6.09069e-08	-0.114585	6.05737	0.0138484	0.432596	0.0342347	0.0648913	FALSE	TRUE	FALSE	FALSE
ENSG00000181163	ENST00000521672	NPM1	protein_coding	693	FALSE	0.141636	0.70666	0.839451	NA	-0.0106629	0.0248354	0.874778	0.950216	NA	-0.00928523	-0.0335338	1	1	NA	-0.00137771	FALSE	FALSE	FALSE	FALSE
ENSG00000181163	ENST00000296930	NPM1	protein_coding	885	TRUE	2.04008	0.153202	0.306853	NA	0.060357	4.61434	0.0317057	0.077759	NA	0.123871	-0.782727	1	1	NA	-0.0635136	FALSE	FALSE	FALSE	FALSE
ENSG00000122224	ENST00000368035	LY9	protein_coding	1024	FALSE	0.314058	0.575201	0.745741	1	-0.0171171	11.2732	0.000786322	0.00327302	0.00194388	0.0346752	6.03903	0.013993	0.436284	0.0345923	-0.0517923	FALSE	FALSE	FALSE	FALSE
ENSG00000122224	ENST00000368037	LY9	protein_coding	1926	FALSE	5.45103	0.0195568	0.0637867	0.0483466	-0.0501146	5.17277	0.0229436	0.0596872	0.0567191	-0.0338172	0.449222	0.502705	1	1	-0.0162975	FALSE	FALSE	FALSE	FALSE
ENSG00000122224	ENST00000392203	LY9	protein_coding	1698	FALSE	-0.0615771	1	1	NA	0.0172275	0.281629	0.595635	0.735185	NA	-0.0161485	-0.116926	1	1	NA	0.033376	FALSE	FALSE	FALSE	FALSE
ENSG00000122224	ENST00000263285	LY9	protein_coding	1968	TRUE	0.143666	0.704663	0.838174	NA	-0.0035767	1.31946	0.250689	0.400244	NA	-0.0275228	0.121339	0.727587	1	NA	0.0239461	FALSE	FALSE	FALSE	FALSE
ENSG00000122224	ENST00000368039	LY9	protein_coding	582	FALSE	0.62802	0.428083	0.623253	NA	0.053581	2.26671	0.13218	0.247122	NA	0.0428133	0.0047904	0.94482	1	NA	0.0107676	FALSE	FALSE	FALSE	FALSE
ENSG00000239382	ENST00000378875	ALKBH6	protein_coding	801	TRUE	1.66814	0.196508	0.367933	0.485789	0.124775	30.4891	3.35744e-08	3.42213e-07	8.29998e-08	0.352965	6.02748	0.0140849	0.437484	0.0348194	-0.22819	FALSE	TRUE	TRUE	FALSE
ENSG00000239382	ENST00000466196	ALKBH6	retained_intron	NA	FALSE	1.66814	0.196508	0.367933	0.485789	-0.124775	30.4891	3.35744e-08	3.42213e-07	8.29998e-08	-0.352965	6.02748	0.0140849	0.437484	0.0348194	0.22819	FALSE	TRUE	TRUE	TRUE
ENSG00000187116	ENST00000486742	LILRA5	protein_coding	864	FALSE	0.303085	0.581955	0.751527	1	-0.0212414	6.65298	0.00989901	0.0293729	0.0244715	0.035488	5.99974	0.014308	0.441904	0.035371	-0.0567294	FALSE	FALSE	FALSE	FALSE
ENSG00000187116	ENST00000432233	LILRA5	protein_coding	900	TRUE	1.82359	0.176887	0.341086	NA	0.0695628	0.812139	0.367488	0.52788	NA	0.00865361	3.31055	0.0688365	0.804149	NA	0.0609092	FALSE	FALSE	FALSE	FALSE
ENSG00000187116	ENST00000477720	LILRA5	retained_intron	NA	FALSE	2.2834	0.130765	0.274064	NA	-0.0483213	1.69491	0.192956	0.328933	NA	-0.0441416	0.122582	0.726251	1	NA	-0.00417974	FALSE	FALSE	FALSE	FALSE
ENSG00000130414	ENST00000485344	NDUFA10	retained_intron	NA	FALSE	15.5481	8.04331e-05	0.000618061	0.00019884	0.117963	1.38017	0.240072	0.387404	0.593486	0.0233506	5.99	0.0143872	0.443514	0.0355667	0.0946124	TRUE	FALSE	TRUE	FALSE
ENSG00000130414	ENST00000620965	NDUFA10	protein_coding	1116	FALSE	10.285	0.00134119	0.00700855	0.00331557	-0.081703	0.223509	0.636379	0.768812	1	-0.0090717	5.46126	0.0194426	0.497439	0.0480642	-0.0726313	TRUE	FALSE	TRUE	TRUE
ENSG00000130414	ENST00000679158	NDUFA10	protein_coding	954	FALSE	2.74288	0.0976885	0.22089	NA	-0.0362599	1.50813	0.219425	0.362138	NA	-0.0142789	0.485155	0.486097	1	NA	-0.021981	FALSE	FALSE	FALSE	FALSE
ENSG00000011007	ENST00000613537	ELOA	protein_coding	2397	FALSE	6.20424	0.0127444	0.0453425	0.0315057	0.0962473	0.449632	0.50251	0.655343	1	-0.0301464	5.97948	0.0144732	0.444008	0.0357795	0.126394	TRUE	FALSE	TRUE	FALSE
ENSG00000011007	ENST00000609199	ELOA	protein_coding	2319	FALSE	6.20424	0.0127444	0.0453425	0.0315057	-0.0962473	0.449632	0.50251	0.655343	1	0.0301464	5.97948	0.0144732	0.444008	0.0357795	-0.126394	TRUE	FALSE	TRUE	FALSE
ENSG00000165782	ENST00000250489	PIP4P1	protein_coding	834	TRUE	0.083962	0.771998	0.884271	1	7.87064e-05	13.5559	0.000231563	0.00109853	0.00057245	0.0414626	5.94865	0.0147286	0.444024	0.0364107	-0.0413839	FALSE	FALSE	FALSE	FALSE
ENSG00000165782	ENST00000557041	PIP4P1	retained_intron	NA	FALSE	0.235875	0.627201	0.783922	NA	1.9764e-05	0.278236	0.59786	0.737185	NA	-0.00529163	0.0121664	0.91217	1	NA	0.0053114	FALSE	FALSE	FALSE	FALSE
ENSG00000165782	ENST00000398020	PIP4P1	protein_coding	855	FALSE	3.36451	0.0666154	0.164388	0.164681	-0.0202416	8.5957	0.00336958	0.0115997	0.00833	-0.0264186	0.109407	0.74082	1	1	0.00617695	FALSE	FALSE	FALSE	FALSE
ENSG00000165782	ENST00000554028	PIP4P1	retained_intron	NA	FALSE	3.20097	0.0735945	0.177628	NA	0.0201432	1.45023	0.228491	0.373158	NA	-0.00975241	5.04527	0.0246932	0.546516	NA	0.0298956	FALSE	FALSE	FALSE	FALSE
ENSG00000184110	ENST00000331666	EIF3C	protein_coding	2742	TRUE	0.437114	0.508519	0.694139	1	0.0201715	8.42415	0.0037027	0.0126088	0.00915348	-0.0354213	5.91804	0.0149866	0.450148	0.0370487	0.0555929	FALSE	FALSE	FALSE	FALSE
ENSG00000184110	ENST00000566086	EIF3C	retained_intron	NA	FALSE	0.437114	0.508519	0.694139	1	-0.0201715	8.42415	0.0037027	0.0126088	0.00915348	0.0354213	5.91804	0.0149866	0.450148	0.0370487	-0.0555929	FALSE	FALSE	FALSE	FALSE
ENSG00000198945	ENST00000361794	L3MBTL3	protein_coding	2343	TRUE	8.43631	0.00367802	0.0164159	0.00909248	-0.206816	0.0206947	0.885614	0.959151	1	0.0476655	5.911	0.0150466	0.4503	0.0371969	-0.254482	TRUE	FALSE	TRUE	TRUE
ENSG00000198945	ENST00000533560	L3MBTL3	protein_coding	2268	FALSE	8.43631	0.00367802	0.0164159	0.00909248	0.206816	0.0206947	0.885614	0.959151	1	-0.0476655	5.911	0.0150466	0.4503	0.0371969	0.254482	TRUE	FALSE	TRUE	TRUE
ENSG00000204842	ENST00000535949	ATXN2	protein_coding	3021	FALSE	30.5539	3.24715e-08	5.63906e-07	8.02732e-08	-0.178617	10.8964	0.000963539	0.00391527	0.00238198	-0.0730212	5.90627	0.015087	0.450688	0.0372969	-0.105596	TRUE	TRUE	TRUE	TRUE
ENSG00000204842	ENST00000482777	ATXN2	retained_intron	NA	FALSE	0.436501	0.508816	0.694371	NA	0.0270663	-0.114141	1	1	NA	0.0194976	0.2833	0.594547	1	NA	0.00756871	FALSE	FALSE	FALSE	FALSE
ENSG00000204842	ENST00000484991	ATXN2	retained_intron	NA	FALSE	0.297918	0.58519	0.753962	NA	0.0583905	3.39171	0.065525	0.141578	NA	-0.0216295	2.80938	0.0937149	0.870618	NA	0.08002	FALSE	FALSE	FALSE	FALSE
ENSG00000204842	ENST00000389153	ATXN2	protein_coding	3264	FALSE	0.0673532	0.79523	0.900542	NA	-0.00980689	0.30508	0.580715	0.722991	NA	-0.0156625	0.0319378	0.858164	1	NA	0.0058556	FALSE	FALSE	FALSE	FALSE
ENSG00000204842	ENST00000608853	ATXN2	protein_coding	3462	FALSE	0.156263	0.692621	0.829809	NA	0.0218225	-0.609567	1	1	NA	0.0117591	0.185994	0.666272	1	NA	0.0100634	FALSE	FALSE	FALSE	FALSE
ENSG00000204842	ENST00000673436	ATXN2	protein_coding	3468	TRUE	2.20587	0.137486	0.284084	NA	0.081145	1.32397	0.249881	0.399289	NA	0.0790565	0.611207	0.434334	1	NA	0.00208849	FALSE	FALSE	FALSE	FALSE
ENSG00000113360	ENST00000513349	DROSHA	protein_coding	4014	FALSE	0.279969	0.596722	0.761719	1	0.00686367	16.2151	5.65427e-05	0.000313383	0.00013978	0.19856	5.8941	0.0151917	0.452168	0.0375557	-0.191697	FALSE	TRUE	TRUE	FALSE
ENSG00000113360	ENST00000514927	DROSHA	retained_intron	NA	FALSE	0.279969	0.596722	0.761719	1	-0.00686367	16.2151	5.65427e-05	0.000313383	0.00013978	-0.19856	5.8941	0.0151917	0.452168	0.0375557	0.191697	FALSE	TRUE	TRUE	FALSE
ENSG00000147439	ENST00000519513	BIN3	protein_coding	600	FALSE	32.3356	1.29716e-08	2.46189e-07	3.20672e-08	0.159536	15.94	6.53823e-05	0.000358259	0.000161632	0.103338	5.88229	0.015294	0.453564	0.0378084	0.0561987	TRUE	TRUE	FALSE	FALSE
ENSG00000147439	ENST00000276416	BIN3	protein_coding	762	TRUE	9.77704	0.00176704	0.008872	0.00436833	-0.127091	13.934	0.000189346	0.000919962	0.000468084	-0.0954589	-0.310945	1	1	1	-0.0316323	TRUE	TRUE	FALSE	FALSE
ENSG00000147439	ENST00000520489	BIN3	retained_intron	NA	FALSE	0.501205	0.478971	0.66949	NA	0.00777757	-0.0347118	1	1	NA	-0.00365943	0.151855	0.696769	1	NA	0.011437	FALSE	FALSE	FALSE	FALSE
ENSG00000147439	ENST00000399977	BIN3	protein_coding	618	FALSE	1.7844	0.18161	0.347779	NA	-0.0402228	0.601187	0.438125	0.596139	NA	-0.00421935	2.23066	0.135296	0.952422	NA	-0.0360034	FALSE	FALSE	FALSE	FALSE
ENSG00000215067	ENST00000573939	ALOX12-AS1	lncRNA	NA	FALSE	10.6748	0.00108605	0.00582539	0.00268483	-0.100463	0.227852	0.633121	0.76601	1	-0.00256507	5.83528	0.015708	0.460266	0.0388318	-0.0978984	TRUE	FALSE	TRUE	TRUE
ENSG00000215067	ENST00000399541	ALOX12-AS1	lncRNA	NA	FALSE	-0.0960824	1	1	NA	0.0123716	0.26474	0.606883	0.745254	NA	-0.0243126	0.0645054	0.799512	1	NA	0.0366842	FALSE	FALSE	FALSE	FALSE
ENSG00000215067	ENST00000574377	ALOX12-AS1	lncRNA	NA	FALSE	-0.1148	1	1	NA	0.0194627	0.16061	0.688596	0.808836	NA	-0.00936408	0.459563	0.497828	1	NA	0.0288268	FALSE	FALSE	FALSE	FALSE
ENSG00000215067	ENST00000399540	ALOX12-AS1	lncRNA	NA	FALSE	0.963263	0.326366	0.523092	NA	0.0686292	0.547417	0.459375	0.617065	NA	0.0362418	0.11717	0.732125	1	NA	0.0323875	FALSE	FALSE	FALSE	FALSE
ENSG00000182463	ENST00000626626	TSHZ2	protein_coding	225	FALSE	0.0227121	0.880208	0.959812	1	0.00597271	13.2883	0.000267066	0.00124854	0.000660218	-0.0465099	5.83433	0.0157164	0.460266	0.0388527	0.0524826	FALSE	FALSE	FALSE	FALSE
ENSG00000182463	ENST00000371497	TSHZ2	protein_coding	3105	TRUE	0.085453	0.770039	0.882953	NA	0.0430036	0.990768	0.319555	0.476687	NA	0.0388599	0.071417	0.789285	1	NA	0.00414373	FALSE	FALSE	FALSE	FALSE
ENSG00000182463	ENST00000329613	TSHZ2	protein_coding	3093	FALSE	0.529145	0.466967	0.658468	NA	-0.0489763	0.217699	0.640798	0.771876	NA	0.00765005	0.61871	0.431527	1	NA	-0.0566263	FALSE	FALSE	FALSE	FALSE
ENSG00000136279	ENST00000448521	DBNL	protein_coding	1293	TRUE	10.8599	0.000982672	0.00535522	0.00242928	-0.0880886	62.4201	2.77471e-15	6.82237e-14	6.85939e-15	-0.15535	5.82714	0.0157807	0.461326	0.0390117	0.067261	TRUE	TRUE	FALSE	FALSE
ENSG00000136279	ENST00000494774	DBNL	protein_coding	1296	FALSE	12.0926	0.000506226	0.00300873	0.00125145	0.088173	49.4879	1.99596e-12	3.50093e-11	4.93423e-12	0.134481	2.82074	0.0930534	0.870618	0.230039	-0.0463082	TRUE	TRUE	FALSE	FALSE
ENSG00000136279	ENST00000429716	DBNL	nonsense_mediated_decay	264	FALSE	2.87334	0.0900577	0.207295	0.222633	0.0214004	20.7942	5.11376e-06	3.5017e-05	1.26418e-05	0.0470505	1.95692	0.161843	0.981921	0.400095	-0.0256502	FALSE	FALSE	FALSE	FALSE
ENSG00000136279	ENST00000449997	DBNL	retained_intron	NA	FALSE	1.42614	0.232395	0.415513	NA	-0.0214848	6.30211	0.0120595	0.0346063	NA	-0.0261822	0.488718	0.4845	1	NA	0.00469741	FALSE	FALSE	FALSE	FALSE
ENSG00000137720	ENST00000528125	C11orf1	protein_coding	315	FALSE	0.0504974	0.8222	0.920303	1	-0.0019207	15.9304	6.57162e-05	0.000359608	0.000162458	-0.120889	5.81471	0.0158927	0.461911	0.0392885	0.118968	FALSE	TRUE	TRUE	TRUE
ENSG00000137720	ENST00000530214	C11orf1	protein_coding	366	FALSE	0.0504974	0.8222	0.920303	1	0.0019207	15.9304	6.57162e-05	0.000359608	0.000162458	0.120889	5.81471	0.0158927	0.461911	0.0392885	-0.118968	FALSE	TRUE	TRUE	TRUE
ENSG00000103502	ENST00000219789	CDIPT	protein_coding	642	TRUE	10.8903	0.000966689	0.00527864	0.00238977	0.146033	0.330935	0.565109	0.70974	1	0.0399085	5.80675	0.0159647	0.461911	0.0394666	0.106124	TRUE	FALSE	TRUE	FALSE
ENSG00000103502	ENST00000569956	CDIPT	protein_coding	642	FALSE	10.8903	0.000966689	0.00527864	0.00238977	-0.146033	0.330935	0.565109	0.70974	1	-0.0399085	5.80675	0.0159647	0.461911	0.0394666	-0.106124	TRUE	FALSE	TRUE	FALSE
ENSG00000132341	ENST00000541630	RAN	protein_coding	387	FALSE	36.8595	1.26959e-09	2.84409e-08	3.13857e-09	-0.124935	15.1761	9.79326e-05	0.000511821	0.000242101	-0.0709673	5.79808	0.0160437	0.463232	0.0396617	-0.0539681	TRUE	TRUE	FALSE	FALSE
ENSG00000132341	ENST00000392369	RAN	protein_coding	651	FALSE	42.9016	5.75644e-11	1.65895e-09	1.42306e-10	0.154328	28.4141	9.79483e-08	9.16345e-07	2.42139e-07	0.0883027	3.35561	0.0669766	0.798267	0.165574	0.0660248	TRUE	TRUE	FALSE	FALSE
ENSG00000132341	ENST00000543796	RAN	protein_coding	651	TRUE	25.7386	3.90923e-07	5.24579e-06	9.66405e-07	-0.113825	28.0362	1.19068e-07	1.08968e-06	2.94349e-07	-0.0943061	0.354982	0.551306	1	1	-0.0195193	TRUE	TRUE	FALSE	FALSE
ENSG00000132341	ENST00000541679	RAN	protein_coding	162	FALSE	15.1713	9.81827e-05	0.000735832	0.000242719	0.0838366	19.0098	1.3005e-05	8.25717e-05	3.21499e-05	0.0813538	-0.00909373	1	1	1	0.00248284	TRUE	TRUE	FALSE	FALSE
ENSG00000132341	ENST00000392367	RAN	protein_coding	702	FALSE	0.27025	0.603164	0.766185	NA	0.000596536	0.428121	0.512912	0.664226	NA	-0.00438315	0.0995024	0.752428	1	NA	0.00497968	FALSE	FALSE	FALSE	FALSE
ENSG00000145740	ENST00000396591	SLC30A5	protein_coding	2298	TRUE	46.6909	8.31145e-12	2.78145e-10	2.05468e-11	-0.301529	28.4261	9.73427e-08	9.11199e-07	2.40642e-07	-0.202654	5.78697	0.0161454	0.464535	0.0399133	-0.0988742	TRUE	TRUE	TRUE	FALSE
ENSG00000145740	ENST00000511158	SLC30A5	protein_coding	254	FALSE	46.6909	8.31145e-12	2.78145e-10	2.05468e-11	0.301529	28.4261	9.73427e-08	9.11199e-07	2.40642e-07	0.202654	5.78697	0.0161454	0.464535	0.0399133	0.0988742	TRUE	TRUE	TRUE	FALSE
ENSG00000130844	ENST00000648511	ZNF331	protein_coding	1392	FALSE	20.6376	5.54959e-06	5.76693e-05	1.37192e-05	-0.135721	4.90143	0.0268345	0.0680932	0.066338	-0.0290306	5.77182	0.0162851	0.466917	0.0402587	-0.10669	TRUE	FALSE	TRUE	TRUE
ENSG00000130844	ENST00000648236	ZNF331	protein_coding	1392	FALSE	1.35824	0.243842	0.429088	NA	0.0255633	5.43179	0.0197734	0.0525667	NA	-0.0270769	5.8062	0.0159697	0.461911	NA	0.0526402	FALSE	FALSE	FALSE	FALSE
ENSG00000130844	ENST00000253144	ZNF331	protein_coding	1392	FALSE	1.43178	0.231475	0.41438	NA	-0.0269022	0.117538	0.73172	0.84094	NA	0.00472175	1.83525	0.175508	0.997344	NA	-0.031624	FALSE	FALSE	FALSE	FALSE
ENSG00000130844	ENST00000449416	ZNF331	protein_coding	1392	TRUE	0.738542	0.390128	0.588368	NA	0.0254453	2.48274	0.115102	0.221766	NA	0.0331838	0.0903455	0.763738	1	NA	-0.00773844	FALSE	FALSE	FALSE	FALSE
ENSG00000130844	ENST00000648122	ZNF331	protein_coding	1392	FALSE	2.09187	0.148084	0.299198	NA	0.0709763	0.216843	0.641456	0.772555	NA	-0.0135246	2.54727	0.110485	0.904455	NA	0.0845009	FALSE	FALSE	FALSE	FALSE
ENSG00000130844	ENST00000512387	ZNF331	protein_coding	1392	FALSE	3.76111	0.0524577	0.137106	0.129681	0.0406383	10.8127	0.00100806	0.00406998	0.00249205	0.0317266	0.301878	0.582707	1	1	0.00891171	FALSE	FALSE	FALSE	FALSE
ENSG00000196498	ENST00000474079	NCOR2	retained_intron	NA	FALSE	3.57129	0.0587866	0.149293	0.145327	0.0155684	40.3722	2.0991e-10	2.94484e-09	5.1892e-10	0.0411413	5.7655	0.0163439	0.467782	0.0404039	-0.0255729	FALSE	FALSE	FALSE	FALSE
ENSG00000196498	ENST00000464377	NCOR2	retained_intron	NA	FALSE	71.878	2.28924e-17	1.7635e-15	5.65927e-17	0.0879995	70.8915	3.77411e-17	1.21841e-15	9.33004e-17	0.0695489	5.54983	0.0184825	0.489424	0.0456909	0.0184505	TRUE	FALSE	FALSE	FALSE
ENSG00000196498	ENST00000405201	NCOR2	protein_coding	7545	TRUE	8.62889	0.00330872	0.014988	0.00817954	0.062893	9.22003	0.00239382	0.00860935	0.00591779	0.0554411	0.220372	0.638757	1	1	0.0074519	FALSE	FALSE	FALSE	FALSE
ENSG00000196498	ENST00000404621	NCOR2	protein_coding	7377	FALSE	35.6579	2.35188e-09	4.94107e-08	5.81411e-09	-0.192291	64.6841	8.79222e-16	2.35994e-14	2.17354e-15	-0.201996	0.169296	0.680738	1	1	0.00970517	TRUE	TRUE	FALSE	FALSE
ENSG00000196498	ENST00000404121	NCOR2	protein_coding	6189	FALSE	4.38788	0.0361953	0.103312	0.0894788	0.0258304	3.34811	0.0672821	0.144731	0.166329	0.0358652	0.268548	0.604308	1	1	-0.0100347	FALSE	FALSE	FALSE	FALSE
ENSG00000167674	ENST00000621835	HDGFL2	protein_coding	2013	FALSE	6.46026	0.0110313	0.0404046	0.0272707	0.0549897	0.305823	0.580255	0.722839	1	-0.00508297	5.73793	0.0166024	0.471887	0.0410429	0.0600727	FALSE	FALSE	FALSE	FALSE
ENSG00000167674	ENST00000616600	HDGFL2	protein_coding	2016	TRUE	8.04142	0.00457197	0.0196981	NA	-0.0610016	0.951483	0.329342	0.487914	NA	-0.00233125	3.09126	0.0787141	0.836917	NA	-0.0586704	FALSE	FALSE	FALSE	FALSE
ENSG00000167674	ENST00000592417	HDGFL2	protein_coding	462	FALSE	0.606247	0.436204	0.630984	NA	0.00601192	3.16946	0.0750273	0.157993	NA	0.00741422	0.1935	0.66002	1	NA	-0.0014023	FALSE	FALSE	FALSE	FALSE
ENSG00000073350	ENST00000375227	LLGL2	protein_coding	1071	FALSE	11.2997	0.000775185	0.00437271	0.00191634	-0.119176	0.160857	0.688369	0.808628	1	-0.0472579	5.73379	0.0166415	0.472182	0.0411397	-0.0719178	TRUE	FALSE	TRUE	TRUE
ENSG00000073350	ENST00000392550	LLGL2	protein_coding	3063	TRUE	0.609569	0.43495	0.629841	NA	-0.0100325	0.12281	0.726007	0.836543	NA	0.0128109	0.101277	0.750303	1	NA	-0.0228434	FALSE	FALSE	FALSE	FALSE
ENSG00000073350	ENST00000578638	LLGL2	nonsense_mediated_decay	259	FALSE	0.598946	0.43898	0.633272	NA	0.0529672	0.961847	0.326722	0.484996	NA	0.0317939	-0.115952	1	1	NA	0.0211733	FALSE	FALSE	FALSE	FALSE
ENSG00000073350	ENST00000577500	LLGL2	retained_intron	NA	FALSE	0.867953	0.351523	0.550595	NA	0.076241	0.0765088	0.782086	0.879773	NA	0.00265313	0.568054	0.451033	1	NA	0.0735879	FALSE	FALSE	FALSE	FALSE
ENSG00000137462	ENST00000642580	TLR2	protein_coding	2355	FALSE	28.2973	1.04042e-07	1.58852e-06	2.57203e-07	0.0977896	108.724	1.86506e-25	1.29059e-23	4.61064e-25	0.145077	5.72444	0.0167303	0.472327	0.0413593	-0.0472876	TRUE	TRUE	FALSE	FALSE
ENSG00000137462	ENST00000260010	TLR2	protein_coding	2355	FALSE	2.40887	0.12065	0.257801	0.298259	-0.0187712	19.6162	9.46618e-06	6.17769e-05	2.34015e-05	-0.0446314	2.65127	0.103467	0.891376	0.255783	0.0258602	FALSE	FALSE	FALSE	FALSE
ENSG00000137462	ENST00000642700	TLR2	protein_coding	2355	TRUE	21.9052	2.86459e-06	3.18897e-05	7.0816e-06	-0.0790184	58.3528	2.19084e-14	4.86194e-13	5.416e-14	-0.100446	1.49508	0.22143	1	0.547401	0.0214274	TRUE	TRUE	FALSE	FALSE
ENSG00000011114	ENST00000355125	BTBD7	nonsense_mediated_decay	79	FALSE	0.150938	0.697641	0.833024	1	0.0447497	9.08649	0.00257504	0.00916422	0.00636579	-0.134206	5.70986	0.0168699	0.473893	0.0417042	0.178956	FALSE	TRUE	TRUE	TRUE
ENSG00000011114	ENST00000334746	BTBD7	protein_coding	3399	TRUE	0.290492	0.589905	0.757323	NA	-0.0942158	-0.480657	1	1	NA	0.0363011	-0.213619	1	1	NA	-0.130517	FALSE	FALSE	FALSE	FALSE
ENSG00000011114	ENST00000298896	BTBD7	protein_coding	1233	FALSE	1.35377	0.244621	0.429841	NA	0.0494661	3.25812	0.0710705	0.15139	NA	0.0979053	-0.277239	1	1	NA	-0.0484392	FALSE	FALSE	FALSE	FALSE
ENSG00000110330	ENST00000532672	BIRC2	protein_coding	1794	FALSE	17.1883	3.3852e-05	0.000288967	8.3686e-05	0.0600422	4.64536	0.0311376	0.0765946	0.0769756	0.0106659	5.68964	0.0170654	0.475973	0.0421876	0.0493763	FALSE	FALSE	FALSE	FALSE
ENSG00000110330	ENST00000533742	BIRC2	protein_coding	548	FALSE	70.6144	4.34325e-17	3.20813e-15	1.0737e-16	0.119983	71.5711	2.67447e-17	8.75475e-16	6.61159e-17	0.0831888	1.87663	0.170718	0.993507	0.422034	0.0367945	TRUE	TRUE	FALSE	FALSE
ENSG00000110330	ENST00000532832	BIRC2	protein_coding	237	FALSE	3.68628	0.0548617	0.142147	NA	-0.0703165	1.05549	0.304245	0.46017	NA	-0.0489372	0.853807	0.355478	1	NA	-0.0213793	FALSE	FALSE	FALSE	FALSE
ENSG00000110330	ENST00000227758	BIRC2	protein_coding	1857	TRUE	12.3715	0.000435942	0.00266178	0.0010777	-0.109709	10.55	0.00116185	0.00462595	0.00287223	-0.0449175	0.344548	0.557216	1	1	-0.0647915	TRUE	FALSE	FALSE	FALSE
ENSG00000115839	ENST00000442034	RAB3GAP1	protein_coding	2967	FALSE	49.3591	2.13144e-12	8.10938e-11	5.26917e-12	0.0924326	34.3459	4.61375e-09	5.2987e-08	1.14057e-08	0.0685257	5.66927	0.0172646	0.47747	0.0426801	0.0239069	TRUE	FALSE	FALSE	FALSE
ENSG00000115839	ENST00000264158	RAB3GAP1	protein_coding	2946	TRUE	5.8105	0.0159308	0.0543556	0.0393827	-0.0968808	5.35466	0.0206669	0.0546057	0.051091	-0.066598	0.444689	0.504868	1	1	-0.0302828	TRUE	FALSE	FALSE	FALSE
ENSG00000115839	ENST00000425393	RAB3GAP1	protein_coding	177	FALSE	2.436	0.118578	0.254442	NA	0.0447398	2.56229	0.10944	0.213262	NA	0.0347096	0.0883374	0.766302	1	NA	0.0100301	FALSE	FALSE	FALSE	FALSE
ENSG00000115839	ENST00000539493	RAB3GAP1	protein_coding	2808	FALSE	3.38174	0.0659223	0.163238	NA	-0.0402916	4.84454	0.0277338	0.0698885	NA	-0.0366373	0.0327925	0.856299	1	NA	-0.00365432	FALSE	FALSE	FALSE	FALSE
ENSG00000249096	ENST00000658007	LINC02362	lncRNA	NA	FALSE	19.0456	1.27635e-05	0.000121825	3.15527e-05	-0.182884	3.34187	0.0675377	0.145223	0.166961	-0.0628388	5.65533	0.0174024	0.480347	0.0430208	-0.120045	TRUE	FALSE	TRUE	TRUE
ENSG00000249096	ENST00000617323	LINC02362	lncRNA	NA	FALSE	6.64315	0.00995375	0.037138	0.0246068	0.107119	3.62625	0.0568748	0.126252	0.140601	0.0509275	0.808325	0.368616	1	0.91126	0.0561919	TRUE	FALSE	FALSE	FALSE
ENSG00000249096	ENST00000670119	LINC02362	lncRNA	NA	FALSE	4.09865	0.0429174	0.118021	NA	0.0757645	-0.00171823	1	1	NA	0.0119113	2.40489	0.120957	0.925117	NA	0.0638532	FALSE	FALSE	FALSE	FALSE
ENSG00000062716	ENST00000585847	VMP1	nonsense_mediated_decay	228	FALSE	83.1371	7.65535e-20	7.74892e-18	1.89249e-19	-0.0907415	69.5769	7.34937e-17	2.33133e-15	1.81685e-16	-0.076188	5.632	0.0176355	0.483648	0.0435968	-0.0145534	TRUE	TRUE	FALSE	FALSE
ENSG00000062716	ENST00000587470	VMP1	retained_intron	NA	FALSE	104.616	1.48292e-24	2.61472e-22	3.66594e-24	0.233715	117.579	2.14403e-27	1.84094e-25	5.30027e-27	0.196791	1.97451	0.15997	0.979174	0.395465	0.0369239	TRUE	TRUE	FALSE	FALSE
ENSG00000062716	ENST00000262291	VMP1	protein_coding	1221	TRUE	34.2285	4.90057e-09	9.788e-08	1.21148e-08	-0.142973	44.8095	2.17166e-11	3.41469e-10	5.36859e-11	-0.120603	0.0229084	0.879695	1	1	-0.0223705	TRUE	TRUE	FALSE	FALSE
ENSG00000143515	ENST00000368489	ATP8B2	protein_coding	3573	TRUE	15.1162	0.000101091	0.000754869	0.000249909	0.277885	1.89926	0.168161	0.296192	0.415714	0.166744	5.62638	0.0176921	0.484392	0.0437369	0.111141	TRUE	FALSE	TRUE	FALSE
ENSG00000143515	ENST00000672630	ATP8B2	protein_coding	3672	FALSE	14.1309	0.000170523	0.00118218	0.000421553	-0.229766	0.2782	0.597884	0.737185	1	-0.0715156	5.54103	0.0185756	0.490563	0.045921	-0.158251	TRUE	FALSE	TRUE	FALSE
ENSG00000143515	ENST00000505882	ATP8B2	retained_intron	NA	FALSE	2.65945	0.102936	0.229742	0.25447	-0.0481185	7.54455	0.0060192	0.0192727	0.0148801	-0.0952281	-0.367982	1	1	1	0.0471096	FALSE	TRUE	FALSE	FALSE
ENSG00000185619	ENST00000620529	PCGF3	protein_coding	399	FALSE	0.404743	0.52465	0.705991	1	-0.027783	17.984	2.22765e-05	0.000134661	5.50701e-05	-0.112502	5.61369	0.0178207	0.484743	0.0440547	0.0847194	FALSE	TRUE	TRUE	TRUE
ENSG00000185619	ENST00000362003	PCGF3	protein_coding	729	TRUE	0.853368	0.355601	0.554555	NA	0.0300408	2.43251	0.118843	0.227344	NA	0.0562089	-0.0262508	1	1	NA	-0.026168	FALSE	FALSE	FALSE	FALSE
ENSG00000185619	ENST00000400151	PCGF3	protein_coding	522	FALSE	0.0712364	0.789545	0.896728	NA	0.00833081	1.53567	0.215263	0.356885	NA	0.0285438	0.422798	0.515544	1	NA	-0.020213	FALSE	FALSE	FALSE	FALSE
ENSG00000185619	ENST00000430644	PCGF3	nonsense_mediated_decay	345	FALSE	0.010686	0.917667	0.988108	NA	-0.00651771	-0.412461	1	1	NA	0.00919666	0.0545678	0.815298	1	NA	-0.0157144	FALSE	FALSE	FALSE	FALSE
ENSG00000185619	ENST00000440452	PCGF3	nonsense_mediated_decay	345	FALSE	0.181278	0.670278	0.814436	NA	-0.004071	0.271864	0.602084	0.741193	NA	0.0185531	0.0608148	0.805213	1	NA	-0.0226241	FALSE	FALSE	FALSE	FALSE
ENSG00000112773	ENST00000320172	TENT5A	protein_coding	1329	TRUE	0.00884551	0.925069	0.993469	1	0.0101651	14.9837	0.000108446	0.000559103	0.00026809	0.130849	5.60631	0.017896	0.484743	0.0442408	-0.120684	FALSE	TRUE	TRUE	FALSE
ENSG00000112773	ENST00000369756	TENT5A	protein_coding	1572	FALSE	0.00884551	0.925069	0.993469	1	-0.0101651	14.9837	0.000108446	0.000559103	0.00026809	-0.130849	5.60631	0.017896	0.484743	0.0442408	0.120684	FALSE	TRUE	TRUE	FALSE
ENSG00000078747	ENST00000535650	ITCH	protein_coding	2259	FALSE	10.7015	0.0010705	0.00575921	0.0026464	0.0349493	62.9551	2.11471e-15	5.3192e-14	5.2278e-15	0.070446	5.59558	0.0180059	0.484743	0.0445125	-0.0354967	FALSE	TRUE	FALSE	FALSE
ENSG00000078747	ENST00000374864	ITCH	protein_coding	2589	TRUE	2.98458	0.0840613	0.196836	0.207809	-0.0514247	8.94331	0.00278488	0.00981981	0.00688453	-0.0877536	0.234493	0.628212	1	1	0.0363288	FALSE	TRUE	FALSE	FALSE
ENSG00000078747	ENST00000670516	ITCH	protein_coding	2703	FALSE	0.208296	0.648106	0.797709	NA	-0.00585831	-0.0554899	1	1	NA	0.00616034	-0.0148535	1	1	NA	-0.0120186	FALSE	FALSE	FALSE	FALSE
ENSG00000078747	ENST00000665484	ITCH	protein_coding	2493	FALSE	0.659461	0.41675	0.613068	NA	0.0223337	1.60732	0.204869	0.344954	NA	0.0111472	-0.1137	1	1	NA	0.0111865	FALSE	FALSE	FALSE	FALSE
ENSG00000048707	ENST00000613099	VPS13D	protein_coding	13092	FALSE	0.041798	0.838005	0.932077	1	0.011994	12.3618	0.000438219	0.00194343	0.00108333	-0.0125739	5.59322	0.0180301	0.484743	0.0445724	0.0245679	FALSE	FALSE	FALSE	FALSE
ENSG00000048707	ENST00000011700	VPS13D	protein_coding	9632	FALSE	0.103426	0.747756	0.866973	NA	0.0083261	-0.151012	1	1	NA	0.0237168	-0.112547	1	1	NA	-0.0153907	FALSE	FALSE	FALSE	FALSE
ENSG00000048707	ENST00000543710	VPS13D	processed_transcript	NA	FALSE	0.222029	0.637498	0.791108	NA	-0.0203201	1.6767	0.195364	0.33243	NA	-0.0111429	1.49756	0.221047	1	NA	-0.00917724	FALSE	FALSE	FALSE	FALSE
ENSG00000007047	ENST00000588533	MARK4	retained_intron	NA	FALSE	-0.206981	1	1	1	0.0601056	11.5318	0.000684142	0.00289696	0.00169128	-0.135115	5.56957	0.0182753	0.486519	0.0451786	0.19522	FALSE	TRUE	TRUE	FALSE
ENSG00000007047	ENST00000622871	MARK4	protein_coding	240	FALSE	9.40099	0.00216868	0.01054	0.00536123	-0.232159	4.54526	0.03301	0.0802323	0.0816044	-0.116579	1.66089	0.197483	1	0.488199	-0.11558	TRUE	FALSE	FALSE	FALSE
ENSG00000007047	ENST00000262891	MARK4	protein_coding	2259	TRUE	2.67129	0.102173	0.228355	NA	0.172053	7.05129	0.00792082	0.0242716	NA	0.251694	1.09253	0.295911	1	NA	-0.0796402	FALSE	FALSE	FALSE	FALSE
ENSG00000105619	ENST00000391759	TFPT	protein_coding	762	TRUE	44.1079	3.10769e-11	9.4022e-10	7.68256e-11	0.296308	25.8098	3.76765e-07	3.1916e-06	9.31405e-07	0.201901	5.56909	0.0182802	0.486519	0.0451908	0.0944068	TRUE	TRUE	TRUE	FALSE
ENSG00000105619	ENST00000391758	TFPT	protein_coding	735	FALSE	44.1079	3.10769e-11	9.4022e-10	7.68256e-11	-0.296308	25.8098	3.76765e-07	3.1916e-06	9.31405e-07	-0.201901	5.56909	0.0182802	0.486519	0.0451908	-0.0944068	TRUE	TRUE	TRUE	FALSE
ENSG00000092199	ENST00000556142	HNRNPC	protein_coding	696	FALSE	178.013	1.31574e-40	6.34574e-38	3.25266e-40	0.143285	221.379	4.52575e-50	1.48445e-47	1.11882e-49	0.120482	5.56415	0.0183319	0.486519	0.0453185	0.0228032	TRUE	TRUE	FALSE	FALSE
ENSG00000092199	ENST00000555914	HNRNPC	protein_coding	879	FALSE	10.5205	0.00118055	0.00626902	0.00291847	-0.0472658	3.44288	0.0635247	0.13817	0.15704	-0.0154258	2.15366	0.142231	0.959122	0.351611	-0.0318399	FALSE	FALSE	FALSE	FALSE
ENSG00000092199	ENST00000554969	HNRNPC	protein_coding	882	FALSE	0.843043	0.358528	0.557197	NA	-0.0114711	2.15185	0.142398	0.260989	NA	-0.0202313	-0.0301592	1	1	NA	0.00876021	FALSE	FALSE	FALSE	FALSE
ENSG00000092199	ENST00000554455	HNRNPC	protein_coding	921	FALSE	44.5037	2.53876e-11	7.796e-10	6.27611e-11	-0.0851949	52.7631	3.76302e-13	7.22641e-12	9.30261e-13	-0.0645849	0.475027	0.490683	1	1	-0.02061	TRUE	FALSE	FALSE	FALSE
ENSG00000092199	ENST00000557201	HNRNPC	protein_coding	921	FALSE	1.07521	0.299772	0.493176	NA	-0.00197511	0.548952	0.458746	0.616586	NA	0.0109001	0.511688	0.474409	1	NA	-0.0128752	FALSE	FALSE	FALSE	FALSE
ENSG00000092199	ENST00000556897	HNRNPC	protein_coding	882	FALSE	6.29896	0.0120808	0.0433578	0.0298652	-0.0437035	10.6317	0.00111166	0.00445424	0.00274815	-0.068644	0.45305	0.50089	1	1	0.0249405	FALSE	FALSE	FALSE	FALSE
ENSG00000092199	ENST00000555127	HNRNPC	retained_intron	NA	FALSE	8.41896	0.00371329	0.0165643	0.00917967	0.0463253	11.791	0.000595189	0.00255295	0.00147137	0.037504	0.169437	0.680613	1	1	0.00882128	FALSE	FALSE	FALSE	FALSE
ENSG00000162714	ENST00000478225	ZNF496	processed_transcript	NA	FALSE	10.4753	0.00120979	0.00640558	0.00299073	-0.149269	0.227493	0.633389	0.766104	1	-0.0162797	5.564	0.0183335	0.486519	0.0453224	-0.13299	TRUE	FALSE	TRUE	FALSE
ENSG00000162714	ENST00000294753	ZNF496	protein_coding	1764	FALSE	0.858109	0.354268	0.55295	NA	0.198331	3.04698	0.0808876	0.167768	NA	0.0953891	-0.336754	1	1	NA	0.102942	FALSE	FALSE	FALSE	FALSE
ENSG00000162714	ENST00000461277	ZNF496	protein_coding	1539	FALSE	3.41414	0.0646401	0.160869	NA	-0.0490617	6.46961	0.0109735	0.0319483	NA	-0.0791094	-0.232344	1	1	NA	0.0300476	FALSE	FALSE	FALSE	FALSE
ENSG00000166783	ENST00000540441	MARF1	protein_coding	4734	FALSE	9.7778	0.00176631	0.00887106	0.00436653	-0.043832	0.161595	0.687693	0.808056	1	-0.00355866	5.54792	0.0185026	0.489424	0.0457406	-0.0402733	FALSE	FALSE	FALSE	FALSE
ENSG00000166783	ENST00000396368	MARF1	protein_coding	5229	TRUE	4.66389	0.0308033	0.0908474	0.0761491	-0.0328363	38.9775	4.28715e-10	5.78677e-09	1.05983e-09	-0.059557	5.38496	0.020311	0.50261	0.0502111	0.0267207	FALSE	FALSE	FALSE	FALSE
ENSG00000166783	ENST00000552771	MARF1	retained_intron	NA	FALSE	38.1874	6.4265e-10	1.54973e-08	1.5887e-09	0.085375	60.6617	6.77758e-15	1.60393e-13	1.6755e-14	0.0670746	0.126117	0.722493	1	1	0.0183005	TRUE	FALSE	FALSE	FALSE
ENSG00000166783	ENST00000551579	MARF1	retained_intron	NA	FALSE	0.588514	0.442994	0.637053	NA	-0.00870677	-0.105418	1	1	NA	-0.0039589	0.630011	0.427351	1	NA	-0.00474787	FALSE	FALSE	FALSE	FALSE
ENSG00000178562	ENST00000458610	CD28	protein_coding	705	FALSE	0.00537831	0.941538	1	1	2.30881e-05	10.6699	0.00108892	0.00436848	0.00269194	-0.0480486	5.52026	0.0187975	0.493227	0.0464695	0.0480717	FALSE	FALSE	FALSE	FALSE
ENSG00000178562	ENST00000324106	CD28	protein_coding	663	TRUE	0.00537831	0.941538	1	1	-2.30881e-05	10.6699	0.00108892	0.00436848	0.00269194	0.0480486	5.52026	0.0187975	0.493227	0.0464695	-0.0480717	FALSE	FALSE	FALSE	FALSE
ENSG00000144283	ENST00000483881	PKP4	retained_intron	NA	FALSE	13.0378	0.000305271	0.00195846	0.000754664	-0.136271	1.46217	0.226585	0.371265	0.560143	-0.0539888	5.51474	0.0188569	0.493227	0.0466165	-0.0822821	TRUE	FALSE	TRUE	TRUE
ENSG00000144283	ENST00000389757	PKP4	protein_coding	3450	FALSE	-0.0421495	1	1	NA	0.00864499	0.0116858	0.913916	0.982061	NA	0.00979985	-0.0300142	1	1	NA	-0.00115486	FALSE	FALSE	FALSE	FALSE
ENSG00000144283	ENST00000389759	PKP4	protein_coding	3579	TRUE	1.93263	0.164471	0.323341	NA	0.108746	-0.0480847	1	1	NA	0.0239498	1.28137	0.257644	1	NA	0.0847958	FALSE	FALSE	FALSE	FALSE
ENSG00000144283	ENST00000480171	PKP4	retained_intron	NA	FALSE	-0.0642355	1	1	NA	0.0188803	-0.0175075	1	1	NA	0.0202391	0.0215399	0.883318	1	NA	-0.00135882	FALSE	FALSE	FALSE	FALSE
ENSG00000129103	ENST00000651354	SUMF2	protein_coding	963	FALSE	-0.530387	1	1	1	0.0480543	13.4422	0.000246027	0.00116141	0.000608207	-0.101015	5.51147	0.0188921	0.493362	0.0467035	0.14907	FALSE	TRUE	TRUE	TRUE
ENSG00000129103	ENST00000434526	SUMF2	protein_coding	906	TRUE	7.12499	0.00760168	0.0299142	NA	-0.120679	3.7843	0.0517355	0.116962	NA	-0.0338576	0.137126	0.711155	1	NA	-0.0868214	FALSE	FALSE	FALSE	FALSE
ENSG00000129103	ENST00000423763	SUMF2	nonsense_mediated_decay	498	FALSE	-0.22026	1	1	NA	0.00301355	-2.03695	1	1	NA	0.0322494	-0.170913	1	1	NA	-0.0292358	FALSE	FALSE	FALSE	FALSE
ENSG00000129103	ENST00000438133	SUMF2	nonsense_mediated_decay	453	FALSE	0.256528	0.612516	0.772558	NA	0.038364	-1.36616	1	1	NA	0.022805	-0.00442235	1	1	NA	0.015559	FALSE	FALSE	FALSE	FALSE
ENSG00000129103	ENST00000529457	SUMF2	retained_intron	NA	FALSE	0.127062	0.721497	0.849326	NA	-0.00762326	-0.899647	1	1	NA	0.0186445	-0.0835891	1	1	NA	-0.0262677	FALSE	FALSE	FALSE	FALSE
ENSG00000129103	ENST00000531229	SUMF2	retained_intron	NA	FALSE	-0.260585	1	1	NA	0.0388704	-3.02638	1	1	NA	0.0611741	-0.213766	1	1	NA	-0.0223037	FALSE	FALSE	FALSE	FALSE
ENSG00000148337	ENST00000471773	CIZ1	processed_transcript	NA	FALSE	11.9848	0.000536364	0.00316834	0.00132595	-0.053228	0.742739	0.388785	0.548432	0.96112	-0.00763954	5.50193	0.0189955	0.494567	0.046959	-0.0455885	FALSE	FALSE	FALSE	FALSE
ENSG00000148337	ENST00000485862	CIZ1	processed_transcript	NA	FALSE	11.237	0.000801818	0.00450281	0.00198219	0.0658988	4.83201	0.0279361	0.0702579	0.0690612	0.00963916	1.70996	0.190991	1	0.472151	0.0562596	FALSE	FALSE	FALSE	FALSE
ENSG00000148337	ENST00000372954	CIZ1	protein_coding	2457	FALSE	0.863916	0.352645	0.551309	NA	0.0169859	0.301795	0.582759	0.725051	NA	-0.00375439	1.22103	0.269158	1	NA	0.0207403	FALSE	FALSE	FALSE	FALSE
ENSG00000148337	ENST00000372938	CIZ1	protein_coding	2697	TRUE	4.13454	0.0420164	0.11603	NA	-0.0296567	1.02842	0.310531	0.466878	NA	0.00175476	0.906811	0.340962	1	NA	-0.0314115	FALSE	FALSE	FALSE	FALSE
ENSG00000168944	ENST00000306481	CEP120	protein_coding	2883	FALSE	-0.98411	1	1	1	0.0460693	10.2224	0.00138748	0.0053934	0.00343002	0.201702	5.50164	0.0189986	0.494567	0.0469667	-0.155633	FALSE	TRUE	TRUE	TRUE
ENSG00000168944	ENST00000306467	CEP120	protein_coding	2961	TRUE	-3.83674	1	1	NA	0.151223	6.71912	0.00953846	0.0284575	NA	-0.0379144	-0.616493	1	1	NA	0.189137	FALSE	FALSE	FALSE	FALSE
ENSG00000168944	ENST00000675330	CEP120	protein_coding	2826	FALSE	2.73056	0.0984449	0.221866	NA	-0.0473249	0.864711	0.352424	0.513162	NA	0.0202337	2.63992	0.104209	0.891376	NA	-0.0675586	FALSE	FALSE	FALSE	FALSE
ENSG00000168944	ENST00000328236	CEP120	protein_coding	2961	FALSE	8.27146	0.00402731	0.0177145	0.00995596	-0.149967	14.5685	0.000135156	0.000677467	0.000334122	-0.184022	-0.68971	1	1	1	0.0340546	TRUE	TRUE	FALSE	FALSE
ENSG00000075826	ENST00000370345	SEC31B	protein_coding	3540	TRUE	13.7392	0.000210028	0.00141497	0.000519214	-0.0521373	1.31832	0.250894	0.400492	0.620238	0.00277608	5.48849	0.019142	0.497439	0.0473213	-0.0549134	FALSE	FALSE	FALSE	FALSE
ENSG00000075826	ENST00000492667	SEC31B	retained_intron	NA	FALSE	11.1573	0.000837011	0.0046653	0.00206919	0.0556319	7.32269	0.00680893	0.021418	0.0168324	0.022271	0.919064	0.337721	1	0.834885	0.033361	FALSE	FALSE	FALSE	FALSE
ENSG00000075826	ENST00000479697	SEC31B	nonsense_mediated_decay	258	FALSE	0.0826288	0.773766	0.885702	NA	-0.00349466	3.52193	0.0605618	0.132907	NA	-0.0250471	1.77737	0.182473	0.999615	NA	0.0215524	FALSE	FALSE	FALSE	FALSE
ENSG00000177731	ENST00000493600	FLII	retained_intron	NA	FALSE	0.0803115	0.776876	0.887691	1	-0.0101914	15.8598	6.8212e-05	0.000370668	0.000168628	-0.0514433	5.47785	0.0192589	0.497439	0.0476102	0.0412519	FALSE	FALSE	FALSE	FALSE
ENSG00000177731	ENST00000327031	FLII	protein_coding	3810	TRUE	0.0622546	0.802967	0.906266	NA	0.00836953	1.39999	0.236725	0.383058	NA	0.0440645	0.669936	0.413074	1	NA	-0.035695	FALSE	FALSE	FALSE	FALSE
ENSG00000177731	ENST00000545457	FLII	protein_coding	3645	FALSE	0.405509	0.524258	0.705812	NA	0.00652716	4.82369	0.0280712	0.0705388	NA	0.0159273	0.869309	0.351147	1	NA	-0.00940013	FALSE	FALSE	FALSE	FALSE
ENSG00000177731	ENST00000580966	FLII	retained_intron	NA	FALSE	0.00791295	0.929118	0.996521	NA	-0.00470529	0.0976805	0.754631	0.858101	NA	-0.00854849	0.121327	0.727599	1	NA	0.0038432	FALSE	FALSE	FALSE	FALSE
ENSG00000135318	ENST00000257770	NT5E	protein_coding	1725	TRUE	14.4993	0.000140215	0.0010036	0.000346626	0.138367	1.23502	0.266432	0.418213	0.658651	0.0274489	5.47556	0.0192842	0.497439	0.0476727	0.110918	TRUE	FALSE	TRUE	FALSE
ENSG00000135318	ENST00000369651	NT5E	protein_coding	1575	FALSE	14.4993	0.000140215	0.0010036	0.000346626	-0.138367	1.23502	0.266432	0.418213	0.658651	-0.0274489	5.47556	0.0192842	0.497439	0.0476727	-0.110918	TRUE	FALSE	TRUE	FALSE
ENSG00000134539	ENST00000543777	KLRD1	protein_coding	477	FALSE	23.7027	1.12423e-06	1.36355e-05	2.77923e-06	-0.132577	6.6652	0.00983137	0.029188	0.0243043	-0.0379322	5.47045	0.0193406	0.497439	0.0478122	-0.0946445	TRUE	FALSE	TRUE	TRUE
ENSG00000134539	ENST00000344825	KLRD1	nonsense_mediated_decay	219	FALSE	8.58452	0.00339033	0.0153069	0.00838128	0.068673	-0.311585	1	1	1	-0.0272657	5.8635	0.015458	0.455956	0.038214	0.0959387	FALSE	FALSE	FALSE	FALSE
ENSG00000134539	ENST00000538997	KLRD1	processed_transcript	NA	FALSE	-0.140065	1	1	NA	0.00310227	0.0356994	0.850138	0.931616	NA	0.00177501	-0.22659	1	1	NA	0.00132726	FALSE	FALSE	FALSE	FALSE
ENSG00000134539	ENST00000543420	KLRD1	protein_coding	321	FALSE	0.698145	0.403408	0.600062	NA	0.00704054	1.00423	0.31629	0.473238	NA	0.0492361	0.601814	0.437887	1	NA	-0.0421956	FALSE	FALSE	FALSE	FALSE
ENSG00000134539	ENST00000336164	KLRD1	protein_coding	540	TRUE	0.705259	0.401022	0.597924	NA	0.0537609	-0.286489	1	1	NA	0.0141867	1.35908	0.243697	1	NA	0.0395742	FALSE	FALSE	FALSE	FALSE
ENSG00000206337	ENST00000541196	HCP5	lncRNA	NA	FALSE	0.165073	0.684528	0.824635	1	0.00363845	16.2816	5.45904e-05	0.000304001	0.000134954	0.0420921	5.46773	0.0193708	0.497439	0.0478868	-0.0384537	FALSE	FALSE	FALSE	FALSE
ENSG00000206337	ENST00000460889	HCP5	lncRNA	NA	FALSE	1.44227	0.229772	0.411737	0.568022	-0.0197758	10.1348	0.00145494	0.00560908	0.00359678	-0.0380314	1.13414	0.286894	1	0.709235	0.0182556	FALSE	FALSE	FALSE	FALSE
ENSG00000206337	ENST00000414046	HCP5	lncRNA	NA	FALSE	0.717726	0.396891	0.594141	NA	0.0161373	1.92822	0.164954	0.291733	NA	-0.00406074	2.52093	0.112344	0.910611	NA	0.0201981	FALSE	FALSE	FALSE	FALSE
ENSG00000129292	ENST00000522253	PHF20L1	retained_intron	NA	FALSE	23.9506	9.88374e-07	1.21222e-05	2.44337e-06	-0.0647806	8.19246	0.0042065	0.0140559	0.0103989	-0.0398634	5.46644	0.0193851	0.497439	0.0479222	-0.0249172	FALSE	FALSE	FALSE	FALSE
ENSG00000129292	ENST00000395386	PHF20L1	protein_coding	3054	TRUE	0.819353	0.365369	0.564478	0.903234	-0.0101473	12.7301	0.000359824	0.00162431	0.000889525	-0.0366093	2.30188	0.129218	0.939676	0.319441	0.026462	FALSE	FALSE	FALSE	FALSE
ENSG00000129292	ENST00000485595	PHF20L1	protein_coding	483	FALSE	1.42555	0.232492	0.415612	0.574747	0.023126	10.8184	0.00100497	0.00405947	0.00248439	0.0428414	1.08605	0.297347	1	0.735075	-0.0197154	FALSE	FALSE	FALSE	FALSE
ENSG00000129292	ENST00000395390	PHF20L1	protein_coding	2979	FALSE	1.01876	0.312814	0.50717	NA	-0.0113867	5.87692	0.0153406	0.0424618	NA	-0.032301	0.663471	0.415337	1	NA	0.0209143	FALSE	FALSE	FALSE	FALSE
ENSG00000129292	ENST00000395374	PHF20L1	retained_intron	NA	FALSE	14.9987	0.000107586	0.000795757	0.000265965	0.0631885	32.4286	1.2365e-08	1.34295e-07	3.05677e-08	0.0659323	0.339484	0.560127	1	1	-0.00274379	FALSE	FALSE	FALSE	FALSE
ENSG00000172059	ENST00000305883	KLF11	protein_coding	1539	TRUE	0.253851	0.614376	0.77419	1	-0.0461398	9.26169	0.00233997	0.00844257	0.00578466	0.170415	5.46162	0.0194386	0.497439	0.0480544	-0.216554	FALSE	TRUE	TRUE	FALSE
ENSG00000172059	ENST00000540845	KLF11	protein_coding	1488	FALSE	0.253851	0.614376	0.77419	1	0.0461398	9.26169	0.00233997	0.00844257	0.00578466	-0.170415	5.46162	0.0194386	0.497439	0.0480544	0.216554	FALSE	TRUE	TRUE	FALSE
ENSG00000185043	ENST00000328649	CIB1	protein_coding	576	TRUE	12.471	0.000413316	0.00254335	0.00102177	-0.0470278	0.653478	0.418872	0.577127	1	-3.44999e-05	5.45277	0.0195373	0.497534	0.0482985	-0.0469933	FALSE	FALSE	FALSE	FALSE
ENSG00000185043	ENST00000612800	CIB1	protein_coding	696	FALSE	12.471	0.000413316	0.00254335	0.00102177	0.0470278	0.653478	0.418872	0.577127	1	3.44999e-05	5.45277	0.0195373	0.497534	0.0482985	0.0469933	FALSE	FALSE	FALSE	FALSE
ENSG00000089094	ENST00000542973	KDM2B	protein_coding	2115	FALSE	0.266352	0.60579	0.76799	1	-0.0136918	8.86737	0.00290314	0.0101799	0.00717688	0.0102471	5.43642	0.019721	0.498612	0.0487526	-0.0239389	FALSE	FALSE	FALSE	FALSE
ENSG00000089094	ENST00000377071	KDM2B	protein_coding	4011	TRUE	13.1461	0.000288125	0.00186084	0.000712279	0.0642148	0.702108	0.402076	0.561483	0.993978	0.0344595	5.23877	0.0220888	0.518369	0.0546061	0.0297553	FALSE	FALSE	FALSE	FALSE
ENSG00000089094	ENST00000377069	KDM2B	protein_coding	3798	FALSE	31.6272	1.86795e-08	3.44164e-07	4.61777e-08	-0.050523	45.2896	1.69951e-11	2.70864e-10	4.20137e-11	-0.0447066	-0.0820691	1	1	1	-0.00581642	FALSE	FALSE	FALSE	FALSE
ENSG00000122958	ENST00000373382	VPS26A	protein_coding	984	FALSE	27.3453	1.70174e-07	2.46294e-06	4.2069e-07	0.0880412	9.00667	0.00268996	0.00952405	0.00664989	0.0498453	5.4335	0.0197541	0.498612	0.0488344	0.0381959	TRUE	FALSE	FALSE	FALSE
ENSG00000122958	ENST00000395098	VPS26A	protein_coding	756	FALSE	27.3453	1.70174e-07	2.46294e-06	4.2069e-07	-0.0880412	9.00667	0.00268996	0.00952405	0.00664989	-0.0498453	5.4335	0.0197541	0.498612	0.0488344	-0.0381959	TRUE	FALSE	FALSE	FALSE
ENSG00000197608	ENST00000389534	ZNF841	protein_coding	2775	FALSE	13.2725	0.000269332	0.00175817	0.00066582	-0.133965	1.36275	0.243061	0.391034	0.600875	-0.035333	5.43327	0.0197566	0.498612	0.0488405	-0.0986317	TRUE	FALSE	TRUE	TRUE
ENSG00000197608	ENST00000594295	ZNF841	protein_coding	2775	FALSE	3.09783	0.078397	0.18661	NA	0.116814	4.23901	0.0395053	0.0931458	NA	0.0641729	-0.456317	1	1	NA	0.0526413	FALSE	FALSE	FALSE	FALSE
ENSG00000197608	ENST00000426391	ZNF841	protein_coding	2427	FALSE	0.0675864	0.794884	0.900542	NA	0.0171505	0.549732	0.458427	0.616246	NA	-0.0288399	0.18015	0.671244	1	NA	0.0459904	FALSE	FALSE	FALSE	FALSE
ENSG00000105701	ENST00000222308	FKBP8	protein_coding	1239	FALSE	12.2351	0.000468985	0.0028284	0.00115938	-0.0403584	0.680412	0.409445	0.568631	1	-0.00979847	5.42321	0.0198707	0.498612	0.0491227	-0.0305599	FALSE	FALSE	FALSE	FALSE
ENSG00000105701	ENST00000608443	FKBP8	protein_coding	1242	TRUE	12.2351	0.000468985	0.0028284	0.00115938	0.0403584	0.680412	0.409445	0.568631	1	0.00979847	5.42321	0.0198707	0.498612	0.0491227	0.0305599	FALSE	FALSE	FALSE	FALSE
ENSG00000160310	ENST00000397638	PRMT2	protein_coding	1302	FALSE	47.5873	5.26089e-12	1.85923e-10	1.30055e-11	-0.150546	109.95	1.00518e-25	7.13635e-24	2.48492e-25	-0.172541	5.42201	0.0198845	0.498612	0.0491566	0.0219954	TRUE	TRUE	FALSE	FALSE
ENSG00000160310	ENST00000397628	PRMT2	protein_coding	762	FALSE	24.354	8.01602e-07	1.00112e-05	1.98165e-06	0.0964655	20.5173	5.90939e-06	4.01134e-05	1.46087e-05	0.0706728	0.813535	0.367077	1	0.907456	0.0257926	TRUE	TRUE	FALSE	FALSE
ENSG00000160310	ENST00000355680	PRMT2	protein_coding	1302	TRUE	0.445733	0.504369	0.691698	NA	0.0165824	2.39123	0.122018	0.232024	NA	0.0261124	0.232004	0.630042	1	NA	-0.00953002	FALSE	FALSE	FALSE	FALSE
ENSG00000160310	ENST00000397637	PRMT2	protein_coding	1302	FALSE	7.87214	0.00502021	0.0212827	0.0124105	0.0582742	16.7455	4.2743e-05	0.000243567	0.000105666	0.0707987	0.181739	0.669883	1	1	-0.0125245	FALSE	TRUE	FALSE	FALSE
ENSG00000160310	ENST00000481861	PRMT2	retained_intron	NA	FALSE	2.29852	0.129497	0.272068	NA	-0.0207765	4.83333	0.0279146	0.070247	NA	0.00495701	1.25703	0.262213	1	NA	-0.0257335	FALSE	FALSE	FALSE	FALSE
ENSG00000114416	ENST00000491062	FXR1	protein_coding	1473	FALSE	-0.321091	1	1	1	-0.00240495	10.5405	0.00116787	0.00464541	0.0028871	0.0386023	5.41783	0.0199321	0.498612	0.0492745	-0.0410073	FALSE	FALSE	FALSE	FALSE
ENSG00000114416	ENST00000468861	FXR1	protein_coding	1365	FALSE	47.6539	5.0851e-12	1.80488e-10	1.25709e-11	0.0623367	56.1337	6.77075e-14	1.43648e-12	1.67381e-13	0.0429048	1.06603	0.301844	1	0.746192	0.0194319	FALSE	FALSE	FALSE	FALSE
ENSG00000114416	ENST00000475315	FXR1	retained_intron	NA	FALSE	1.23845	0.265769	0.455581	NA	-0.016595	1.61506	0.203783	0.343371	NA	-0.0222388	-0.0625205	1	1	NA	0.00564381	FALSE	FALSE	FALSE	FALSE
ENSG00000114416	ENST00000445140	FXR1	protein_coding	1620	FALSE	10.5369	0.00117015	0.00622184	0.00289275	-0.0716601	22.3302	2.29574e-06	1.70362e-05	5.67532e-06	-0.0835243	0.00869003	0.925729	1	1	0.0118642	TRUE	TRUE	FALSE	FALSE
ENSG00000114416	ENST00000498658	FXR1	retained_intron	NA	FALSE	0.367638	0.544295	0.721824	NA	0.00639981	1.94176	0.163477	0.290305	NA	0.00733874	0.0634422	0.801136	1	NA	-0.000938932	FALSE	FALSE	FALSE	FALSE
ENSG00000114416	ENST00000476672	FXR1	retained_intron	NA	FALSE	0.691317	0.405717	0.602786	NA	0.0219236	2.68607	0.101229	0.200091	NA	0.0169173	0.0512483	0.820905	1	NA	0.00500633	FALSE	FALSE	FALSE	FALSE
ENSG00000138032	ENST00000459690	PPM1B	processed_transcript	NA	FALSE	38.2223	6.31255e-10	1.529e-08	1.56053e-09	-0.159071	23.313	1.37663e-06	1.05845e-05	3.40319e-06	-0.118391	5.40997	0.0200221	0.499385	0.0494968	-0.0406803	TRUE	TRUE	FALSE	FALSE
ENSG00000138032	ENST00000378551	PPM1B	protein_coding	1164	FALSE	18.1642	2.02652e-05	0.000183191	5.00978e-05	0.222285	15.6113	7.77903e-05	0.000415828	0.000192306	0.15945	1.39074	0.23828	1	0.589055	0.0628352	TRUE	TRUE	FALSE	FALSE
ENSG00000138032	ENST00000282412	PPM1B	protein_coding	1440	TRUE	4.48337	0.0342262	0.0986363	NA	-0.0632142	3.32276	0.068327	0.14667	NA	-0.0410593	0.127475	0.721064	1	NA	-0.0221549	FALSE	FALSE	FALSE	FALSE
ENSG00000177595	ENST00000347755	PIDD1	protein_coding	2733	TRUE	6.71719	0.00954879	0.0358915	0.0236057	-0.0903694	-0.19167	1	1	1	0.00917845	5.40774	0.0200476	0.499385	0.04956	-0.0995478	TRUE	FALSE	TRUE	FALSE
ENSG00000177595	ENST00000411829	PIDD1	protein_coding	2682	FALSE	0.166932	0.682853	0.823158	1	0.000561729	11.0302	0.000896376	0.00366689	0.00221594	-0.0240058	3.25429	0.0712367	0.81187	0.176105	0.0245675	FALSE	FALSE	FALSE	FALSE
ENSG00000177595	ENST00000524486	PIDD1	nonsense_mediated_decay	327	FALSE	0.872897	0.350154	0.549207	NA	0.0496473	0.0263773	0.870982	0.947473	NA	0.00781883	0.378523	0.538395	1	NA	0.0418285	FALSE	FALSE	FALSE	FALSE
ENSG00000177595	ENST00000531286	PIDD1	nonsense_mediated_decay	1016	FALSE	0.214132	0.643548	0.794821	NA	0.0350204	0.123845	0.724901	0.835856	NA	-0.00766173	0.0490656	0.824697	1	NA	0.0426821	FALSE	FALSE	FALSE	FALSE
ENSG00000177595	ENST00000534525	PIDD1	retained_intron	NA	FALSE	-0.227628	1	1	NA	0.011906	0.0839918	0.771959	0.872691	NA	-0.00242859	-0.310542	1	1	NA	0.0143346	FALSE	FALSE	FALSE	FALSE
ENSG00000177595	ENST00000534649	PIDD1	nonsense_mediated_decay	327	FALSE	3.3259	0.0681967	0.167384	NA	-0.0380769	0.479088	0.488836	0.643463	NA	0.00924707	4.20678	0.0402627	0.665633	NA	-0.0473239	FALSE	FALSE	FALSE	FALSE
ENSG00000177595	ENST00000530911	PIDD1	processed_transcript	NA	FALSE	-0.141903	1	1	NA	0.0313108	-0.0294079	1	1	NA	0.00785173	-0.079542	1	1	NA	0.0234591	FALSE	FALSE	FALSE	FALSE
ENSG00000005238	ENST00000488109	FAM214B	protein_coding	1617	FALSE	1.36633	0.242444	0.427252	0.599349	0.102919	29.8469	4.67546e-08	4.61127e-07	1.15583e-07	0.338453	5.40608	0.0200667	0.499385	0.0496073	-0.235533	FALSE	TRUE	TRUE	TRUE
ENSG00000005238	ENST00000378566	FAM214B	protein_coding	702	FALSE	0.551929	0.45753	0.649799	NA	0.027845	2.83059	0.0924845	0.186424	NA	-0.103331	-0.267123	1	1	NA	0.131176	FALSE	FALSE	FALSE	FALSE
ENSG00000005238	ENST00000322813	FAM214B	protein_coding	1617	TRUE	23.4354	1.29179e-06	1.54845e-05	3.19346e-06	-0.236549	33.4128	7.45313e-09	8.32638e-08	1.8425e-08	-0.313533	-0.128335	1	1	1	0.0769837	TRUE	TRUE	FALSE	FALSE
ENSG00000005238	ENST00000378557	FAM214B	protein_coding	1617	FALSE	17.8502	2.38996e-05	0.000211384	5.90825e-05	0.105785	20.9933	4.60894e-06	3.17601e-05	1.13938e-05	0.0784107	0.459364	0.497921	1	1	0.0273739	TRUE	TRUE	FALSE	FALSE
ENSG00000054611	ENST00000406733	TBC1D22A	protein_coding	1413	FALSE	6.7337	0.00946079	0.0356557	0.0233881	0.0684718	48.9921	2.56993e-12	4.4647e-11	6.35315e-12	0.14657	5.39938	0.0201439	0.500544	0.0497979	-0.0780986	FALSE	TRUE	TRUE	TRUE
ENSG00000054611	ENST00000337137	TBC1D22A	protein_coding	1554	TRUE	13.9633	0.000186412	0.00127883	0.000460832	-0.0982314	66.8311	2.95799e-16	8.48095e-15	7.31248e-16	-0.175881	4.65728	0.0309221	0.59382	0.0764429	0.0776492	TRUE	TRUE	FALSE	FALSE
ENSG00000054611	ENST00000407381	TBC1D22A	protein_coding	1377	FALSE	1.74064	0.187058	0.35502	NA	0.0297596	3.7432	0.0530228	0.119414	NA	0.0293102	0.0702333	0.790997	1	NA	0.000449404	FALSE	FALSE	FALSE	FALSE
ENSG00000116406	ENST00000318130	EDEM3	protein_coding	2799	TRUE	0.216357	0.64183	0.793614	1	-0.00730192	14.4261	0.000145769	0.000727513	0.000360357	-0.0326669	5.37755	0.0203975	0.50261	0.0504248	0.025365	FALSE	FALSE	FALSE	FALSE
ENSG00000116406	ENST00000439962	EDEM3	nonsense_mediated_decay	1143	FALSE	0.216357	0.64183	0.793614	1	0.00730192	14.4261	0.000145769	0.000727513	0.000360357	0.0326669	5.37755	0.0203975	0.50261	0.0504248	-0.025365	FALSE	FALSE	FALSE	FALSE
ENSG00000123066	ENST00000281928	MED13L	protein_coding	6633	TRUE	55.411	9.77858e-14	4.56835e-12	2.41738e-13	0.229006	35.8509	2.13015e-09	2.58391e-08	5.26597e-09	0.154725	5.37039	0.0204814	0.50261	0.0506324	0.0742813	TRUE	TRUE	FALSE	FALSE
ENSG00000123066	ENST00000650226	MED13L	protein_coding	6669	FALSE	55.411	9.77858e-14	4.56835e-12	2.41738e-13	-0.229006	35.8509	2.13015e-09	2.58391e-08	5.26597e-09	-0.154725	5.37039	0.0204814	0.50261	0.0506324	-0.0742813	TRUE	TRUE	FALSE	FALSE
ENSG00000167664	ENST00000595645	TMIGD2	protein_coding	837	FALSE	5.69809	0.0169834	0.0571152	0.0419849	0.132244	0.336531	0.561838	0.706715	1	-0.0280358	5.35817	0.0206254	0.50261	0.0509883	0.160279	TRUE	FALSE	FALSE	FALSE
ENSG00000167664	ENST00000301272	TMIGD2	protein_coding	849	TRUE	5.69809	0.0169834	0.0571152	0.0419849	-0.132244	0.336531	0.561838	0.706715	1	0.0280358	5.35817	0.0206254	0.50261	0.0509883	-0.160279	TRUE	FALSE	FALSE	FALSE
ENSG00000101182	ENST00000370873	PSMA7	protein_coding	747	TRUE	9.05836	0.00261496	0.0123895	0.00646449	-0.0270926	0.04337	0.83503	0.920211	1	0.00633958	5.35447	0.0206692	0.502931	0.0510967	-0.0334321	FALSE	FALSE	FALSE	FALSE
ENSG00000101182	ENST00000486193	PSMA7	processed_transcript	NA	FALSE	5.77289	0.0162753	0.0553467	NA	0.0146906	0.0779778	0.780057	0.878515	NA	-0.00470753	3.11564	0.0775442	0.830139	NA	0.0193981	FALSE	FALSE	FALSE	FALSE
ENSG00000101182	ENST00000370858	PSMA7	protein_coding	450	FALSE	2.46157	0.116662	0.251648	NA	0.012402	0.00198647	0.96445	1	NA	-0.00163205	1.7021	0.192013	1	NA	0.014034	FALSE	FALSE	FALSE	FALSE
ENSG00000124172	ENST00000395663	ATP5F1E	protein_coding	156	FALSE	19.214	1.16851e-05	0.000112119	2.88868e-05	-0.117249	88.2968	5.63347e-21	2.61725e-19	1.39266e-20	-0.175542	5.34384	0.0207957	0.50451	0.0514092	0.0582928	TRUE	TRUE	FALSE	FALSE
ENSG00000124172	ENST00000243997	ATP5F1E	protein_coding	156	TRUE	0.190138	0.662802	0.808497	NA	0.0896188	6.23202	0.0125461	0.0358397	NA	0.136731	0.65757	0.417419	1	NA	-0.0471118	FALSE	FALSE	FALSE	FALSE
ENSG00000124172	ENST00000395659	ATP5F1E	protein_coding	156	FALSE	0.128757	0.719724	0.848181	NA	0.0276307	1.03171	0.309758	0.466143	NA	0.0388116	0.0704187	0.790728	1	NA	-0.011181	FALSE	FALSE	FALSE	FALSE
ENSG00000182400	ENST00000330149	TRAPPC6B	protein_coding	477	TRUE	9.66961	0.00187342	0.00931764	0.00463129	0.0954724	0.130671	0.717738	0.830516	1	0.0255547	5.31925	0.021091	0.507919	0.0521395	0.0699177	TRUE	FALSE	FALSE	FALSE
ENSG00000182400	ENST00000347691	TRAPPC6B	protein_coding	393	FALSE	3.97383	0.0462126	0.124678	NA	-0.0602505	0.133483	0.714848	0.828575	NA	-0.0203114	1.83945	0.175015	0.995576	NA	-0.0399391	FALSE	FALSE	FALSE	FALSE
ENSG00000182400	ENST00000555269	TRAPPC6B	nonsense_mediated_decay	153	FALSE	2.76738	0.0962032	0.218254	NA	-0.0352219	-0.000115117	1	1	NA	-0.00524332	1.77334	0.182969	0.999615	NA	-0.0299786	FALSE	FALSE	FALSE	FALSE
ENSG00000134333	ENST00000422447	LDHA	protein_coding	999	TRUE	105.15	1.13226e-24	2.06297e-22	2.79907e-24	-0.308413	79.8763	3.98592e-19	1.52732e-17	9.85365e-19	-0.177787	5.31158	0.0211842	0.508826	0.0523697	-0.130626	TRUE	TRUE	FALSE	FALSE
ENSG00000134333	ENST00000379412	LDHA	protein_coding	999	FALSE	97.5585	5.22874e-23	8.08877e-21	1.2926e-22	0.174092	92.9146	5.45989e-22	2.7052e-20	1.34975e-21	0.0867295	1.33781	0.247421	1	0.611652	0.0873628	TRUE	TRUE	FALSE	FALSE
ENSG00000134333	ENST00000396222	LDHA	protein_coding	825	FALSE	16.8373	4.07257e-05	0.000339857	0.000100678	0.076115	12.7726	0.000351735	0.00158954	0.000869529	0.0490553	1.31003	0.252389	1	0.623934	0.0270597	TRUE	FALSE	FALSE	FALSE
ENSG00000134333	ENST00000545215	LDHA	nonsense_mediated_decay	138	FALSE	6.56142	0.0104213	0.0385406	0.0257627	0.0643872	4.25755	0.0390763	0.0923683	0.096601	0.0590374	1.23917	0.265631	1	0.65667	0.00534984	FALSE	FALSE	FALSE	FALSE
ENSG00000134333	ENST00000430553	LDHA	protein_coding	825	FALSE	24.219	8.59794e-07	1.06891e-05	2.12551e-06	0.0966652	33.4237	7.41138e-09	8.2967e-08	1.83218e-08	0.0763313	-0.0571177	1	1	1	0.0203339	TRUE	TRUE	FALSE	FALSE
ENSG00000134333	ENST00000227157	LDHA	protein_coding	726	FALSE	8.25611	0.00406151	0.0178341	0.0100405	-0.0572929	7.96189	0.00477725	0.0156756	0.0118099	-0.0389716	-0.0465143	1	1	1	-0.0183213	FALSE	FALSE	FALSE	FALSE
ENSG00000134333	ENST00000538451	LDHA	retained_intron	NA	FALSE	14.9306	0.000111539	0.000821293	0.000275738	-0.0455533	19.4194	1.04936e-05	6.78875e-05	2.59413e-05	-0.0543945	0.125084	0.723584	1	1	0.0088412	FALSE	FALSE	FALSE	FALSE
ENSG00000100342	ENST00000397279	APOL1	protein_coding	1197	FALSE	17.0211	3.69669e-05	0.000311983	9.13864e-05	-0.101555	4.84812	0.0276763	0.0697759	0.0684191	-0.0746179	5.31104	0.0211907	0.508826	0.0523859	-0.0269371	TRUE	FALSE	FALSE	FALSE
ENSG00000100342	ENST00000397278	APOL1	protein_coding	1197	TRUE	0.299648	0.584103	0.752908	NA	0.0354101	2.39454	0.12176	0.231682	NA	0.0888335	0.623138	0.429884	1	NA	-0.0534235	FALSE	FALSE	FALSE	FALSE
ENSG00000100342	ENST00000319136	APOL1	protein_coding	1245	FALSE	0.00479829	0.944775	1	NA	0.0116496	0.268193	0.604547	0.743165	NA	0.00934868	-0.0495728	1	1	NA	0.00230088	FALSE	FALSE	FALSE	FALSE
ENSG00000100342	ENST00000426053	APOL1	protein_coding	1143	FALSE	2.20205	0.137828	0.284718	NA	0.0544954	-0.35481	1	1	NA	-0.0235643	1.74529	0.18647	1	NA	0.0780597	FALSE	FALSE	FALSE	FALSE
ENSG00000181852	ENST00000345093	RNF41	protein_coding	954	TRUE	7.07354	0.00782307	0.0306237	0.0193395	-0.0461715	50.2011	1.38768e-12	2.49538e-11	3.43049e-12	-0.0966498	5.29673	0.0213655	0.512272	0.0528179	0.0504783	FALSE	TRUE	FALSE	FALSE
ENSG00000181852	ENST00000394013	RNF41	protein_coding	741	FALSE	6.94692	0.00839637	0.0323466	0.0207568	0.0523689	32.7131	1.06814e-08	1.17017e-07	2.64056e-08	0.0947767	2.09771	0.14752	0.964094	0.364686	-0.0424077	FALSE	TRUE	FALSE	FALSE
ENSG00000181852	ENST00000552656	RNF41	protein_coding	954	FALSE	0.349559	0.554363	0.730008	NA	-0.00619744	0.207112	0.649041	0.778552	NA	0.00187314	0.302964	0.58203	1	NA	-0.00807058	FALSE	FALSE	FALSE	FALSE
ENSG00000224616	ENST00000670421	RTCA-AS1	lncRNA	NA	FALSE	0.359231	0.548934	0.725686	1	-0.0593275	17.2812	3.22353e-05	0.000188807	7.96894e-05	-0.281276	5.291	0.0214359	0.512461	0.0529919	0.221948	FALSE	TRUE	FALSE	FALSE
ENSG00000224616	ENST00000665523	RTCA-AS1	lncRNA	NA	FALSE	0.359231	0.548934	0.725686	1	0.0593275	17.2812	3.22353e-05	0.000188807	7.96894e-05	0.281276	5.291	0.0214359	0.512461	0.0529919	-0.221948	FALSE	TRUE	FALSE	FALSE
ENSG00000100280	ENST00000357586	AP1B1	protein_coding	2850	TRUE	5.35964	0.0206081	0.0664826	0.0509455	0.139859	0.83873	0.35976	0.520748	0.889368	0.00791722	5.27607	0.0216205	0.515373	0.0534484	0.131941	FALSE	FALSE	FALSE	FALSE
ENSG00000100280	ENST00000405198	AP1B1	protein_coding	2820	FALSE	2.23521	0.134898	0.28015	NA	-0.0959862	0.955208	0.328397	0.487042	NA	-0.0196787	3.39529	0.0653828	0.794869	NA	-0.0763075	FALSE	FALSE	FALSE	FALSE
ENSG00000100280	ENST00000432560	AP1B1	protein_coding	2820	FALSE	3.01105	0.0826985	0.194213	NA	-0.0438725	0.907923	0.340666	0.500486	NA	0.0117615	3.38867	0.0656457	0.796309	NA	-0.055634	FALSE	FALSE	FALSE	FALSE
ENSG00000071994	ENST00000453163	PDCD2	protein_coding	687	FALSE	15.2749	9.29448e-05	0.000701385	0.00022977	0.0513958	2.24764	0.133818	0.249388	0.330813	0.00813686	5.24936	0.0219549	0.518369	0.054275	0.0432589	FALSE	FALSE	FALSE	FALSE
ENSG00000071994	ENST00000541970	PDCD2	protein_coding	1035	TRUE	4.59097	0.0321408	0.0936138	NA	-0.0317077	1.5292	0.216233	0.35824	NA	0.00261978	0.955216	0.328395	1	NA	-0.0343274	FALSE	FALSE	FALSE	FALSE
ENSG00000071994	ENST00000392090	PDCD2	protein_coding	936	FALSE	0.956608	0.328043	0.524963	NA	0.0161902	0.766136	0.381415	0.541383	NA	-0.00266329	-0.017291	1	1	NA	0.0188535	FALSE	FALSE	FALSE	FALSE
ENSG00000071994	ENST00000542896	PDCD2	protein_coding	897	FALSE	4.08767	0.0431973	0.11863	NA	-0.0358783	0.689746	0.406251	0.565674	NA	-0.00809336	1.30924	0.252532	1	NA	-0.0277849	FALSE	FALSE	FALSE	FALSE
ENSG00000111752	ENST00000433083	PHC1	protein_coding	2880	FALSE	65.9549	4.61357e-16	2.96679e-14	1.14053e-15	0.132016	55.4712	9.48377e-14	1.98385e-12	2.3445e-13	0.0898558	5.24877	0.0219623	0.518369	0.0542933	0.0421601	TRUE	TRUE	FALSE	FALSE
ENSG00000111752	ENST00000540809	PHC1	retained_intron	NA	FALSE	2.49978	0.113862	0.247267	0.28148	0.0191369	10.4725	0.00121163	0.00479274	0.00299528	0.0490876	1.22984	0.267439	1	0.661139	-0.0299506	FALSE	FALSE	FALSE	FALSE
ENSG00000111752	ENST00000544916	PHC1	protein_coding	3015	TRUE	35.1832	3.00102e-09	6.19003e-08	7.41886e-09	-0.151153	58.7777	1.76534e-14	3.97142e-13	4.36413e-14	-0.138943	0.0560648	0.812827	1	1	-0.0122095	TRUE	TRUE	FALSE	FALSE
ENSG00000259332	ENST00000615374	ST20-MTHFS	protein_coding	540	FALSE	12.2492	0.000465463	0.00281026	0.00115068	-0.316177	0.736525	0.390776	0.550437	0.966044	-0.1088	5.24591	0.0219985	0.518369	0.0543827	-0.207377	TRUE	FALSE	FALSE	FALSE
ENSG00000259332	ENST00000479961	ST20-MTHFS	protein_coding	540	TRUE	12.2492	0.000465463	0.00281026	0.00115068	0.316177	0.736525	0.390776	0.550437	0.966044	0.1088	5.24591	0.0219985	0.518369	0.0543827	0.207377	TRUE	FALSE	FALSE	FALSE
ENSG00000116212	ENST00000371370	LRRC42	protein_coding	1287	TRUE	14.9664	0.000109441	0.000807293	0.00027055	-0.139362	1.93663	0.164035	0.290578	0.405513	-0.0164105	5.23838	0.0220939	0.518369	0.0546186	-0.122952	TRUE	FALSE	FALSE	FALSE
ENSG00000116212	ENST00000319223	LRRC42	protein_coding	1287	FALSE	14.9664	0.000109441	0.000807293	0.00027055	0.139362	1.93663	0.164035	0.290578	0.405513	0.0164105	5.23838	0.0220939	0.518369	0.0546186	0.122952	TRUE	FALSE	FALSE	FALSE
ENSG00000137478	ENST00000311172	FCHSD2	protein_coding	2055	FALSE	28.2631	1.05893e-07	1.61379e-06	2.6178e-07	0.133478	100.118	1.43565e-23	8.46932e-22	3.5491e-23	0.174905	5.18594	0.0227704	0.52728	0.056291	-0.0414276	TRUE	TRUE	FALSE	FALSE
ENSG00000137478	ENST00000409418	FCHSD2	protein_coding	2223	TRUE	28.2631	1.05893e-07	1.61379e-06	2.6178e-07	-0.133478	100.118	1.43565e-23	8.46932e-22	3.5491e-23	-0.174905	5.18594	0.0227704	0.52728	0.056291	0.0414276	TRUE	TRUE	FALSE	FALSE
ENSG00000148341	ENST00000455407	SH3GLB2	nonsense_mediated_decay	75	FALSE	-0.125783	1	1	1	-0.00269505	9.10598	0.00254775	0.00907343	0.00629834	-0.0481978	5.18502	0.0227824	0.52728	0.0563207	0.0455028	FALSE	FALSE	FALSE	FALSE
ENSG00000148341	ENST00000479237	SH3GLB2	retained_intron	NA	FALSE	0.188203	0.664417	0.809925	NA	0.02005	0.378908	0.538188	0.687039	NA	0.0114912	0.171825	0.678495	1	NA	0.00855889	FALSE	FALSE	FALSE	FALSE
ENSG00000148341	ENST00000372559	SH3GLB2	protein_coding	1188	FALSE	2.28321	0.130781	0.274064	NA	-0.0484494	0.105173	0.745708	0.851074	NA	0.0376543	1.26297	0.261089	1	NA	-0.0861037	FALSE	FALSE	FALSE	FALSE
ENSG00000148341	ENST00000372554	SH3GLB2	protein_coding	1215	FALSE	0.256896	0.612261	0.772472	NA	-0.00557514	0.645587	0.421695	0.57999	NA	-0.0159904	-0.0417284	1	1	NA	0.0104153	FALSE	FALSE	FALSE	FALSE
ENSG00000148341	ENST00000477165	SH3GLB2	retained_intron	NA	FALSE	0.610619	0.434555	0.629493	NA	0.0366696	0.631254	0.426896	0.585341	NA	0.0150428	0.255419	0.613285	1	NA	0.0216268	FALSE	FALSE	FALSE	FALSE
ENSG00000163121	ENST00000451794	NEURL3	protein_coding	789	TRUE	0.24752	0.618827	0.777571	1	0.0109354	13.5978	0.000226454	0.00107804	0.000559821	0.108671	5.16719	0.0230175	0.529635	0.0569018	-0.0977353	FALSE	TRUE	FALSE	FALSE
ENSG00000163121	ENST00000444588	NEURL3	retained_intron	NA	FALSE	0.24752	0.618827	0.777571	1	-0.0109354	13.5978	0.000226454	0.00107804	0.000559821	-0.108671	5.16719	0.0230175	0.529635	0.0569018	0.0977353	FALSE	TRUE	FALSE	FALSE
ENSG00000173992	ENST00000533244	CCS	protein_coding	825	TRUE	11.0862	0.000869735	0.00482147	0.00215008	-0.0573181	0.482983	0.487074	0.641693	1	-0.000342596	5.16204	0.0230858	0.529635	0.0570708	-0.0569755	FALSE	FALSE	FALSE	FALSE
ENSG00000173992	ENST00000526066	CCS	retained_intron	NA	FALSE	6.37837	0.0115519	0.041946	0.0285576	0.0317319	1.12583	0.288666	0.443228	0.713614	-0.000181738	2.06095	0.151116	0.969099	0.373575	0.0319137	FALSE	FALSE	FALSE	FALSE
ENSG00000173992	ENST00000525435	CCS	retained_intron	NA	FALSE	2.09879	0.147415	0.298361	NA	0.0255862	0.116808	0.732522	0.841626	NA	0.000524334	1.69131	0.193428	1	NA	0.0250618	FALSE	FALSE	FALSE	FALSE
ENSG00000106636	ENST00000223369	YKT6	protein_coding	597	TRUE	12.6902	0.000367571	0.00229616	0.000908676	-0.0551296	63.9814	1.25599e-15	3.27235e-14	3.10494e-15	-0.0900243	5.15424	0.0231897	0.529681	0.0573275	0.0348948	FALSE	TRUE	FALSE	FALSE
ENSG00000106636	ENST00000677090	YKT6	protein_coding	576	FALSE	12.6902	0.000367571	0.00229616	0.000908676	0.0551296	63.9814	1.25599e-15	3.27235e-14	3.10494e-15	0.0900243	5.15424	0.0231897	0.529681	0.0573275	-0.0348948	FALSE	TRUE	FALSE	FALSE
ENSG00000168813	ENST00000311921	ZNF507	protein_coding	2862	FALSE	2.47892	0.115382	0.249847	0.285237	0.203986	2.17142	0.140596	0.258466	0.34757	-0.0150212	5.13488	0.0234497	0.532653	0.0579704	0.219007	FALSE	FALSE	FALSE	FALSE
ENSG00000168813	ENST00000355898	ZNF507	protein_coding	2862	TRUE	2.47892	0.115382	0.249847	0.285237	-0.203986	2.17142	0.140596	0.258466	0.34757	0.0150212	5.13488	0.0234497	0.532653	0.0579704	-0.219007	FALSE	FALSE	FALSE	FALSE
ENSG00000108788	ENST00000346833	MLX	protein_coding	645	FALSE	21.6467	3.27774e-06	3.59521e-05	8.10294e-06	0.115046	93.0079	5.20869e-22	2.58856e-20	1.28765e-21	0.137185	5.13126	0.0234987	0.533028	0.0580915	-0.0221384	TRUE	TRUE	FALSE	FALSE
ENSG00000108788	ENST00000435881	MLX	protein_coding	735	TRUE	4.68565	0.0304156	0.0900605	0.0751908	-0.0845259	14.5772	0.00013453	0.000675533	0.000332573	-0.0983749	0.318359	0.572596	1	1	0.0138491	FALSE	TRUE	FALSE	FALSE
ENSG00000108788	ENST00000590050	MLX	retained_intron	NA	FALSE	1.21749	0.269854	0.461136	NA	-0.0305205	3.11828	0.0774184	0.162029	NA	-0.0388099	0.102153	0.749261	1	NA	0.00828937	FALSE	FALSE	FALSE	FALSE
ENSG00000187231	ENST00000486468	SESTD1	processed_transcript	NA	FALSE	21.6713	3.23594e-06	3.55411e-05	7.9996e-06	0.194622	2.71265	0.0995554	0.197619	0.246112	0.0727159	5.12247	0.0236179	0.534092	0.0583862	0.121906	TRUE	FALSE	FALSE	FALSE
ENSG00000187231	ENST00000428443	SESTD1	protein_coding	2091	TRUE	30.4592	3.40961e-08	5.90399e-07	8.42894e-08	-0.4777	30.7396	2.95078e-08	3.04548e-07	7.29465e-08	-0.3903	-0.104334	1	1	1	-0.0873999	TRUE	TRUE	FALSE	FALSE
ENSG00000187231	ENST00000446758	SESTD1	nonsense_mediated_decay	632	FALSE	15.5803	7.90729e-05	0.000609322	0.000195477	0.283078	21.5754	3.40179e-06	2.40783e-05	8.4096e-06	0.317584	0.213302	0.644191	1	1	-0.0345061	TRUE	TRUE	FALSE	FALSE
ENSG00000165675	ENST00000432489	ENOX2	protein_coding	1129	FALSE	0.0607588	0.805301	0.907956	1	0.0266497	10.8688	0.000977993	0.00397007	0.00241771	-0.0677524	5.12061	0.0236433	0.534092	0.058449	0.0944021	FALSE	FALSE	FALSE	FALSE
ENSG00000165675	ENST00000610637	ENOX2	NA	NA	NA	0.177927	0.673161	0.816698	1	0.0511346	10.8301	0.000998643	0.00404089	0.00246876	-0.0963998	4.14438	0.0417729	0.684391	0.103267	0.147534	FALSE	TRUE	FALSE	FALSE
ENSG00000165675	ENST00000370935	ENOX2	protein_coding	1746	FALSE	-0.867407	1	1	NA	0.0680664	1.02954	0.310267	0.466653	NA	0.00170741	0.233416	0.629002	1	NA	0.066359	FALSE	FALSE	FALSE	FALSE
ENSG00000165675	ENST00000394363	ENOX2	protein_coding	1746	FALSE	0.589655	0.442553	0.636856	NA	-0.145851	2.34201	0.125927	0.23768	NA	0.162445	3.05406	0.0805356	0.84059	NA	-0.308296	FALSE	FALSE	FALSE	FALSE
ENSG00000143797	ENST00000486484	MBOAT2	processed_transcript	NA	FALSE	22.9672	1.64787e-06	1.91643e-05	4.07371e-06	-0.183228	6.99242	0.00818555	0.0249801	0.0202356	-0.087212	5.09647	0.0239746	0.538133	0.059268	-0.0960157	TRUE	TRUE	FALSE	FALSE
ENSG00000143797	ENST00000473432	MBOAT2	retained_intron	NA	FALSE	8.25704	0.00405942	0.0178319	0.0100353	0.111884	5.27149	0.0216774	0.0568725	0.0535891	0.0840568	0.818497	0.36562	1	0.903854	0.0278276	TRUE	FALSE	FALSE	FALSE
ENSG00000143797	ENST00000305997	MBOAT2	protein_coding	1563	TRUE	3.48433	0.0619524	0.155407	NA	0.0713433	0.41647	0.518704	0.669243	NA	0.00315529	1.41708	0.233884	1	NA	0.068188	FALSE	FALSE	FALSE	FALSE
ENSG00000139266	ENST00000266643	MARCHF9	protein_coding	1041	TRUE	21.0504	4.47366e-06	4.75124e-05	1.10594e-05	-0.0626389	5.4575	0.0194845	0.051967	0.0481678	-0.0188433	5.09502	0.0239946	0.538133	0.0593175	-0.0437956	FALSE	FALSE	FALSE	FALSE
ENSG00000139266	ENST00000552279	MARCHF9	retained_intron	NA	FALSE	5.02163	0.0250326	0.0773916	NA	0.0251539	1.18169	0.277011	0.430656	NA	0.00610458	1.28148	0.257625	1	NA	0.0190493	FALSE	FALSE	FALSE	FALSE
ENSG00000139266	ENST00000548358	MARCHF9	protein_coding	702	FALSE	6.82359	0.00899618	0.0342511	NA	0.037485	1.88307	0.169986	0.29838	NA	0.0127388	1.62336	0.202624	1	NA	0.0247462	FALSE	FALSE	FALSE	FALSE
ENSG00000112081	ENST00000620242	SRSF3	retained_intron	NA	FALSE	27.1666	1.86654e-07	2.68017e-06	4.6143e-07	0.0513331	10.0949	0.00148681	0.00571985	0.00367557	0.0135179	5.09465	0.0239998	0.538133	0.0593302	0.0378151	FALSE	FALSE	FALSE	FALSE
ENSG00000112081	ENST00000339436	SRSF3	retained_intron	NA	FALSE	40.5347	1.93151e-10	5.11679e-09	4.77492e-10	-0.131154	54.0985	1.9069e-13	3.8325e-12	4.71408e-13	-0.102566	0.466488	0.494607	1	1	-0.0285885	TRUE	TRUE	FALSE	FALSE
ENSG00000112081	ENST00000620941	SRSF3	protein_coding	495	FALSE	0.824607	0.363837	0.562636	NA	0.00321726	1.75302	0.185497	0.319471	NA	-0.00338929	-0.0509384	1	1	NA	0.00660656	FALSE	FALSE	FALSE	FALSE
ENSG00000112081	ENST00000620389	SRSF3	retained_intron	NA	FALSE	10.2767	0.00134722	0.00703332	0.00333047	0.0766037	26.3789	2.80589e-07	2.41683e-06	6.93647e-07	0.0924369	0.450883	0.501916	1	1	-0.0158332	TRUE	TRUE	FALSE	FALSE
ENSG00000116754	ENST00000460795	SRSF11	processed_transcript	NA	FALSE	12.8089	0.000344967	0.00218156	0.000852799	-0.0384101	51.2217	8.25014e-13	1.51854e-11	2.03953e-12	-0.0608703	5.09429	0.0240047	0.538133	0.0593424	0.0224602	FALSE	FALSE	FALSE	FALSE
ENSG00000116754	ENST00000370951	SRSF11	protein_coding	1452	FALSE	1.10267	0.293682	0.4861	NA	-0.0177726	-0.263622	1	1	NA	-0.016997	0.695195	0.404403	1	NA	-0.00077555	FALSE	FALSE	FALSE	FALSE
ENSG00000116754	ENST00000463877	SRSF11	processed_transcript	NA	FALSE	2.46527	0.116388	0.251254	NA	-0.0101563	7.47809	0.00624541	0.0198729	NA	-0.00589051	0.14579	0.702592	1	NA	-0.00426575	FALSE	FALSE	FALSE	FALSE
ENSG00000116754	ENST00000370950	SRSF11	protein_coding	1455	TRUE	14.0793	0.000175259	0.00121313	0.00043326	0.0479304	26.5029	2.63146e-07	2.27736e-06	6.50528e-07	0.0478749	0.083027	0.773236	1	1	5.54277e-05	FALSE	FALSE	FALSE	FALSE
ENSG00000116754	ENST00000469170	SRSF11	processed_transcript	NA	FALSE	2.25984	0.132768	0.276602	NA	-0.0170879	1.88238	0.170064	0.298453	NA	-0.00398481	0.316035	0.574	1	NA	-0.0131031	FALSE	FALSE	FALSE	FALSE
ENSG00000116754	ENST00000484162	SRSF11	processed_transcript	NA	FALSE	1.50265	0.220264	0.399458	NA	0.0270324	1.63048	0.201636	0.34077	NA	0.034473	0.0538361	0.816518	1	NA	-0.00744061	FALSE	FALSE	FALSE	FALSE
ENSG00000116754	ENST00000370949	SRSF11	protein_coding	1275	FALSE	0.389568	0.532526	0.712275	NA	0.0084641	1.16456	0.280522	0.434543	NA	0.00539472	0.0502748	0.822586	1	NA	0.00306938	FALSE	FALSE	FALSE	FALSE
ENSG00000075234	ENST00000381031	TTC38	protein_coding	1410	TRUE	15.6876	7.47118e-05	0.000580078	0.000184696	0.0623273	2.79286	0.094685	0.189838	0.234072	0.0181577	5.09325	0.0240191	0.538133	0.0593779	0.0441696	FALSE	FALSE	FALSE	FALSE
ENSG00000075234	ENST00000451998	TTC38	nonsense_mediated_decay	359	FALSE	15.6876	7.47118e-05	0.000580078	0.000184696	-0.0623273	2.79286	0.094685	0.189838	0.234072	-0.0181577	5.09325	0.0240191	0.538133	0.0593779	-0.0441696	FALSE	FALSE	FALSE	FALSE
ENSG00000026652	ENST00000366905	AGPAT4	protein_coding	480	FALSE	0.345621	0.556603	0.731695	1	-0.037748	22.5816	2.01402e-06	1.5089e-05	4.97888e-06	0.0667981	9.97572	0.00158618	0.129876	0.00392122	-0.104546	FALSE	FALSE	FALSE	FALSE
ENSG00000026652	ENST00000366911	AGPAT4	protein_coding	357	FALSE	11.0541	0.000884898	0.00489168	0.00218757	-0.0633986	8.46297	0.00362449	0.0123734	0.00896015	-0.0438571	1.09314	0.295776	1	0.731193	-0.0195415	FALSE	FALSE	FALSE	FALSE
ENSG00000026652	ENST00000320285	AGPAT4	protein_coding	1137	TRUE	-0.0352569	1	1	NA	0.0601325	4.18241	0.0408455	0.095887	NA	-0.0481425	2.62513	0.105184	0.896323	NA	0.108275	FALSE	FALSE	FALSE	FALSE
ENSG00000026652	ENST00000436279	AGPAT4	nonsense_mediated_decay	402	FALSE	-0.0128893	1	1	NA	0.0410141	-0.0842916	1	1	NA	0.0252015	0.0885344	0.766049	1	NA	0.0158127	FALSE	FALSE	FALSE	FALSE
ENSG00000050426	ENST00000552645	LETMD1	retained_intron	NA	FALSE	11.0706	0.000877082	0.00485399	0.00216825	0.0645714	2.16658	0.141039	0.25906	0.348665	-0.0242581	13.7448	0.000209396	0.0377373	0.000517651	0.0888295	FALSE	FALSE	FALSE	FALSE
ENSG00000050426	ENST00000550100	LETMD1	nonsense_mediated_decay	468	FALSE	13.1891	0.00028158	0.00182793	0.000696098	-0.0859378	3.0229	0.0820964	0.169698	0.202952	-0.0178276	3.20778	0.0732886	0.817436	0.181178	-0.0681102	TRUE	FALSE	FALSE	FALSE
ENSG00000050426	ENST00000547318	LETMD1	nonsense_mediated_decay	417	FALSE	0.159882	0.689266	0.827906	NA	-0.00474446	-0.195039	1	1	NA	0.00663253	-0.0460969	1	1	NA	-0.011377	FALSE	FALSE	FALSE	FALSE
ENSG00000050426	ENST00000262055	LETMD1	protein_coding	1083	TRUE	1.31441	0.251598	0.438092	NA	0.0261109	5.78109	0.0161995	0.0443749	NA	0.0354532	0.399413	0.527392	1	NA	-0.00934238	FALSE	FALSE	FALSE	FALSE
ENSG00000059122	ENST00000573564	FLYWCH1	protein_coding	1403	FALSE	0.101849	0.749622	0.868079	1	0.0123737	21.6733	3.23252e-06	2.29993e-05	7.99115e-06	-0.0605674	11.1893	0.000822724	0.0822724	0.00203387	0.0729411	FALSE	FALSE	FALSE	FALSE
ENSG00000059122	ENST00000253928	FLYWCH1	protein_coding	2151	TRUE	1.25385	0.262818	0.45156	NA	-0.0229998	-0.316238	1	1	NA	0.0203932	0.787822	0.374759	1	NA	-0.043393	FALSE	FALSE	FALSE	FALSE
ENSG00000059122	ENST00000416288	FLYWCH1	protein_coding	2148	FALSE	1.39114	0.238213	0.421519	NA	-0.0192294	0.767019	0.381141	0.541234	NA	-0.00959441	0.261248	0.609264	1	NA	-0.00963501	FALSE	FALSE	FALSE	FALSE
ENSG00000059122	ENST00000344592	FLYWCH1	protein_coding	1483	FALSE	1.82746	0.176427	0.340634	NA	-0.0289925	0.00961105	0.921904	0.98896	NA	-0.012159	1.17477	0.278422	1	NA	-0.0168335	FALSE	FALSE	FALSE	FALSE
ENSG00000059122	ENST00000570752	FLYWCH1	processed_transcript	NA	FALSE	0.284208	0.593957	0.759786	NA	0.0247145	0.783776	0.375989	0.536472	NA	0.0416789	0.150463	0.698093	1	NA	-0.0169644	FALSE	FALSE	FALSE	FALSE
ENSG00000059122	ENST00000574985	FLYWCH1	retained_intron	NA	FALSE	1.04309	0.307105	0.500936	NA	0.0341336	0.0354313	0.850695	0.932144	NA	0.0202487	0.205999	0.649921	1	NA	0.0138848	FALSE	FALSE	FALSE	FALSE
ENSG00000059145	ENST00000403703	UNKL	nonsense_mediated_decay	159	FALSE	5.20281	0.0225504	0.0714541	0.0557472	0.0482985	4.3699	0.0365792	0.0873216	0.090428	-0.0448648	10.8516	0.000987122	0.0952283	0.00244028	0.0931633	FALSE	FALSE	FALSE	FALSE
ENSG00000059145	ENST00000389221	UNKL	protein_coding	2202	TRUE	0.514175	0.473337	0.66485	NA	0.0186217	8.20921	0.00416782	0.0139409	NA	0.0825291	0.850031	0.356543	1	NA	-0.0639074	FALSE	FALSE	FALSE	FALSE
ENSG00000059145	ENST00000508903	UNKL	protein_coding	2052	FALSE	8.65759	0.00325702	0.014807	0.00805173	-0.0528944	12.4721	0.000413086	0.00184443	0.00102119	-0.0427356	-0.013638	1	1	1	-0.0101588	FALSE	FALSE	FALSE	FALSE
ENSG00000059145	ENST00000301712	UNKL	protein_coding	834	FALSE	0.271708	0.602188	0.76536	NA	-0.0140258	0.0585225	0.808847	0.900766	NA	0.00507123	0.0430772	0.83558	1	NA	-0.019097	FALSE	FALSE	FALSE	FALSE
ENSG00000065882	ENST00000406664	TBC1D1	processed_transcript	NA	FALSE	8.20744	0.00417189	0.0182477	0.0103134	0.0501575	26.944	2.09435e-07	1.84564e-06	5.17748e-07	-0.0600082	29.3175	6.14398e-08	0.000167935	1.51886e-07	0.110166	FALSE	FALSE	FALSE	FALSE
ENSG00000065882	ENST00000615497	TBC1D1	protein_coding	1299	FALSE	1.25882	0.261875	0.450443	0.647385	0.0476627	8.49204	0.00356704	0.0121899	0.00881813	0.0947433	0.870356	0.350857	1	0.867357	-0.0470806	FALSE	TRUE	FALSE	FALSE
ENSG00000065882	ENST00000261439	TBC1D1	protein_coding	3507	TRUE	1.63612	0.200858	0.373779	NA	-0.0393803	1.90926	0.167045	0.294543	NA	-0.0246565	0.0579613	0.809748	1	NA	-0.0147239	FALSE	FALSE	FALSE	FALSE
ENSG00000065882	ENST00000402522	TBC1D1	protein_coding	435	FALSE	0.35565	0.550932	0.72739	NA	-0.0165734	0.0858936	0.769464	0.87029	NA	-0.00320617	0.198616	0.65584	1	NA	-0.0133673	FALSE	FALSE	FALSE	FALSE
ENSG00000065882	ENST00000446803	TBC1D1	protein_coding	1797	FALSE	2.17512	0.140259	0.28836	NA	-0.0418664	1.22449	0.268482	0.420786	NA	-0.00687241	0.096737	0.755781	1	NA	-0.034994	FALSE	FALSE	FALSE	FALSE
ENSG00000075711	ENST00000671185	DLG1	protein_coding	2616	FALSE	8.95801	0.00276256	0.0129689	0.00682937	-0.0680961	4.22762	0.0397712	0.0936869	0.098319	0.0252534	12.6611	0.000373351	0.0528724	0.000922965	-0.0933495	FALSE	FALSE	FALSE	FALSE
ENSG00000075711	ENST00000667157	DLG1	protein_coding	2682	TRUE	0.835948	0.360558	0.559098	NA	-0.00993085	4.09174	0.0430932	0.100416	NA	-0.0436469	0.135588	0.712707	1	NA	0.0337161	FALSE	FALSE	FALSE	FALSE
ENSG00000075711	ENST00000663148	DLG1	protein_coding	2616	FALSE	-0.061014	1	1	NA	0.0115743	2.71998	0.0990991	0.196973	NA	-0.0341503	3.26187	0.0709084	0.811802	NA	0.0457246	FALSE	FALSE	FALSE	FALSE
ENSG00000075711	ENST00000669565	DLG1	protein_coding	2682	FALSE	0.963489	0.326309	0.523052	NA	-0.0755898	4.38785	0.036196	0.0865831	NA	-0.0749115	-0.471039	1	1	NA	-0.000678255	FALSE	FALSE	FALSE	FALSE
ENSG00000075711	ENST00000661336	DLG1	protein_coding	2628	FALSE	5.52322	0.0187656	0.0616054	0.0463908	0.124971	7.73486	0.00541648	0.0175381	0.0133901	0.113987	0.0109526	0.91665	1	1	0.0109842	TRUE	TRUE	FALSE	FALSE
ENSG00000075711	ENST00000661453	DLG1	protein_coding	2616	FALSE	0.386576	0.534105	0.713852	NA	-0.0555944	0.100154	0.751645	0.855684	NA	-0.0410334	-0.2186	1	1	NA	-0.014561	FALSE	FALSE	FALSE	FALSE
ENSG00000075711	ENST00000660898	DLG1	protein_coding	2778	FALSE	0.113046	0.736702	0.859816	NA	0.0188782	0.609133	0.435114	0.593659	NA	-0.00258853	0.582019	0.445522	1	NA	0.0214667	FALSE	FALSE	FALSE	FALSE
ENSG00000075711	ENST00000469371	DLG1	retained_intron	NA	FALSE	1.27436	0.258951	0.446977	NA	0.0537879	1.53204	0.215806	0.357678	NA	0.0570907	0.0177093	0.894133	1	NA	-0.00330274	FALSE	FALSE	FALSE	FALSE
ENSG00000103591	ENST00000538028	AAGAB	processed_transcript	NA	FALSE	10.2343	0.00137856	0.00717412	0.00340796	-0.0637544	2.1635	0.141322	0.259336	0.349365	0.00672523	13.218	0.000277279	0.0437247	0.000685464	-0.0704796	FALSE	FALSE	FALSE	FALSE
ENSG00000103591	ENST00000261880	AAGAB	protein_coding	948	TRUE	2.46276	0.116574	0.251523	NA	-0.0486636	4.86633	0.0273857	0.0691813	NA	-0.069212	-0.0658291	1	1	NA	0.0205484	FALSE	FALSE	FALSE	FALSE
ENSG00000103591	ENST00000561452	AAGAB	protein_coding	621	FALSE	2.87125	0.0901747	0.207506	NA	0.112418	2.65091	0.10349	0.203604	NA	0.0624868	0.0398505	0.841773	1	NA	0.0499312	FALSE	FALSE	FALSE	FALSE
ENSG00000110801	ENST00000538613	PSMD9	protein_coding	461	FALSE	2.632	0.104729	0.232546	0.258903	0.0413835	4.69295	0.0302867	0.0748269	0.074872	-0.0639679	7.60308	0.00582687	0.272253	0.0144047	0.105351	FALSE	FALSE	FALSE	FALSE
ENSG00000110801	ENST00000537407	PSMD9	nonsense_mediated_decay	630	FALSE	-0.319478	1	1	NA	-0.0231696	1.09501	0.295363	0.450684	NA	0.0778845	-0.287392	1	1	NA	-0.101054	FALSE	FALSE	FALSE	FALSE
ENSG00000110801	ENST00000540962	PSMD9	nonsense_mediated_decay	258	FALSE	-0.0303705	1	1	NA	-0.0182139	0.532351	0.46562	0.621838	NA	-0.0139166	0.141373	0.706919	1	NA	-0.00429727	FALSE	FALSE	FALSE	FALSE
ENSG00000114857	ENST00000460807	NKTR	retained_intron	NA	FALSE	1.65742	0.197952	0.369875	0.489361	0.031574	6.72523	0.00950584	0.0283653	0.0234995	-0.0474719	8.97369	0.00273896	0.172765	0.00677101	0.0790459	FALSE	FALSE	FALSE	FALSE
ENSG00000114857	ENST00000617821	NKTR	protein_coding	3489	FALSE	12.0409	0.000520463	0.00307995	0.00128664	-0.07232	4.76623	0.0290234	0.07247	0.0717491	-0.0240585	2.30677	0.128812	0.939676	0.318437	-0.0482615	TRUE	FALSE	FALSE	FALSE
ENSG00000114857	ENST00000232978	NKTR	protein_coding	4389	TRUE	1.87273	0.171162	0.333181	NA	0.0230231	1.81986	0.177329	0.308694	NA	0.0548393	-0.139838	1	1	NA	-0.0318163	FALSE	FALSE	FALSE	FALSE
ENSG00000114857	ENST00000472127	NKTR	retained_intron	NA	FALSE	1.11668	0.290633	0.483436	NA	0.017723	1.08409	0.297784	0.453661	NA	0.0166911	0.0297925	0.862962	1	NA	0.00103186	FALSE	FALSE	FALSE	FALSE
ENSG00000115355	ENST00000647401	CCDC88A	protein_coding	4815	FALSE	3.19548	0.073842	0.178146	0.182546	0.145015	3.15262	0.0758053	0.159284	0.187399	-0.0788328	7.33176	0.00677469	0.293928	0.0167478	0.223848	FALSE	FALSE	FALSE	FALSE
ENSG00000115355	ENST00000642200	CCDC88A	protein_coding	5616	FALSE	11.4464	0.00071633	0.00408286	0.00177085	-0.284237	1.88372	0.169912	0.298347	0.420042	-0.0794302	3.75562	0.0526304	0.739621	0.130108	-0.204807	TRUE	FALSE	FALSE	FALSE
ENSG00000115355	ENST00000643413	CCDC88A	protein_coding	5529	FALSE	2.44149	0.118164	0.253786	NA	0.0478471	5.07015	0.0243413	0.0626979	NA	0.0951828	-0.1536	1	1	NA	-0.0473357	FALSE	FALSE	FALSE	FALSE
ENSG00000115355	ENST00000645477	CCDC88A	protein_coding	4485	FALSE	0.163394	0.686051	0.825401	NA	0.0913746	5.44578	0.0196157	0.0522321	NA	0.0630801	1.784	0.181659	0.999615	NA	0.0282945	FALSE	FALSE	FALSE	FALSE
ENSG00000116539	ENST00000679097	ASH1L	protein_coding	8895	FALSE	3.01207	0.0826468	0.194133	0.204312	-0.0336298	4.73753	0.0295114	0.0733869	0.0729555	0.206573	6.48515	0.010878	0.37935	0.0268915	-0.240203	FALSE	FALSE	FALSE	FALSE
ENSG00000116539	ENST00000677213	ASH1L	protein_coding	8895	FALSE	39.2051	3.81546e-10	9.68512e-09	9.43224e-10	-0.242572	48.4708	3.35239e-12	5.70368e-11	8.28748e-12	-0.310999	0.76997	0.380226	1	0.939963	0.0684264	TRUE	TRUE	FALSE	FALSE
ENSG00000116539	ENST00000392403	ASH1L	protein_coding	8895	TRUE	9.57422	0.00197329	0.00973467	0.0048782	0.145856	12.8515	0.000337201	0.00153188	0.0008336	0.0801485	-0.280667	1	1	1	0.0657079	TRUE	TRUE	FALSE	FALSE
ENSG00000116539	ENST00000679333	ASH1L	protein_coding	8715	FALSE	1.90236	0.167814	0.328536	NA	0.0576692	0.658603	0.417053	0.575779	NA	-0.00877798	0.0795291	0.777937	1	NA	0.0664472	FALSE	FALSE	FALSE	FALSE
ENSG00000116539	ENST00000478837	ASH1L	retained_intron	NA	FALSE	0.781981	0.376536	0.575329	NA	0.010288	0.830395	0.362158	0.522972	NA	-0.00537654	0.207372	0.648835	1	NA	0.0156645	FALSE	FALSE	FALSE	FALSE
ENSG00000116539	ENST00000477427	ASH1L	retained_intron	NA	FALSE	1.55344	0.212628	0.389522	NA	0.0623885	3.03606	0.0814335	0.168646	NA	0.0384319	-0.256332	1	1	NA	0.0239565	FALSE	FALSE	FALSE	FALSE
ENSG00000119559	ENST00000651077	C19orf25	protein_coding	261	FALSE	0.327855	0.566925	0.739868	1	-0.0337257	10.4775	0.00120836	0.00478135	0.0029872	0.050293	8.12494	0.00436604	0.226592	0.0107933	-0.0840187	FALSE	FALSE	FALSE	FALSE
ENSG00000119559	ENST00000588427	C19orf25	protein_coding	216	FALSE	0.0624796	0.802619	0.906042	NA	0.0481678	0.196369	0.657668	0.784818	NA	0.0143405	-0.508278	1	1	NA	0.0338273	FALSE	FALSE	FALSE	FALSE
ENSG00000119559	ENST00000585675	C19orf25	protein_coding	357	TRUE	4.62187	0.0315667	0.0924176	0.0780365	-0.0622252	6.17422	0.0129625	0.0368432	0.0320448	-0.0797378	-0.41444	1	1	1	0.0175125	FALSE	TRUE	FALSE	FALSE
ENSG00000119559	ENST00000586564	C19orf25	protein_coding	357	FALSE	2.28137	0.130936	0.27429	NA	-0.0114757	1.62361	0.202589	0.341923	NA	0.0297874	3.75733	0.0525764	0.739621	NA	-0.0412631	FALSE	FALSE	FALSE	FALSE
ENSG00000119559	ENST00000592872	C19orf25	protein_coding	357	FALSE	0.669582	0.413197	0.609853	NA	-0.0168456	5.57319	0.0182375	0.0491367	NA	-0.0445502	0.751391	0.386036	1	NA	0.0277046	FALSE	FALSE	FALSE	FALSE
ENSG00000119559	ENST00000589421	C19orf25	retained_intron	NA	FALSE	3.70122	0.0543728	0.141166	NA	0.0761045	3.09838	0.0783703	0.163562	NA	0.0298671	-0.0822933	1	1	NA	0.0462374	FALSE	FALSE	FALSE	FALSE
ENSG00000122678	ENST00000467607	POLM	retained_intron	NA	FALSE	16.1608	5.81848e-05	0.000463388	0.00014384	0.0341289	53.4388	2.6677e-13	5.28385e-12	6.59486e-13	-0.0471507	52.2682	4.84153e-13	7.94011e-09	1.19688e-12	0.0812795	FALSE	FALSE	FALSE	FALSE
ENSG00000122678	ENST00000242248	POLM	protein_coding	1485	TRUE	2.72119	0.099024	0.222865	NA	-0.0390044	-0.345928	1	1	NA	0.00385477	0.665226	0.414721	1	NA	-0.0428592	FALSE	FALSE	FALSE	FALSE
ENSG00000122678	ENST00000435068	POLM	nonsense_mediated_decay	468	FALSE	0.901751	0.342313	0.540756	NA	0.0244808	0.538518	0.463047	0.620372	NA	0.017069	0.0890357	0.765407	1	NA	0.00741179	FALSE	FALSE	FALSE	FALSE
ENSG00000122678	ENST00000395831	POLM	protein_coding	1527	FALSE	1.86723	0.171792	0.334051	NA	-0.0313273	0.181833	0.669802	0.794364	NA	-0.00254019	1.15041	0.283464	1	NA	-0.0287871	FALSE	FALSE	FALSE	FALSE
ENSG00000122678	ENST00000458246	POLM	nonsense_mediated_decay	813	FALSE	0.112819	0.736957	0.859816	NA	0.00615487	-0.217373	1	1	NA	0.00139	0.0159094	0.899627	1	NA	0.00476487	FALSE	FALSE	FALSE	FALSE
ENSG00000122678	ENST00000430942	POLM	nonsense_mediated_decay	729	FALSE	1.38748	0.238831	0.422218	NA	-0.0202621	-0.112012	1	1	NA	0.00848032	1.34187	0.246704	1	NA	-0.0287424	FALSE	FALSE	FALSE	FALSE
ENSG00000122678	ENST00000492605	POLM	retained_intron	NA	FALSE	1.48941	0.222308	0.401831	NA	0.0258294	2.20311	0.137733	0.254659	NA	0.0188968	0.0614585	0.804205	1	NA	0.00693254	FALSE	FALSE	FALSE	FALSE
ENSG00000124181	ENST00000465571	PLCG1	retained_intron	NA	FALSE	3.07676	0.0794184	0.188357	0.196331	0.0308003	27.4369	1.62307e-07	1.45059e-06	4.01241e-07	-0.069331	21.8153	3.00194e-06	0.00289599	7.42114e-06	0.100131	FALSE	FALSE	FALSE	FALSE
ENSG00000124181	ENST00000244007	PLCG1	protein_coding	3876	FALSE	0.395575	0.529383	0.709913	NA	-0.0237847	2.25487	0.133195	0.248374	NA	0.0560464	1.97832	0.159568	0.977917	NA	-0.0798312	FALSE	FALSE	FALSE	FALSE
ENSG00000124181	ENST00000492148	PLCG1	retained_intron	NA	FALSE	0.0688904	0.792959	0.899012	NA	-0.00701558	0.230812	0.630922	0.764585	NA	0.0132846	0.280724	0.596227	1	NA	-0.0203002	FALSE	FALSE	FALSE	FALSE
ENSG00000124256	ENST00000541799	ZBP1	protein_coding	747	FALSE	10.0906	0.00149029	0.00767036	0.00368417	0.0689373	0.190975	0.662106	0.788451	1	-0.00753847	8.05757	0.00453138	0.232062	0.0112021	0.0764758	FALSE	FALSE	FALSE	FALSE
ENSG00000124256	ENST00000371173	ZBP1	protein_coding	1290	TRUE	0.0255389	0.873032	0.95561	NA	-0.00439216	3.00224	0.0831496	0.171529	NA	-0.0152258	0.797059	0.371974	1	NA	0.0108337	FALSE	FALSE	FALSE	FALSE
ENSG00000124256	ENST00000395822	ZBP1	protein_coding	1065	FALSE	3.94605	0.0469816	0.126184	NA	-0.0858286	-0.899386	1	1	NA	0.00530043	0.892426	0.344821	1	NA	-0.091129	FALSE	FALSE	FALSE	FALSE
ENSG00000124256	ENST00000480037	ZBP1	retained_intron	NA	FALSE	1.56416	0.211057	0.387517	NA	0.0212834	1.18822	0.275689	0.428926	NA	0.0174639	0.0616099	0.803969	1	NA	0.00381957	FALSE	FALSE	FALSE	FALSE
ENSG00000125844	ENST00000610403	RRBP1	protein_coding	2805	FALSE	1.55235	0.212789	0.389563	0.526038	0.0542452	11.1902	0.000822297	0.0034072	0.00203281	-0.055611	13.6163	0.000224229	0.0384839	0.000554319	0.109856	FALSE	FALSE	FALSE	FALSE
ENSG00000125844	ENST00000468428	RRBP1	retained_intron	NA	FALSE	0.191695	0.66151	0.807341	NA	0.00912823	-0.0609914	1	1	NA	-0.00694677	0.0473753	0.827695	1	NA	0.016075	FALSE	FALSE	FALSE	FALSE
ENSG00000125844	ENST00000377813	RRBP1	protein_coding	4233	TRUE	1.81983	0.177333	0.341785	0.438388	-0.0499207	3.10326	0.0781356	0.163239	0.19316	-0.0479508	-0.0083868	1	1	1	-0.0019699	FALSE	FALSE	FALSE	FALSE
ENSG00000125844	ENST00000360807	RRBP1	protein_coding	2934	FALSE	0.0918184	0.761878	0.876756	NA	-0.0170643	3.08471	0.0790315	0.164628	NA	0.0454143	1.94629	0.162987	0.985608	NA	-0.0624787	FALSE	FALSE	FALSE	FALSE
ENSG00000125844	ENST00000246043	RRBP1	protein_coding	4233	FALSE	-0.0439477	1	1	NA	0.00361154	2.4782	0.115434	0.22225	NA	0.0650942	0.99435	0.318682	1	NA	-0.0614826	FALSE	FALSE	FALSE	FALSE
ENSG00000126012	ENST00000375379	KDM5C	protein_coding	4674	FALSE	20.8709	4.91294e-06	5.17421e-05	1.21453e-05	-0.048978	0.855165	0.355095	0.515953	0.877836	0.024334	19.1101	1.23388e-05	0.00778291	3.05028e-05	-0.0733119	FALSE	FALSE	FALSE	FALSE
ENSG00000126012	ENST00000452825	KDM5C	protein_coding	4140	FALSE	1.70473	0.19167	0.361412	NA	-0.0156689	4.45198	0.0348608	0.0839403	NA	-0.0237844	0.0716093	0.789008	1	NA	0.00811548	FALSE	FALSE	FALSE	FALSE
ENSG00000126012	ENST00000375401	KDM5C	protein_coding	4683	TRUE	4.02787	0.0447544	0.121705	NA	0.0812208	0.987677	0.320311	0.477294	NA	0.00100822	0.62279	0.430012	1	NA	0.0802126	FALSE	FALSE	FALSE	FALSE
ENSG00000126012	ENST00000404049	KDM5C	protein_coding	4680	FALSE	1.27974	0.257947	0.446089	NA	-0.0165739	0.0344962	0.852655	0.933356	NA	-0.00155782	0.577883	0.447143	1	NA	-0.0150161	FALSE	FALSE	FALSE	FALSE
ENSG00000126858	ENST00000394692	RHOT1	protein_coding	1953	FALSE	1.98683	0.158673	0.315079	0.392258	0.0479344	6.70125	0.00963452	0.0286658	0.0238176	-0.0470936	6.07368	0.0137211	0.432596	0.0339202	0.0950281	FALSE	FALSE	FALSE	FALSE
ENSG00000126858	ENST00000333942	RHOT1	protein_coding	1857	FALSE	-0.189201	1	1	NA	-0.0343362	0.798009	0.371689	0.532099	NA	0.0192025	-0.60142	1	1	NA	-0.0535387	FALSE	FALSE	FALSE	FALSE
ENSG00000126858	ENST00000358365	RHOT1	protein_coding	2076	FALSE	1.10674	0.292791	0.485263	NA	-0.0635011	0.567135	0.4514	0.609497	NA	-0.0157428	-0.0826432	1	1	NA	-0.0477584	FALSE	FALSE	FALSE	FALSE
ENSG00000126858	ENST00000583994	RHOT1	nonsense_mediated_decay	156	FALSE	0.748173	0.387055	0.58535	NA	0.0149146	1.27715	0.258429	0.409175	NA	0.00672753	-0.00264055	1	1	NA	0.00818704	FALSE	FALSE	FALSE	FALSE
ENSG00000126858	ENST00000584692	RHOT1	nonsense_mediated_decay	123	FALSE	2.60981	0.106205	0.234805	NA	0.0349883	4.24881	0.0392777	0.0927242	NA	0.0369063	-0.0204122	1	1	NA	-0.00191807	FALSE	FALSE	FALSE	FALSE
ENSG00000134283	ENST00000358314	PPHLN1	protein_coding	1104	TRUE	2.19432	0.138521	0.285718	0.342439	0.0446759	3.38462	0.0658075	0.142043	0.162684	-0.0441499	5.70858	0.0168821	0.473893	0.0417346	0.0888258	FALSE	FALSE	FALSE	FALSE
ENSG00000134283	ENST00000395580	PPHLN1	protein_coding	1125	FALSE	-0.34718	1	1	NA	-0.0136041	0.399684	0.527253	0.677403	NA	-0.0106304	0.134021	0.714299	1	NA	-0.00297364	FALSE	FALSE	FALSE	FALSE
ENSG00000134283	ENST00000337898	PPHLN1	protein_coding	1023	FALSE	-0.134066	1	1	NA	-0.010737	0.0573914	0.810668	0.902086	NA	0.000724964	-0.0673758	1	1	NA	-0.011462	FALSE	FALSE	FALSE	FALSE
ENSG00000134283	ENST00000449194	PPHLN1	protein_coding	1047	FALSE	0.0496186	0.823728	0.921636	NA	-0.00174128	1.39436	0.23767	0.384208	NA	0.0361393	-0.0735294	1	1	NA	-0.0378806	FALSE	FALSE	FALSE	FALSE
ENSG00000134283	ENST00000552761	PPHLN1	protein_coding	960	FALSE	1.08722	0.297089	0.490255	NA	0.0110261	3.95765	0.0466588	0.107488	NA	0.0323827	-0.166389	1	1	NA	-0.0213565	FALSE	FALSE	FALSE	FALSE
ENSG00000134283	ENST00000432191	PPHLN1	protein_coding	1305	FALSE	-0.499366	1	1	NA	-0.0296197	0.345341	0.556762	0.70315	NA	-0.0144665	-0.174212	1	1	NA	-0.0151531	FALSE	FALSE	FALSE	FALSE
ENSG00000135315	ENST00000617909	CEP162	protein_coding	3984	FALSE	4.00605	0.0453373	0.122862	0.112079	-0.170544	6.44754	0.0111106	0.0323017	0.0274667	0.0425224	11.3294	0.000762876	0.0797879	0.00188592	-0.213066	FALSE	FALSE	FALSE	FALSE
ENSG00000135315	ENST00000461137	CEP162	processed_transcript	NA	FALSE	0.607983	0.435548	0.630539	NA	0.151607	3.68372	0.054946	0.122935	NA	-0.130401	3.50418	0.061214	0.78518	NA	0.282008	FALSE	FALSE	FALSE	FALSE
ENSG00000135315	ENST00000403245	CEP162	protein_coding	4212	TRUE	-0.0526396	1	1	NA	0.0189376	0.389796	0.532406	0.682361	NA	0.087879	0.0726383	0.787533	1	NA	-0.0689414	FALSE	FALSE	FALSE	FALSE
ENSG00000137411	ENST00000321897	VARS2	protein_coding	3192	FALSE	0.219198	0.639652	0.792057	1	0.0840813	9.42051	0.00214572	0.00782518	0.00530447	-0.0697835	5.67093	0.0172483	0.47747	0.0426397	0.153865	FALSE	FALSE	FALSE	FALSE
ENSG00000137411	ENST00000476162	VARS2	processed_transcript	NA	FALSE	2.77428	0.0957898	0.217617	0.236803	-0.07876	8.59237	0.00337575	0.0116185	0.00834524	-0.114339	0.909353	0.340286	1	0.841226	0.0355793	FALSE	TRUE	FALSE	FALSE
ENSG00000137411	ENST00000625423	VARS2	protein_coding	2772	FALSE	1.26303	0.261078	0.449513	NA	0.0665758	-0.560835	1	1	NA	0.042038	1.44677	0.229047	1	NA	0.0245378	FALSE	FALSE	FALSE	FALSE
ENSG00000137411	ENST00000676266	VARS2	protein_coding	3192	TRUE	6.88429	0.00869568	0.0333158	NA	-0.154836	-1.52173	1	1	NA	0.104422	5.89002	0.0152269	0.452394	NA	-0.259258	FALSE	FALSE	FALSE	FALSE
ENSG00000137411	ENST00000428017	VARS2	protein_coding	978	FALSE	-2.05631	1	1	NA	0.0829389	-3.21919	1	1	NA	0.0376625	0.977293	0.322868	1	NA	0.0452764	FALSE	FALSE	FALSE	FALSE
ENSG00000137449	ENST00000382395	CPEB2	protein_coding	3015	FALSE	2.43739	0.118473	0.254296	0.292879	-0.0763429	5.5341	0.0186494	0.0500818	0.0461033	0.0289406	7.78061	0.005281	0.258301	0.0130552	-0.105284	FALSE	FALSE	FALSE	FALSE
ENSG00000137449	ENST00000382401	CPEB2	protein_coding	3000	FALSE	4.3706	0.0365642	0.104094	0.0903908	0.103932	1.43979	0.230173	0.375045	0.569013	-0.000787962	5.70239	0.0169418	0.47414	0.0418821	0.10472	FALSE	FALSE	FALSE	FALSE
ENSG00000137449	ENST00000538197	CPEB2	protein_coding	3105	TRUE	2.15518	0.14209	0.290957	NA	-0.0275896	5.34333	0.0208017	0.0549176	NA	-0.0281527	0.11669	0.732653	1	NA	0.000563105	FALSE	FALSE	FALSE	FALSE
ENSG00000138670	ENST00000509081	RASGEF1B	protein_coding	1419	FALSE	0.814926	0.366668	0.565468	0.906445	-0.0217392	6.73311	0.00946393	0.028266	0.0233959	0.052434	5.97795	0.0144858	0.444008	0.0358105	-0.0741732	FALSE	FALSE	FALSE	FALSE
ENSG00000138670	ENST00000335927	RASGEF1B	protein_coding	1296	FALSE	1.63041	0.201646	0.374714	0.498491	-0.0327374	10.4182	0.00124782	0.00491222	0.00308476	-0.0615811	1.25694	0.262231	1	0.648266	0.0288436	FALSE	FALSE	FALSE	FALSE
ENSG00000138670	ENST00000264400	RASGEF1B	protein_coding	1422	TRUE	4.61564	0.0316816	0.0926548	NA	0.0544766	0.918054	0.337986	0.497094	NA	0.00914703	1.46685	0.225844	1	NA	0.0453296	FALSE	FALSE	FALSE	FALSE
ENSG00000141564	ENST00000544334	RPTOR	protein_coding	3534	FALSE	1.78528	0.181502	0.347615	0.448694	-0.0788217	7.81163	0.00519111	0.0168649	0.012833	0.050699	5.9717	0.0145373	0.444008	0.0359378	-0.129521	FALSE	FALSE	FALSE	FALSE
ENSG00000141564	ENST00000306801	RPTOR	protein_coding	4008	TRUE	3.98907	0.0457963	0.123899	0.113214	-0.102938	12.3559	0.000439606	0.001948	0.00108676	-0.15072	0.492277	0.482913	1	1	0.047782	FALSE	TRUE	FALSE	FALSE
ENSG00000141564	ENST00000575542	RPTOR	processed_transcript	NA	FALSE	1.01014	0.31487	0.509296	NA	0.181759	2.10986	0.146353	0.266509	NA	0.100021	-0.228868	1	1	NA	0.0817387	FALSE	FALSE	FALSE	FALSE
ENSG00000144524	ENST00000350033	COPS7B	protein_coding	795	TRUE	5.63069	0.0176487	0.0587382	0.0436296	-0.059348	9.02752	0.00265944	0.00943025	0.00657445	0.0345188	16.2656	5.50541e-05	0.0148014	0.0001361	-0.0938668	FALSE	FALSE	FALSE	FALSE
ENSG00000144524	ENST00000611614	COPS7B	protein_coding	630	FALSE	1.84783	0.174036	0.337454	NA	-0.0813422	0.107673	0.742809	0.84922	NA	-0.0113554	0.953757	0.328765	1	NA	-0.0699868	FALSE	FALSE	FALSE	FALSE
ENSG00000144524	ENST00000410024	COPS7B	protein_coding	795	FALSE	-0.12794	1	1	NA	0.035883	0.313382	0.575612	0.718584	NA	0.0185701	0.553598	0.456851	1	NA	0.0173129	FALSE	FALSE	FALSE	FALSE
ENSG00000144524	ENST00000410017	COPS7B	protein_coding	837	FALSE	-0.16628	1	1	NA	0.0684223	4.40378	0.0358593	0.0858441	NA	-0.0577091	2.81497	0.0933884	0.870618	NA	0.126131	FALSE	FALSE	FALSE	FALSE
ENSG00000144524	ENST00000488111	COPS7B	retained_intron	NA	FALSE	0.363878	0.546361	0.723523	NA	0.0363849	0.0705717	0.790506	0.88663	NA	0.0159756	0.130584	0.717828	1	NA	0.0204093	FALSE	FALSE	FALSE	FALSE
ENSG00000147813	ENST00000449291	NAPRT	protein_coding	1617	TRUE	3.8868	0.0486671	0.129426	0.12031	-0.0583793	6.63863	0.00997904	0.0295729	0.0246693	0.0394124	11.3271	0.000763823	0.0797879	0.00188826	-0.0977917	FALSE	FALSE	FALSE	FALSE
ENSG00000147813	ENST00000529179	NAPRT	retained_intron	NA	FALSE	0.261077	0.609381	0.770117	NA	0.00823329	3.44538	0.0634287	0.138017	NA	-0.0446343	0.561461	0.453672	1	NA	0.0528675	FALSE	FALSE	FALSE	FALSE
ENSG00000147813	ENST00000435154	NAPRT	protein_coding	1473	FALSE	0.417496	0.518189	0.701326	NA	0.00816147	-0.302922	1	1	NA	-0.00161311	-0.532787	1	1	NA	0.00977458	FALSE	FALSE	FALSE	FALSE
ENSG00000147813	ENST00000498076	NAPRT	retained_intron	NA	FALSE	0.320468	0.571327	0.743248	NA	0.00744592	0.202727	0.652528	0.781129	NA	-0.00953071	0.17986	0.671493	1	NA	0.0169766	FALSE	FALSE	FALSE	FALSE
ENSG00000147813	ENST00000464332	NAPRT	retained_intron	NA	FALSE	0.633131	0.426209	0.621518	NA	0.0313089	0.2687	0.604205	0.742912	NA	0.0154909	0.0107082	0.917582	1	NA	0.0158181	FALSE	FALSE	FALSE	FALSE
ENSG00000147813	ENST00000340490	NAPRT	non_stop_decay	1753	FALSE	0.644582	0.422057	0.617881	NA	-0.0157799	0.553568	0.456864	0.615102	NA	0.00219869	1.25587	0.262434	1	NA	-0.0179786	FALSE	FALSE	FALSE	FALSE
ENSG00000147813	ENST00000462059	NAPRT	retained_intron	NA	FALSE	0.209748	0.646965	0.796933	NA	0.0190096	0.057505	0.810484	0.901947	NA	-0.00132384	-0.112753	1	1	NA	0.0203335	FALSE	FALSE	FALSE	FALSE
ENSG00000147996	ENST00000377384	CBWD5	protein_coding	342	FALSE	2.90097	0.0885262	0.204775	0.218847	-0.0327464	2.35117	0.125189	0.236641	0.309481	0.0522126	5.46164	0.0194384	0.497439	0.048054	-0.084959	FALSE	FALSE	FALSE	FALSE
ENSG00000147996	ENST00000485088	CBWD5	retained_intron	NA	FALSE	1.14419	0.284768	0.477272	NA	0.0427768	0.0238184	0.877348	0.951872	NA	0.000870614	0.441874	0.506219	1	NA	0.0419062	FALSE	FALSE	FALSE	FALSE
ENSG00000147996	ENST00000480229	CBWD5	nonsense_mediated_decay	483	FALSE	0.577505	0.447292	0.641369	NA	-0.0224716	0.780933	0.376856	0.537232	NA	-0.0360977	-0.028984	1	1	NA	0.013626	FALSE	FALSE	FALSE	FALSE
ENSG00000147996	ENST00000497250	CBWD5	nonsense_mediated_decay	543	FALSE	0.0584058	0.809034	0.910163	NA	0.0124411	-0.416198	1	1	NA	-0.0169856	-0.434441	1	1	NA	0.0294267	FALSE	FALSE	FALSE	FALSE
ENSG00000150995	ENST00000649908	ITPR1	protein_coding	528	FALSE	3.68612	0.0548672	0.142147	0.135638	0.132369	5.30225	0.0212979	0.0560291	0.0526508	-0.0702503	9.92804	0.0016278	0.130862	0.0040241	0.20262	FALSE	FALSE	FALSE	FALSE
ENSG00000150995	ENST00000649139	ITPR1	protein_coding	528	FALSE	49.9717	1.55981e-12	6.04677e-11	3.85604e-12	0.274531	106.866	4.76312e-25	3.20144e-23	1.1775e-24	0.258991	1.1648	0.280473	1	0.69336	0.0155401	TRUE	TRUE	FALSE	FALSE
ENSG00000150995	ENST00000357086	ITPR1	protein_coding	8133	FALSE	2.83523	0.0922177	0.211347	NA	-0.13543	0.207627	0.648634	0.778285	NA	-0.0411658	-1.07164	1	1	NA	-0.0942643	FALSE	FALSE	FALSE	FALSE
ENSG00000150995	ENST00000456211	ITPR1	protein_coding	8088	FALSE	5.42247	0.0198792	0.0646014	0.0491435	-0.27147	7.59355	0.00585775	0.0188182	0.014481	-0.147575	-2.01889	1	1	1	-0.123895	TRUE	TRUE	FALSE	FALSE
ENSG00000163870	ENST00000296210	TPRA1	protein_coding	882	FALSE	0.131645	0.716732	0.846573	1	-0.0261146	16.7287	4.31242e-05	0.000245569	0.000106608	0.0680048	7.26552	0.00702907	0.301772	0.0173767	-0.0941194	FALSE	FALSE	FALSE	FALSE
ENSG00000163870	ENST00000450633	TPRA1	protein_coding	1122	FALSE	9.52455	0.00202741	0.00996866	0.00501199	0.125246	29.5529	5.44107e-08	5.30836e-07	1.34509e-07	0.164759	1.13843	0.285984	1	0.706984	-0.0395125	TRUE	TRUE	FALSE	FALSE
ENSG00000163870	ENST00000393400	TPRA1	nonsense_mediated_decay	720	FALSE	-0.288942	1	1	NA	0.00180663	-0.919546	1	1	NA	-0.0961044	0.618318	0.431673	1	NA	0.0979111	FALSE	FALSE	FALSE	FALSE
ENSG00000163870	ENST00000489960	TPRA1	protein_coding	1122	FALSE	1.65818	0.197849	0.369808	NA	-0.100938	0.511135	0.474648	0.630786	NA	-0.136659	0.0148232	0.903097	1	NA	0.0357208	FALSE	FALSE	FALSE	FALSE
ENSG00000164211	ENST00000296632	STARD4	protein_coding	618	TRUE	0.0051331	0.942884	1	1	-0.00287325	18.3809	1.80865e-05	0.000111594	4.47118e-05	0.0676807	6.84215	0.00890317	0.345657	0.0220096	-0.070554	FALSE	FALSE	FALSE	FALSE
ENSG00000164211	ENST00000509887	STARD4	protein_coding	168	FALSE	0.0051331	0.942884	1	1	0.00287325	18.3809	1.80865e-05	0.000111594	4.47118e-05	-0.0676807	6.84215	0.00890317	0.345657	0.0220096	0.070554	FALSE	FALSE	FALSE	FALSE
ENSG00000164944	ENST00000522196	VIRMA	retained_intron	NA	FALSE	0.274219	0.600515	0.764636	1	-0.0448974	7.08394	0.0077778	0.0239767	0.0192276	0.0254349	5.42277	0.0198758	0.498612	0.0491353	-0.0703323	FALSE	FALSE	FALSE	FALSE
ENSG00000164944	ENST00000297591	VIRMA	protein_coding	5439	TRUE	8.40107	0.00374999	0.0167059	0.00927041	-0.0759109	14.1383	0.000169848	0.000836993	0.000419884	-0.0783884	-0.4058	1	1	1	0.00247757	TRUE	TRUE	FALSE	FALSE
ENSG00000164944	ENST00000522263	VIRMA	nonsense_mediated_decay	2193	FALSE	7.59483	0.00585361	0.0241053	NA	0.0794854	0.219206	0.639646	0.771167	NA	0.0113216	3.69901	0.0544448	0.749702	NA	0.0681638	FALSE	FALSE	FALSE	FALSE
ENSG00000164944	ENST00000421249	VIRMA	protein_coding	3444	FALSE	3.40238	0.0651026	0.161799	0.160941	0.0413229	8.0684	0.0045044	0.0148936	0.0111354	0.0416319	0.0191562	0.889919	1	1	-0.000309077	FALSE	FALSE	FALSE	FALSE
ENSG00000172432	ENST00000307114	GTPBP2	protein_coding	1545	FALSE	4.65405	0.0309804	0.0912549	0.0765869	-0.0428933	12.6029	0.000385157	0.00172678	0.000952152	0.0560284	16.3379	5.29947e-05	0.0144852	0.000131009	-0.0989217	FALSE	FALSE	FALSE	FALSE
ENSG00000172432	ENST00000419497	GTPBP2	protein_coding	460	FALSE	0.218678	0.640049	0.792368	NA	-0.000771922	-0.122072	1	1	NA	-0.0222434	0.0829215	0.773377	1	NA	0.0214715	FALSE	FALSE	FALSE	FALSE
ENSG00000172432	ENST00000307126	GTPBP2	protein_coding	1809	TRUE	3.82483	0.0504985	0.132853	NA	0.0592734	-0.289902	1	1	NA	0.00549993	1.88463	0.169808	0.991002	NA	0.0537734	FALSE	FALSE	FALSE	FALSE
ENSG00000172432	ENST00000480263	GTPBP2	processed_transcript	NA	FALSE	0.357906	0.549671	0.726545	NA	-0.0156081	1.97212	0.160223	0.286175	NA	-0.039285	0.193009	0.660424	1	NA	0.0236768	FALSE	FALSE	FALSE	FALSE
ENSG00000172869	ENST00000502516	DMXL1	processed_transcript	NA	FALSE	0.797986	0.371696	0.570486	0.918875	0.0235195	27.9183	1.26545e-07	1.15105e-06	3.12833e-07	-0.0526325	17.5055	2.86477e-05	0.0102087	7.08204e-05	0.076152	FALSE	FALSE	FALSE	FALSE
ENSG00000172869	ENST00000503802	DMXL1	protein_coding	1767	FALSE	1.45504	0.22772	0.408864	NA	0.0453745	8.01898	0.00462897	0.0152471	NA	0.0652034	0.927818	0.335431	1	NA	-0.0198289	FALSE	FALSE	FALSE	FALSE
ENSG00000172869	ENST00000311085	DMXL1	protein_coding	9084	FALSE	0.957131	0.327911	0.524886	NA	-0.055184	0.345322	0.556773	0.70315	NA	0.00861111	0.671687	0.412464	1	NA	-0.0637951	FALSE	FALSE	FALSE	FALSE
ENSG00000172869	ENST00000505312	DMXL1	processed_transcript	NA	FALSE	0.129997	0.718435	0.847424	NA	-0.01371	0.308436	0.578641	0.721542	NA	-0.021182	-0.0478662	1	1	NA	0.00747204	FALSE	FALSE	FALSE	FALSE
ENSG00000175309	ENST00000308158	PHYKPL	protein_coding	1353	TRUE	2.56531	0.109231	0.239653	0.270031	-0.0218372	6.02398	0.0141128	0.0396046	0.0348883	0.0616389	8.37257	0.00380927	0.204827	0.00941696	-0.0834761	FALSE	FALSE	FALSE	FALSE
ENSG00000175309	ENST00000489262	PHYKPL	retained_intron	NA	FALSE	1.74493	0.186515	0.354565	0.461087	-0.017567	9.92928	0.0016267	0.00619694	0.00402138	-0.0361984	0.844268	0.358179	1	0.885459	0.0186314	FALSE	FALSE	FALSE	FALSE
ENSG00000175309	ENST00000481436	PHYKPL	retained_intron	NA	FALSE	2.92215	0.0873716	0.202762	NA	0.0195105	0.11407	0.735557	0.844461	NA	-0.0049891	1.337	0.247563	1	NA	0.0244996	FALSE	FALSE	FALSE	FALSE
ENSG00000175309	ENST00000476487	PHYKPL	retained_intron	NA	FALSE	0.179324	0.671955	0.815839	NA	0.00419426	0.685034	0.407859	0.567311	NA	-0.013314	0.733541	0.391738	1	NA	0.0175083	FALSE	FALSE	FALSE	FALSE
ENSG00000175309	ENST00000476170	PHYKPL	protein_coding	372	FALSE	1.80669	0.178906	0.344088	NA	0.0156994	0.0147884	0.90321	0.973363	NA	-0.0071374	1.57017	0.210182	1	NA	0.0228368	FALSE	FALSE	FALSE	FALSE
ENSG00000177189	ENST00000379565	RPS6KA3	protein_coding	2223	TRUE	0.792944	0.373211	0.571795	0.922621	0.030014	8.0771	0.00448281	0.0148312	0.011082	-0.0625019	6.5973	0.0102133	0.36894	0.0252485	0.0925159	FALSE	FALSE	FALSE	FALSE
ENSG00000177189	ENST00000646610	RPS6KA3	protein_coding	2139	FALSE	0.792944	0.373211	0.571795	0.922621	-0.030014	8.0771	0.00448281	0.0148312	0.011082	0.0625019	6.5973	0.0102133	0.36894	0.0252485	-0.0925159	FALSE	FALSE	FALSE	FALSE
ENSG00000177239	ENST00000371589	MAN1B1	protein_coding	2100	TRUE	15.9255	6.58843e-05	0.00051891	0.000162873	-0.0650086	0.123555	0.725211	0.836095	1	0.00802856	9.5003	0.00205438	0.152056	0.00507866	-0.0730372	FALSE	FALSE	FALSE	FALSE
ENSG00000177239	ENST00000536349	MAN1B1	retained_intron	NA	FALSE	11.573	0.000669169	0.00385019	0.00165426	0.0360647	1.33443	0.248019	0.397101	0.613131	0.00589217	4.25316	0.0391773	0.657638	0.0968506	0.0301725	FALSE	FALSE	FALSE	FALSE
ENSG00000177239	ENST00000371587	MAN1B1	nonsense_mediated_decay	429	FALSE	1.38888	0.238595	0.421967	NA	0.0126723	-0.0152683	1	1	NA	0.000911605	1.06671	0.301689	1	NA	0.0117607	FALSE	FALSE	FALSE	FALSE
ENSG00000177239	ENST00000480100	MAN1B1	retained_intron	NA	FALSE	2.97697	0.0844574	0.197622	NA	0.0162716	0.390105	0.532244	0.682268	NA	-0.0148323	3.41518	0.0645992	0.794869	NA	0.0311039	FALSE	FALSE	FALSE	FALSE
ENSG00000180776	ENST00000382466	ZDHHC20	protein_coding	1065	FALSE	-0.199867	1	1	1	-0.0101247	11.1104	0.000858457	0.0035347	0.0021222	0.0625486	5.6394	0.0175612	0.482418	0.0434132	-0.0726733	FALSE	FALSE	FALSE	FALSE
ENSG00000180776	ENST00000542645	ZDHHC20	protein_coding	879	FALSE	4.06183	0.043863	0.120038	0.108434	0.0498618	0.623655	0.429692	0.588128	1	-0.0212326	4.43402	0.0352294	0.625962	0.0870912	0.0710944	FALSE	FALSE	FALSE	FALSE
ENSG00000180776	ENST00000400590	ZDHHC20	protein_coding	1098	TRUE	0.11288	0.736888	0.859816	NA	0.000496884	0.158887	0.690184	0.80931	NA	-0.00642246	0.106607	0.74404	1	NA	0.00691934	FALSE	FALSE	FALSE	FALSE
ENSG00000180776	ENST00000320220	ZDHHC20	protein_coding	963	FALSE	13.458	0.000243958	0.00160983	0.000603093	-0.040234	18.8619	1.40529e-05	8.85389e-05	3.47403e-05	-0.0348936	0.0817706	0.774912	1	1	-0.00534044	FALSE	FALSE	FALSE	FALSE
ENSG00000181577	ENST00000439969	C6orf223	lncRNA	NA	FALSE	3.18402	0.0743616	0.178979	0.18383	-0.106336	1.70511	0.191621	0.327455	0.47371	0.0517709	6.13628	0.0132436	0.425695	0.0327397	-0.158106	FALSE	FALSE	FALSE	FALSE
ENSG00000181577	ENST00000442114	C6orf223	lncRNA	NA	FALSE	10.5326	0.00117289	0.00623115	0.00289951	0.127709	5.37884	0.0203824	0.0539757	0.0503876	0.0597367	1.45987	0.22695	1	0.561047	0.067972	TRUE	FALSE	FALSE	FALSE
ENSG00000181577	ENST00000336600	C6orf223	lncRNA	NA	TRUE	0.420748	0.516564	0.700157	NA	-0.0213732	4.25564	0.0391201	0.0924586	NA	-0.111508	0.322364	0.57019	1	NA	0.0901344	FALSE	FALSE	FALSE	FALSE
ENSG00000183597	ENST00000456048	TANGO2	protein_coding	954	FALSE	0.610305	0.434673	0.629536	1	-0.014287	12.1835	0.00048214	0.00211646	0.0011919	0.0601493	9.08202	0.00258134	0.167647	0.00638137	-0.0744363	FALSE	FALSE	FALSE	FALSE
ENSG00000183597	ENST00000432883	TANGO2	protein_coding	537	FALSE	-0.0945724	1	1	NA	0.010448	-0.269145	1	1	NA	-0.0202954	-0.499694	1	1	NA	0.0307434	FALSE	FALSE	FALSE	FALSE
ENSG00000183597	ENST00000398042	TANGO2	protein_coding	645	FALSE	1.50134	0.220465	0.399467	NA	0.0233084	1.25922	0.261798	0.413193	NA	0.0100805	0.244419	0.621033	1	NA	0.013228	FALSE	FALSE	FALSE	FALSE
ENSG00000183597	ENST00000327374	TANGO2	protein_coding	831	TRUE	0.736366	0.390827	0.588881	NA	-0.0194694	3.38811	0.0656681	0.141797	NA	-0.0499343	0.0176106	0.894427	1	NA	0.0304649	FALSE	FALSE	FALSE	FALSE
ENSG00000198189	ENST00000358290	HSD17B11	protein_coding	903	TRUE	2.91085	0.0879855	0.203783	0.21751	-0.0448313	11.9801	0.000537729	0.00232624	0.00132933	0.063957	12.5809	0.000389705	0.0532597	0.000963395	-0.108788	FALSE	FALSE	FALSE	FALSE
ENSG00000198189	ENST00000502576	HSD17B11	processed_transcript	NA	FALSE	2.91085	0.0879855	0.203783	0.21751	0.0448313	11.9801	0.000537729	0.00232624	0.00132933	-0.063957	12.5809	0.000389705	0.0532597	0.000963395	0.108788	FALSE	FALSE	FALSE	FALSE
ENSG00000213339	ENST00000250237	QTRT1	protein_coding	1212	TRUE	8.55763	0.00344078	0.0155005	0.00850599	0.070154	0.0653416	0.798244	0.892494	1	0.00922406	5.06342	0.024436	0.543028	0.0604086	0.0609299	TRUE	FALSE	FALSE	FALSE
ENSG00000213339	ENST00000421333	QTRT1	nonsense_mediated_decay	678	FALSE	8.55763	0.00344078	0.0155005	0.00850599	-0.070154	0.0653416	0.798244	0.892494	1	-0.00922406	5.06342	0.024436	0.543028	0.0604086	-0.0609299	TRUE	FALSE	FALSE	FALSE
ENSG00000092140	ENST00000438909	G2E3	protein_coding	1983	FALSE	0.00395719	0.949841	1	1	0.026454	13.2036	0.000279414	0.00130034	0.000690744	0.18353	5.06105	0.0244694	0.543028	0.060491	-0.157076	FALSE	TRUE	FALSE	FALSE
ENSG00000092140	ENST00000206595	G2E3	protein_coding	2121	TRUE	0.00395719	0.949841	1	1	-0.026454	13.2036	0.000279414	0.00130034	0.000690744	-0.18353	5.06105	0.0244694	0.543028	0.060491	0.157076	FALSE	TRUE	FALSE	FALSE
ENSG00000181220	ENST00000644635	ZNF746	protein_coding	1980	TRUE	19.9054	8.13705e-06	8.1352e-05	2.01157e-05	0.0712257	4.80593	0.0283619	0.0710781	0.0701138	0.0209986	5.02201	0.0250271	0.549423	0.0618698	0.0502271	TRUE	FALSE	FALSE	FALSE
ENSG00000181220	ENST00000458143	ZNF746	protein_coding	1938	FALSE	19.9054	8.13705e-06	8.1352e-05	2.01157e-05	-0.0712257	4.80593	0.0283619	0.0710781	0.0701138	-0.0209986	5.02201	0.0250271	0.549423	0.0618698	-0.0502271	TRUE	FALSE	FALSE	FALSE
ENSG00000153310	ENST00000522250	CYRIB	protein_coding	537	FALSE	118.108	1.64235e-27	4.08049e-25	4.06007e-27	0.195715	360.584	2.10119e-80	1.49824e-77	5.19438e-80	0.246604	5.02016	0.0250539	0.549423	0.0619361	-0.0508894	TRUE	TRUE	FALSE	FALSE
ENSG00000153310	ENST00000519110	CYRIB	protein_coding	975	FALSE	2.22049	0.13619	0.282117	NA	-0.0102828	3.79499	0.0514061	0.116397	NA	-0.00986646	0.0559088	0.813083	1	NA	-0.000416372	FALSE	FALSE	FALSE	FALSE
ENSG00000153310	ENST00000517654	CYRIB	protein_coding	975	FALSE	46.1135	1.11598e-11	3.65996e-10	2.75882e-11	-0.152374	80.8519	2.43284e-19	9.61412e-18	6.01426e-19	-0.194744	-0.740692	1	1	1	0.04237	TRUE	TRUE	FALSE	FALSE
ENSG00000153310	ENST00000520887	CYRIB	retained_intron	NA	FALSE	3.06505	0.0799928	0.189391	NA	-0.0330574	4.97447	0.0257241	0.0658284	NA	-0.0419931	0.0315543	0.859009	1	NA	0.00893577	FALSE	FALSE	FALSE	FALSE
ENSG00000140263	ENST00000559230	SORD	nonsense_mediated_decay	354	FALSE	0.00889224	0.924872	0.993469	1	0.00411657	11.4723	0.000706421	0.0029744	0.00174635	-0.147814	5.01152	0.0251792	0.550586	0.0622459	0.151931	FALSE	TRUE	FALSE	FALSE
ENSG00000140263	ENST00000267814	SORD	protein_coding	1074	TRUE	0.00889224	0.924872	0.993469	1	-0.00411657	11.4723	0.000706421	0.0029744	0.00174635	0.147814	5.01152	0.0251792	0.550586	0.0622459	-0.151931	FALSE	TRUE	FALSE	FALSE
ENSG00000122359	ENST00000437799	ANXA11	protein_coding	450	FALSE	8.31495	0.00393201	0.0173606	0.00972039	-0.023618	0.0439552	0.833937	0.919495	1	0.00290618	4.99412	0.0254335	0.554668	0.0628746	-0.0265242	FALSE	FALSE	FALSE	FALSE
ENSG00000122359	ENST00000265447	ANXA11	protein_coding	1419	FALSE	8.31495	0.00393201	0.0173606	0.00972039	0.023618	0.0439552	0.833937	0.919495	1	-0.00290618	4.99412	0.0254335	0.554668	0.0628746	0.0265242	FALSE	FALSE	FALSE	FALSE
ENSG00000149262	ENST00000533180	INTS4	retained_intron	NA	FALSE	0.017326	0.895278	0.971465	1	-0.001948	10.2767	0.0013472	0.00525674	0.00333043	-0.0436095	4.97418	0.0257284	0.558319	0.0636034	0.0416615	FALSE	FALSE	FALSE	FALSE
ENSG00000149262	ENST00000534064	INTS4	protein_coding	2892	TRUE	0.363639	0.546492	0.723621	NA	-0.005387	1.93255	0.16448	0.291053	NA	-0.0023127	0.146482	0.701921	1	NA	-0.0030743	FALSE	FALSE	FALSE	FALSE
ENSG00000149262	ENST00000531059	INTS4	retained_intron	NA	FALSE	0.00244955	0.960527	1	NA	0.00713412	2.52619	0.11197	0.216904	NA	0.039082	0.957114	0.327915	1	NA	-0.0319479	FALSE	FALSE	FALSE	FALSE
ENSG00000149262	ENST00000535943	INTS4	protein_coding	1017	FALSE	-0.0299126	1	1	NA	0.000200878	-0.183581	1	1	NA	0.00684024	-0.0192927	1	1	NA	-0.00663936	FALSE	FALSE	FALSE	FALSE
ENSG00000111786	ENST00000229390	SRSF9	protein_coding	666	TRUE	0.518998	0.471269	0.662654	1	0.0105319	19.0651	1.26337e-05	8.03695e-05	3.12319e-05	0.0428615	4.97359	0.0257372	0.558319	0.0636252	-0.0323296	FALSE	FALSE	FALSE	FALSE
ENSG00000111786	ENST00000546942	SRSF9	retained_intron	NA	FALSE	0.459532	0.497843	0.686596	1	-0.00651154	15.6122	7.77519e-05	0.000415759	0.000192212	-0.0282296	3.96802	0.0463723	0.722197	0.114638	0.0217181	FALSE	FALSE	FALSE	FALSE
ENSG00000111786	ENST00000548792	SRSF9	retained_intron	NA	FALSE	0.0844304	0.771381	0.88379	NA	-0.00402036	2.51878	0.112497	0.217669	NA	-0.0146319	0.628087	0.428058	1	NA	0.0106115	FALSE	FALSE	FALSE	FALSE
ENSG00000129158	ENST00000529440	SERGEF	processed_transcript	NA	FALSE	0.390122	0.532235	0.712107	1	-0.00559085	26.2613	2.98205e-07	2.55917e-06	7.37197e-07	-0.0880005	4.9647	0.0258697	0.558977	0.0639529	0.0824096	FALSE	TRUE	FALSE	FALSE
ENSG00000129158	ENST00000265965	SERGEF	protein_coding	1377	TRUE	0.25281	0.615104	0.774809	NA	-0.0183308	0.935332	0.333481	0.4924	NA	0.0310567	-0.0873973	1	1	NA	-0.0493876	FALSE	FALSE	FALSE	FALSE
ENSG00000129158	ENST00000528200	SERGEF	protein_coding	867	FALSE	0.141896	0.706403	0.839451	NA	0.0239217	2.30314	0.129112	0.242548	NA	0.0569437	0.111297	0.738672	1	NA	-0.033022	FALSE	FALSE	FALSE	FALSE
ENSG00000089820	ENST00000466928	ARHGAP4	retained_intron	NA	FALSE	10.819	0.00100465	0.00545507	0.00248362	-0.057683	0.511092	0.474666	0.630786	1	-0.0197807	4.95682	0.0259879	0.560054	0.064245	-0.0379023	FALSE	FALSE	FALSE	FALSE
ENSG00000089820	ENST00000467421	ARHGAP4	processed_transcript	NA	FALSE	8.09648	0.00443514	0.0192197	0.0109642	0.0351065	4.75247	0.0292562	0.072885	0.0723247	0.0141012	0.867907	0.351535	1	0.869035	0.0210054	FALSE	FALSE	FALSE	FALSE
ENSG00000089820	ENST00000350060	ARHGAP4	protein_coding	2841	TRUE	1.12737	0.288337	0.480926	NA	0.0225765	1.06336	0.30245	0.458469	NA	0.00567955	2.19547	0.138417	0.955513	NA	0.0168969	FALSE	FALSE	FALSE	FALSE
ENSG00000151500	ENST00000392595	THYN1	protein_coding	678	FALSE	36.9252	1.22748e-09	2.75729e-08	3.03447e-09	-0.0595956	42.6021	6.70887e-11	9.97511e-10	1.65851e-10	-0.0574375	4.94501	0.0261661	0.563154	0.0646854	-0.00215816	FALSE	FALSE	FALSE	FALSE
ENSG00000151500	ENST00000341541	THYN1	protein_coding	678	TRUE	0.689586	0.406305	0.603154	NA	0.0129565	1.45821	0.227216	0.372023	NA	0.0353444	-0.03474	1	1	NA	-0.0223879	FALSE	FALSE	FALSE	FALSE
ENSG00000151500	ENST00000392594	THYN1	protein_coding	678	FALSE	-0.307598	1	1	NA	0.0192305	-0.812662	1	1	NA	0.0103686	0.224175	0.635877	1	NA	0.00886192	FALSE	FALSE	FALSE	FALSE
ENSG00000151500	ENST00000352327	THYN1	protein_coding	501	FALSE	2.33612	0.126404	0.267136	NA	0.040825	0.963254	0.326368	0.484647	NA	0.0148042	0.556215	0.455789	1	NA	0.0260208	FALSE	FALSE	FALSE	FALSE
ENSG00000151500	ENST00000531135	THYN1	retained_intron	NA	FALSE	0.400688	0.526734	0.707692	NA	-0.0134164	0.500204	0.479411	0.635135	NA	-0.00307974	-0.00268789	1	1	NA	-0.0103367	FALSE	FALSE	FALSE	FALSE
ENSG00000160679	ENST00000368690	CHTOP	protein_coding	750	FALSE	23.6565	1.15159e-06	1.39363e-05	2.84685e-06	-0.053083	7.28415	0.00695658	0.0217683	0.0171974	-0.019003	4.93409	0.0263319	0.56598	0.0650954	-0.0340799	FALSE	FALSE	FALSE	FALSE
ENSG00000160679	ENST00000368694	CHTOP	protein_coding	747	TRUE	0.876403	0.349189	0.548381	NA	0.0171592	3.26065	0.0709611	0.151236	NA	-0.00805959	3.5102	0.060992	0.784525	NA	0.0252187	FALSE	FALSE	FALSE	FALSE
ENSG00000160679	ENST00000495554	CHTOP	processed_transcript	NA	FALSE	0.433788	0.510136	0.69524	NA	0.0056617	1.34871	0.245503	0.393919	NA	0.00472388	0.0197289	0.888297	1	NA	0.000937817	FALSE	FALSE	FALSE	FALSE
ENSG00000160679	ENST00000368687	CHTOP	protein_coding	672	FALSE	8.25968	0.00405352	0.0178107	0.0100208	-0.0244754	6.12938	0.0132954	0.0376773	0.0328676	-0.0187781	0.596688	0.439844	1	1	-0.0056973	FALSE	FALSE	FALSE	FALSE
ENSG00000160679	ENST00000368686	CHTOP	protein_coding	306	FALSE	23.7005	1.12553e-06	1.36411e-05	2.78243e-06	0.0547375	30.8363	2.80738e-08	2.90296e-07	6.94016e-08	0.0411168	0.0656245	0.797817	1	1	0.0136207	FALSE	FALSE	FALSE	FALSE
ENSG00000159692	ENST00000514596	CTBP1	retained_intron	NA	FALSE	36.026	1.94701e-09	4.1899e-08	4.81322e-09	-0.139221	14.859	0.000115856	0.00059228	0.000286408	-0.102004	4.93133	0.026374	0.566143	0.0651994	-0.0372173	TRUE	TRUE	FALSE	FALSE
ENSG00000159692	ENST00000382952	CTBP1	protein_coding	1290	TRUE	1.30741	0.252865	0.439851	NA	0.0228354	0.966075	0.325661	0.483991	NA	0.0207897	0.219727	0.639248	1	NA	0.00204569	FALSE	FALSE	FALSE	FALSE
ENSG00000159692	ENST00000290921	CTBP1	protein_coding	1323	FALSE	5.27166	0.0216753	0.0692174	0.0535838	0.0851368	5.64315	0.0175237	0.0474787	0.0433206	0.0708452	0.170618	0.679563	1	1	0.0142916	FALSE	TRUE	FALSE	FALSE
ENSG00000159692	ENST00000503594	CTBP1	protein_coding	553	FALSE	0.333099	0.56384	0.737015	NA	0.0312493	0.479324	0.488728	0.64341	NA	0.0103693	0.379002	0.538138	1	NA	0.02088	FALSE	FALSE	FALSE	FALSE
ENSG00000234545	ENST00000481407	FAM133B	retained_intron	NA	FALSE	7.73027	0.00543028	0.0227005	0.0134243	0.0465446	0.00277356	0.957999	1	1	0.00507957	4.92558	0.0264619	0.566546	0.0654167	0.0414651	FALSE	FALSE	FALSE	FALSE
ENSG00000234545	ENST00000445716	FAM133B	protein_coding	744	TRUE	7.73027	0.00543028	0.0227005	0.0134243	-0.0465446	0.00277356	0.957999	1	1	-0.00507957	4.92558	0.0264619	0.566546	0.0654167	-0.0414651	FALSE	FALSE	FALSE	FALSE
ENSG00000186470	ENST00000377708	BTN3A2	protein_coding	1005	TRUE	16.277	5.47242e-05	0.000440102	0.000135284	0.0876465	2.55672	0.109826	0.213888	0.271503	0.0334437	4.91059	0.0266925	0.57074	0.065987	0.0542028	TRUE	FALSE	FALSE	FALSE
ENSG00000186470	ENST00000356386	BTN3A2	protein_coding	1005	FALSE	9.87646	0.00167407	0.0084622	0.00413849	-0.0507098	5.21203	0.0224311	0.0586434	0.0554523	-0.0233005	1.23455	0.266524	1	0.658877	-0.0274094	FALSE	FALSE	FALSE	FALSE
ENSG00000186470	ENST00000528222	BTN3A2	retained_intron	NA	FALSE	0.388553	0.533061	0.712858	NA	0.00522202	1.72582	0.188946	0.324065	NA	0.0105504	0.111397	0.73856	1	NA	-0.00532842	FALSE	FALSE	FALSE	FALSE
ENSG00000186470	ENST00000508906	BTN3A2	protein_coding	879	FALSE	3.59724	0.0578755	0.147573	NA	-0.0421587	0.498698	0.480073	0.635685	NA	-0.0206937	1.22391	0.268596	1	NA	-0.021465	FALSE	FALSE	FALSE	FALSE
[truncated: 14,565 more rows]
