# Supplementary material for: Transcriptome immune-regulatory differences between leprosy patients and type 1 reaction patients, before onset of symptoms
Source: PLoS Negl Trop Dis. 2024 Dec 16;18(12):e0011866. doi: 10.1371/journal.pntd.0011866 (PMC11684701; doi:10.1371/journal.pntd.0011866)
Supplement: S1 Data — (XLSX) [file pntd.0011866.s019.xlsx]

## Sheet: Combined_DET_overlap
S1 Data. A) Intersection of significant Gene Ontology, Reactome and KEGG terms resulting from testing all DET for LEP or T1R responses to M.leprae stimulation.
Database	ID	Description	pvalue.LEP	BH_FDR.LEP	pvalue.T1R	BH_FDR.T1R
Gene Ontology	GO:0009617	response to bacterium	5.60056e-12	2.15389e-08	1.14504e-06	9.56014e-05
Gene Ontology	GO:0040017	positive regulation of locomotion	1.53558e-11	2.15389e-08	3.82441e-09	1.94777e-06
Gene Ontology	GO:0030155	regulation of cell adhesion	1.64678e-11	2.15389e-08	1.33823e-12	6.81561e-09
Gene Ontology	GO:0006954	inflammatory response	2.00706e-11	2.15389e-08	2.12184e-10	5.40328e-07
Gene Ontology	GO:2000147	positive regulation of cell motility	2.11456e-11	2.15389e-08	1.01964e-08	3.12334e-06
Gene Ontology	GO:0030335	positive regulation of cell migration	2.84907e-11	2.41838e-08	1.32409e-08	3.37181e-06
Gene Ontology	GO:0002250	adaptive immune response	6.81955e-11	4.96171e-08	1.87629e-09	1.91119e-06
Gene Ontology	GO:0051272	positive regulation of cellular component movement	9.77775e-11	6.22476e-08	3.70223e-08	7.85644e-06
Gene Ontology	GO:0071417	cellular response to organonitrogen compound	4.56522e-10	2.58341e-07	3.90695e-08	7.95923e-06
Gene Ontology	GO:0007186	G protein-coupled receptor signaling pathway	7.62778e-10	3.88483e-07	4.3263e-09	2.00308e-06
Gene Ontology	GO:1901699	cellular response to nitrogen compound	9.65638e-10	4.4709e-07	7.80009e-08	1.47133e-05
Gene Ontology	GO:0050865	regulation of cell activation	1.11443e-09	4.6807e-07	1.62458e-08	3.93999e-06
Gene Ontology	GO:0006909	phagocytosis	1.19476e-09	4.6807e-07	0.000284014	0.0065157
Gene Ontology	GO:0008015	blood circulation	1.63287e-09	5.94015e-07	1.04254e-08	3.12334e-06
Gene Ontology	GO:0045785	positive regulation of cell adhesion	2.10841e-09	6.99969e-07	1.78425e-09	1.91119e-06
Gene Ontology	GO:0003013	circulatory system process	2.199e-09	6.99969e-07	6.26494e-09	2.65894e-06
Gene Ontology	GO:0010959	regulation of metal ion transport	2.44711e-09	7.33124e-07	6.52931e-10	1.10846e-06
Gene Ontology	GO:0002694	regulation of leukocyte activation	3.04805e-09	8.62428e-07	6.92131e-08	1.35578e-05
Gene Ontology	GO:0051480	regulation of cytosolic calcium ion concentration	3.45399e-09	9.25851e-07	7.02443e-07	7.15509e-05
Gene Ontology	GO:0042330	taxis	3.69365e-09	9.40587e-07	2.38191e-07	3.56796e-05
Gene Ontology	GO:0006935	chemotaxis	6.03014e-09	1.46245e-06	3.65447e-07	4.89796e-05
Gene Ontology	GO:1903037	regulation of leukocyte cell-cell adhesion	6.73801e-09	1.55985e-06	3.64231e-09	1.94777e-06
Gene Ontology	GO:0050900	leukocyte migration	1.04313e-08	2.30986e-06	1.02773e-05	0.000498498
Gene Ontology	GO:0022407	regulation of cell-cell adhesion	1.11468e-08	2.36544e-06	2.28443e-09	1.9254e-06
Gene Ontology	GO:1903039	positive regulation of leukocyte cell-cell adhesion	1.22926e-08	2.4426e-06	9.55653e-09	3.12334e-06
Gene Ontology	GO:0098609	cell-cell adhesion	1.24696e-08	2.4426e-06	2.84656e-09	1.9254e-06
Gene Ontology	GO:0071219	cellular response to molecule of bacterial origin	1.35245e-08	2.55112e-06	2.18316e-06	0.000152313
Gene Ontology	GO:0007204	positive regulation of cytosolic calcium ion concentration	1.6329e-08	2.96892e-06	2.76223e-06	0.000180359
Gene Ontology	GO:0060326	cell chemotaxis	1.69053e-08	2.96892e-06	1.01743e-06	8.93407e-05
Gene Ontology	GO:0030001	metal ion transport	2.27636e-08	3.80993e-06	1.22628e-08	3.28708e-06
Gene Ontology	GO:0022409	positive regulation of cell-cell adhesion	2.31903e-08	3.80993e-06	8.99898e-09	3.12334e-06
Gene Ontology	GO:0002696	positive regulation of leukocyte activation	2.57008e-08	4.09044e-06	6.82016e-07	7.08879e-05
Gene Ontology	GO:0050867	positive regulation of cell activation	2.93165e-08	4.52452e-06	4.09077e-07	5.21547e-05
Gene Ontology	GO:0003012	muscle system process	3.12041e-08	4.67419e-06	7.81578e-07	7.23741e-05
Gene Ontology	GO:0071222	cellular response to lipopolysaccharide	3.42834e-08	4.882e-06	2.12432e-06	0.000150266
Gene Ontology	GO:0043065	positive regulation of apoptotic process	3.45086e-08	4.882e-06	1.12267e-06	9.52962e-05
Gene Ontology	GO:0055074	calcium ion homeostasis	3.77797e-08	5.15182e-06	7.32656e-06	0.000380757
Gene Ontology	GO:0006874	cellular calcium ion homeostasis	3.84389e-08	5.15182e-06	7.53285e-06	0.000387523
Gene Ontology	GO:0019932	second-messenger-mediated signaling	4.01469e-08	5.24278e-06	2.0903e-07	3.22603e-05
Gene Ontology	GO:0043269	regulation of ion transport	4.41644e-08	5.62324e-06	8.45911e-09	3.12334e-06
Gene Ontology	GO:0051249	regulation of lymphocyte activation	4.63153e-08	5.75326e-06	6.2601e-06	0.000339177
Gene Ontology	GO:0002253	activation of immune response	6.10769e-08	7.40631e-06	0.000396334	0.00828987
Gene Ontology	GO:0050863	regulation of T cell activation	6.34603e-08	7.51636e-06	8.91235e-08	1.59234e-05
Gene Ontology	GO:0032612	interleukin-1 production	6.80066e-08	7.87177e-06	2.87766e-05	0.00119154
Gene Ontology	GO:0007159	leukocyte cell-cell adhesion	7.14033e-08	8.05096e-06	1.1373e-08	3.21792e-06
Gene Ontology	GO:0042110	T cell activation	7.27163e-08	8.05096e-06	3.25066e-08	7.19809e-06
Gene Ontology	GO:0044057	regulation of system process	7.60659e-08	8.15337e-06	9.37959e-08	1.59234e-05
Gene Ontology	GO:0006936	muscle contraction	7.68431e-08	8.15337e-06	2.82756e-07	4.11451e-05
Gene Ontology	GO:0006873	cellular ion homeostasis	8.52514e-08	8.86092e-06	1.22594e-06	9.91064e-05
Gene Ontology	GO:0032611	interleukin-1 beta production	8.8438e-08	9.0083e-06	4.56825e-05	0.00172342
Gene Ontology	GO:0051235	maintenance of location	9.14923e-08	9.09858e-06	5.54727e-05	0.00190894
Gene Ontology	GO:0050801	ion homeostasis	9.28973e-08	9.09858e-06	3.15649e-07	4.46556e-05
Gene Ontology	GO:0072503	cellular divalent inorganic cation homeostasis	9.63316e-08	9.25692e-06	7.89706e-06	0.000398215
Gene Ontology	GO:0043068	positive regulation of programmed cell death	1.11131e-07	1.04813e-05	1.21829e-06	9.91064e-05
Gene Ontology	GO:0002764	immune response-regulating signaling pathway	1.18179e-07	1.09434e-05	0.000443083	0.00878064
Gene Ontology	GO:1904062	regulation of cation transmembrane transport	1.25409e-07	1.14055e-05	1.89785e-07	3.02055e-05
Gene Ontology	GO:0002768	immune response-regulating cell surface receptor signaling pathway	1.46555e-07	1.29326e-05	0.000513099	0.00962145
Gene Ontology	GO:0072507	divalent inorganic cation homeostasis	1.47279e-07	1.29326e-05	1.10735e-05	0.000522197
Gene Ontology	GO:0002237	response to molecule of bacterial origin	1.52354e-07	1.31515e-05	9.26291e-08	1.59234e-05
Gene Ontology	GO:0008284	positive regulation of cell population proliferation	1.57082e-07	1.33336e-05	1.08414e-05	0.000519389
Gene Ontology	GO:0006816	calcium ion transport	1.64938e-07	1.3771e-05	3.54281e-07	4.87664e-05
Gene Ontology	GO:1901653	cellular response to peptide	1.70642e-07	1.39715e-05	0.000196792	0.0050113
Gene Ontology	GO:0001819	positive regulation of cytokine production	1.74413e-07	1.39715e-05	3.11966e-08	7.19809e-06
Gene Ontology	GO:0030003	cellular cation homeostasis	1.75569e-07	1.39715e-05	2.33145e-06	0.000156388
Gene Ontology	GO:0006897	endocytosis	2.07103e-07	1.62273e-05	0.00646651	0.0586013
Gene Ontology	GO:0034762	regulation of transmembrane transport	2.11195e-07	1.62972e-05	1.44877e-07	2.38019e-05
Gene Ontology	GO:0098771	inorganic ion homeostasis	2.19646e-07	1.64555e-05	1.84183e-06	0.000132786
Gene Ontology	GO:0002446	neutrophil mediated immunity	2.19708e-07	1.64555e-05	4.49452e-07	5.45014e-05
Gene Ontology	GO:0006875	cellular metal ion homeostasis	2.25308e-07	1.66304e-05	4.73267e-06	0.00028357
Gene Ontology	GO:0071216	cellular response to biotic stimulus	2.40474e-07	1.74962e-05	4.80958e-06	0.000284828
Gene Ontology	GO:0030029	actin filament-based process	2.57766e-07	1.84902e-05	2.47793e-05	0.00104732
Gene Ontology	GO:0055080	cation homeostasis	2.87238e-07	2.03181e-05	2.33369e-06	0.000156388
Gene Ontology	GO:0036230	granulocyte activation	3.30882e-07	2.30847e-05	4.09619e-07	5.21547e-05
Gene Ontology	GO:0043408	regulation of MAPK cascade	3.70357e-07	2.48774e-05	5.36441e-06	0.00030023
Gene Ontology	GO:0042119	neutrophil activation	3.74739e-07	2.48774e-05	4.49452e-07	5.45014e-05
Gene Ontology	GO:0002429	immune response-activating cell surface receptor signaling pathway	3.76116e-07	2.48774e-05	0.00158182	0.0221325
Gene Ontology	GO:0002757	immune response-activating signal transduction	3.76116e-07	2.48774e-05	0.00158182	0.0221325
Gene Ontology	GO:0050764	regulation of phagocytosis	4.12311e-07	2.69218e-05	4.56825e-05	0.00172342
Gene Ontology	GO:0043312	neutrophil degranulation	4.51436e-07	2.91034e-05	5.16166e-07	5.97462e-05
Gene Ontology	GO:0019722	calcium-mediated signaling	4.97247e-07	3.1656e-05	1.59815e-06	0.000121483
Gene Ontology	GO:0002283	neutrophil activation involved in immune response	5.16527e-07	3.24774e-05	5.97034e-07	6.46956e-05
Gene Ontology	GO:0055082	cellular chemical homeostasis	5.57709e-07	3.46392e-05	4.98572e-06	0.000288549
Gene Ontology	GO:0050766	positive regulation of phagocytosis	6.56116e-07	4.02602e-05	7.19045e-06	0.000378659
Gene Ontology	GO:0072511	divalent inorganic cation transport	6.70151e-07	4.06319e-05	1.68554e-06	0.000126242
Gene Ontology	GO:0071396	cellular response to lipid	6.78803e-07	4.06723e-05	2.93391e-06	0.000184474
Gene Ontology	GO:0070838	divalent metal ion transport	6.97473e-07	4.1305e-05	1.72574e-06	0.00012738
Gene Ontology	GO:0055065	metal ion homeostasis	8.12099e-07	4.67075e-05	5.24029e-06	0.000299874
Gene Ontology	GO:0043299	leukocyte degranulation	8.15174e-07	4.67075e-05	6.81988e-07	7.08879e-05
Gene Ontology	GO:0034765	regulation of ion transmembrane transport	8.16212e-07	4.67075e-05	7.77044e-07	7.23741e-05
Gene Ontology	GO:0032496	response to lipopolysaccharide	9.30585e-07	5.26608e-05	5.46031e-07	6.17986e-05
Gene Ontology	GO:0050727	regulation of inflammatory response	9.68238e-07	5.39903e-05	4.50272e-06	0.000273004
Gene Ontology	GO:0002275	myeloid cell activation involved in immune response	9.75281e-07	5.39903e-05	8.49206e-07	7.72322e-05
Gene Ontology	GO:0050870	positive regulation of T cell activation	1.01487e-06	5.53852e-05	7.43051e-07	7.23741e-05
Gene Ontology	GO:0051251	positive regulation of lymphocyte activation	1.02223e-06	5.53852e-05	5.39942e-05	0.00188344
Gene Ontology	GO:0002460	adaptive immune response based on somatic recombination of immune receptors built from immunoglobulin superfamily domains	1.05109e-06	5.63497e-05	9.93918e-05	0.00297766
Gene Ontology	GO:0008217	regulation of blood pressure	1.15876e-06	6.09329e-05	9.69289e-06	0.000474672
Gene Ontology	GO:0002444	myeloid leukocyte mediated immunity	1.16051e-06	6.09329e-05	2.72985e-06	0.000180359
Gene Ontology	GO:0050921	positive regulation of chemotaxis	1.45263e-06	7.47297e-05	0.000194466	0.00497697
Gene Ontology	GO:0002449	lymphocyte mediated immunity	1.52386e-06	7.74111e-05	0.000395733	0.00828987
Gene Ontology	GO:0002521	leukocyte differentiation	1.53515e-06	7.74111e-05	7.21184e-06	0.000378659
Gene Ontology	GO:0032652	regulation of interleukin-1 production	1.72094e-06	8.5929e-05	0.000378917	0.00810851
Gene Ontology	GO:0032103	positive regulation of response to external stimulus	1.79726e-06	8.88683e-05	2.33145e-06	0.000156388
Gene Ontology	GO:1902532	negative regulation of intracellular signal transduction	1.87841e-06	9.19881e-05	1.53902e-06	0.000118761
Gene Ontology	GO:0060402	calcium ion transport into cytosol	1.91252e-06	9.27663e-05	4.3839e-05	0.00169145
Gene Ontology	GO:0001818	negative regulation of cytokine production	2.02122e-06	9.62061e-05	6.02643e-05	0.00201925
Gene Ontology	GO:0006898	receptor-mediated endocytosis	2.02122e-06	9.62061e-05	0.000372268	0.00803374
Gene Ontology	GO:1903409	reactive oxygen species biosynthetic process	2.41584e-06	0.00011288	5.58758e-05	0.0019099
Gene Ontology	GO:0032651	regulation of interleukin-1 beta production	2.5009e-06	0.000114818	0.000636756	0.0112604
Gene Ontology	GO:0030595	leukocyte chemotaxis	2.54153e-06	0.000114818	3.95072e-05	0.00157195
Gene Ontology	GO:0071346	cellular response to interferon-gamma	2.5589e-06	0.000114818	1.83442e-05	0.000817513
Gene Ontology	GO:0150076	neuroinflammatory response	2.56588e-06	0.000114818	2.48824e-05	0.00104732
Gene Ontology	GO:0051651	maintenance of location in cell	2.57005e-06	0.000114818	8.71365e-05	0.00268961
Gene Ontology	GO:0051208	sequestering of calcium ion	3.02954e-06	0.000134169	2.28768e-05	0.00098062
Gene Ontology	GO:0050920	regulation of chemotaxis	3.44858e-06	0.000151411	0.00162885	0.0224817
Gene Ontology	GO:0009611	response to wounding	4.35475e-06	0.000188363	1.08834e-06	9.39476e-05
Gene Ontology	GO:0034341	response to interferon-gamma	4.43313e-06	0.000188363	1.42317e-05	0.000647159
Gene Ontology	GO:0097553	calcium ion transmembrane import into cytosol	4.43815e-06	0.000188363	0.000277766	0.00640119
Gene Ontology	GO:0050878	regulation of body fluid levels	4.71118e-06	0.000196396	3.02439e-09	1.9254e-06
Gene Ontology	GO:0061061	muscle structure development	4.73722e-06	0.000196396	1.59051e-05	0.000716857
Gene Ontology	GO:0002687	positive regulation of leukocyte migration	4.74313e-06	0.000196396	8.19598e-05	0.00257667
Gene Ontology	GO:0043410	positive regulation of MAPK cascade	5.04357e-06	0.000207153	0.00030046	0.0067116
Gene Ontology	GO:0046209	nitric oxide metabolic process	5.15647e-06	0.000210095	0.000155704	0.00413021
Gene Ontology	GO:0051209	release of sequestered calcium ion into cytosol	5.54872e-06	0.000224283	0.000125919	0.00352367
Gene Ontology	GO:2000377	regulation of reactive oxygen species metabolic process	6.19853e-06	0.000248576	0.00131611	0.0193727
Gene Ontology	GO:0071375	cellular response to peptide hormone stimulus	6.37206e-06	0.000251595	0.000759948	0.0127483
Gene Ontology	GO:0010035	response to inorganic substance	6.37262e-06	0.000251595	7.84521e-06	0.000398215
Gene Ontology	GO:0051282	regulation of sequestering of calcium ion	6.48372e-06	0.000254012	4.56825e-05	0.00172342
Gene Ontology	GO:0072593	reactive oxygen species metabolic process	6.90123e-06	0.000267883	0.000303389	0.00671808
Gene Ontology	GO:0032870	cellular response to hormone stimulus	6.94298e-06	0.000267883	6.9057e-05	0.00222599
Gene Ontology	GO:0001906	cell killing	7.25827e-06	0.000277943	4.70533e-05	0.00175935
Gene Ontology	GO:0003018	vascular process in circulatory system	7.4187e-06	0.000281966	0.000984936	0.0151093
Gene Ontology	GO:0042692	muscle cell differentiation	7.68317e-06	0.000289855	6.25708e-06	0.000339177
Gene Ontology	GO:0031347	regulation of defense response	7.88849e-06	0.000294981	2.87109e-06	0.000182781
Gene Ontology	GO:0008202	steroid metabolic process	7.94741e-06	0.000294981	1.32606e-05	0.000613964
Gene Ontology	GO:0002697	regulation of immune effector process	7.99282e-06	0.000294981	2.53841e-05	0.00105968
Gene Ontology	GO:0098655	cation transmembrane transport	8.27752e-06	0.000301077	1.85113e-06	0.000132786
Gene Ontology	GO:0022898	regulation of transmembrane transporter activity	8.28219e-06	0.000301077	2.25937e-05	0.00098062
Gene Ontology	GO:0051924	regulation of calcium ion transport	8.33533e-06	0.000301077	9.53809e-06	0.000471626
Gene Ontology	GO:0060401	cytosolic calcium ion transport	9.23718e-06	0.000331303	0.000343351	0.00751755
Gene Ontology	GO:0051051	negative regulation of transport	9.58957e-06	0.000341536	0.000340325	0.00750337
Gene Ontology	GO:0030036	actin cytoskeleton organization	1.01604e-05	0.000359355	0.000696582	0.012067
Gene Ontology	GO:0032944	regulation of mononuclear cell proliferation	1.17085e-05	0.000411251	3.78563e-06	0.000232292
Gene Ontology	GO:0042116	macrophage activation	1.19623e-05	0.000417289	5.6927e-07	6.30281e-05
Gene Ontology	GO:0050877	nervous system process	1.30638e-05	0.000452613	1.0912e-05	0.000519389
Gene Ontology	GO:0070588	calcium ion transmembrane transport	1.33817e-05	0.000460494	8.31917e-05	0.00259936
Gene Ontology	GO:0051283	negative regulation of sequestering of calcium ion	1.37187e-05	0.000468923	9.00998e-05	0.00276054
Gene Ontology	GO:0051046	regulation of secretion	1.38556e-05	0.000470444	7.85765e-05	0.00248565
Gene Ontology	GO:0097529	myeloid leukocyte migration	1.42128e-05	0.000479376	1.84595e-05	0.000817513
Gene Ontology	GO:0032412	regulation of ion transmembrane transporter activity	1.50198e-05	0.000499636	3.90173e-05	0.00156469
Gene Ontology	GO:0042129	regulation of T cell proliferation	1.50801e-05	0.000499636	6.86894e-06	0.000368247
Gene Ontology	GO:2001057	reactive nitrogen species metabolic process	1.51817e-05	0.000499636	0.000359838	0.00779853
Gene Ontology	GO:0050670	regulation of lymphocyte proliferation	1.52059e-05	0.000499636	4.94588e-06	0.000288549
Gene Ontology	GO:0032732	positive regulation of interleukin-1 production	1.80912e-05	0.000590631	0.00137912	0.0200111
Gene Ontology	GO:0010563	negative regulation of phosphorus metabolic process	1.83441e-05	0.000595073	4.37319e-05	0.00169145
Gene Ontology	GO:0070372	regulation of ERK1 and ERK2 cascade	2.0366e-05	0.000656481	6.16613e-05	0.00204838
Gene Ontology	GO:0010876	lipid localization	2.05926e-05	0.000659612	0.000137817	0.00379407
Gene Ontology	GO:0045936	negative regulation of phosphate metabolic process	2.19159e-05	0.00069761	5.1682e-05	0.00184068
Gene Ontology	GO:0071674	mononuclear cell migration	2.27181e-05	0.000718655	4.22437e-05	0.00165498
Gene Ontology	GO:0050918	positive chemotaxis	2.28728e-05	0.00071908	0.000245781	0.00587681
Gene Ontology	GO:0071407	cellular response to organic cyclic compound	2.43366e-05	0.000760406	1.33341e-06	0.000104478
Gene Ontology	GO:0032409	regulation of transporter activity	2.60946e-05	0.000807091	6.96477e-05	0.00223092
Gene Ontology	GO:0032943	mononuclear cell proliferation	2.62188e-05	0.000807091	9.14054e-05	0.002771
Gene Ontology	GO:1901342	regulation of vasculature development	2.64211e-05	0.000807091	0.000291326	0.00653622
Gene Ontology	GO:2000379	positive regulation of reactive oxygen species metabolic process	2.64646e-05	0.000807091	0.00226694	0.0283241
Gene Ontology	GO:0006809	nitric oxide biosynthetic process	2.73232e-05	0.000823415	0.000642309	0.0112803
Gene Ontology	GO:0050663	cytokine secretion	2.73232e-05	0.000823415	4.92424e-05	0.00181733
Gene Ontology	GO:0070371	ERK1 and ERK2 cascade	2.93072e-05	0.000875962	0.000172651	0.0045081
Gene Ontology	GO:0071900	regulation of protein serine/threonine kinase activity	2.94108e-05	0.000875962	0.000787029	0.012972
Gene Ontology	GO:0034612	response to tumor necrosis factor	3.19291e-05	0.000945436	6.70259e-05	0.00217429
Gene Ontology	GO:0032731	positive regulation of interleukin-1 beta production	3.21181e-05	0.000945533	0.00247563	0.0300916
Gene Ontology	GO:0030098	lymphocyte differentiation	3.24491e-05	0.000949788	0.000874842	0.0137245
Gene Ontology	GO:0046651	lymphocyte proliferation	3.29706e-05	0.000959538	0.000112876	0.00328502
Gene Ontology	GO:0032102	negative regulation of response to external stimulus	3.35664e-05	0.000971327	0.000602524	0.0106922
Gene Ontology	GO:0043086	negative regulation of catalytic activity	3.47164e-05	0.000998929	5.3133e-06	0.00030023
Gene Ontology	GO:0042060	wound healing	3.49595e-05	0.00100027	3.5025e-06	0.000217539
Gene Ontology	GO:0007162	negative regulation of cell adhesion	3.60308e-05	0.00102517	0.000208436	0.00522939
Gene Ontology	GO:0061900	glial cell activation	3.6595e-05	0.00103544	6.19381e-05	0.00204838
Gene Ontology	GO:0071356	cellular response to tumor necrosis factor	3.7294e-05	0.00104103	0.000226932	0.00561052
Gene Ontology	GO:1903530	regulation of secretion by cell	3.73492e-05	0.00104103	0.000117647	0.00336615
Gene Ontology	GO:0007015	actin filament organization	3.81791e-05	0.00105677	0.000410136	0.00835529
Gene Ontology	GO:0033674	positive regulation of kinase activity	3.95439e-05	0.00108863	0.00987794	0.0786068
Gene Ontology	GO:1904407	positive regulation of nitric oxide metabolic process	4.0723e-05	0.0011091	0.00035725	0.00777552
Gene Ontology	GO:1903531	negative regulation of secretion by cell	4.19032e-05	0.00113518	0.0028626	0.0326157
Gene Ontology	GO:1901652	response to peptide	4.2711e-05	0.00114477	0.00458373	0.0458643
Gene Ontology	GO:0036499	PERK-mediated unfolded protein response	4.29319e-05	0.00114477	0.000831018	0.0134361
Gene Ontology	GO:0140467	integrated stress response signaling	4.29319e-05	0.00114477	0.000831018	0.0134361
Gene Ontology	GO:0070663	regulation of leukocyte proliferation	4.40462e-05	0.00116837	8.21698e-06	0.000410285
Gene Ontology	GO:0001525	angiogenesis	4.46312e-05	0.00117776	0.000738375	0.0124961
Gene Ontology	GO:0051048	negative regulation of secretion	4.52978e-05	0.00118918	0.00275047	0.0317781
Gene Ontology	GO:0042326	negative regulation of phosphorylation	4.57848e-05	0.0011958	0.000128389	0.00357315
Gene Ontology	GO:1903522	regulation of blood circulation	4.91386e-05	0.00127037	4.97436e-05	0.00182262
Gene Ontology	GO:0002685	regulation of leukocyte migration	5.22287e-05	0.00134344	0.00324533	0.0358535
Gene Ontology	GO:0098662	inorganic cation transmembrane transport	5.27989e-05	0.00135128	5.65384e-06	0.000312989
Gene Ontology	GO:0050707	regulation of cytokine secretion	5.63939e-05	0.00143607	9.37335e-05	0.00282476
Gene Ontology	GO:0043405	regulation of MAP kinase activity	5.81415e-05	0.00146944	0.00372723	0.0392673
Gene Ontology	GO:0001933	negative regulation of protein phosphorylation	5.82815e-05	0.00146944	0.000146827	0.00398144
Gene Ontology	GO:0052547	regulation of peptidase activity	5.93276e-05	0.00148845	0.00222878	0.0283071
Gene Ontology	GO:1904646	cellular response to amyloid-beta	6.10225e-05	0.00152347	0.00977872	0.0783067
Gene Ontology	GO:0006937	regulation of muscle contraction	6.46037e-05	0.00159702	7.25289e-07	7.23741e-05
Gene Ontology	GO:1903426	regulation of reactive oxygen species biosynthetic process	6.46037e-05	0.00159702	0.00094082	0.0145641
Gene Ontology	GO:0045429	positive regulation of nitric oxide biosynthetic process	6.49092e-05	0.00159702	0.000541109	0.0099132
Gene Ontology	GO:0007599	hemostasis	6.83399e-05	0.00165993	4.60603e-07	5.45547e-05
Gene Ontology	GO:1990868	response to chemokine	6.8444e-05	0.00165993	0.000397984	0.00828987
Gene Ontology	GO:1990869	cellular response to chemokine	6.8444e-05	0.00165993	0.000397984	0.00828987
Gene Ontology	GO:0007249	I-kappaB kinase/NF-kappaB signaling	7.33047e-05	0.00176939	0.00273397	0.0317781
Gene Ontology	GO:0032653	regulation of interleukin-10 production	7.41122e-05	0.00178044	0.000124841	0.00352367
Gene Ontology	GO:0070098	chemokine-mediated signaling pathway	7.46374e-05	0.00178464	0.000131456	0.00363861
Gene Ontology	GO:0010466	negative regulation of peptidase activity	8.39454e-05	0.00199782	9.05184e-05	0.00276054
Gene Ontology	GO:0002688	regulation of leukocyte chemotaxis	8.55566e-05	0.0020267	0.00862946	0.0727646
Gene Ontology	GO:0032613	interleukin-10 production	9.22622e-05	0.00217542	3.74189e-05	0.00152459
Gene Ontology	GO:0050851	antigen receptor-mediated signaling pathway	9.98065e-05	0.00234246	0.0104835	0.082651
Gene Ontology	GO:0051402	neuron apoptotic process	0.000100885	0.00235691	0.00170201	0.0233648
Gene Ontology	GO:1903779	regulation of cardiac conduction	0.000103142	0.00239864	0.000816214	0.0133665
Gene Ontology	GO:0006869	lipid transport	0.000106338	0.00246172	0.000102032	0.00303678
Gene Ontology	GO:0001909	leukocyte mediated cytotoxicity	0.000111698	0.00256579	0.000225146	0.00559351
Gene Ontology	GO:0042493	response to drug	0.000111841	0.00256579	0.000601442	0.0106922
Gene Ontology	GO:0007254	JNK cascade	0.000123898	0.00279208	0.00112597	0.0169661
Gene Ontology	GO:0070661	leukocyte proliferation	0.000128061	0.00287318	0.000242981	0.00583727
Gene Ontology	GO:0043270	positive regulation of ion transport	0.000130078	0.00290566	7.63543e-07	7.23741e-05
Gene Ontology	GO:0050817	coagulation	0.000132237	0.00294097	1.01502e-06	8.93407e-05
Gene Ontology	GO:0070997	neuron death	0.000134939	0.00298802	0.000272404	0.00634096
Gene Ontology	GO:0002690	positive regulation of leukocyte chemotaxis	0.000137303	0.00300396	0.00391517	0.0406165
Gene Ontology	GO:0052548	regulation of endopeptidase activity	0.000137354	0.00300396	0.00288583	0.032807
Gene Ontology	GO:0045428	regulation of nitric oxide biosynthetic process	0.000137429	0.00300396	0.00247563	0.0300916
Gene Ontology	GO:0010951	negative regulation of endopeptidase activity	0.000145561	0.00316813	0.000154839	0.00412878
Gene Ontology	GO:0002548	monocyte chemotaxis	0.000151271	0.0032784	0.000234947	0.00572528
Gene Ontology	GO:0030217	T cell differentiation	0.000152464	0.00329025	0.00210358	0.0277684
Gene Ontology	GO:0051147	regulation of muscle cell differentiation	0.00016144	0.00346925	0.000768615	0.012751
Gene Ontology	GO:0007596	blood coagulation	0.000164101	0.00351163	1.31639e-06	0.000104478
Gene Ontology	GO:0006939	smooth muscle contraction	0.000168587	0.00357756	0.00101383	0.0153673
Gene Ontology	GO:0007568	aging	0.000171126	0.00361637	0.000875803	0.0137245
Gene Ontology	GO:0010038	response to metal ion	0.00018125	0.00381449	5.30925e-05	0.00187778
Gene Ontology	GO:1901615	organic hydroxy compound metabolic process	0.000183285	0.00381767	0.000715957	0.0121952
Gene Ontology	GO:0001944	vasculature development	0.000184353	0.00381767	0.000852902	0.0136598
Gene Ontology	GO:0031341	regulation of cell killing	0.000191956	0.00394205	0.000125919	0.00352367
Gene Ontology	GO:0045765	regulation of angiogenesis	0.000193672	0.00396134	0.00161135	0.0223005
Gene Ontology	GO:0050866	negative regulation of cell activation	0.000195199	0.00397659	0.000237864	0.00576878
Gene Ontology	GO:0034767	positive regulation of ion transmembrane transport	0.000206316	0.00416971	5.08802e-05	0.00183782
Gene Ontology	GO:1903169	regulation of calcium ion transmembrane transport	0.000206316	0.00416971	0.000147707	0.00398144
Gene Ontology	GO:1901222	regulation of NIK/NF-kappaB signaling	0.000217594	0.00438026	0.0010061	0.0153052
Gene Ontology	GO:0008285	negative regulation of cell population proliferation	0.000221962	0.00445061	0.012834	0.0947295
Gene Ontology	GO:0090066	regulation of anatomical structure size	0.000225201	0.00449784	0.001264	0.0187138
Gene Ontology	GO:0090075	relaxation of muscle	0.000229835	0.00455467	0.000302521	0.00671808
Gene Ontology	GO:0002831	regulation of response to biotic stimulus	0.000238276	0.00470363	3.8527e-05	0.00155729
Gene Ontology	GO:1903428	positive regulation of reactive oxygen species biosynthetic process	0.0002528	0.00497107	0.00145234	0.0207192
Gene Ontology	GO:0003073	regulation of systemic arterial blood pressure	0.000257829	0.00503112	0.00683219	0.0610462
Gene Ontology	GO:0045744	negative regulation of G protein-coupled receptor signaling pathway	0.000257829	0.00503112	5.75638e-05	0.00194154
Gene Ontology	GO:0002683	negative regulation of immune system process	0.000259352	0.00503594	2.29126e-05	0.00098062
Gene Ontology	GO:0019748	secondary metabolic process	0.000260581	0.00503594	0.00211281	0.0277684
Gene Ontology	GO:0035637	multicellular organismal signaling	0.000267371	0.00513407	5.72052e-05	0.00194154
Gene Ontology	GO:1904894	positive regulation of receptor signaling pathway via STAT	0.000268145	0.00513407	0.00373769	0.0392673
Gene Ontology	GO:0097435	supramolecular fiber organization	0.00027469	0.00521885	0.00343976	0.0375937
Gene Ontology	GO:0030593	neutrophil chemotaxis	0.000276672	0.00521885	6.42583e-05	0.00209787
Gene Ontology	GO:2001257	regulation of cation channel activity	0.000276672	0.00521885	0.000515033	0.00962145
Gene Ontology	GO:0042102	positive regulation of T cell proliferation	0.000292013	0.00545532	0.000225146	0.00559351
Gene Ontology	GO:0046631	alpha-beta T cell activation	0.000293181	0.00545532	0.00130221	0.0192237
Gene Ontology	GO:0048660	regulation of smooth muscle cell proliferation	0.000293493	0.00545532	0.00132374	0.0194289
Gene Ontology	GO:0050818	regulation of coagulation	0.000301364	0.00556104	0.000124841	0.00352367
Gene Ontology	GO:0001774	microglial cell activation	0.000306869	0.00562188	0.000474486	0.00915363
Gene Ontology	GO:0002269	leukocyte activation involved in inflammatory response	0.000306869	0.00562188	0.000474486	0.00915363
Gene Ontology	GO:0042098	T cell proliferation	0.000308071	0.00562368	0.000409187	0.00835529
Gene Ontology	GO:0098660	inorganic ion transmembrane transport	0.000313807	0.00570792	5.4362e-05	0.00188344
Gene Ontology	GO:0001910	regulation of leukocyte mediated cytotoxicity	0.000319825	0.00579233	0.000555166	0.0100995
Gene Ontology	GO:0038061	NIK/NF-kappaB signaling	0.00032357	0.00582312	0.000422246	0.00856773
Gene Ontology	GO:0090257	regulation of muscle system process	0.000325186	0.00583159	0.000154711	0.00412878
Gene Ontology	GO:0009306	protein secretion	0.000329829	0.00587349	0.000289475	0.00652344
Gene Ontology	GO:0035592	establishment of protein localization to extracellular region	0.000329829	0.00587349	0.000289475	0.00652344
Gene Ontology	GO:0050848	regulation of calcium-mediated signaling	0.000340365	0.00604	0.000202178	0.00512285
Gene Ontology	GO:0071248	cellular response to metal ion	0.000345446	0.00610318	0.000343921	0.00751755
Gene Ontology	GO:0046626	regulation of insulin receptor signaling pathway	0.000346322	0.00610318	0.0120726	0.0908212
Gene Ontology	GO:0045165	cell fate commitment	0.000363873	0.00639035	0.00592483	0.0547073
Gene Ontology	GO:0055002	striated muscle cell development	0.000370998	0.00647087	0.00850817	0.0724222
Gene Ontology	GO:2000117	negative regulation of cysteine-type endopeptidase activity	0.000370998	0.00647087	0.00169162	0.0232849
Gene Ontology	GO:0010595	positive regulation of endothelial cell migration	0.000381417	0.00662988	0.0017166	0.0235018
Gene Ontology	GO:0032693	negative regulation of interleukin-10 production	0.000402001	0.00695213	0.000519517	0.00962145
Gene Ontology	GO:0001568	blood vessel development	0.000404942	0.00695213	0.00236345	0.0290049
Gene Ontology	GO:0033028	myeloid cell apoptotic process	0.000405416	0.00695213	0.0027251	0.0317781
Gene Ontology	GO:0035666	TRIF-dependent toll-like receptor signaling pathway	0.000405416	0.00695213	0.0027251	0.0317781
Gene Ontology	GO:0033032	regulation of myeloid cell apoptotic process	0.000420129	0.00718025	0.00320522	0.0355776
Gene Ontology	GO:0031589	cell-substrate adhesion	0.000428633	0.00729322	0.00314298	0.0351807
Gene Ontology	GO:0031348	negative regulation of defense response	0.000429602	0.00729322	0.00324533	0.0358535
Gene Ontology	GO:0002695	negative regulation of leukocyte activation	0.00044726	0.00756776	0.000511911	0.00962145
Gene Ontology	GO:0002790	peptide secretion	0.000451875	0.00760363	0.000427275	0.00863536
Gene Ontology	GO:0001892	embryonic placenta development	0.000452366	0.00760363	0.000254578	0.00605872
Gene Ontology	GO:0097028	dendritic cell differentiation	0.000464062	0.00773973	0.00261671	0.0311489
Gene Ontology	GO:0051093	negative regulation of developmental process	0.000464982	0.00773973	7.55221e-05	0.00240396
Gene Ontology	GO:0051403	stress-activated MAPK cascade	0.000477882	0.00790684	0.00216062	0.0281433
Gene Ontology	GO:0010634	positive regulation of epithelial cell migration	0.000478167	0.00790684	0.000450738	0.0088977
Gene Ontology	GO:1901214	regulation of neuron death	0.000485262	0.00799818	0.00028905	0.00652344
Gene Ontology	GO:0071692	protein localization to extracellular region	0.000491529	0.00807534	0.000440784	0.00878064
Gene Ontology	GO:0002028	regulation of sodium ion transport	0.000503127	0.00823932	1.14522e-05	0.000535103
Gene Ontology	GO:0003015	heart process	0.000506758	0.00827217	5.16667e-05	0.00184068
Gene Ontology	GO:0090130	tissue migration	0.000510948	0.00831392	0.000437985	0.00878064
Gene Ontology	GO:0048659	smooth muscle cell proliferation	0.000527535	0.00852932	0.00221877	0.0282879
Gene Ontology	GO:0051146	striated muscle cell differentiation	0.000545917	0.00879859	0.00122007	0.0181691
Gene Ontology	GO:0045088	regulation of innate immune response	0.000553754	0.00886825	0.00259651	0.0311489
Gene Ontology	GO:0050708	regulation of protein secretion	0.000554611	0.00886825	0.000957525	0.0147778
Gene Ontology	GO:0032615	interleukin-12 production	0.000555463	0.00886825	0.00679135	0.0610462
Gene Ontology	GO:0048514	blood vessel morphogenesis	0.000584755	0.00930674	0.00432436	0.0437853
Gene Ontology	GO:0002228	natural killer cell mediated immunity	0.000600129	0.0094921	0.000992003	0.015172
Gene Ontology	GO:0070555	response to interleukin-1	0.000615514	0.0097053	2.80491e-06	0.000180828
Gene Ontology	GO:0010631	epithelial cell migration	0.000629457	0.00983382	0.000538309	0.00989751
Gene Ontology	GO:0090132	epithelium migration	0.000629457	0.00983382	0.000538309	0.00989751
Gene Ontology	GO:0030193	regulation of blood coagulation	0.0006498	0.0100897	0.000273908	0.00634096
Gene Ontology	GO:1900046	regulation of hemostasis	0.0006498	0.0100897	0.000273908	0.00634096
Gene Ontology	GO:0046328	regulation of JNK cascade	0.000661472	0.0102112	0.00474489	0.0465621
Gene Ontology	GO:0046632	alpha-beta T cell differentiation	0.00066163	0.0102112	0.00268731	0.0316816
Gene Ontology	GO:0150077	regulation of neuroinflammatory response	0.000674964	0.0103542	0.00483643	0.0470974
Gene Ontology	GO:0030048	actin filament-based movement	0.000689501	0.0105454	0.000143309	0.00392404
Gene Ontology	GO:0043523	regulation of neuron apoptotic process	0.000694111	0.0105842	0.00152395	0.0216198
Gene Ontology	GO:1990266	neutrophil migration	0.000703477	0.010695	0.000234239	0.00572528
Gene Ontology	GO:0055001	muscle cell development	0.000722692	0.0109544	0.00632462	0.0576231
Gene Ontology	GO:0045596	negative regulation of cell differentiation	0.000788646	0.0119186	0.000207696	0.00522939
Gene Ontology	GO:0046427	positive regulation of receptor signaling pathway via JAK-STAT	0.000794219	0.0119673	0.00360305	0.0380712
Gene Ontology	GO:0097193	intrinsic apoptotic signaling pathway	0.000803148	0.0120454	0.00354969	0.0379041
Gene Ontology	GO:0031349	positive regulation of defense response	0.000804127	0.0120454	3.09203e-05	0.00126998
Gene Ontology	GO:0007215	glutamate receptor signaling pathway	0.000848269	0.0126323	0.00474333	0.0465621
Gene Ontology	GO:0008016	regulation of heart contraction	0.000869155	0.0129056	5.3612e-05	0.00188308
Gene Ontology	GO:0019216	regulation of lipid metabolic process	0.00088289	0.0130714	0.00412376	0.0420371
Gene Ontology	GO:0032609	interferon-gamma production	0.000893006	0.0131516	5.05908e-05	0.00183782
Gene Ontology	GO:0070374	positive regulation of ERK1 and ERK2 cascade	0.000909647	0.0133511	0.00353959	0.0379041
Gene Ontology	GO:0031098	stress-activated protein kinase signaling cascade	0.000922759	0.0135046	0.00390043	0.0406165
Gene Ontology	GO:0001666	response to hypoxia	0.000947919	0.0137543	0.00615514	0.0564294
Gene Ontology	GO:0001667	ameboidal-type cell migration	0.000947919	0.0137543	0.00273397	0.0317781
Gene Ontology	GO:0032649	regulation of interferon-gamma production	0.0009513	0.0137543	0.000114814	0.00330367
Gene Ontology	GO:0043154	negative regulation of cysteine-type endopeptidase activity involved in apoptotic process	0.000951691	0.0137543	0.00393809	0.0406397
Gene Ontology	GO:0007264	small GTPase mediated signal transduction	0.000953325	0.0137543	6.41219e-05	0.00209787
Gene Ontology	GO:0050804	modulation of chemical synaptic transmission	0.000982006	0.0140094	0.00406558	0.041746
Gene Ontology	GO:0099177	regulation of trans-synaptic signaling	0.000982006	0.0140094	0.00406558	0.041746
Gene Ontology	GO:0043434	response to peptide hormone	0.00100378	0.0142801	0.0130179	0.095251
Gene Ontology	GO:0035239	tube morphogenesis	0.00101021	0.0143314	0.00990914	0.0786115
Gene Ontology	GO:1904994	regulation of leukocyte adhesion to vascular endothelial cell	0.00103193	0.0145585	0.00853197	0.0724222
Gene Ontology	GO:0043122	regulation of I-kappaB kinase/NF-kappaB signaling	0.00104326	0.0146777	0.00435328	0.0439906
Gene Ontology	GO:0051148	negative regulation of muscle cell differentiation	0.00104702	0.01469	0.00153395	0.0216411
Gene Ontology	GO:0071241	cellular response to inorganic substance	0.00105636	0.0147804	0.00122007	0.0181691
Gene Ontology	GO:0044283	small molecule biosynthetic process	0.00106251	0.0147933	0.00439118	0.0442857
Gene Ontology	GO:0002285	lymphocyte activation involved in immune response	0.00106354	0.0147933	0.000409187	0.00835529
Gene Ontology	GO:0043409	negative regulation of MAPK cascade	0.001066	0.0147933	0.000555243	0.0100995
Gene Ontology	GO:0032970	regulation of actin filament-based process	0.00110805	0.0153351	0.00320045	0.0355776
Gene Ontology	GO:0060047	heart contraction	0.00111591	0.0154019	0.000263313	0.00620859
Gene Ontology	GO:0032655	regulation of interleukin-12 production	0.00113035	0.0155591	0.0120726	0.0908212
Gene Ontology	GO:0000904	cell morphogenesis involved in differentiation	0.00115217	0.0158167	0.0106821	0.0830591
Gene Ontology	GO:0051250	negative regulation of lymphocyte activation	0.00116694	0.015972	0.00118231	0.0177103
Gene Ontology	GO:0022408	negative regulation of cell-cell adhesion	0.00117013	0.015972	0.00771873	0.0673142
Gene Ontology	GO:0007187	G protein-coupled receptor signaling pathway, coupled to cyclic nucleotide second messenger	0.00117289	0.015972	0.00218525	0.0282701
Gene Ontology	GO:0071621	granulocyte chemotaxis	0.00120617	0.0163814	0.000173491	0.0045081
Gene Ontology	GO:0048247	lymphocyte chemotaxis	0.00122383	0.0165771	0.00181763	0.0246219
Gene Ontology	GO:0002791	regulation of peptide secretion	0.00124092	0.0166755	0.00214281	0.0279828
Gene Ontology	GO:0060711	labyrinthine layer development	0.00129094	0.0172349	0.00183226	0.0246219
Gene Ontology	GO:2000403	positive regulation of lymphocyte migration	0.00129094	0.0172349	0.00183226	0.0246219
Gene Ontology	GO:1904018	positive regulation of vasculature development	0.0012927	0.0172349	0.0026382	0.0311748
Gene Ontology	GO:0003014	renal system process	0.00132061	0.0174799	0.0051942	0.0501975
Gene Ontology	GO:0097530	granulocyte migration	0.00132481	0.0174799	0.000587561	0.0105701
Gene Ontology	GO:0009612	response to mechanical stimulus	0.00135717	0.0178607	0.00142483	0.0204991
Gene Ontology	GO:0007265	Ras protein signal transduction	0.00136914	0.0179717	0.000689537	0.0120523
Gene Ontology	GO:0001890	placenta development	0.0014312	0.018707	0.000589421	0.0105701
Gene Ontology	GO:0006066	alcohol metabolic process	0.0014325	0.018707	0.00393859	0.0406397
Gene Ontology	GO:0033002	muscle cell proliferation	0.00149199	0.0193845	0.00546837	0.0519597
Gene Ontology	GO:0050905	neuromuscular process	0.00150078	0.0194491	0.00228992	0.0283241
Gene Ontology	GO:0002699	positive regulation of immune effector process	0.00150558	0.0194617	0.000398786	0.00828987
Gene Ontology	GO:0032607	interferon-alpha production	0.00153696	0.0197172	0.00211281	0.0277684
Gene Ontology	GO:0097755	positive regulation of blood vessel diameter	0.00153696	0.0197172	0.00866722	0.0728094
Gene Ontology	GO:0051926	negative regulation of calcium ion transport	0.00156124	0.0199284	0.00224676	0.0283236
Gene Ontology	GO:0071347	cellular response to interleukin-1	0.00156762	0.0199597	1.39612e-05	0.00064058
Gene Ontology	GO:0070373	negative regulation of ERK1 and ERK2 cascade	0.00160096	0.0203334	0.000809922	0.0133062
Gene Ontology	GO:0036293	response to decreased oxygen levels	0.00161813	0.0205003	0.00963689	0.0776593
Gene Ontology	GO:0050852	T cell receptor signaling pathway	0.00162626	0.0205388	0.000863678	0.0137245
Gene Ontology	GO:0048871	multicellular organismal homeostasis	0.00162923	0.0205388	0.00222171	0.0282879
Gene Ontology	GO:1902105	regulation of leukocyte differentiation	0.00165991	0.0208738	0.000691004	0.0120523
Gene Ontology	GO:0060333	interferon-gamma-mediated signaling pathway	0.00167352	0.0208902	0.0121193	0.0909033
Gene Ontology	GO:0006984	ER-nucleus signaling pathway	0.00167762	0.0208902	0.00090612	0.0141127
Gene Ontology	GO:0007589	body fluid secretion	0.00167762	0.0208902	0.00262885	0.0311489
Gene Ontology	GO:0034754	cellular hormone metabolic process	0.00167762	0.0208902	0.00679135	0.0610462
Gene Ontology	GO:0001573	ganglioside metabolic process	0.00170647	0.0209423	0.0130729	0.095251
Gene Ontology	GO:0045214	sarcomere organization	0.00170647	0.0209423	0.00219811	0.0282701
Gene Ontology	GO:0048143	astrocyte activation	0.00170647	0.0209423	0.00219811	0.0282701
Gene Ontology	GO:0071677	positive regulation of mononuclear cell migration	0.00170647	0.0209423	0.00219811	0.0282701
Gene Ontology	GO:1904996	positive regulation of leukocyte adhesion to vascular endothelial cell	0.00170647	0.0209423	0.0130729	0.095251
Gene Ontology	GO:0006940	regulation of smooth muscle contraction	0.0017215	0.0210254	0.0108154	0.0835855
Gene Ontology	GO:0051047	positive regulation of secretion	0.00173166	0.021064	0.000174673	0.00451579
Gene Ontology	GO:0010522	regulation of calcium ion transport into cytosol	0.00173293	0.021064	0.00686016	0.0610818
Gene Ontology	GO:1901343	negative regulation of vasculature development	0.00177051	0.0214185	0.0134932	0.0973382
Gene Ontology	GO:1904064	positive regulation of cation transmembrane transport	0.00178763	0.0215744	0.000463895	0.00908699
Gene Ontology	GO:0030968	endoplasmic reticulum unfolded protein response	0.00181017	0.0217434	0.00353959	0.0379041
Gene Ontology	GO:0032946	positive regulation of mononuclear cell proliferation	0.00181017	0.0217434	0.000442979	0.00878064
Gene Ontology	GO:0016053	organic acid biosynthetic process	0.00182071	0.0218185	0.000384206	0.00818729
Gene Ontology	GO:0071887	leukocyte apoptotic process	0.00192737	0.0230424	0.000771479	0.012757
Gene Ontology	GO:0019233	sensory perception of pain	0.00198586	0.0235757	0.00293683	0.0332384
Gene Ontology	GO:0034113	heterotypic cell-cell adhesion	0.00198586	0.0235757	0.00851748	0.0724222
Gene Ontology	GO:0045766	positive regulation of angiogenesis	0.00199475	0.0236262	0.00380348	0.0396949
Gene Ontology	GO:0002576	platelet degranulation	0.00200033	0.0236373	4.73259e-05	0.00175935
Gene Ontology	GO:0006694	steroid biosynthetic process	0.00206691	0.0243112	0.00218666	0.0282701
Gene Ontology	GO:0002703	regulation of leukocyte mediated immunity	0.00207659	0.0243688	0.000287417	0.00652344
Gene Ontology	GO:0032956	regulation of actin cytoskeleton organization	0.00214869	0.0247745	0.00832989	0.0719053
Gene Ontology	GO:0046348	amino sugar catabolic process	0.00215008	0.0247745	0.00262989	0.0311489
Gene Ontology	GO:0051151	negative regulation of smooth muscle cell differentiation	0.00215008	0.0247745	0.00262989	0.0311489
Gene Ontology	GO:0055119	relaxation of cardiac muscle	0.00215008	0.0247745	0.00262989	0.0311489
Gene Ontology	GO:0046394	carboxylic acid biosynthetic process	0.00217993	0.0250618	0.000467924	0.00913079
Gene Ontology	GO:0071901	negative regulation of protein serine/threonine kinase activity	0.00218946	0.0251147	0.00205802	0.0275105
Gene Ontology	GO:0023061	signal release	0.00220355	0.025163	0.00209974	0.0277684
Gene Ontology	GO:0043547	positive regulation of GTPase activity	0.00220355	0.025163	0.00309908	0.0347656
Gene Ontology	GO:0010632	regulation of epithelial cell migration	0.00225954	0.025573	0.00156556	0.0220259
Gene Ontology	GO:0021700	developmental maturation	0.00225954	0.025573	0.00797105	0.0693479
Gene Ontology	GO:0050671	positive regulation of lymphocyte proliferation	0.00229379	0.025808	0.000571988	0.010367
Gene Ontology	GO:0030855	epithelial cell differentiation	0.00230927	0.025808	0.000433996	0.00873654
Gene Ontology	GO:0001656	metanephros development	0.00231578	0.025808	0.00327362	0.0359323
Gene Ontology	GO:0016101	diterpenoid metabolic process	0.00231578	0.025808	0.00327362	0.0359323
Gene Ontology	GO:0045730	respiratory burst	0.00231578	0.025808	0.00327362	0.0359323
Gene Ontology	GO:0042267	natural killer cell mediated cytotoxicity	0.00234041	0.0259689	0.00360305	0.0380712
Gene Ontology	GO:0036336	dendritic cell migration	0.00237387	0.0262258	0.0125847	0.0934312
Gene Ontology	GO:0030168	platelet activation	0.00241389	0.0265528	0.000114348	0.00330367
Gene Ontology	GO:0014068	positive regulation of phosphatidylinositol 3-kinase signaling	0.00242654	0.0265771	4.22437e-05	0.00165498
Gene Ontology	GO:0002833	positive regulation of response to biotic stimulus	0.00247884	0.0270337	0.000874174	0.0137245
Gene Ontology	GO:1903532	positive regulation of secretion by cell	0.00252602	0.0274308	0.000241459	0.0058282
Gene Ontology	GO:0070482	response to oxygen levels	0.00253493	0.0274689	0.0100438	0.0793067
Gene Ontology	GO:0051223	regulation of protein transport	0.00263869	0.0285326	0.00220849	0.0282879
Gene Ontology	GO:0002286	T cell activation involved in immune response	0.00269885	0.0289984	0.00224635	0.0283236
Gene Ontology	GO:0007188	adenylate cyclase-modulating G protein-coupled receptor signaling pathway	0.00269885	0.0289984	0.00470891	0.0465621
Gene Ontology	GO:0051592	response to calcium ion	0.00269885	0.0289984	2.05604e-05	0.000902709
Gene Ontology	GO:0043114	regulation of vascular permeability	0.00273092	0.0292197	0.0035699	0.0379572
Gene Ontology	GO:1905114	cell surface receptor signaling pathway involved in cell-cell signaling	0.00274759	0.0293123	0.00872822	0.0729931
Gene Ontology	GO:0048015	phosphatidylinositol-mediated signaling	0.00275108	0.0293123	0.000843655	0.0135544
Gene Ontology	GO:0016049	cell growth	0.00279378	0.0295933	0.00391571	0.0406165
Gene Ontology	GO:0009435	NAD biosynthetic process	0.00281232	0.0295933	0.00355746	0.0379041
Gene Ontology	GO:0060669	embryonic placenta morphogenesis	0.00281232	0.0295933	0.00355746	0.0379041
Gene Ontology	GO:0140131	positive regulation of lymphocyte chemotaxis	0.00281232	0.0295933	0.00355746	0.0379041
Gene Ontology	GO:0006721	terpenoid metabolic process	0.00285196	0.0299486	0.00414346	0.0420371
Gene Ontology	GO:0071695	anatomical structure maturation	0.00291254	0.0305218	0.00983016	0.078349
Gene Ontology	GO:0006941	striated muscle contraction	0.00298796	0.03112	0.000378917	0.00810851
Gene Ontology	GO:0007229	integrin-mediated signaling pathway	0.00298796	0.03112	0.000965916	0.0148623
Gene Ontology	GO:0002440	production of molecular mediator of immune response	0.00300656	0.0311862	0.00276953	0.0319122
Gene Ontology	GO:0070252	actin-mediated cell contraction	0.00303262	0.0313926	0.000403393	0.00831774
Gene Ontology	GO:0071805	potassium ion transmembrane transport	0.00307357	0.0316877	0.0106112	0.0827236
Gene Ontology	GO:0034976	response to endoplasmic reticulum stress	0.00309669	0.0318616	0.00810011	0.0701008
Gene Ontology	GO:0002819	regulation of adaptive immune response	0.00313949	0.0322367	0.00014775	0.00398144
Gene Ontology	GO:0031623	receptor internalization	0.00321593	0.0328467	0.000870582	0.0137245
Gene Ontology	GO:0048017	inositol lipid-mediated signaling	0.0032275	0.0328753	0.00103561	0.015651
Gene Ontology	GO:0048661	positive regulation of smooth muscle cell proliferation	0.00326705	0.0331456	0.00520855	0.0502408
Gene Ontology	GO:0061337	cardiac conduction	0.00331138	0.0333297	0.000710427	0.0121416
Gene Ontology	GO:0043542	endothelial cell migration	0.00333559	0.0335072	0.0066866	0.0603809
Gene Ontology	GO:0050868	negative regulation of T cell activation	0.00335783	0.0335981	0.0112116	0.0862546
Gene Ontology	GO:0043087	regulation of GTPase activity	0.00351846	0.0350676	0.00283504	0.0325199
Gene Ontology	GO:1902107	positive regulation of leukocyte differentiation	0.00354344	0.0352476	0.00226677	0.0283241
Gene Ontology	GO:0001936	regulation of endothelial cell proliferation	0.00364397	0.0357856	0.0121193	0.0909033
Gene Ontology	GO:0032647	regulation of interferon-alpha production	0.00364672	0.0357856	0.00483643	0.0470974
Gene Ontology	GO:0050715	positive regulation of cytokine secretion	0.00364672	0.0357856	0.00483643	0.0470974
Gene Ontology	GO:0002832	negative regulation of response to biotic stimulus	0.0037846	0.0366925	0.0125788	0.0934312
Gene Ontology	GO:0072577	endothelial cell apoptotic process	0.00378956	0.0366925	0.00533558	0.0507928
Gene Ontology	GO:0070302	regulation of stress-activated protein kinase signaling cascade	0.00392991	0.0377421	0.00532637	0.0507928
Gene Ontology	GO:0007266	Rho protein signal transduction	0.00393502	0.0377421	0.0035108	0.0379041
Gene Ontology	GO:1903038	negative regulation of leukocyte cell-cell adhesion	0.00393502	0.0377421	0.0128105	0.0946934
Gene Ontology	GO:2000106	regulation of leukocyte apoptotic process	0.00405171	0.0387155	0.000491321	0.00940713
Gene Ontology	GO:0002715	regulation of natural killer cell mediated immunity	0.00407262	0.0387698	0.00581304	0.0540252
Gene Ontology	GO:0007610	behavior	0.004171	0.0395801	0.00756574	0.0660932
Gene Ontology	GO:0006901	vesicle coating	0.00417328	0.0395801	0.00122942	0.0182549
Gene Ontology	GO:0032872	regulation of stress-activated MAPK cascade	0.00419105	0.0396748	0.00893148	0.0741759
Gene Ontology	GO:0051491	positive regulation of filopodium assembly	0.0043104	0.0404997	0.00553421	0.0523898
Gene Ontology	GO:1903523	negative regulation of blood circulation	0.0043104	0.0404997	0.000831018	0.0134361
Gene Ontology	GO:0090087	regulation of peptide transport	0.00431795	0.0404997	0.00379158	0.0396519
Gene Ontology	GO:0043112	receptor metabolic process	0.00436397	0.0406028	0.00849065	0.0724222
Gene Ontology	GO:0007223	Wnt signaling pathway, calcium modulating pathway	0.00440771	0.0406028	0.0059294	0.0547073
Gene Ontology	GO:2000406	positive regulation of T cell migration	0.00440771	0.0406028	0.0059294	0.0547073
Gene Ontology	GO:0034308	primary alcohol metabolic process	0.00440866	0.0406028	0.000704471	0.012085
Gene Ontology	GO:0001508	action potential	0.00448349	0.0408444	0.000230399	0.00566871
Gene Ontology	GO:0070671	response to interleukin-12	0.00448349	0.0408444	0.00666306	0.0602753
Gene Ontology	GO:0030101	natural killer cell activation	0.0044955	0.0408444	0.00275165	0.0317781
Gene Ontology	GO:1905954	positive regulation of lipid localization	0.0044955	0.0408444	0.00275165	0.0317781
Gene Ontology	GO:0070665	positive regulation of leukocyte proliferation	0.00450521	0.0408444	0.000696569	0.012067
Gene Ontology	GO:0051346	negative regulation of hydrolase activity	0.0045146	0.0408444	0.0015028	0.0213792
Gene Ontology	GO:0072676	lymphocyte migration	0.00452281	0.0408444	0.00173621	0.0236654
Gene Ontology	GO:1903034	regulation of response to wounding	0.00452311	0.0408444	0.00797917	0.0693479
Gene Ontology	GO:0033631	cell-cell adhesion mediated by integrin	0.00461708	0.0415455	0.00573562	0.0536976
Gene Ontology	GO:2000010	positive regulation of protein localization to cell surface	0.00461708	0.0415455	0.00573562	0.0536976
Gene Ontology	GO:0060627	regulation of vesicle-mediated transport	0.00465089	0.041776	0.0136754	0.0985128
Gene Ontology	GO:0042113	B cell activation	0.00468849	0.0420396	0.011477	0.0878981
Gene Ontology	GO:0051056	regulation of small GTPase mediated signal transduction	0.00486246	0.0434465	0.00144975	0.0207192
Gene Ontology	GO:0042391	regulation of membrane potential	0.00497236	0.0443506	0.000268544	0.00630275
Gene Ontology	GO:2000351	regulation of endothelial cell apoptotic process	0.00500807	0.0445133	0.00683219	0.0610462
Gene Ontology	GO:0032535	regulation of cellular component size	0.00505257	0.0448305	0.00884311	0.0738327
Gene Ontology	GO:0007268	chemical synaptic transmission	0.00523241	0.046105	0.00981657	0.078349
Gene Ontology	GO:0098916	anterograde trans-synaptic signaling	0.00523241	0.046105	0.00981657	0.078349
Gene Ontology	GO:0042445	hormone metabolic process	0.00527661	0.0464141	0.00221877	0.0282879
Gene Ontology	GO:0034205	amyloid-beta formation	0.00545967	0.0477768	0.00755223	0.0660885
Gene Ontology	GO:0071675	regulation of mononuclear cell migration	0.00545967	0.0477768	0.00755223	0.0660885
Gene Ontology	GO:0043524	negative regulation of neuron apoptotic process	0.0055436	0.0482385	0.00929599	0.0755095
Gene Ontology	GO:0007600	sensory perception	0.00556583	0.0482385	0.0118252	0.0897556
Gene Ontology	GO:1903170	negative regulation of calcium ion transmembrane transport	0.00556925	0.0482385	0.00725542	0.0640413
Gene Ontology	GO:1903706	regulation of hemopoiesis	0.00559055	0.0483407	0.00530733	0.0507928
Gene Ontology	GO:0048207	vesicle targeting, rough ER to cis-Golgi	0.00567504	0.0489052	0.00160734	0.0223005
Gene Ontology	GO:0048208	COPII vesicle coating	0.00567504	0.0489052	0.00160734	0.0223005
Gene Ontology	GO:0034764	positive regulation of transmembrane transport	0.00570794	0.0490911	0.0030313	0.0340804
Gene Ontology	GO:1901379	regulation of potassium ion transmembrane transport	0.00578094	0.0493999	0.00810708	0.0701008
Gene Ontology	GO:2000404	regulation of T cell migration	0.00578094	0.0493999	0.00810708	0.0701008
Gene Ontology	GO:0060070	canonical Wnt signaling pathway	0.00592754	0.0505677	0.0133704	0.096799
Gene Ontology	GO:0015914	phospholipid transport	0.00596589	0.0507741	0.000506634	0.00962145
Gene Ontology	GO:0042987	amyloid precursor protein catabolic process	0.00599161	0.0507741	0.00293683	0.0332384
Gene Ontology	GO:0043266	regulation of potassium ion transport	0.00599161	0.0507741	0.00851748	0.0724222
Gene Ontology	GO:0002822	regulation of adaptive immune response based on somatic recombination of immune receptors built from immunoglobulin superfamily domains	0.00606901	0.0511851	0.000257374	0.00609676
Gene Ontology	GO:0031294	lymphocyte costimulation	0.00607026	0.0511851	0.000453382	0.00891535
Gene Ontology	GO:0006942	regulation of striated muscle contraction	0.00615374	0.0513787	8.38271e-05	0.00260324
Gene Ontology	GO:0071349	cellular response to interleukin-12	0.00615374	0.0513787	0.00898616	0.0741759
Gene Ontology	GO:0002700	regulation of production of molecular mediator of immune response	0.00629501	0.0524721	0.00353959	0.0379041
Gene Ontology	GO:0001935	endothelial cell proliferation	0.00637018	0.0529255	0.010768	0.0834726
Gene Ontology	GO:0001914	regulation of T cell mediated cytotoxicity	0.0065584	0.0542239	0.00211281	0.0277684
Gene Ontology	GO:0048199	vesicle targeting, to, from or within Golgi	0.00666009	0.0548864	0.00227445	0.0283241
Gene Ontology	GO:0007588	excretion	0.00676549	0.0551307	0.00853197	0.0724222
Gene Ontology	GO:0032892	positive regulation of organic acid transport	0.00676549	0.0551307	0.00135359	0.0196967
Gene Ontology	GO:0086009	membrane repolarization	0.00676549	0.0551307	0.000102558	0.00303678
Gene Ontology	GO:1901223	negative regulation of NIK/NF-kappaB signaling	0.00676549	0.0551307	0.00135359	0.0196967
Gene Ontology	GO:1901215	negative regulation of neuron death	0.00703019	0.0566841	0.000393741	0.00828987
Gene Ontology	GO:0099537	trans-synaptic signaling	0.00703403	0.0566841	0.00932549	0.0756285
Gene Ontology	GO:0001523	retinoid metabolic process	0.00729585	0.0583325	0.0027251	0.0317781
Gene Ontology	GO:0007595	lactation	0.00729585	0.0583325	0.00977872	0.0783067
Gene Ontology	GO:0043922	negative regulation by host of viral transcription	0.0075472	0.0595936	0.00920773	0.0749121
Gene Ontology	GO:0060706	cell differentiation involved in embryonic placenta development	0.0075472	0.0595936	0.00920773	0.0749121
Gene Ontology	GO:0070201	regulation of establishment of protein localization	0.00759858	0.0596586	0.00213724	0.0279819
Gene Ontology	GO:0006903	vesicle targeting	0.007614	0.0596586	0.0128105	0.0946934
Gene Ontology	GO:0033135	regulation of peptidyl-serine phosphorylation	0.007614	0.0596586	0.0035108	0.0379041
Gene Ontology	GO:0032945	negative regulation of mononuclear cell proliferation	0.00773068	0.0602946	0.0116948	0.0890306
Gene Ontology	GO:0050672	negative regulation of lymphocyte proliferation	0.00773068	0.0602946	0.0116948	0.0890306
Gene Ontology	GO:0002705	positive regulation of leukocyte mediated immunity	0.00778179	0.0605856	0.00118231	0.0177103
Gene Ontology	GO:0042698	ovulation cycle	0.00781557	0.0605856	0.0106222	0.0827236
Gene Ontology	GO:0046578	regulation of Ras protein signal transduction	0.0079434	0.0613895	0.00954469	0.0770382
Gene Ontology	GO:0031295	T cell costimulation	0.00815086	0.0621683	0.000642309	0.0112803
Gene Ontology	GO:0042269	regulation of natural killer cell mediated cytotoxicity	0.00815402	0.0621683	0.0112357	0.0863101
Gene Ontology	GO:0050798	activated T cell proliferation	0.00815402	0.0621683	0.00374708	0.0392673
Gene Ontology	GO:2000107	negative regulation of leukocyte apoptotic process	0.00815402	0.0621683	0.00374708	0.0392673
Gene Ontology	GO:0030198	extracellular matrix organization	0.00824048	0.0626399	0.00232707	0.0286274
Gene Ontology	GO:0043062	extracellular structure organization	0.00824048	0.0626399	0.00232707	0.0286274
Gene Ontology	GO:0071868	cellular response to monoamine stimulus	0.00830191	0.0626507	0.000157494	0.00413462
Gene Ontology	GO:0071870	cellular response to catecholamine stimulus	0.00830191	0.0626507	0.000157494	0.00413462
Gene Ontology	GO:0050435	amyloid-beta metabolic process	0.0083449	0.0626507	0.00414346	0.0420371
Gene Ontology	GO:0043030	regulation of macrophage activation	0.00841746	0.0626507	0.000403393	0.00831774
Gene Ontology	GO:0051899	membrane depolarization	0.00841746	0.0626507	0.00145234	0.0207192
Gene Ontology	GO:0044706	multi-multicellular organism process	0.00844502	0.0626507	0.00889485	0.0741431
Gene Ontology	GO:0001562	response to protozoan	0.00845102	0.0626507	0.00229129	0.0283241
Gene Ontology	GO:0006925	inflammatory cell apoptotic process	0.00845102	0.0626507	0.00229129	0.0283241
Gene Ontology	GO:0042832	defense response to protozoan	0.00845102	0.0626507	0.00229129	0.0283241
Gene Ontology	GO:0044703	multi-organism reproductive process	0.00850772	0.0627369	0.00754674	0.0660885
Gene Ontology	GO:0032504	multicellular organism reproduction	0.00851972	0.0627369	0.00586343	0.0543942
Gene Ontology	GO:0090114	COPII-coated vesicle budding	0.00861721	0.0632541	0.00300082	0.0338123
Gene Ontology	GO:0050714	positive regulation of protein secretion	0.00899667	0.0659281	0.00524842	0.0505297
Gene Ontology	GO:0002706	regulation of lymphocyte mediated immunity	0.00909026	0.0664228	0.000865624	0.0137245
Gene Ontology	GO:0014065	phosphatidylinositol 3-kinase signaling	0.00936572	0.0681423	0.0025514	0.0309388
Gene Ontology	GO:0048194	Golgi vesicle budding	0.0094928	0.068577	0.00173785	0.0236654
Gene Ontology	GO:0050806	positive regulation of synaptic transmission	0.0094928	0.068577	0.000738529	0.0124961
Gene Ontology	GO:0048469	cell maturation	0.0095635	0.0688924	0.00862946	0.0727646
Gene Ontology	GO:0045861	negative regulation of proteolysis	0.00964813	0.069236	0.0014001	0.0202003
Gene Ontology	GO:0006469	negative regulation of protein kinase activity	0.0096708	0.069236	0.00855993	0.0725386
Gene Ontology	GO:0048863	stem cell differentiation	0.00983288	0.0699425	0.00476109	0.0466313
Gene Ontology	GO:0099536	synaptic signaling	0.0101796	0.0719935	0.0139268	0.0996196
Gene Ontology	GO:0008207	C21-steroid hormone metabolic process	0.0105533	0.0727499	0.0130729	0.095251
Gene Ontology	GO:0044058	regulation of digestive system process	0.0105533	0.0727499	0.0130729	0.095251
Gene Ontology	GO:0048663	neuron fate commitment	0.0105533	0.0727499	0.0130729	0.095251
Gene Ontology	GO:0050850	positive regulation of calcium-mediated signaling	0.0105561	0.0727499	0.000904848	0.0141127
Gene Ontology	GO:0070670	response to interleukin-4	0.0105561	0.0727499	0.0139013	0.0995772
Gene Ontology	GO:0048609	multicellular organismal reproductive process	0.0107672	0.0737058	0.00744575	0.0656076
Gene Ontology	GO:0015672	monovalent inorganic cation transport	0.0108072	0.0738807	0.000598723	0.0106922
Gene Ontology	GO:0061572	actin filament bundle organization	0.0108745	0.0742412	0.0107071	0.0831271
Gene Ontology	GO:0051098	regulation of binding	0.0109997	0.0745226	0.0137181	0.0986813
Gene Ontology	GO:0045089	positive regulation of innate immune response	0.0110308	0.0745226	0.00602879	0.0554533
Gene Ontology	GO:0002224	toll-like receptor signaling pathway	0.0110668	0.0745226	0.00695486	0.0617092
Gene Ontology	GO:0007611	learning or memory	0.0110668	0.0745226	0.0118983	0.090056
Gene Ontology	GO:0042472	inner ear morphogenesis	0.011112	0.0745226	0.00474333	0.0465621
Gene Ontology	GO:0046006	regulation of activated T cell proliferation	0.011112	0.0745226	0.00474333	0.0465621
Gene Ontology	GO:1902991	regulation of amyloid precursor protein catabolic process	0.011112	0.0745226	0.00474333	0.0465621
Gene Ontology	GO:0071277	cellular response to calcium ion	0.0111645	0.0745226	0.00247563	0.0300916
Gene Ontology	GO:0016311	dephosphorylation	0.0112982	0.0750765	0.00247313	0.0300916
Gene Ontology	GO:0007586	digestion	0.0113854	0.0750765	0.00646492	0.0586013
Gene Ontology	GO:0032480	negative regulation of type I interferon production	0.0113854	0.0750765	0.000185262	0.00476535
Gene Ontology	GO:0001913	T cell mediated cytotoxicity	0.0114244	0.0750765	0.00533558	0.0507928
Gene Ontology	GO:0002027	regulation of heart rate	0.0114244	0.0750765	0.00533558	0.0507928
Gene Ontology	GO:0046164	alcohol catabolic process	0.0114244	0.0750765	0.00533558	0.0507928
Gene Ontology	GO:0022600	digestive system process	0.011522	0.0751042	0.00618557	0.0565585
Gene Ontology	GO:0001912	positive regulation of leukocyte mediated cytotoxicity	0.0115466	0.0751042	0.00581304	0.0540252
Gene Ontology	GO:0032370	positive regulation of lipid transport	0.0115466	0.0751042	0.00581304	0.0540252
Gene Ontology	GO:0006900	vesicle budding from membrane	0.0115825	0.0752416	0.000763448	0.0127483
Gene Ontology	GO:0048608	reproductive structure development	0.0116976	0.0758932	0.00621058	0.0566854
Gene Ontology	GO:0003006	developmental process involved in reproduction	0.0122426	0.0781514	0.00860918	0.0727646
Gene Ontology	GO:0045932	negative regulation of muscle contraction	0.0122759	0.0781514	0.00153176	0.0216411
Gene Ontology	GO:0050729	positive regulation of inflammatory response	0.0123355	0.0784327	0.000768615	0.012751
Gene Ontology	GO:0034123	positive regulation of toll-like receptor signaling pathway	0.0127343	0.0799699	0.000508796	0.00962145
Gene Ontology	GO:0015918	sterol transport	0.0127944	0.0802487	0.00897727	0.0741759
Gene Ontology	GO:0055067	monovalent inorganic cation homeostasis	0.0131362	0.0820893	0.0122577	0.0918062
Gene Ontology	GO:0018105	peptidyl-serine phosphorylation	0.0134798	0.0838247	0.00944714	0.0764933
Gene Ontology	GO:0072330	monocarboxylic acid biosynthetic process	0.0139813	0.0867316	0.00577846	0.0539994
Gene Ontology	GO:0032606	type I interferon production	0.0142033	0.0869457	0.000843655	0.0135544
Gene Ontology	GO:0071867	response to monoamine	0.0144378	0.0875377	0.000107265	0.00313966
Gene Ontology	GO:0071869	response to catecholamine	0.0144378	0.0875377	0.000107265	0.00313966
Gene Ontology	GO:0002221	pattern recognition receptor signaling pathway	0.0148354	0.0895223	0.00297585	0.0336053
Gene Ontology	GO:0002573	myeloid leukocyte differentiation	0.0148354	0.0895223	0.00492761	0.0478937
Gene Ontology	GO:1901019	regulation of calcium ion transmembrane transporter activity	0.0153389	0.0914765	0.00320638	0.0355776
Gene Ontology	GO:0034204	lipid translocation	0.0156844	0.0926688	0.00683219	0.0610462
Gene Ontology	GO:1903793	positive regulation of anion transport	0.0156844	0.0926688	0.00183226	0.0246219
Gene Ontology	GO:2000649	regulation of sodium ion transmembrane transporter activity	0.0156844	0.0926688	0.00183226	0.0246219
Gene Ontology	GO:0002526	acute inflammatory response	0.0157791	0.0929309	0.0114663	0.0878981
Gene Ontology	GO:0014066	regulation of phosphatidylinositol 3-kinase signaling	0.0158518	0.0929309	0.000762328	0.0127483
Gene Ontology	GO:1902305	regulation of sodium ion transmembrane transport	0.0158665	0.0929309	0.00070474	0.012085
Gene Ontology	GO:0043433	negative regulation of DNA-binding transcription factor activity	0.0159768	0.0933142	0.00634259	0.0576836
Gene Ontology	GO:0044089	positive regulation of cellular component biogenesis	0.0160044	0.0933679	0.00603203	0.0554533
Gene Ontology	GO:1903708	positive regulation of hemopoiesis	0.0163194	0.093976	0.00893148	0.0741759
Gene Ontology	GO:0006699	bile acid biosynthetic process	0.016348	0.093976	0.00355746	0.0379041
Gene Ontology	GO:0034134	toll-like receptor 2 signaling pathway	0.016348	0.093976	0.00355746	0.0379041
Gene Ontology	GO:2000353	positive regulation of endothelial cell apoptotic process	0.016348	0.093976	0.00355746	0.0379041
Gene Ontology	GO:0031644	regulation of nervous system process	0.016591	0.0950486	0.0116948	0.0890306
Reactome	R-HSA-372790	Signaling by GPCR	8.07513e-10	8.09915e-07	1.3793e-07	8.28959e-05
Reactome	R-HSA-449147	Signaling by Interleukins	1.34761e-09	8.09915e-07	9.48716e-10	1.14036e-06
Reactome	R-HSA-500792	GPCR ligand binding	5.60874e-09	2.04054e-06	1.32001e-05	0.00176295
Reactome	R-HSA-375276	Peptide ligand-binding receptors	6.79049e-09	2.04054e-06	1.59602e-05	0.00191841
Reactome	R-HSA-373076	Class A/1 (Rhodopsin-like receptors)	1.77515e-08	4.26745e-06	2.02623e-05	0.00221412
Reactome	R-HSA-388396	GPCR downstream signalling	5.06761e-08	1.01521e-05	2.47256e-06	0.000743005
Reactome	R-HSA-418594	G alpha (i) signalling events	1.00872e-06	0.000173211	5.60939e-05	0.00518653
Reactome	R-HSA-6798695	Neutrophil degranulation	2.62881e-06	0.000394978	6.17028e-06	0.00108256
Reactome	R-HSA-198933	Immunoregulatory interactions between a Lymphoid and a non-Lymphoid cell	4.84837e-06	0.000582774	5.27767e-06	0.00108256
Reactome	R-HSA-6783783	Interleukin-10 signaling	6.03756e-06	0.000659741	1.93205e-06	0.000743005
Reactome	R-HSA-983712	Ion channel transport	6.82629e-06	0.000683767	0.000900907	0.0488022
Reactome	R-HSA-76002	Platelet activation, signaling and aggregation	1.07942e-05	0.000998047	6.30441e-06	0.00108256
Reactome	R-HSA-380108	Chemokine receptors bind chemokines	1.40343e-05	0.00120495	2.80725e-05	0.00281193
Reactome	R-HSA-109582	Hemostasis	2.09137e-05	0.00167589	7.84483e-06	0.00117869
Reactome	R-HSA-6785807	Interleukin-4 and Interleukin-13 signaling	9.01974e-05	0.00602318	8.5633e-05	0.0073522
Reactome	R-HSA-1222556	ROS and RNS production in phagocytes	0.000208467	0.0131883	0.0019551	0.0734383
Reactome	R-HSA-9658195	Leishmania infection	0.000561523	0.0293457	0.00182942	0.0734383
Reactome	R-HSA-381119	Unfolded Protein Response (UPR)	0.00106744	0.0475211	0.00114475	0.0550393
Reactome	R-HSA-194068	Bile acid and bile salt metabolism	0.00124467	0.0499921	0.00014148	0.0113373
Reactome	R-HSA-197264	Nicotinamide salvaging	0.00143194	0.0521573	0.00192432	0.0734383
Reactome	R-HSA-2029481	FCGR activation	0.00143194	0.0521573	0.00192432	0.0734383
Reactome	R-HSA-381426	Regulation of Insulin-like Growth Factor (IGF) transport and uptake by Insulin-like Growth Factor Binding Proteins (IGFBPs)	0.00154054	0.0544628	0.00093382	0.0488022
Reactome	R-HSA-192105	Synthesis of bile acids and bile salts	0.00203319	0.0581879	0.000238511	0.0168641
Reactome	R-HSA-8957275	Post-translational protein phosphorylation	0.00215673	0.0598196	0.00130898	0.0605151
Reactome	R-HSA-76005	Response to elevated platelet cytosolic Ca2+	0.00280457	0.070231	0.000296947	0.0187858
Reactome	R-HSA-9662851	Anti-inflammatory response favouring Leishmania parasite infection	0.00313342	0.0738499	0.00141984	0.0609515
Reactome	R-HSA-9664433	Leishmania parasite growth and survival	0.00313342	0.0738499	0.00141984	0.0609515
Reactome	R-HSA-168643	Nucleotide-binding domain, leucine rich repeat containing receptor (NLR) signaling pathways	0.00331771	0.0738499	0.000278431	0.018593
Reactome	R-HSA-114608	Platelet degranulation	0.00370125	0.0794448	0.000375146	0.0225463
Reactome	R-HSA-446652	Interleukin-1 family signaling	0.00435303	0.0810104	0.000223068	0.016758
KEGG	hsa04062	Chemokine signaling pathway	2.97547e-08	9.25371e-06	1.08214e-07	3.36544e-05
KEGG	hsa05417	Lipid and atherosclerosis	4.05892e-07	6.31163e-05	6.21641e-07	4.83326e-05
KEGG	hsa04380	Osteoclast differentiation	5.37699e-06	0.000557415	1.37794e-05	0.00071423
KEGG	hsa05200	Pathways in cancer	9.37783e-06	0.000630023	0.000129729	0.00224142
KEGG	hsa04625	C-type lectin receptor signaling pathway	1.0129e-05	0.000630023	7.5752e-06	0.000471177
KEGG	hsa04621	NOD-like receptor signaling pathway	1.66121e-05	0.000861058	0.000410479	0.00472811
KEGG	hsa05323	Rheumatoid arthritis	2.29363e-05	0.000864352	0.000145219	0.002377
KEGG	hsa05142	Chagas disease	2.31707e-05	0.000864352	1.64069e-05	0.000728936
KEGG	hsa04015	Rap1 signaling pathway	2.60097e-05	0.000864352	6.53434e-05	0.00139747
KEGG	hsa04620	Toll-like receptor signaling pathway	3.19575e-05	0.000864352	6.7402e-05	0.00139747
KEGG	hsa05163	Human cytomegalovirus infection	3.23772e-05	0.000864352	0.000657503	0.00705116
KEGG	hsa04064	NF-kappa B signaling pathway	3.33512e-05	0.000864352	0.00222917	0.0169091
KEGG	hsa04668	TNF signaling pathway	3.68135e-05	0.000880692	3.06722e-05	0.00119238
KEGG	hsa04024	cAMP signaling pathway	5.8293e-05	0.00129494	0.00030992	0.00385541
KEGG	hsa04060	Cytokine-cytokine receptor interaction	0.000101515	0.00210473	3.40563e-07	3.5305e-05
KEGG	hsa04510	Focal adhesion	0.000108823	0.00211525	0.00210459	0.0169091
KEGG	hsa05171	Coronavirus disease - COVID-19	0.000128233	0.00234592	4.11814e-05	0.00128074
KEGG	hsa05140	Leishmaniasis	0.000145959	0.00252184	0.00027009	0.00349991
KEGG	hsa05167	Kaposi sarcoma-associated herpesvirus infection	0.000163984	0.00268415	5.14941e-05	0.00139747
KEGG	hsa05161	Hepatitis B	0.000196702	0.00305872	0.000464911	0.00516383
KEGG	hsa04660	T cell receptor signaling pathway	0.000311718	0.00461639	0.000108826	0.00199087
KEGG	hsa05235	PD-L1 expression and PD-1 checkpoint pathway in cancer	0.000327785	0.00463369	0.000247997	0.00335336
KEGG	hsa05120	Epithelial cell signaling in Helicobacter pylori infection	0.000403578	0.00522969	0.000217351	0.00321887
KEGG	hsa05146	Amoebiasis	0.000403578	0.00522969	0.000217351	0.00321887
KEGG	hsa04933	AGE-RAGE signaling pathway in diabetic complications	0.000505402	0.0062872	4.05068e-05	0.00128074
KEGG	hsa04650	Natural killer cell mediated cytotoxicity	0.000551485	0.00659661	2.98249e-07	3.5305e-05
KEGG	hsa04928	Parathyroid hormone synthesis, secretion and action	0.000626483	0.00721616	0.00600318	0.0366076
KEGG	hsa04657	IL-17 signaling pathway	0.000775441	0.00861293	0.00133273	0.0121905
KEGG	hsa04658	Th1 and Th2 cell differentiation	0.000803256	0.00861423	0.000247997	0.00335336
KEGG	hsa05133	Pertussis	0.000867205	0.00899003	0.0186395	0.0805121
KEGG	hsa04659	Th17 cell differentiation	0.000943911	0.00915241	6.17935e-05	0.00139747
KEGG	hsa04061	Viral protein interaction with cytokine and cytokine receptor	0.000958109	0.00915241	5.62781e-05	0.00139747
KEGG	hsa04014	Ras signaling pathway	0.000985788	0.00915241	0.00384402	0.0262428
KEGG	hsa05205	Proteoglycans in cancer	0.00100059	0.00915241	0.00388157	0.0262428
KEGG	hsa05135	Yersinia infection	0.00126677	0.0112561	0.0142053	0.0659379
KEGG	hsa04926	Relaxin signaling pathway	0.00137408	0.0118705	0.0104036	0.0539251
KEGG	hsa04145	Phagosome	0.00159455	0.0134028	0.00163196	0.0137173
KEGG	hsa04725	Cholinergic synapse	0.00186754	0.0149864	0.00120237	0.0116856
KEGG	hsa04713	Circadian entrainment	0.00187932	0.0149864	0.0201126	0.0834001
KEGG	hsa04670	Leukocyte transendothelial migration	0.00217271	0.0168928	0.00786804	0.0436957
KEGG	hsa04971	Gastric acid secretion	0.00223445	0.0169491	0.00323822	0.0234206
KEGG	hsa04726	Serotonergic synapse	0.00243905	0.0177121	0.0219037	0.0873339
KEGG	hsa05169	Epstein-Barr virus infection	0.00244894	0.0177121	0.000359612	0.00430151
KEGG	hsa05110	Vibrio cholerae infection	0.00262755	0.018572	0.0107614	0.0539805
KEGG	hsa04066	HIF-1 signaling pathway	0.00309553	0.0213936	0.00114031	0.0114399
KEGG	hsa05143	African trypanosomiasis	0.00331081	0.022384	0.00442052	0.0280567
KEGG	hsa04974	Protein digestion and absorption	0.00374	0.0247476	0.0158672	0.0715172
KEGG	hsa04662	B cell receptor signaling pathway	0.00384823	0.0249333	0.0127936	0.0621691
KEGG	hsa04010	MAPK signaling pathway	0.00439636	0.0268092	0.00412057	0.0267261
KEGG	hsa04360	Axon guidance	0.00491718	0.0286176	0.00868722	0.046697
KEGG	hsa05145	Toxoplasmosis	0.00499461	0.0286176	0.00222917	0.0169091
KEGG	hsa04142	Lysosome	0.00563937	0.0313186	0.02843	0.0971705
KEGG	hsa05130	Pathogenic Escherichia coli infection	0.00631126	0.0344351	0.0123582	0.0610062
KEGG	hsa05321	Inflammatory bowel disease	0.00688906	0.0369396	0.00412494	0.0267261
KEGG	hsa04923	Regulation of lipolysis in adipocytes	0.007517	0.0396235	0.028745	0.0971705
KEGG	hsa05165	Human papillomavirus infection	0.0077995	0.0400919	7.31149e-05	0.00142117
KEGG	hsa04261	Adrenergic signaling in cardiomyocytes	0.0079926	0.0400919	0.00655421	0.0384631
KEGG	hsa04613	Neutrophil extracellular trap formation	0.00840049	0.0414691	0.00127841	0.0120481
KEGG	hsa04724	Glutamatergic synapse	0.00909022	0.0441728	0.0285971	0.0971705
KEGG	hsa01523	Antifolate resistance	0.0105501	0.0488974	0.00297388	0.0220209
KEGG	hsa05152	Tuberculosis	0.0106914	0.0488974	0.0199359	0.0834001
KEGG	hsa05164	Influenza A	0.0135271	0.0600989	0.00558438	0.0347348
KEGG	hsa04611	Platelet activation	0.0148438	0.0645878	0.00680215	0.0384631
KEGG	hsa04514	Cell adhesion molecules	0.0151152	0.0645878	0.00668908	0.0384631
KEGG	hsa04960	Aldosterone-regulated sodium reabsorption	0.0153397	0.0645878	0.0191694	0.0816668
KEGG	hsa04917	Prolactin signaling pathway	0.0155769	0.0645924	0.0219037	0.0873339
KEGG	hsa04210	Apoptosis	0.0158563	0.0648857	0.0168866	0.0750246
KEGG	hsa04750	Inflammatory mediator regulation of TRP channels	0.0162182	0.0650587	0.00213019	0.0169091
KEGG	hsa05144	Malaria	0.017568	0.0689462	0.0233186	0.0882113
KEGG	hsa00670	One carbon pool by folate	0.0177354	0.0689462	0.0215475	0.0873339
KEGG	hsa04666	Fc gamma R-mediated phagocytosis	0.0186069	0.0709086	0.0287055	0.0971705
KEGG	hsa04151	PI3K-Akt signaling pathway	0.0191404	0.0709086	0.0186044	0.0805121
KEGG	hsa05162	Measles	0.0195037	0.0709086	0.0010439	0.0108217
KEGG	hsa04630	JAK-STAT signaling pathway	0.0195243	0.0709086	0.00143743	0.012599
KEGG	hsa05170	Human immunodeficiency virus 1 infection	0.0196082	0.0709086	0.0248801	0.0890903
KEGG	hsa04912	GnRH signaling pathway	0.0201821	0.0721453	0.0296555	0.0991706
KEGG	hsa04371	Apelin signaling pathway	0.0263808	0.0911602	0.023495	0.0882113

## Sheet: Combined_DET_LEP
S1 Data. B) Exclusively significant Gene Ontology, Reactome and KEGG terms resulting from testing all DET for LEP response to M.leprae stimulation.
Database	ID	Description	pvalue.LEP	BH_FDR.LEP	pvalue.T1R	BH_FDR.T1R
Gene Ontology	GO:0042742	defense response to bacterium	1.42263e-06	7.3933e-05	0.0405301	0.184139
Gene Ontology	GO:0007169	transmembrane receptor protein tyrosine kinase signaling pathway	2.24705e-06	0.000105965	0.030322	0.156306
Gene Ontology	GO:0006959	humoral immune response	4.43313e-06	0.000188363	0.02714	0.14815
Gene Ontology	GO:1904645	response to amyloid-beta	3.74058e-05	0.00104103	0.0205827	0.123876
Gene Ontology	GO:0050886	endocrine process	4.0723e-05	0.0011091	0.0154688	0.10543
Gene Ontology	GO:0038094	Fc-gamma receptor signaling pathway	4.91386e-05	0.00127037	0.0790181	0.276971
Gene Ontology	GO:0002431	Fc receptor mediated stimulatory signaling pathway	0.00011297	0.00258008	0.0746566	0.264966
Gene Ontology	GO:0002433	immune response-regulating cell surface receptor signaling pathway involved in phagocytosis	0.000116749	0.00264268	0.119507	0.355312
Gene Ontology	GO:0038096	Fc-gamma receptor signaling pathway involved in phagocytosis	0.000116749	0.00264268	0.119507	0.355312
Gene Ontology	GO:0006968	cellular defense response	0.000168587	0.00357756	0.0212591	0.126635
Gene Ontology	GO:0035150	regulation of tube size	0.000185149	0.00381767	0.0154843	0.10543
Gene Ontology	GO:0035296	regulation of tube diameter	0.000185149	0.00381767	0.0154843	0.10543
Gene Ontology	GO:0097746	regulation of blood vessel diameter	0.000185149	0.00381767	0.0154843	0.10543
Gene Ontology	GO:0003044	regulation of systemic arterial blood pressure mediated by a chemical signal	0.000229835	0.00455467	0.0198937	0.121631
Gene Ontology	GO:0016064	immunoglobulin mediated immune response	0.000261042	0.00503594	0.160918	0.410236
Gene Ontology	GO:0097190	apoptotic signaling pathway	0.00027301	0.00520764	0.0225591	0.132061
Gene Ontology	GO:0099024	plasma membrane invagination	0.000283774	0.00533306	0.491817	0.740513
Gene Ontology	GO:0038093	Fc receptor signaling pathway	0.000300484	0.00556104	0.0668826	0.251019
Gene Ontology	GO:0019724	B cell mediated immunity	0.000320722	0.00579233	0.170329	0.425446
Gene Ontology	GO:0008286	insulin receptor signaling pathway	0.000465022	0.00773973	0.081082	0.282649
Gene Ontology	GO:0006911	phagocytosis, engulfment	0.00051277	0.008317	0.525679	0.769653
Gene Ontology	GO:1900076	regulation of cellular response to insulin stimulus	0.000600129	0.0094921	0.0154843	0.10543
Gene Ontology	GO:0044060	regulation of endocrine process	0.000622122	0.00977923	0.0235208	0.13222
Gene Ontology	GO:1903524	positive regulation of blood circulation	0.000674964	0.0103542	0.0181409	0.115201
Gene Ontology	GO:0051347	positive regulation of transferase activity	0.00082151	0.0122696	0.0142589	0.10171
Gene Ontology	GO:0031663	lipopolysaccharide-mediated signaling pathway	0.000893475	0.0131516	0.0195234	0.121631
Gene Ontology	GO:0002920	regulation of humoral immune response	0.00096757	0.0139204	0.50891	0.757637
Gene Ontology	GO:0002455	humoral immune response mediated by circulating immunoglobulin	0.000975891	0.0140006	0.583839	0.808534
Gene Ontology	GO:0071902	positive regulation of protein serine/threonine kinase activity	0.00102468	0.0144964	0.0273579	0.148524
Gene Ontology	GO:0033033	negative regulation of myeloid cell apoptotic process	0.00122955	0.0166103	0.0147093	0.103046
Gene Ontology	GO:0010324	membrane invagination	0.00123687	0.016665	0.499579	0.750547
Gene Ontology	GO:0043406	positive regulation of MAP kinase activity	0.00131077	0.0174302	0.0398862	0.182189
Gene Ontology	GO:0032675	regulation of interleukin-6 production	0.00132481	0.0174799	0.0160084	0.105785
Gene Ontology	GO:0032635	interleukin-6 production	0.00149199	0.0193845	0.0167167	0.109714
Gene Ontology	GO:0050885	neuromuscular process controlling balance	0.00153696	0.0197172	0.027471	0.148524
Gene Ontology	GO:0002756	MyD88-independent toll-like receptor signaling pathway	0.00156124	0.0199284	0.0211476	0.126563
Gene Ontology	GO:0045933	positive regulation of muscle contraction	0.00170647	0.0209423	0.0494502	0.209525
Gene Ontology	GO:0060986	endocrine hormone secretion	0.0017215	0.0210254	0.0367909	0.174846
Gene Ontology	GO:0048010	vascular endothelial growth factor receptor signaling pathway	0.00177051	0.0214185	0.0257412	0.142699
Gene Ontology	GO:2000116	regulation of cysteine-type endopeptidase activity	0.001964	0.0234254	0.0503746	0.210957
Gene Ontology	GO:0045860	positive regulation of protein kinase activity	0.00205037	0.0241725	0.0590908	0.232753
Gene Ontology	GO:0001990	regulation of systemic arterial blood pressure by hormone	0.00215008	0.0247745	0.0976471	0.310952
Gene Ontology	GO:0045591	positive regulation of regulatory T cell differentiation	0.00215008	0.0247745	0.0233654	0.13222
Gene Ontology	GO:0046643	regulation of gamma-delta T cell activation	0.00215008	0.0247745	0.0976471	0.310952
Gene Ontology	GO:2001198	regulation of dendritic cell differentiation	0.00215008	0.0247745	0.0233654	0.13222
Gene Ontology	GO:0032869	cellular response to insulin stimulus	0.00220984	0.0251784	0.0409001	0.185324
Gene Ontology	GO:0045824	negative regulation of innate immune response	0.00225608	0.025573	0.0830331	0.287288
Gene Ontology	GO:1904892	regulation of receptor signaling pathway via STAT	0.00226665	0.0255966	0.0158059	0.105785
Gene Ontology	GO:0032715	negative regulation of interleukin-6 production	0.00231578	0.025808	0.131242	0.373114
Gene Ontology	GO:0001776	leukocyte homeostasis	0.00232092	0.0258088	0.0164379	0.108024
Gene Ontology	GO:0036037	CD8-positive, alpha-beta T cell activation	0.00237387	0.0262258	0.0381432	0.177456
Gene Ontology	GO:0050777	negative regulation of immune response	0.00241389	0.0265528	0.0242231	0.135421
Gene Ontology	GO:0030449	regulation of complement activation	0.00242654	0.0265771	0.786831	0.937607
Gene Ontology	GO:0007160	cell-matrix adhesion	0.00245218	0.0268003	0.0140186	0.100135
Gene Ontology	GO:0050728	negative regulation of inflammatory response	0.00249423	0.0271434	0.015815	0.105785
Gene Ontology	GO:1901623	regulation of lymphocyte chemotaxis	0.00273092	0.0292197	0.0160105	0.105785
Gene Ontology	GO:0018212	peptidyl-tyrosine modification	0.00281013	0.0295933	0.0399899	0.182499
Gene Ontology	GO:0032703	negative regulation of interleukin-2 production	0.00281232	0.0295933	0.0198937	0.121631
Gene Ontology	GO:0046640	regulation of alpha-beta T cell proliferation	0.00294381	0.0307861	0.0386758	0.177456
Gene Ontology	GO:0018108	peptidyl-tyrosine phosphorylation	0.00299761	0.0311567	0.0561537	0.222908
Gene Ontology	GO:0031532	actin cytoskeleton reorganization	0.00307357	0.0316877	0.307772	0.583358
Gene Ontology	GO:0062197	cellular response to chemical stress	0.00315267	0.032307	0.0698787	0.257392
Gene Ontology	GO:0046330	positive regulation of JNK cascade	0.00321824	0.0328467	0.0306041	0.156966
Gene Ontology	GO:0043281	regulation of cysteine-type endopeptidase activity involved in apoptotic process	0.00326351	0.0331456	0.0743705	0.264135
Gene Ontology	GO:0001938	positive regulation of endothelial cell proliferation	0.00330023	0.0332833	0.0459204	0.19955
Gene Ontology	GO:0006958	complement activation, classical pathway	0.00330023	0.0332833	0.795673	0.940014
Gene Ontology	GO:0051153	regulation of striated muscle cell differentiation	0.00330023	0.0332833	0.0241433	0.135123
Gene Ontology	GO:0019935	cyclic-nucleotide-mediated signaling	0.00335783	0.0335981	0.0203947	0.123362
Gene Ontology	GO:0061756	leukocyte adhesion to vascular endothelial cell	0.00341574	0.0341105	0.0386327	0.177456
Gene Ontology	GO:0051897	positive regulation of protein kinase B signaling	0.00356512	0.0353941	0.034116	0.169737
Gene Ontology	GO:0061041	regulation of wound healing	0.00364397	0.0357856	0.0224192	0.131394
Gene Ontology	GO:0045920	negative regulation of exocytosis	0.00364672	0.0357856	0.0524804	0.210957
Gene Ontology	GO:0070528	protein kinase C signaling	0.00364672	0.0357856	0.0181409	0.115201
Gene Ontology	GO:0009313	oligosaccharide catabolic process	0.00375948	0.0365402	0.141172	0.373114
Gene Ontology	GO:0030049	muscle filament sliding	0.00375948	0.0365402	0.141172	0.373114
Gene Ontology	GO:0033275	actin-myosin filament sliding	0.00375948	0.0365402	0.141172	0.373114
Gene Ontology	GO:0035437	maintenance of protein localization in endoplasmic reticulum	0.00375948	0.0365402	0.340327	0.607531
Gene Ontology	GO:0043301	negative regulation of leukocyte degranulation	0.00375948	0.0365402	0.141172	0.373114
Gene Ontology	GO:0006956	complement activation	0.00392126	0.0377421	0.702747	0.891275
Gene Ontology	GO:0071453	cellular response to oxygen levels	0.00392991	0.0377421	0.042082	0.189667
Gene Ontology	GO:0001558	regulation of cell growth	0.00397049	0.0380107	0.0144114	0.102654
Gene Ontology	GO:0007200	phospholipase C-activating G protein-coupled receptor signaling pathway	0.00407262	0.0387698	0.0158495	0.105785
Gene Ontology	GO:2001233	regulation of apoptotic signaling pathway	0.00427057	0.0403525	0.0381252	0.177456
Gene Ontology	GO:0050731	positive regulation of peptidyl-tyrosine phosphorylation	0.00431581	0.0404997	0.0564744	0.223832
Gene Ontology	GO:0019915	lipid storage	0.00437611	0.0406028	0.0922114	0.310952
Gene Ontology	GO:0040008	regulation of growth	0.00438401	0.0406028	0.0236571	0.132793
Gene Ontology	GO:0042310	vasoconstriction	0.00440771	0.0406028	0.0523373	0.210957
Gene Ontology	GO:0032410	negative regulation of transporter activity	0.00440866	0.0406028	0.0354502	0.174274
Gene Ontology	GO:0033627	cell adhesion mediated by integrin	0.00440866	0.0406028	0.0354502	0.174274
Gene Ontology	GO:0045058	T cell selection	0.00440866	0.0406028	0.0160557	0.105785
Gene Ontology	GO:0043647	inositol phosphate metabolic process	0.00448349	0.0408444	0.0666751	0.250484
Gene Ontology	GO:0050709	negative regulation of protein secretion	0.00448349	0.0408444	0.0342941	0.169737
Gene Ontology	GO:0045927	positive regulation of growth	0.00448881	0.0408444	0.0678753	0.253477
Gene Ontology	GO:0038095	Fc-epsilon receptor signaling pathway	0.00477418	0.0427327	0.137648	0.373114
Gene Ontology	GO:0046888	negative regulation of hormone secretion	0.00500807	0.0445133	0.0515735	0.210957
Gene Ontology	GO:0071456	cellular response to hypoxia	0.00510196	0.0451901	0.0536423	0.213939
Gene Ontology	GO:0046425	regulation of receptor signaling pathway via JAK-STAT	0.00512247	0.045293	0.0164379	0.108024
Gene Ontology	GO:0051145	smooth muscle cell differentiation	0.00545967	0.0477768	0.0211476	0.126563
Gene Ontology	GO:0007009	plasma membrane organization	0.00550151	0.0480603	0.0177071	0.114736
Gene Ontology	GO:0009069	serine family amino acid metabolic process	0.00556925	0.0482385	0.0259453	0.142699
Gene Ontology	GO:0022602	ovulation cycle process	0.00556925	0.0482385	0.0259453	0.142699
Gene Ontology	GO:0097696	receptor signaling pathway via STAT	0.00571589	0.0490911	0.0176499	0.114603
Gene Ontology	GO:0061614	pri-miRNA transcription by RNA polymerase II	0.00578094	0.0493999	0.0489565	0.209525
Gene Ontology	GO:2000177	regulation of neural precursor cell proliferation	0.00599161	0.0507741	0.163811	0.415919
Gene Ontology	GO:0043407	negative regulation of MAP kinase activity	0.00607026	0.0511851	0.0200651	0.122216
Gene Ontology	GO:0019933	cAMP-mediated signaling	0.00609551	0.0512284	0.018929	0.11961
Gene Ontology	GO:1901216	positive regulation of neuron death	0.00609551	0.0512284	0.0912688	0.309064
Gene Ontology	GO:0051279	regulation of release of sequestered calcium ion into cytosol	0.00611032	0.0512683	0.0212591	0.126635
Gene Ontology	GO:0002792	negative regulation of peptide secretion	0.0061363	0.0513787	0.0420753	0.189667
Gene Ontology	GO:0006979	response to oxidative stress	0.00636209	0.0529255	0.0507442	0.210957
Gene Ontology	GO:0030239	myofibril assembly	0.0065584	0.0542239	0.027471	0.148524
Gene Ontology	GO:0043552	positive regulation of phosphatidylinositol 3-kinase activity	0.0065584	0.0542239	0.0701596	0.257392
Gene Ontology	GO:0198738	cell-cell signaling by wnt	0.00664553	0.0548552	0.0240257	0.134613
Gene Ontology	GO:1903305	regulation of regulated secretory pathway	0.0067172	0.0551307	0.0203947	0.123362
Gene Ontology	GO:0046629	gamma-delta T cell activation	0.00676549	0.0551307	0.0988049	0.310952
Gene Ontology	GO:1903306	negative regulation of regulated secretory pathway	0.00676549	0.0551307	0.0988049	0.310952
Gene Ontology	GO:0046434	organophosphate catabolic process	0.00679392	0.0552738	0.034116	0.169737
Gene Ontology	GO:0034248	regulation of cellular amide metabolic process	0.00694641	0.0564244	0.123979	0.363002
Gene Ontology	GO:0110053	regulation of actin filament organization	0.0069704	0.0565291	0.0150519	0.104441
Gene Ontology	GO:0045580	regulation of T cell differentiation	0.00698371	0.0565469	0.0496752	0.209781
Gene Ontology	GO:0048667	cell morphogenesis involved in neuron differentiation	0.00699858	0.0565774	0.0248837	0.138809
Gene Ontology	GO:0046634	regulation of alpha-beta T cell activation	0.0070768	0.0569386	0.0213874	0.126866
Gene Ontology	GO:0030183	B cell differentiation	0.00710332	0.0570618	0.0212361	0.126635
Gene Ontology	GO:0097756	negative regulation of blood vessel diameter	0.00729585	0.0583325	0.13973	0.373114
Gene Ontology	GO:0032147	activation of protein kinase activity	0.00736703	0.0588092	0.0798844	0.279623
Gene Ontology	GO:0045582	positive regulation of T cell differentiation	0.0074481	0.0593634	0.0646495	0.249628
Gene Ontology	GO:0014904	myotube cell development	0.0075472	0.0595936	0.138905	0.373114
Gene Ontology	GO:0042107	cytokine metabolic process	0.0075472	0.0595936	0.0449679	0.196417
Gene Ontology	GO:0043374	CD8-positive, alpha-beta T cell differentiation	0.0075472	0.0595936	0.138905	0.373114
Gene Ontology	GO:0046479	glycosphingolipid catabolic process	0.0075472	0.0595936	0.0449679	0.196417
Gene Ontology	GO:0016055	Wnt signaling pathway	0.00757137	0.0596586	0.0267779	0.146488
Gene Ontology	GO:1903555	regulation of tumor necrosis factor superfamily cytokine production	0.007614	0.0596586	0.0380507	0.177456
Gene Ontology	GO:0043393	regulation of protein binding	0.00771717	0.0602946	0.0154216	0.10543
Gene Ontology	GO:0032722	positive regulation of chemokine production	0.00781557	0.0605856	0.0659576	0.250484
Gene Ontology	GO:0050829	defense response to Gram-negative bacterium	0.00781557	0.0605856	0.131242	0.373114
Gene Ontology	GO:0034763	negative regulation of transmembrane transport	0.00782986	0.0606041	0.0234896	0.13222
Gene Ontology	GO:0051896	regulation of protein kinase B signaling	0.00799531	0.0616971	0.0533542	0.213291
Gene Ontology	GO:0032680	regulation of tumor necrosis factor production	0.00805394	0.0619618	0.0401934	0.183099
Gene Ontology	GO:1905952	regulation of lipid localization	0.00805394	0.0619618	0.0401934	0.183099
Gene Ontology	GO:0042440	pigment metabolic process	0.00815086	0.0621683	0.150663	0.391293
Gene Ontology	GO:0043550	regulation of lipid kinase activity	0.00815086	0.0621683	0.0506622	0.210957
Gene Ontology	GO:0002704	negative regulation of leukocyte mediated immunity	0.0083449	0.0626507	0.0284282	0.151766
Gene Ontology	GO:0050856	regulation of T cell receptor signaling pathway	0.00841746	0.0626507	0.0279608	0.150215
Gene Ontology	GO:0019362	pyridine nucleotide metabolic process	0.00845102	0.0626507	0.0963645	0.310952
Gene Ontology	GO:0035459	vesicle cargo loading	0.00845102	0.0626507	0.0367909	0.174846
Gene Ontology	GO:0046496	nicotinamide nucleotide metabolic process	0.00845102	0.0626507	0.0963645	0.310952
Gene Ontology	GO:0046641	positive regulation of alpha-beta T cell proliferation	0.00845102	0.0626507	0.0367909	0.174846
Gene Ontology	GO:0048747	muscle fiber development	0.00845102	0.0626507	0.0963645	0.310952
Gene Ontology	GO:0051150	regulation of smooth muscle cell differentiation	0.00845102	0.0626507	0.0367909	0.174846
Gene Ontology	GO:0048639	positive regulation of developmental growth	0.00849902	0.0627369	0.258308	0.526815
Gene Ontology	GO:0071706	tumor necrosis factor superfamily cytokine production	0.00849902	0.0627369	0.0407941	0.185008
Gene Ontology	GO:0070304	positive regulation of stress-activated protein kinase signaling cascade	0.00852424	0.0627369	0.0576615	0.227651
Gene Ontology	GO:0051495	positive regulation of cytoskeleton organization	0.00861934	0.0632541	0.0375754	0.177456
Gene Ontology	GO:0032640	tumor necrosis factor production	0.00901723	0.0659839	0.0431277	0.193694
Gene Ontology	GO:0036294	cellular response to decreased oxygen levels	0.00920567	0.0671698	0.0784154	0.275235
Gene Ontology	GO:0032868	response to insulin	0.00929868	0.0677513	0.0963281	0.310952
Gene Ontology	GO:0016525	negative regulation of angiogenesis	0.00941694	0.0683198	0.0511561	0.210957
Gene Ontology	GO:2000181	negative regulation of blood vessel morphogenesis	0.00941694	0.0683198	0.0511561	0.210957
Gene Ontology	GO:0043271	negative regulation of ion transport	0.0094928	0.068577	0.0276168	0.148996
Gene Ontology	GO:0045621	positive regulation of lymphocyte differentiation	0.0095635	0.0688924	0.0456041	0.198452
Gene Ontology	GO:0001659	temperature homeostasis	0.00958398	0.0689424	0.0433694	0.194408
Gene Ontology	GO:0009595	detection of biotic stimulus	0.00969277	0.069236	0.188732	0.446841
Gene Ontology	GO:0071548	response to dexamethasone	0.00969277	0.069236	0.0381432	0.177456
Gene Ontology	GO:1900077	negative regulation of cellular response to insulin stimulus	0.00969277	0.069236	0.0931027	0.310952
Gene Ontology	GO:0010810	regulation of cell-substrate adhesion	0.0097154	0.0693005	0.0278973	0.150191
Gene Ontology	GO:0070664	negative regulation of leukocyte proliferation	0.00981064	0.0698819	0.0147773	0.103097
Gene Ontology	GO:0030111	regulation of Wnt signaling pathway	0.0099676	0.070802	0.0420495	0.189667
Gene Ontology	GO:0061351	neural precursor cell proliferation	0.0100102	0.0710058	0.0290067	0.152931
Gene Ontology	GO:0045444	fat cell differentiation	0.0100389	0.0711101	0.0614262	0.239177
Gene Ontology	GO:0035023	regulation of Rho protein signal transduction	0.0101919	0.0719935	0.0151527	0.104712
Gene Ontology	GO:0009991	response to extracellular stimulus	0.0103846	0.0727499	0.0449394	0.196417
Gene Ontology	GO:1901224	positive regulation of NIK/NF-kappaB signaling	0.0105446	0.0727499	0.0529764	0.212448
Gene Ontology	GO:0007189	adenylate cyclase-activating G protein-coupled receptor signaling pathway	0.0105523	0.0727499	0.0154843	0.10543
Gene Ontology	GO:0007252	I-kappaB phosphorylation	0.0105533	0.0727499	0.27976	0.553541
Gene Ontology	GO:0034114	regulation of heterotypic cell-cell adhesion	0.0105533	0.0727499	0.0494502	0.209525
Gene Ontology	GO:0046628	positive regulation of insulin receptor signaling pathway	0.0105533	0.0727499	0.134159	0.373114
Gene Ontology	GO:0060396	growth hormone receptor signaling pathway	0.0105533	0.0727499	0.0494502	0.209525
Gene Ontology	GO:0071378	cellular response to growth hormone stimulus	0.0105533	0.0727499	0.0494502	0.209525
Gene Ontology	GO:0098581	detection of external biotic stimulus	0.0105533	0.0727499	0.27976	0.553541
Gene Ontology	GO:0032735	positive regulation of interleukin-12 production	0.0105561	0.0727499	0.0386758	0.177456
Gene Ontology	GO:0034405	response to fluid shear stress	0.0105561	0.0727499	0.0386758	0.177456
Gene Ontology	GO:0090218	positive regulation of lipid kinase activity	0.0105561	0.0727499	0.0894183	0.304824
Gene Ontology	GO:1902895	positive regulation of pri-miRNA transcription by RNA polymerase II	0.0105561	0.0727499	0.0894183	0.304824
Gene Ontology	GO:0007517	muscle organ development	0.0105936	0.0729094	0.0439638	0.195212
Gene Ontology	GO:0031400	negative regulation of protein modification process	0.0106411	0.0731375	0.031805	0.162797
Gene Ontology	GO:0002702	positive regulation of production of molecular mediator of immune response	0.0107431	0.0736405	0.0173221	0.112815
Gene Ontology	GO:0021953	central nervous system neuron differentiation	0.0107431	0.0736405	0.122424	0.359576
Gene Ontology	GO:0000302	response to reactive oxygen species	0.0110308	0.0745226	0.0146021	0.103046
Gene Ontology	GO:1904019	epithelial cell apoptotic process	0.0110937	0.0745226	0.0170734	0.11148
Gene Ontology	GO:0010799	regulation of peptidyl-threonine phosphorylation	0.011112	0.0745226	0.276359	0.551527
Gene Ontology	GO:0010830	regulation of myotube differentiation	0.011112	0.0745226	0.0386327	0.177456
Gene Ontology	GO:0032733	positive regulation of interleukin-10 production	0.011112	0.0745226	0.0148395	0.103107
Gene Ontology	GO:0048872	homeostasis of number of cells	0.0111388	0.0745226	0.0620149	0.241285
Gene Ontology	GO:0006687	glycosphingolipid metabolic process	0.0111645	0.0745226	0.0342941	0.169737
Gene Ontology	GO:0010657	muscle cell apoptotic process	0.0111645	0.0745226	0.0342941	0.169737
Gene Ontology	GO:1904063	negative regulation of cation transmembrane transport	0.0111645	0.0745226	0.0342941	0.169737
Gene Ontology	GO:0007259	receptor signaling pathway via JAK-STAT	0.0112549	0.0750275	0.0185265	0.117503
Gene Ontology	GO:0006813	potassium ion transport	0.0113775	0.0750765	0.0181137	0.115201
Gene Ontology	GO:0032527	protein exit from endoplasmic reticulum	0.0113854	0.0750765	0.0354502	0.174274
Gene Ontology	GO:0035722	interleukin-12-mediated signaling pathway	0.0113854	0.0750765	0.0160557	0.105785
Gene Ontology	GO:0043551	regulation of phosphatidylinositol 3-kinase activity	0.0113854	0.0750765	0.0702271	0.257392
Gene Ontology	GO:1902893	regulation of pri-miRNA transcription by RNA polymerase II	0.0114244	0.0750765	0.0816161	0.283154
Gene Ontology	GO:0043536	positive regulation of blood vessel endothelial cell migration	0.011522	0.0751042	0.0160314	0.105785
Gene Ontology	GO:0009311	oligosaccharide metabolic process	0.0115466	0.0751042	0.356459	0.622051
Gene Ontology	GO:0014910	regulation of smooth muscle cell migration	0.0115466	0.0751042	0.0158495	0.105785
Gene Ontology	GO:0032413	negative regulation of ion transmembrane transporter activity	0.0115466	0.0751042	0.0777229	0.274129
Gene Ontology	GO:1905517	macrophage migration	0.0115466	0.0751042	0.03745	0.177096
Gene Ontology	GO:0030099	myeloid cell differentiation	0.0119112	0.07718	0.0304295	0.156701
Gene Ontology	GO:0050853	B cell receptor signaling pathway	0.0119603	0.0773998	0.664802	0.862465
Gene Ontology	GO:0043491	protein kinase B signaling	0.0119906	0.0774977	0.0970009	0.310952
Gene Ontology	GO:0006582	melanin metabolic process	0.0122759	0.0781514	0.190651	0.446841
Gene Ontology	GO:0010819	regulation of T cell chemotaxis	0.0122759	0.0781514	0.0147093	0.103046
Gene Ontology	GO:0010820	positive regulation of T cell chemotaxis	0.0122759	0.0781514	0.0147093	0.103046
Gene Ontology	GO:0019511	peptidyl-proline hydroxylation	0.0122759	0.0781514	0.0147093	0.103046
Gene Ontology	GO:0042089	cytokine biosynthetic process	0.0122759	0.0781514	0.0666458	0.250484
Gene Ontology	GO:0044550	secondary metabolite biosynthetic process	0.0122759	0.0781514	0.190651	0.446841
Gene Ontology	GO:0060713	labyrinthine layer morphogenesis	0.0122759	0.0781514	0.0147093	0.103046
Gene Ontology	GO:0090026	positive regulation of monocyte chemotaxis	0.0122759	0.0781514	0.0147093	0.103046
Gene Ontology	GO:1901381	positive regulation of potassium ion transmembrane transport	0.0122759	0.0781514	0.0147093	0.103046
Gene Ontology	GO:2000251	positive regulation of actin cytoskeleton reorganization	0.0122759	0.0781514	0.0666458	0.250484
Gene Ontology	GO:0010594	regulation of endothelial cell migration	0.0125411	0.0796409	0.0212361	0.126635
Gene Ontology	GO:0032874	positive regulation of stress-activated MAPK cascade	0.0125682	0.0797133	0.0768527	0.271813
Gene Ontology	GO:0002407	dendritic cell chemotaxis	0.0127343	0.0799699	0.0516843	0.210957
Gene Ontology	GO:0006953	acute-phase response	0.0127343	0.0799699	0.0160105	0.105785
Gene Ontology	GO:0031342	negative regulation of cell killing	0.0127343	0.0799699	0.0516843	0.210957
Gene Ontology	GO:0032727	positive regulation of interferon-alpha production	0.0127343	0.0799699	0.0160105	0.105785
Gene Ontology	GO:0050819	negative regulation of coagulation	0.0127343	0.0799699	0.0160105	0.105785
Gene Ontology	GO:0090383	phagosome acidification	0.0127343	0.0799699	0.0516843	0.210957
Gene Ontology	GO:1900449	regulation of glutamate receptor signaling pathway	0.0127343	0.0799699	0.0516843	0.210957
Gene Ontology	GO:0050890	cognition	0.0128134	0.0802689	0.0236748	0.132793
Gene Ontology	GO:0050864	regulation of B cell activation	0.0130818	0.0818494	0.189283	0.446841
Gene Ontology	GO:0002064	epithelial cell development	0.0132913	0.0829564	0.0147647	0.103097
Gene Ontology	GO:1902905	positive regulation of supramolecular fiber organization	0.0133584	0.0832733	0.0536423	0.213939
Gene Ontology	GO:0010769	regulation of cell morphogenesis involved in differentiation	0.0133908	0.083373	0.0531077	0.212639
Gene Ontology	GO:0001894	tissue homeostasis	0.0136944	0.0850557	0.0376506	0.177456
Gene Ontology	GO:0032755	positive regulation of interleukin-6 production	0.0142085	0.0869457	0.0214939	0.126994
Gene Ontology	GO:2000241	regulation of reproductive process	0.0142085	0.0869457	0.0394782	0.180812
Gene Ontology	GO:0001893	maternal placenta development	0.0142207	0.0869457	0.0181409	0.115201
Gene Ontology	GO:0008206	bile acid metabolic process	0.0142207	0.0869457	0.0181409	0.115201
Gene Ontology	GO:0009226	nucleotide-sugar biosynthetic process	0.0142207	0.0869457	0.0524804	0.210957
Gene Ontology	GO:0014911	positive regulation of smooth muscle cell migration	0.0142207	0.0869457	0.0181409	0.115201
Gene Ontology	GO:0032689	negative regulation of interferon-gamma production	0.0142207	0.0869457	0.122207	0.359355
Gene Ontology	GO:0032878	regulation of establishment or maintenance of cell polarity	0.0142207	0.0869457	0.0181409	0.115201
Gene Ontology	GO:0046627	negative regulation of insulin receptor signaling pathway	0.0142207	0.0869457	0.122207	0.359355
Gene Ontology	GO:0048662	negative regulation of smooth muscle cell proliferation	0.0142207	0.0869457	0.0524804	0.210957
Gene Ontology	GO:0050849	negative regulation of calcium-mediated signaling	0.0142207	0.0869457	0.0524804	0.210957
Gene Ontology	GO:0000187	activation of MAPK activity	0.0142656	0.0870118	0.244602	0.52087
Gene Ontology	GO:0008037	cell recognition	0.0142656	0.0870118	0.131508	0.373114
Gene Ontology	GO:0008277	regulation of G protein-coupled receptor signaling pathway	0.0143257	0.0872737	0.0224192	0.131394
Gene Ontology	GO:0045454	cell redox homeostasis	0.0144378	0.0875377	0.0784686	0.275235
Gene Ontology	GO:0098586	cellular response to virus	0.0144378	0.0875377	0.02055	0.123876
Gene Ontology	GO:0071496	cellular response to external stimulus	0.0145209	0.0879371	0.074285	0.264015
Gene Ontology	GO:0010952	positive regulation of peptidase activity	0.0148308	0.0895223	0.190108	0.446841
Gene Ontology	GO:0002292	T cell differentiation involved in immune response	0.0149832	0.0902003	0.0223759	0.131394
Gene Ontology	GO:0034446	substrate adhesion-dependent cell spreading	0.0149832	0.0902003	0.116599	0.349111
Gene Ontology	GO:0045332	phospholipid translocation	0.0151612	0.0908422	0.0196185	0.121631
Gene Ontology	GO:0071353	cellular response to interleukin-4	0.0151612	0.0908422	0.0196185	0.121631
Gene Ontology	GO:1902003	regulation of amyloid-beta formation	0.0151612	0.0908422	0.0196185	0.121631
Gene Ontology	GO:2000249	regulation of actin cytoskeleton reorganization	0.0151612	0.0908422	0.0196185	0.121631
Gene Ontology	GO:0061564	axon development	0.0152514	0.0912756	0.045524	0.198452
Gene Ontology	GO:0050673	epithelial cell proliferation	0.0153275	0.0914765	0.10245	0.319002
Gene Ontology	GO:0043124	negative regulation of I-kappaB kinase/NF-kappaB signaling	0.0153389	0.0914765	0.153067	0.396092
Gene Ontology	GO:0007409	axonogenesis	0.0156372	0.0926688	0.0338087	0.169737
Gene Ontology	GO:0014909	smooth muscle cell migration	0.0156662	0.0926688	0.0473435	0.204686
Gene Ontology	GO:0048864	stem cell development	0.0156662	0.0926688	0.0214226	0.126866
Gene Ontology	GO:0038083	peptidyl-tyrosine autophosphorylation	0.0156844	0.0926688	0.0515735	0.210957
Gene Ontology	GO:0046633	alpha-beta T cell proliferation	0.0156844	0.0926688	0.109886	0.333126
Gene Ontology	GO:0032368	regulation of lipid transport	0.0157791	0.0929309	0.0436811	0.194635
Gene Ontology	GO:0045619	regulation of lymphocyte differentiation	0.0158525	0.0929309	0.0428077	0.192427
Gene Ontology	GO:0006910	phagocytosis, recognition	0.0158665	0.0929309	0.875839	0.975915
Gene Ontology	GO:0048016	inositol phosphate-mediated signaling	0.0158665	0.0929309	0.0214039	0.126866
Gene Ontology	GO:0002755	MyD88-dependent toll-like receptor signaling pathway	0.0158929	0.0929309	0.188473	0.446841
Gene Ontology	GO:0043368	positive T cell selection	0.0158929	0.0929309	0.0211476	0.126563
Gene Ontology	GO:0002716	negative regulation of natural killer cell mediated immunity	0.016348	0.093976	0.0706273	0.257392
Gene Ontology	GO:0006516	glycoprotein catabolic process	0.016348	0.093976	0.0198937	0.121631
Gene Ontology	GO:0014888	striated muscle adaptation	0.016348	0.093976	0.0198937	0.121631
Gene Ontology	GO:0019226	transmission of nerve impulse	0.016348	0.093976	0.0198937	0.121631
Gene Ontology	GO:0045980	negative regulation of nucleotide metabolic process	0.016348	0.093976	0.0198937	0.121631
Gene Ontology	GO:0046697	decidualization	0.016348	0.093976	0.0198937	0.121631
Gene Ontology	GO:0090025	regulation of monocyte chemotaxis	0.016348	0.093976	0.0198937	0.121631
Gene Ontology	GO:2001185	regulation of CD8-positive, alpha-beta T cell activation	0.016348	0.093976	0.179659	0.43801
Gene Ontology	GO:0030307	positive regulation of cell growth	0.0163724	0.093976	0.136075	0.373114
Gene Ontology	GO:0050770	regulation of axonogenesis	0.0163854	0.093976	0.0670434	0.251438
Gene Ontology	GO:0051017	actin filament bundle assembly	0.0163854	0.093976	0.0160084	0.105785
Gene Ontology	GO:0035710	CD4-positive, alpha-beta T cell activation	0.0168707	0.0965422	0.0262855	0.144414
Gene Ontology	GO:0060759	regulation of response to cytokine stimulus	0.0169468	0.096869	0.0905018	0.3079
Gene Ontology	GO:0043367	CD4-positive, alpha-beta T cell differentiation	0.0170895	0.0975748	0.0257412	0.142699
Gene Ontology	GO:1902903	regulation of supramolecular fiber organization	0.0171107	0.0975868	0.0201191	0.122216
Gene Ontology	GO:0048762	mesenchymal cell differentiation	0.0173469	0.0988228	0.0293279	0.154271
Gene Ontology	GO:0030522	intracellular receptor signaling pathway	0.0174316	0.0991947	0.0348667	0.172404
Reactome	R-HSA-9006934	Signaling by Receptor Tyrosine Kinases	4.62125e-06	0.000582774	0.0127055	0.184
Reactome	R-HSA-397014	Muscle contraction	3.98e-05	0.00298997	0.00832499	0.157045
Reactome	R-HSA-416476	G alpha (q) signalling events	5.79984e-05	0.00410083	0.00397109	0.111006
Reactome	R-HSA-166166	MyD88-independent TLR4 cascade	0.000263727	0.0150952	0.0062351	0.143802
Reactome	R-HSA-937061	TRIF(TICAM1)-mediated TLR4 signaling	0.000263727	0.0150952	0.0062351	0.143802
Reactome	R-HSA-5576891	Cardiac conduction	0.000335936	0.0183543	0.013457	0.190297
Reactome	R-HSA-168164	Toll Like Receptor 3 (TLR3) Cascade	0.000617146	0.0309087	0.00317757	0.10533
Reactome	R-HSA-166016	Toll Like Receptor 4 (TLR4) Cascade	0.00068445	0.0329083	0.00356213	0.111006
Reactome	R-HSA-982772	Growth hormone receptor signaling	0.000759614	0.0351175	0.0292202	0.271551
Reactome	R-HSA-2022090	Assembly of collagen fibrils and other multimeric structures	0.00124467	0.0499921	0.116004	0.544675
Reactome	R-HSA-418597	G alpha (z) signalling events	0.00124772	0.0499921	0.0654425	0.42435
Reactome	R-HSA-2672351	Stimuli-sensing channels	0.00141514	0.0521573	0.0173261	0.219493
Reactome	R-HSA-445989	TAK1 activates NFkB by phosphorylation and activation of IKKs complex	0.0016422	0.0548313	0.00937565	0.158879
Reactome	R-HSA-5578775	Ion homeostasis	0.0016422	0.0548313	0.0271317	0.271551
Reactome	R-HSA-4420097	VEGFA-VEGFR2 Pathway	0.00178515	0.0579933	0.014688	0.200625
Reactome	R-HSA-168898	Toll-like Receptor Cascades	0.00199836	0.0581879	0.00542072	0.133993
Reactome	R-HSA-4086398	Ca2+ pathway	0.00200383	0.0581879	0.00950969	0.158879
Reactome	R-HSA-9008059	Interleukin-37 signaling	0.00203319	0.0581879	0.00285502	0.103992
Reactome	R-HSA-936964	Activation of IRF3/IRF7 mediated by TBK1/IKK epsilon	0.00203319	0.0581879	0.31162	0.817834
Reactome	R-HSA-194138	Signaling by VEGF	0.00218974	0.0598196	0.0169695	0.219493
Reactome	R-HSA-9031628	NGF-stimulated transcription	0.0024571	0.0637396	0.00382582	0.111006
Reactome	R-HSA-879415	Advanced glycosylation endproduct receptor signaling	0.00247292	0.0637396	0.00324227	0.10533
Reactome	R-HSA-877300	Interferon gamma signaling	0.00249232	0.0637396	0.0360448	0.315308
Reactome	R-HSA-168181	Toll Like Receptor 7/8 (TLR7/8) Cascade	0.00297706	0.0730291	0.0376255	0.315308
Reactome	R-HSA-1606322	ZBP1(DAI) mediated induction of type I IFNs	0.00328679	0.0738499	0.0202528	0.234075
Reactome	R-HSA-917977	Transferrin endocytosis and recycling	0.00328679	0.0738499	0.0202528	0.234075
Reactome	R-HSA-187037	Signaling by NTRK1 (TRKA)	0.00357839	0.0782041	0.0660178	0.42435
Reactome	R-HSA-975155	MyD88 dependent cascade initiated on endosome	0.00382187	0.0805945	0.0450783	0.34211
Reactome	R-HSA-193368	Synthesis of bile acids and bile salts via 7alpha-hydroxycholesterol	0.00427015	0.0810104	0.00546228	0.133993
Reactome	R-HSA-3000157	Laminin interactions	0.00427015	0.0810104	0.0428529	0.332317
Reactome	R-HSA-381183	ATF6 (ATF6-alpha) activates chaperone genes	0.00427015	0.0810104	0.00546228	0.133993
Reactome	R-HSA-202433	Generation of second messenger molecules	0.00428308	0.0810104	0.00662719	0.144834
Reactome	R-HSA-199992	trans-Golgi Network Vesicle Budding	0.00440805	0.0810104	0.00382865	0.111006
Reactome	R-HSA-933542	TRAF6 mediated NF-kB activation	0.00443258	0.0810104	0.0232715	0.249753
Reactome	R-HSA-9635486	Infection with Mycobacterium tuberculosis	0.00443258	0.0810104	0.0232715	0.249753
Reactome	R-HSA-111885	Opioid Signalling	0.0044613	0.0810104	0.0173476	0.219493
Reactome	R-HSA-166058	MyD88:MAL(TIRAP) cascade initiated on plasma membrane	0.00471774	0.0810104	0.0515649	0.362462
Reactome	R-HSA-168179	Toll Like Receptor TLR1:TLR2 Cascade	0.00471774	0.0810104	0.0515649	0.362462
Reactome	R-HSA-168188	Toll Like Receptor TLR6:TLR2 Cascade	0.00471774	0.0810104	0.0515649	0.362462
Reactome	R-HSA-181438	Toll Like Receptor 2 (TLR2) Cascade	0.00471774	0.0810104	0.0515649	0.362462
Reactome	R-HSA-975138	TRAF6 mediated induction of NFkB and MAP kinases upon TLR7/8 or 9 activation	0.0048865	0.0827264	0.0537656	0.371415
Reactome	R-HSA-211897	Cytochrome P450 - arranged by substrate type	0.00512512	0.084389	0.0292202	0.271551
Reactome	R-HSA-77387	Insulin receptor recycling	0.00512512	0.084389	0.0292202	0.271551
Reactome	R-HSA-422356	Regulation of insulin secretion	0.00573532	0.0925626	0.0481528	0.348673
Reactome	R-HSA-9694516	SARS-CoV-2 Infection	0.00587373	0.0925626	0.0411389	0.331211
Reactome	R-HSA-198725	Nuclear Events (kinase and transcription factor activation)	0.00588524	0.0925626	0.0228315	0.249489
Reactome	R-HSA-432722	Golgi Associated Vesicle Biogenesis	0.00600656	0.0925626	0.0104751	0.17015
Reactome	R-HSA-447115	Interleukin-12 family signaling	0.00600656	0.0925626	0.0104751	0.17015
KEGG	hsa04722	Neurotrophin signaling pathway	0.00398803	0.0253118	0.134421	0.287887
KEGG	hsa04140	Autophagy - animal	0.00417937	0.0259957	0.033815	0.109547
KEGG	hsa05410	Hypertrophic cardiomyopathy	0.00506099	0.0286176	0.0876059	0.219257
KEGG	hsa05414	Dilated cardiomyopathy	0.00506099	0.0286176	0.0876059	0.219257
KEGG	hsa04080	Neuroactive ligand-receptor interaction	0.00795248	0.0400919	0.0434694	0.132539
KEGG	hsa05034	Alcoholism	0.00985082	0.0471324	0.0478304	0.140333
KEGG	hsa05131	Shigellosis	0.0104712	0.0488974	0.0810299	0.211767
KEGG	hsa04921	Oxytocin signaling pathway	0.0116316	0.0524264	0.0325431	0.106536
KEGG	hsa04935	Growth hormone synthesis, secretion and action	0.0153681	0.0645878	0.0415966	0.130126
KEGG	hsa05412	Arrhythmogenic right ventricular cardiomyopathy	0.016317	0.0650587	0.0527883	0.150616
KEGG	hsa04020	Calcium signaling pathway	0.0195243	0.0709086	0.114188	0.263056
KEGG	hsa05032	Morphine addiction	0.0253368	0.0895426	0.216945	0.406057
KEGG	hsa04520	Adherens junction	0.0260541	0.0910431	0.0365743	0.116068

## Sheet: Combined_DET_T1R
S1 Data. C) Exclusively significant Gene Ontology, Reactome and KEGG terms resulting from testing all DET for T1R response to M.leprae stimulation.
Database	ID	Description	pvalue.LEP	BH_FDR.LEP	pvalue.T1R	BH_FDR.T1R
Gene Ontology	GO:1903350	response to dopamine	0.0610601	0.219154	0.000474486	0.00915363
Gene Ontology	GO:0046683	response to organophosphorus	0.0317015	0.14226	0.000491321	0.00940713
Gene Ontology	GO:0002709	regulation of T cell mediated immunity	0.0274046	0.132546	0.000506634	0.00962145
Gene Ontology	GO:0060306	regulation of membrane repolarization	0.0251279	0.123888	0.000519517	0.00962145
Gene Ontology	GO:0099622	cardiac muscle cell membrane repolarization	0.0251279	0.123888	0.000519517	0.00962145
Gene Ontology	GO:0140115	export across plasma membrane	0.0219669	0.113928	0.000588282	0.0105701
Gene Ontology	GO:1903351	cellular response to dopamine	0.0376932	0.163173	0.00070474	0.012085
Gene Ontology	GO:0014074	response to purine-containing compound	0.0299186	0.139788	0.000752428	0.0126891
Gene Ontology	GO:0006760	folic acid-containing compound metabolic process	0.0603897	0.217207	0.000831018	0.0134361
Gene Ontology	GO:0055117	regulation of cardiac muscle contraction	0.0359618	0.157477	0.000864082	0.0137245
Gene Ontology	GO:0007212	dopamine receptor signaling pathway	0.0427232	0.173102	0.000931431	0.0144627
Gene Ontology	GO:0002456	T cell mediated immunity	0.0563077	0.216235	0.00100672	0.0153052
Gene Ontology	GO:0032479	regulation of type I interferon production	0.0204724	0.109523	0.00134336	0.0196602
Gene Ontology	GO:0086003	cardiac muscle cell contraction	0.0420037	0.173102	0.00138584	0.0200514
Gene Ontology	GO:0060048	cardiac muscle contraction	0.0243548	0.123366	0.00160734	0.0223005
Gene Ontology	GO:0016042	lipid catabolic process	0.0250354	0.123888	0.00199871	0.026788
Gene Ontology	GO:0086001	cardiac muscle cell action potential	0.0216034	0.112829	0.00211281	0.0277684
Gene Ontology	GO:0009615	response to virus	0.0359913	0.157477	0.00211548	0.0277684
Gene Ontology	GO:0046503	glycerolipid catabolic process	0.158055	0.395229	0.00224676	0.0283236
Gene Ontology	GO:0042558	pteridine-containing compound metabolic process	0.0811626	0.268201	0.00229129	0.0283241
Gene Ontology	GO:0032414	positive regulation of ion transmembrane transporter activity	0.0237401	0.121235	0.00262885	0.0311489
Gene Ontology	GO:0002834	regulation of response to tumor cell	0.0860835	0.268201	0.00262989	0.0311489
Gene Ontology	GO:0002837	regulation of immune response to tumor cell	0.0860835	0.268201	0.00262989	0.0311489
Gene Ontology	GO:0045822	negative regulation of heart contraction	0.0198536	0.10666	0.00262989	0.0311489
Gene Ontology	GO:0002761	regulation of myeloid leukocyte differentiation	0.0337164	0.14945	0.00275047	0.0317781
Gene Ontology	GO:0002824	positive regulation of adaptive immune response based on somatic recombination of immune receptors built from immunoglobulin superfamily domains	0.0213181	0.112554	0.00280925	0.0322968
Gene Ontology	GO:0072678	T cell migration	0.0213881	0.112554	0.00284655	0.0325786
Gene Ontology	GO:0002708	positive regulation of lymphocyte mediated immunity	0.0387421	0.165254	0.0028626	0.0326157
Gene Ontology	GO:0060291	long-term synaptic potentiation	0.0341981	0.150928	0.00320638	0.0355776
Gene Ontology	GO:0002821	positive regulation of adaptive immune response	0.0228513	0.117438	0.00341963	0.0374542
Gene Ontology	GO:0051591	response to cAMP	0.0594465	0.217207	0.00360305	0.0380712
Gene Ontology	GO:0032092	positive regulation of protein binding	0.0215855	0.112829	0.00394188	0.0406397
Gene Ontology	GO:0002711	positive regulation of T cell mediated immunity	0.0928939	0.283299	0.00414346	0.0420371
Gene Ontology	GO:0042632	cholesterol homeostasis	0.0470532	0.188102	0.00414346	0.0420371
Gene Ontology	GO:0051289	protein homotetramerization	0.0470532	0.188102	0.00414346	0.0420371
Gene Ontology	GO:0030656	regulation of vitamin metabolic process	0.0318954	0.14226	0.00451493	0.0452649
Gene Ontology	GO:0086011	membrane repolarization during action potential	0.0318954	0.14226	0.00451493	0.0452649
Gene Ontology	GO:0099623	regulation of cardiac muscle cell membrane repolarization	0.126611	0.335848	0.00451493	0.0452649
Gene Ontology	GO:0031343	positive regulation of cell killing	0.0198093	0.10666	0.00472007	0.0465621
Gene Ontology	GO:0035306	positive regulation of dephosphorylation	0.0800806	0.268201	0.00472007	0.0465621
Gene Ontology	GO:0070527	platelet aggregation	0.0419002	0.173102	0.00472007	0.0465621
Gene Ontology	GO:0048538	thymus development	0.0300546	0.139788	0.00474333	0.0465621
Gene Ontology	GO:0034109	homotypic cell-cell adhesion	0.0598978	0.217207	0.00519316	0.0501975
Gene Ontology	GO:0051262	protein tetramerization	0.238425	0.496819	0.00519316	0.0501975
Gene Ontology	GO:0043032	positive regulation of macrophage activation	0.0603897	0.217207	0.00553421	0.0523898
Gene Ontology	GO:0002643	regulation of tolerance induction	0.0251279	0.123888	0.00573562	0.0536976
Gene Ontology	GO:0046653	tetrahydrofolate metabolic process	0.0251279	0.123888	0.00573562	0.0536976
Gene Ontology	GO:0046655	folic acid metabolic process	0.212805	0.46797	0.00573562	0.0536976
Gene Ontology	GO:0090330	regulation of platelet aggregation	0.0865214	0.268201	0.00573562	0.0536976
Gene Ontology	GO:1901888	regulation of cell junction assembly	0.052243	0.204506	0.00616037	0.0564294
Gene Ontology	GO:0009395	phospholipid catabolic process	0.17232	0.41068	0.00683219	0.0610462
Gene Ontology	GO:0045833	negative regulation of lipid metabolic process	0.0795064	0.267454	0.00686016	0.0610818
Gene Ontology	GO:0032729	positive regulation of interferon-gamma production	0.0213881	0.112554	0.00687876	0.0611405
Gene Ontology	GO:0010939	regulation of necrotic cell death	0.259217	0.524095	0.00725542	0.0640413
Gene Ontology	GO:0034110	regulation of homotypic cell-cell adhesion	0.0592073	0.217207	0.00725542	0.0640413
Gene Ontology	GO:0061458	reproductive system development	0.0192029	0.106305	0.00750239	0.0659926
Gene Ontology	GO:0055092	sterol homeostasis	0.0732692	0.251795	0.00851748	0.0724222
Gene Ontology	GO:0001916	positive regulation of T cell mediated cytotoxicity	0.0282296	0.134872	0.00853197	0.0724222
Gene Ontology	GO:0002347	response to tumor cell	0.357344	0.616934	0.00853197	0.0724222
Gene Ontology	GO:1903115	regulation of actin filament-based movement	0.0844523	0.268201	0.00853197	0.0724222
Gene Ontology	GO:0060563	neuroepithelial cell differentiation	0.057274	0.216235	0.00866722	0.0728094
Gene Ontology	GO:0033138	positive regulation of peptidyl-serine phosphorylation	0.0229347	0.117512	0.00869196	0.0728094
Gene Ontology	GO:0035051	cardiocyte differentiation	0.0229347	0.117512	0.00869196	0.0728094
Gene Ontology	GO:0002763	positive regulation of myeloid leukocyte differentiation	0.113943	0.329676	0.00898616	0.0741759
Gene Ontology	GO:0048008	platelet-derived growth factor receptor signaling pathway	0.0324393	0.144165	0.00898616	0.0741759
Gene Ontology	GO:0045670	regulation of osteoclast differentiation	0.0307105	0.140655	0.00908064	0.0748344
Gene Ontology	GO:0001709	cell fate determination	0.0382837	0.163436	0.00920773	0.0749121
Gene Ontology	GO:0002467	germinal center formation	0.0382837	0.163436	0.00920773	0.0749121
Gene Ontology	GO:0045940	positive regulation of steroid metabolic process	0.0382837	0.163436	0.00920773	0.0749121
Gene Ontology	GO:1900273	positive regulation of long-term synaptic potentiation	0.492366	0.742118	0.00920773	0.0749121
Gene Ontology	GO:1902932	positive regulation of alcohol biosynthetic process	0.122603	0.335848	0.00920773	0.0749121
Gene Ontology	GO:2000310	regulation of NMDA receptor activity	0.0382837	0.163436	0.00920773	0.0749121
Gene Ontology	GO:0010817	regulation of hormone levels	0.0234129	0.119841	0.00947258	0.0765776
Gene Ontology	GO:0071320	cellular response to cAMP	0.0549243	0.212399	0.00977872	0.0783067
Gene Ontology	GO:0120009	intermembrane lipid transfer	0.0549243	0.212399	0.00977872	0.0783067
Gene Ontology	GO:0006814	sodium ion transport	0.0506371	0.199764	0.0099094	0.0786115
Gene Ontology	GO:0015711	organic anion transport	0.0691213	0.241616	0.00995389	0.0787511
Gene Ontology	GO:0048545	response to steroid hormone	0.0206926	0.10981	0.00995792	0.0787511
Gene Ontology	GO:0006949	syncytium formation	0.0523611	0.204506	0.0106222	0.0827236
Gene Ontology	GO:0032873	negative regulation of stress-activated MAPK cascade	0.108022	0.318192	0.0106222	0.0827236
Gene Ontology	GO:0042743	hydrogen peroxide metabolic process	0.0219432	0.113921	0.0106222	0.0827236
Gene Ontology	GO:0070303	negative regulation of stress-activated protein kinase signaling cascade	0.108022	0.318192	0.0106222	0.0827236
Gene Ontology	GO:1900744	regulation of p38MAPK cascade	0.0219432	0.113921	0.0106222	0.0827236
Gene Ontology	GO:0033673	negative regulation of kinase activity	0.0244164	0.123366	0.0106227	0.0827236
Gene Ontology	GO:0010818	T cell chemotaxis	0.0298673	0.139788	0.0108154	0.0835855
Gene Ontology	GO:0006638	neutral lipid metabolic process	0.0271162	0.132282	0.0109171	0.0841164
Gene Ontology	GO:0006639	acylglycerol metabolic process	0.0271162	0.132282	0.0109171	0.0841164
Gene Ontology	GO:0002065	columnar/cuboidal epithelial cell differentiation	0.0598978	0.217207	0.0116948	0.0890306
Gene Ontology	GO:0070498	interleukin-1-mediated signaling pathway	0.0851084	0.268201	0.0117226	0.0891092
Gene Ontology	GO:0032663	regulation of interleukin-2 production	0.0205252	0.109575	0.0119179	0.090056
Gene Ontology	GO:0099565	chemical synaptic transmission, postsynaptic	0.044439	0.179199	0.0119179	0.090056
Gene Ontology	GO:0009636	response to toxic substance	0.190602	0.438257	0.0120004	0.0905454
Gene Ontology	GO:0002793	positive regulation of peptide secretion	0.0195395	0.10666	0.0125052	0.0934312
Gene Ontology	GO:0048839	inner ear development	0.120287	0.335848	0.0125788	0.0934312
Gene Ontology	GO:0042551	neuron maturation	0.162295	0.400978	0.0125847	0.0934312
Gene Ontology	GO:0046329	negative regulation of JNK cascade	0.030521	0.140292	0.0125847	0.0934312
Gene Ontology	GO:0002698	negative regulation of immune effector process	0.0406741	0.172219	0.0128105	0.0946934
Gene Ontology	GO:0043268	positive regulation of potassium ion transport	0.0414585	0.173102	0.0130729	0.095251
Gene Ontology	GO:0045649	regulation of macrophage differentiation	0.116615	0.329676	0.0130729	0.095251
Gene Ontology	GO:0086004	regulation of cardiac muscle cell contraction	0.116615	0.329676	0.0130729	0.095251
Gene Ontology	GO:0006986	response to unfolded protein	0.0350279	0.153658	0.0131159	0.0954274
Gene Ontology	GO:0042542	response to hydrogen peroxide	0.0209029	0.110549	0.0131418	0.0954797
Gene Ontology	GO:0008610	lipid biosynthetic process	0.130457	0.343547	0.013353	0.096799
Gene Ontology	GO:0008630	intrinsic apoptotic signaling pathway in response to DNA damage	0.0436326	0.176646	0.0133804	0.096799
Gene Ontology	GO:0050688	regulation of defense response to virus	0.204076	0.459081	0.0134932	0.0973382
Gene Ontology	GO:0031099	regeneration	0.0242847	0.123366	0.0137522	0.098787
Gene Ontology	GO:0043123	positive regulation of I-kappaB kinase/NF-kappaB signaling	0.0243765	0.123366	0.0138643	0.0994521
Reactome	R-HSA-2173782	Binding and Uptake of Ligands by Scavenger Receptors	0.0100278	0.133927	0.000434615	0.0248766
Reactome	R-HSA-1839117	Signaling by cytosolic FGFR1 fusion mutants	0.0682005	0.329225	0.0011201	0.0550393
KEGG	hsa04612	Antigen processing and presentation	0.0632885	0.169679	0.00145841	0.012599
KEGG	hsa04640	Hematopoietic cell lineage	0.0983927	0.225001	0.00365957	0.0258665
KEGG	hsa05416	Viral myocarditis	0.0979521	0.225001	0.00664788	0.0384631
KEGG	hsa04664	Fc epsilon RI signaling pathway	0.0486082	0.143973	0.00870876	0.046697
KEGG	hsa05215	Prostate cancer	0.0421719	0.132114	0.010119	0.053339
KEGG	hsa05134	Legionellosis	0.0327861	0.10964	0.0107172	0.0539805
KEGG	hsa05332	Graft-versus-host disease	0.10843	0.239161	0.0130833	0.0625988
KEGG	hsa04217	Necroptosis	0.0518749	0.150104	0.0142053	0.0659379
KEGG	hsa05166	Human T-cell leukemia virus 1 infection	0.118998	0.253111	0.0146579	0.0670385
KEGG	hsa05207	Chemical carcinogenesis - receptor activation	0.0386936	0.124059	0.0224297	0.0882113
KEGG	hsa04973	Carbohydrate digestion and absorption	0.1208	0.253111	0.022989	0.0882113
KEGG	hsa05221	Acute myeloid leukemia	0.0977148	0.225001	0.0237412	0.0882113
KEGG	hsa05222	Small cell lung cancer	0.0306065	0.1046	0.0240432	0.0882113
KEGG	hsa05160	Hepatitis C	0.0367436	0.120287	0.0241092	0.0882113
KEGG	hsa05202	Transcriptional misregulation in cancer	0.0740571	0.18574	0.0249224	0.0890903
KEGG	hsa04610	Complement and coagulation cascades	0.0548431	0.15094	0.028745	0.0971705
